# Supplementary material for: Modeling of interaction between cytochrome c and the WD domains of Apaf-1: bifurcated salt bridges underlying apoptosome assembly
Source: Biol Direct. 2015 May 27;10:29. doi: 10.1186/s13062-015-0059-4 (PMC4445527; doi:10.1186/s13062-015-0059-4)
Supplement: Additional file 2: — The PatchDock’ model structure after energy minimization. This is the structure obtained after manual editing of PatchDock-predicted model and energy minimization. The PatchDock’ model shows the most number of salt bridges involving functionally relevant cytochrome c residues and remained stable during molecular dynamics simulations. [file 13062_2015_59_MOESM2_ESM.pdb]

ATOM      1  N   GLY A   2      47.530  83.780  68.000  0.00  0.00           N  
ATOM      2  CA  GLY A   2      46.610  83.540  66.830  0.00  0.00           C  
ATOM      3  C   GLY A   2      47.050  82.440  65.910  0.00  0.00           C  
ATOM      4  O   GLY A   2      48.230  82.080  65.860  0.00  0.00           O  
ATOM      5  HA1 GLY A   2      46.580  84.450  66.250  0.00  0.00           H  
ATOM      6  HA2 GLY A   2      45.650  83.270  67.220  0.00  0.00           H  
ATOM      7  H1  GLY A   2      48.530  83.870  67.700  0.00  0.00           H  
ATOM      8  H2  GLY A   2      47.480  82.980  68.680  0.00  0.00           H  
ATOM      9  H3  GLY A   2      47.290  84.650  68.530  0.00  0.00           H  
ATOM     10  N   ASP A   3      46.110  81.860  65.150  0.00  0.00           N  
ATOM     11  CA  ASP A   3      46.330  80.770  64.220  0.00  0.00           C  
ATOM     12  C   ASP A   3      46.930  81.290  62.900  0.00  0.00           C  
ATOM     13  O   ASP A   3      46.410  82.200  62.260  0.00  0.00           O  
ATOM     14  CB  ASP A   3      44.970  80.060  64.040  0.00  0.00           C  
ATOM     15  CG  ASP A   3      45.020  78.750  63.270  0.00  0.00           C  
ATOM     16  OD1 ASP A   3      45.480  78.740  62.100  0.00  0.00           O  
ATOM     17  OD2 ASP A   3      44.590  77.720  63.840  0.00  0.00           O1-
ATOM     18  HN  ASP A   3      45.160  82.210  65.170  0.00  0.00           H  
ATOM     19  HA  ASP A   3      47.050  80.080  64.660  0.00  0.00           H  
ATOM     20  HB1 ASP A   3      44.270  80.740  63.520  0.00  0.00           H  
ATOM     21  HB2 ASP A   3      44.540  79.840  65.040  0.00  0.00           H  
ATOM     22  N   VAL A   4      48.090  80.730  62.480  0.00  0.00           N  
ATOM     23  CA  VAL A   4      48.840  81.190  61.320  0.00  0.00           C  
ATOM     24  C   VAL A   4      48.110  80.920  60.020  0.00  0.00           C  
ATOM     25  O   VAL A   4      47.970  81.800  59.170  0.00  0.00           O  
ATOM     26  CB  VAL A   4      50.220  80.550  61.240  0.00  0.00           C  
ATOM     27  CG1 VAL A   4      51.020  81.140  60.060  0.00  0.00           C  
ATOM     28  CG2 VAL A   4      50.960  80.790  62.570  0.00  0.00           C  
ATOM     29  HN  VAL A   4      48.460  79.910  62.930  0.00  0.00           H  
ATOM     30  HA  VAL A   4      48.950  82.270  61.400  0.00  0.00           H  
ATOM     31  HB  VAL A   4      50.120  79.450  61.100  0.00  0.00           H  
ATOM     32 HG11 VAL A   4      50.570  80.860  59.080  0.00  0.00           H  
ATOM     33 HG12 VAL A   4      51.070  82.240  60.130  0.00  0.00           H  
ATOM     34 HG13 VAL A   4      52.060  80.740  60.060  0.00  0.00           H  
ATOM     35 HG21 VAL A   4      51.980  80.340  62.530  0.00  0.00           H  
ATOM     36 HG22 VAL A   4      50.440  80.300  63.420  0.00  0.00           H  
ATOM     37 HG23 VAL A   4      51.060  81.870  62.780  0.00  0.00           H  
ATOM     38  N   GLU A   5      47.570  79.700  59.860  0.00  0.00           N  
ATOM     39  CA  GLU A   5      46.820  79.280  58.690  0.00  0.00           C  
ATOM     40  C   GLU A   5      45.530  80.070  58.540  0.00  0.00           C  
ATOM     41  O   GLU A   5      45.150  80.460  57.430  0.00  0.00           O  
ATOM     42  CB  GLU A   5      46.530  77.760  58.750  0.00  0.00           C  
ATOM     43  CG  GLU A   5      47.770  76.900  58.400  0.00  0.00           C  
ATOM     44  CD  GLU A   5      48.000  76.780  56.900  0.00  0.00           C  
ATOM     45  OE1 GLU A   5      47.210  76.060  56.230  0.00  0.00           O  
ATOM     46  OE2 GLU A   5      48.970  77.380  56.360  0.00  0.00           O1-
ATOM     47  HN  GLU A   5      47.640  79.040  60.610  0.00  0.00           H  
ATOM     48  HA  GLU A   5      47.420  79.490  57.820  0.00  0.00           H  
ATOM     49  HB1 GLU A   5      45.710  77.480  58.050  0.00  0.00           H  
ATOM     50  HB2 GLU A   5      46.190  77.510  59.780  0.00  0.00           H  
ATOM     51  HG1 GLU A   5      47.640  75.860  58.780  0.00  0.00           H  
ATOM     52  HG2 GLU A   5      48.690  77.320  58.860  0.00  0.00           H  
ATOM     53  N   LYS A   6      44.800  80.340  59.640  0.00  0.00           N  
ATOM     54  CA  LYS A   6      43.660  81.240  59.620  0.00  0.00           C  
ATOM     55  C   LYS A   6      44.020  82.690  59.310  0.00  0.00           C  
ATOM     56  O   LYS A   6      43.350  83.350  58.520  0.00  0.00           O  
ATOM     57  CB  LYS A   6      42.850  81.180  60.930  0.00  0.00           C  
ATOM     58  CG  LYS A   6      42.260  79.790  61.220  0.00  0.00           C  
ATOM     59  CD  LYS A   6      41.500  79.760  62.550  0.00  0.00           C  
ATOM     60  CE  LYS A   6      41.050  78.360  62.970  0.00  0.00           C  
ATOM     61  NZ  LYS A   6      40.370  78.420  64.270  0.00  0.00           N1+
ATOM     62  HN  LYS A   6      45.070  79.940  60.530  0.00  0.00           H  
ATOM     63  HA  LYS A   6      43.000  80.920  58.820  0.00  0.00           H  
ATOM     64  HB1 LYS A   6      42.000  81.910  60.890  0.00  0.00           H  
ATOM     65  HB2 LYS A   6      43.500  81.490  61.770  0.00  0.00           H  
ATOM     66  HG1 LYS A   6      43.090  79.040  61.260  0.00  0.00           H  
ATOM     67  HG2 LYS A   6      41.580  79.490  60.390  0.00  0.00           H  
ATOM     68  HD1 LYS A   6      40.610  80.430  62.460  0.00  0.00           H  
ATOM     69  HD2 LYS A   6      42.160  80.190  63.330  0.00  0.00           H  
ATOM     70  HE1 LYS A   6      41.930  77.680  63.060  0.00  0.00           H  
ATOM     71  HE2 LYS A   6      40.350  77.940  62.220  0.00  0.00           H  
ATOM     72  HZ1 LYS A   6      40.220  79.420  64.550  0.00  0.00           H  
ATOM     73  HZ2 LYS A   6      40.970  77.980  65.020  0.00  0.00           H  
ATOM     74  HZ3 LYS A   6      39.460  77.900  64.250  0.00  0.00           H  
ATOM     75  N   GLY A   7      45.110  83.230  59.890  0.00  0.00           N  
ATOM     76  CA  GLY A   7      45.530  84.600  59.600  0.00  0.00           C  
ATOM     77  C   GLY A   7      46.030  84.820  58.190  0.00  0.00           C  
ATOM     78  O   GLY A   7      45.740  85.840  57.570  0.00  0.00           O  
ATOM     79  HN  GLY A   7      45.630  82.720  60.580  0.00  0.00           H  
ATOM     80  HA1 GLY A   7      46.360  84.820  60.250  0.00  0.00           H  
ATOM     81  HA2 GLY A   7      44.690  85.260  59.750  0.00  0.00           H  
ATOM     82  N   LYS A   8      46.760  83.840  57.640  0.00  0.00           N  
ATOM     83  CA  LYS A   8      47.190  83.810  56.250  0.00  0.00           C  
ATOM     84  C   LYS A   8      46.010  83.760  55.300  0.00  0.00           C  
ATOM     85  O   LYS A   8      45.950  84.480  54.300  0.00  0.00           O  
ATOM     86  CB  LYS A   8      48.170  82.620  56.030  0.00  0.00           C  
ATOM     87  CG  LYS A   8      48.840  82.610  54.650  0.00  0.00           C  
ATOM     88  CD  LYS A   8      50.090  81.710  54.580  0.00  0.00           C  
ATOM     89  CE  LYS A   8      50.720  81.740  53.180  0.00  0.00           C  
ATOM     90  NZ  LYS A   8      52.050  81.110  53.110  0.00  0.00           N1+
ATOM     91  HN  LYS A   8      47.050  83.050  58.200  0.00  0.00           H  
ATOM     92  HA  LYS A   8      47.720  84.730  56.050  0.00  0.00           H  
ATOM     93  HB1 LYS A   8      47.650  81.660  56.220  0.00  0.00           H  
ATOM     94  HB2 LYS A   8      48.970  82.710  56.800  0.00  0.00           H  
ATOM     95  HG1 LYS A   8      49.140  83.650  54.390  0.00  0.00           H  
ATOM     96  HG2 LYS A   8      48.090  82.280  53.880  0.00  0.00           H  
ATOM     97  HD1 LYS A   8      49.830  80.670  54.850  0.00  0.00           H  
ATOM     98  HD2 LYS A   8      50.830  82.090  55.320  0.00  0.00           H  
ATOM     99  HE1 LYS A   8      50.850  82.800  52.860  0.00  0.00           H  
ATOM    100  HE2 LYS A   8      50.050  81.230  52.450  0.00  0.00           H  
ATOM    101  HZ1 LYS A   8      52.060  80.120  53.470  0.00  0.00           H  
ATOM    102  HZ2 LYS A   8      52.730  81.700  53.670  0.00  0.00           H  
ATOM    103  HZ3 LYS A   8      52.370  81.110  52.110  0.00  0.00           H  
ATOM    104  N   LYS A   9      44.980  82.960  55.630  0.00  0.00           N  
ATOM    105  CA  LYS A   9      43.710  82.920  54.910  0.00  0.00           C  
ATOM    106  C   LYS A   9      42.980  84.260  54.890  0.00  0.00           C  
ATOM    107  O   LYS A   9      42.490  84.690  53.850  0.00  0.00           O  
ATOM    108  CB  LYS A   9      42.780  81.880  55.570  0.00  0.00           C  
ATOM    109  CG  LYS A   9      41.440  81.660  54.870  0.00  0.00           C  
ATOM    110  CD  LYS A   9      40.490  80.860  55.760  0.00  0.00           C  
ATOM    111  CE  LYS A   9      39.360  80.230  54.970  0.00  0.00           C  
ATOM    112  NZ  LYS A   9      38.540  79.360  55.830  0.00  0.00           N1+
ATOM    113  HN  LYS A   9      45.050  82.360  56.430  0.00  0.00           H  
ATOM    114  HA  LYS A   9      43.910  82.650  53.890  0.00  0.00           H  
ATOM    115  HB1 LYS A   9      42.580  82.180  56.620  0.00  0.00           H  
ATOM    116  HB2 LYS A   9      43.320  80.910  55.600  0.00  0.00           H  
ATOM    117  HG1 LYS A   9      41.640  81.110  53.910  0.00  0.00           H  
ATOM    118  HG2 LYS A   9      40.950  82.620  54.600  0.00  0.00           H  
ATOM    119  HD1 LYS A   9      40.100  81.510  56.570  0.00  0.00           H  
ATOM    120  HD2 LYS A   9      41.080  80.040  56.240  0.00  0.00           H  
ATOM    121  HE1 LYS A   9      39.770  79.600  54.150  0.00  0.00           H  
ATOM    122  HE2 LYS A   9      38.700  81.010  54.520  0.00  0.00           H  
ATOM    123  HZ1 LYS A   9      37.990  79.930  56.520  0.00  0.00           H  
ATOM    124  HZ2 LYS A   9      39.110  78.640  56.300  0.00  0.00           H  
ATOM    125  HZ3 LYS A   9      37.850  78.870  55.200  0.00  0.00           H  
ATOM    126  N   ILE A  10      42.910  84.980  56.030  0.00  0.00           N  
ATOM    127  CA  ILE A  10      42.310  86.310  56.110  0.00  0.00           C  
ATOM    128  C   ILE A  10      43.050  87.310  55.220  0.00  0.00           C  
ATOM    129  O   ILE A  10      42.430  88.110  54.510  0.00  0.00           O  
ATOM    130  CB  ILE A  10      42.170  86.810  57.550  0.00  0.00           C  
ATOM    131  CG1 ILE A  10      41.220  85.890  58.340  0.00  0.00           C  
ATOM    132  CG2 ILE A  10      41.640  88.260  57.570  0.00  0.00           C  
ATOM    133  CD  ILE A  10      41.250  86.120  59.860  0.00  0.00           C  
ATOM    134  HN  ILE A  10      43.270  84.590  56.890  0.00  0.00           H  
ATOM    135  HA  ILE A  10      41.320  86.240  55.700  0.00  0.00           H  
ATOM    136  HB  ILE A  10      43.180  86.780  58.040  0.00  0.00           H  
ATOM    137 HG11 ILE A  10      41.490  84.820  58.160  0.00  0.00           H  
ATOM    138 HG12 ILE A  10      40.180  86.020  57.960  0.00  0.00           H  
ATOM    139 HG21 ILE A  10      42.350  88.970  57.090  0.00  0.00           H  
ATOM    140 HG22 ILE A  10      41.490  88.610  58.620  0.00  0.00           H  
ATOM    141 HG23 ILE A  10      40.660  88.320  57.040  0.00  0.00           H  
ATOM    142  HD1 ILE A  10      42.280  85.950  60.250  0.00  0.00           H  
ATOM    143  HD2 ILE A  10      40.570  85.410  60.380  0.00  0.00           H  
ATOM    144  HD3 ILE A  10      40.940  87.150  60.130  0.00  0.00           H  
ATOM    145  N   PHE A  11      44.400  87.260  55.170  0.00  0.00           N  
ATOM    146  CA  PHE A  11      45.190  88.030  54.210  0.00  0.00           C  
ATOM    147  C   PHE A  11      44.860  87.710  52.750  0.00  0.00           C  
ATOM    148  O   PHE A  11      44.620  88.610  51.940  0.00  0.00           O  
ATOM    149  CB  PHE A  11      46.700  87.820  54.510  0.00  0.00           C  
ATOM    150  CG  PHE A  11      47.600  88.540  53.540  0.00  0.00           C  
ATOM    151  CD1 PHE A  11      47.910  89.900  53.700  0.00  0.00           C  
ATOM    152  CD2 PHE A  11      48.120  87.860  52.420  0.00  0.00           C  
ATOM    153  CE1 PHE A  11      48.670  90.580  52.740  0.00  0.00           C  
ATOM    154  CE2 PHE A  11      48.880  88.530  51.460  0.00  0.00           C  
ATOM    155  CZ  PHE A  11      49.140  89.900  51.610  0.00  0.00           C  
ATOM    156  HN  PHE A  11      44.900  86.630  55.770  0.00  0.00           H  
ATOM    157  HA  PHE A  11      44.950  89.070  54.360  0.00  0.00           H  
ATOM    158  HB1 PHE A  11      46.960  86.740  54.480  0.00  0.00           H  
ATOM    159  HB2 PHE A  11      46.940  88.180  55.530  0.00  0.00           H  
ATOM    160  HD1 PHE A  11      47.530  90.430  54.570  0.00  0.00           H  
ATOM    161  HD2 PHE A  11      47.910  86.810  52.300  0.00  0.00           H  
ATOM    162  HE1 PHE A  11      48.900  91.630  52.880  0.00  0.00           H  
ATOM    163  HE2 PHE A  11      49.260  88.000  50.600  0.00  0.00           H  
ATOM    164  HZ  PHE A  11      49.730  90.420  50.870  0.00  0.00           H  
ATOM    165  N   ILE A  12      44.790  86.420  52.350  0.00  0.00           N  
ATOM    166  CA  ILE A  12      44.420  86.040  50.990  0.00  0.00           C  
ATOM    167  C   ILE A  12      42.990  86.450  50.640  0.00  0.00           C  
ATOM    168  O   ILE A  12      42.730  87.030  49.590  0.00  0.00           O  
ATOM    169  CB  ILE A  12      44.650  84.550  50.730  0.00  0.00           C  
ATOM    170  CG1 ILE A  12      46.140  84.160  50.930  0.00  0.00           C  
ATOM    171  CG2 ILE A  12      44.170  84.140  49.320  0.00  0.00           C  
ATOM    172  CD  ILE A  12      47.140  84.900  50.040  0.00  0.00           C  
ATOM    173  HN  ILE A  12      45.020  85.680  53.000  0.00  0.00           H  
ATOM    174  HA  ILE A  12      45.050  86.590  50.320  0.00  0.00           H  
ATOM    175  HB  ILE A  12      44.060  83.960  51.470  0.00  0.00           H  
ATOM    176 HG11 ILE A  12      46.230  83.060  50.750  0.00  0.00           H  
ATOM    177 HG12 ILE A  12      46.420  84.320  51.990  0.00  0.00           H  
ATOM    178 HG21 ILE A  12      43.070  84.230  49.210  0.00  0.00           H  
ATOM    179 HG22 ILE A  12      44.440  83.080  49.130  0.00  0.00           H  
ATOM    180 HG23 ILE A  12      44.660  84.760  48.540  0.00  0.00           H  
ATOM    181  HD1 ILE A  12      46.920  84.750  48.970  0.00  0.00           H  
ATOM    182  HD2 ILE A  12      48.170  84.540  50.240  0.00  0.00           H  
ATOM    183  HD3 ILE A  12      47.140  85.990  50.250  0.00  0.00           H  
ATOM    184  N   MET A  13      42.050  86.220  51.560  0.00  0.00           N  
ATOM    185  CA  MET A  13      40.650  86.560  51.420  0.00  0.00           C  
ATOM    186  C   MET A  13      40.350  88.060  51.350  0.00  0.00           C  
ATOM    187  O   MET A  13      39.530  88.480  50.530  0.00  0.00           O  
ATOM    188  CB  MET A  13      39.870  85.900  52.570  0.00  0.00           C  
ATOM    189  CG  MET A  13      38.330  85.950  52.460  0.00  0.00           C  
ATOM    190  SD  MET A  13      37.460  84.840  53.620  0.00  0.00           S  
ATOM    191  CE  MET A  13      38.220  85.370  55.180  0.00  0.00           C  
ATOM    192  HN  MET A  13      42.290  85.730  52.410  0.00  0.00           H  
ATOM    193  HA  MET A  13      40.310  86.140  50.490  0.00  0.00           H  
ATOM    194  HB1 MET A  13      40.200  86.340  53.540  0.00  0.00           H  
ATOM    195  HB2 MET A  13      40.170  84.820  52.600  0.00  0.00           H  
ATOM    196  HG1 MET A  13      38.050  85.660  51.420  0.00  0.00           H  
ATOM    197  HG2 MET A  13      37.990  86.990  52.610  0.00  0.00           H  
ATOM    198  HE1 MET A  13      39.270  85.010  55.250  0.00  0.00           H  
ATOM    199  HE2 MET A  13      38.220  86.470  55.270  0.00  0.00           H  
ATOM    200  HE3 MET A  13      37.660  84.950  56.050  0.00  0.00           H  
ATOM    201  N   LYS A  14      40.990  88.900  52.200  0.00  0.00           N  
ATOM    202  CA  LYS A  14      40.590  90.300  52.340  0.00  0.00           C  
ATOM    203  C   LYS A  14      41.670  91.350  52.080  0.00  0.00           C  
ATOM    204  O   LYS A  14      41.350  92.540  52.010  0.00  0.00           O  
ATOM    205  CB  LYS A  14      40.020  90.520  53.770  0.00  0.00           C  
ATOM    206  CG  LYS A  14      38.670  89.810  53.960  0.00  0.00           C  
ATOM    207  CD  LYS A  14      38.130  89.850  55.400  0.00  0.00           C  
ATOM    208  CE  LYS A  14      36.730  89.250  55.490  0.00  0.00           C  
ATOM    209  NZ  LYS A  14      36.260  89.170  56.890  0.00  0.00           N1+
ATOM    210  HN  LYS A  14      41.630  88.540  52.880  0.00  0.00           H  
ATOM    211  HA  LYS A  14      39.810  90.540  51.640  0.00  0.00           H  
ATOM    212  HB1 LYS A  14      39.860  91.610  53.960  0.00  0.00           H  
ATOM    213  HB2 LYS A  14      40.760  90.150  54.510  0.00  0.00           H  
ATOM    214  HG1 LYS A  14      38.780  88.740  53.670  0.00  0.00           H  
ATOM    215  HG2 LYS A  14      37.930  90.270  53.270  0.00  0.00           H  
ATOM    216  HD1 LYS A  14      38.110  90.910  55.750  0.00  0.00           H  
ATOM    217  HD2 LYS A  14      38.830  89.290  56.060  0.00  0.00           H  
ATOM    218  HE1 LYS A  14      36.740  88.210  55.080  0.00  0.00           H  
ATOM    219  HE2 LYS A  14      36.000  89.850  54.910  0.00  0.00           H  
ATOM    220  HZ1 LYS A  14      35.360  88.630  56.900  0.00  0.00           H  
ATOM    221  HZ2 LYS A  14      36.090  90.120  57.300  0.00  0.00           H  
ATOM    222  HZ3 LYS A  14      36.970  88.660  57.480  0.00  0.00           H  
ATOM    223  N   CYS A  15      42.960  90.980  51.870  0.00  0.00           N  
ATOM    224  CA  CYS A  15      44.020  91.950  51.590  0.00  0.00           C  
ATOM    225  C   CYS A  15      44.650  91.760  50.220  0.00  0.00           C  
ATOM    226  O   CYS A  15      45.010  92.720  49.530  0.00  0.00           O  
ATOM    227  CB  CYS A  15      45.220  91.830  52.580  0.00  0.00           C  
ATOM    228  SG  CYS A  15      44.770  92.030  54.320  0.00  0.00           S  
ATOM    229  HN  CYS A  15      43.230  90.020  51.960  0.00  0.00           H  
ATOM    230  HA  CYS A  15      43.630  92.960  51.630  0.00  0.00           H  
ATOM    231  HB1 CYS A  15      45.980  92.600  52.320  0.00  0.00           H  
ATOM    232  HB2 CYS A  15      45.690  90.830  52.450  0.00  0.00           H  
ATOM    233  HG1 CYS A  15      46.020  92.120  54.770  0.00  0.00           H  
ATOM    234  N   SER A  16      44.810  90.500  49.770  0.00  0.00           N  
ATOM    235  CA  SER A  16      45.650  90.140  48.630  0.00  0.00           C  
ATOM    236  C   SER A  16      45.140  90.630  47.280  0.00  0.00           C  
ATOM    237  O   SER A  16      45.890  90.750  46.300  0.00  0.00           O  
ATOM    238  CB  SER A  16      45.870  88.600  48.580  0.00  0.00           C  
ATOM    239  OG  SER A  16      46.760  88.200  47.530  0.00  0.00           O  
ATOM    240  HN  SER A  16      44.490  89.750  50.350  0.00  0.00           H  
ATOM    241  HA  SER A  16      46.620  90.590  48.770  0.00  0.00           H  
ATOM    242  HB1 SER A  16      44.890  88.080  48.450  0.00  0.00           H  
ATOM    243  HB2 SER A  16      46.300  88.280  49.560  0.00  0.00           H  
ATOM    244  HG1 SER A  16      47.140  87.330  47.760  0.00  0.00           H  
ATOM    245  N   GLN A  17      43.850  90.960  47.170  0.00  0.00           N  
ATOM    246  CA  GLN A  17      43.270  91.550  45.980  0.00  0.00           C  
ATOM    247  C   GLN A  17      43.720  92.990  45.760  0.00  0.00           C  
ATOM    248  O   GLN A  17      43.760  93.470  44.630  0.00  0.00           O  
ATOM    249  CB  GLN A  17      41.720  91.400  45.960  0.00  0.00           C  
ATOM    250  CG  GLN A  17      40.890  92.340  46.880  0.00  0.00           C  
ATOM    251  CD  GLN A  17      41.060  92.100  48.380  0.00  0.00           C  
ATOM    252  NE2 GLN A  17      40.440  93.000  49.190  0.00  0.00           N  
ATOM    253  OE1 GLN A  17      41.710  91.170  48.850  0.00  0.00           O  
ATOM    254  HN  GLN A  17      43.210  90.840  47.940  0.00  0.00           H  
ATOM    255  HA  GLN A  17      43.640  90.980  45.130  0.00  0.00           H  
ATOM    256  HB1 GLN A  17      41.460  90.350  46.200  0.00  0.00           H  
ATOM    257  HB2 GLN A  17      41.380  91.590  44.920  0.00  0.00           H  
ATOM    258  HG1 GLN A  17      39.820  92.190  46.640  0.00  0.00           H  
ATOM    259  HG2 GLN A  17      41.140  93.400  46.660  0.00  0.00           H  
ATOM    260 HE21 GLN A  17      40.560  92.880  50.170  0.00  0.00           H  
ATOM    261 HE22 GLN A  17      39.790  93.650  48.800  0.00  0.00           H  
ATOM    262  N   CYS A  18      44.140  93.710  46.820  0.00  0.00           N  
ATOM    263  CA  CYS A  18      44.620  95.080  46.700  0.00  0.00           C  
ATOM    264  C   CYS A  18      46.110  95.210  46.990  0.00  0.00           C  
ATOM    265  O   CYS A  18      46.750  96.150  46.530  0.00  0.00           O  
ATOM    266  CB  CYS A  18      43.850  96.000  47.670  0.00  0.00           C  
ATOM    267  SG  CYS A  18      42.080  96.110  47.220  0.00  0.00           S  
ATOM    268  HN  CYS A  18      44.090  93.310  47.740  0.00  0.00           H  
ATOM    269  HA  CYS A  18      44.480  95.450  45.700  0.00  0.00           H  
ATOM    270  HB1 CYS A  18      44.300  97.020  47.660  0.00  0.00           H  
ATOM    271  HB2 CYS A  18      43.950  95.620  48.710  0.00  0.00           H  
ATOM    272  HG1 CYS A  18      41.710  96.780  48.310  0.00  0.00           H  
ATOM    273  N   HSD A  19      46.720  94.240  47.710  0.00  0.00           N  
ATOM    274  CA  HSD A  19      48.090  94.350  48.210  0.00  0.00           C  
ATOM    275  C   HSD A  19      48.890  93.100  47.910  0.00  0.00           C  
ATOM    276  O   HSD A  19      48.340  92.080  47.510  0.00  0.00           O  
ATOM    277  CB  HSD A  19      48.110  94.500  49.750  0.00  0.00           C  
ATOM    278  CG  HSD A  19      47.270  95.640  50.210  0.00  0.00           C  
ATOM    279  CD2 HSD A  19      46.020  95.640  50.730  0.00  0.00           C  
ATOM    280  ND1 HSD A  19      47.640  96.960  50.130  0.00  0.00           N  
ATOM    281  CE1 HSD A  19      46.620  97.690  50.610  0.00  0.00           C  
ATOM    282  NE2 HSD A  19      45.610  96.940  50.970  0.00  0.00           N  
ATOM    283  HN  HSD A  19      46.180  93.490  48.090  0.00  0.00           H  
ATOM    284  HA  HSD A  19      48.590  95.190  47.760  0.00  0.00           H  
ATOM    285  HB1 HSD A  19      49.150  94.650  50.130  0.00  0.00           H  
ATOM    286  HB2 HSD A  19      47.700  93.580  50.220  0.00  0.00           H  
ATOM    287  HD1 HSD A  19      48.510  97.320  49.750  0.00  0.00           H  
ATOM    288  HD2 HSD A  19      45.360  94.820  50.960  0.00  0.00           H  
ATOM    289  HE1 HSD A  19      46.640  98.780  50.720  0.00  0.00           H  
ATOM    290  N   THR A  20      50.230  93.180  48.080  0.00  0.00           N  
ATOM    291  CA  THR A  20      51.140  92.050  48.270  0.00  0.00           C  
ATOM    292  C   THR A  20      52.150  92.500  49.320  0.00  0.00           C  
ATOM    293  O   THR A  20      51.900  93.500  50.000  0.00  0.00           O  
ATOM    294  CB  THR A  20      51.830  91.460  47.050  0.00  0.00           C  
ATOM    295  CG2 THR A  20      50.790  91.090  45.990  0.00  0.00           C  
ATOM    296  OG1 THR A  20      52.720  92.370  46.430  0.00  0.00           O  
ATOM    297  HN  THR A  20      50.660  94.080  48.200  0.00  0.00           H  
ATOM    298  HA  THR A  20      50.570  91.250  48.730  0.00  0.00           H  
ATOM    299  HB  THR A  20      52.400  90.540  47.330  0.00  0.00           H  
ATOM    300  HG1 THR A  20      53.580  91.890  46.360  0.00  0.00           H  
ATOM    301 HG21 THR A  20      50.270  92.000  45.660  0.00  0.00           H  
ATOM    302 HG22 THR A  20      50.060  90.360  46.400  0.00  0.00           H  
ATOM    303 HG23 THR A  20      51.280  90.650  45.100  0.00  0.00           H  
ATOM    304  N   VAL A  21      53.290  91.790  49.520  0.00  0.00           N  
ATOM    305  CA  VAL A  21      54.130  92.010  50.700  0.00  0.00           C  
ATOM    306  C   VAL A  21      55.610  91.640  50.500  0.00  0.00           C  
ATOM    307  O   VAL A  21      56.430  91.840  51.390  0.00  0.00           O  
ATOM    308  CB  VAL A  21      53.670  91.200  51.930  0.00  0.00           C  
ATOM    309  CG1 VAL A  21      52.300  91.660  52.440  0.00  0.00           C  
ATOM    310  CG2 VAL A  21      53.630  89.690  51.630  0.00  0.00           C  
ATOM    311  HN  VAL A  21      53.550  91.060  48.890  0.00  0.00           H  
ATOM    312  HA  VAL A  21      54.120  93.060  50.960  0.00  0.00           H  
ATOM    313  HB  VAL A  21      54.380  91.370  52.770  0.00  0.00           H  
ATOM    314 HG11 VAL A  21      52.060  91.160  53.400  0.00  0.00           H  
ATOM    315 HG12 VAL A  21      52.290  92.760  52.610  0.00  0.00           H  
ATOM    316 HG13 VAL A  21      51.500  91.410  51.720  0.00  0.00           H  
ATOM    317 HG21 VAL A  21      52.900  89.460  50.830  0.00  0.00           H  
ATOM    318 HG22 VAL A  21      53.320  89.130  52.540  0.00  0.00           H  
ATOM    319 HG23 VAL A  21      54.630  89.310  51.330  0.00  0.00           H  
ATOM    320  N   GLU A  22      56.020  91.100  49.340  0.00  0.00           N  
ATOM    321  CA  GLU A  22      57.340  90.540  49.100  0.00  0.00           C  
ATOM    322  C   GLU A  22      58.540  91.470  49.160  0.00  0.00           C  
ATOM    323  O   GLU A  22      58.470  92.690  49.000  0.00  0.00           O  
ATOM    324  CB  GLU A  22      57.370  89.750  47.760  0.00  0.00           C  
ATOM    325  CG  GLU A  22      57.220  90.590  46.460  0.00  0.00           C  
ATOM    326  CD  GLU A  22      55.820  91.100  46.150  0.00  0.00           C  
ATOM    327  OE1 GLU A  22      55.670  91.740  45.070  0.00  0.00           O  
ATOM    328  OE2 GLU A  22      54.870  90.880  46.940  0.00  0.00           O1-
ATOM    329  HN  GLU A  22      55.420  91.040  48.520  0.00  0.00           H  
ATOM    330  HA  GLU A  22      57.490  89.810  49.880  0.00  0.00           H  
ATOM    331  HB1 GLU A  22      56.550  89.000  47.780  0.00  0.00           H  
ATOM    332  HB2 GLU A  22      58.320  89.180  47.700  0.00  0.00           H  
ATOM    333  HG1 GLU A  22      57.520  89.960  45.600  0.00  0.00           H  
ATOM    334  HG2 GLU A  22      57.900  91.470  46.480  0.00  0.00           H  
ATOM    335  N   LYS A  23      59.750  90.910  49.390  0.00  0.00           N  
ATOM    336  CA  LYS A  23      61.000  91.620  49.140  0.00  0.00           C  
ATOM    337  C   LYS A  23      61.290  91.770  47.640  0.00  0.00           C  
ATOM    338  O   LYS A  23      62.160  91.090  47.100  0.00  0.00           O  
ATOM    339  CB  LYS A  23      62.220  90.940  49.830  0.00  0.00           C  
ATOM    340  CG  LYS A  23      62.320  91.130  51.350  0.00  0.00           C  
ATOM    341  CD  LYS A  23      63.570  90.420  51.910  0.00  0.00           C  
ATOM    342  CE  LYS A  23      63.800  90.660  53.420  0.00  0.00           C  
ATOM    343  NZ  LYS A  23      64.650  89.590  53.990  0.00  0.00           N1+
ATOM    344  HN  LYS A  23      59.830  89.930  49.580  0.00  0.00           H  
ATOM    345  HA  LYS A  23      60.910  92.630  49.540  0.00  0.00           H  
ATOM    346  HB1 LYS A  23      63.160  91.350  49.400  0.00  0.00           H  
ATOM    347  HB2 LYS A  23      62.210  89.850  49.580  0.00  0.00           H  
ATOM    348  HG1 LYS A  23      61.410  90.710  51.840  0.00  0.00           H  
ATOM    349  HG2 LYS A  23      62.370  92.220  51.580  0.00  0.00           H  
ATOM    350  HD1 LYS A  23      64.470  90.760  51.350  0.00  0.00           H  
ATOM    351  HD2 LYS A  23      63.450  89.330  51.720  0.00  0.00           H  
ATOM    352  HE1 LYS A  23      62.830  90.640  53.960  0.00  0.00           H  
ATOM    353  HE2 LYS A  23      64.280  91.650  53.590  0.00  0.00           H  
ATOM    354  HZ1 LYS A  23      65.520  89.430  53.450  0.00  0.00           H  
ATOM    355  HZ2 LYS A  23      64.100  88.700  53.960  0.00  0.00           H  
ATOM    356  HZ3 LYS A  23      64.900  89.770  54.980  0.00  0.00           H  
ATOM    357  N   GLY A  24      60.580  92.670  46.940  0.00  0.00           N  
ATOM    358  CA  GLY A  24      60.860  92.990  45.530  0.00  0.00           C  
ATOM    359  C   GLY A  24      59.640  92.970  44.640  0.00  0.00           C  
ATOM    360  O   GLY A  24      59.310  91.960  44.030  0.00  0.00           O  
ATOM    361  HN  GLY A  24      59.810  93.110  47.390  0.00  0.00           H  
ATOM    362  HA1 GLY A  24      61.530  92.250  45.120  0.00  0.00           H  
ATOM    363  HA2 GLY A  24      61.270  93.990  45.500  0.00  0.00           H  
ATOM    364  N   GLY A  25      58.960  94.120  44.510  0.00  0.00           N  
ATOM    365  CA  GLY A  25      57.810  94.280  43.640  0.00  0.00           C  
ATOM    366  C   GLY A  25      57.790  95.660  43.050  0.00  0.00           C  
ATOM    367  O   GLY A  25      58.850  96.270  42.870  0.00  0.00           O  
ATOM    368  HN  GLY A  25      59.240  94.960  44.990  0.00  0.00           H  
ATOM    369  HA1 GLY A  25      56.920  94.150  44.230  0.00  0.00           H  
ATOM    370  HA2 GLY A  25      57.880  93.590  42.810  0.00  0.00           H  
ATOM    371  N   LYS A  26      56.590  96.170  42.710  0.00  0.00           N  
ATOM    372  CA  LYS A  26      56.320  97.540  42.320  0.00  0.00           C  
ATOM    373  C   LYS A  26      54.850  97.810  42.570  0.00  0.00           C  
ATOM    374  O   LYS A  26      54.050  96.880  42.690  0.00  0.00           O  
ATOM    375  CB  LYS A  26      56.610  97.890  40.830  0.00  0.00           C  
ATOM    376  CG  LYS A  26      58.090  98.080  40.490  0.00  0.00           C  
ATOM    377  CD  LYS A  26      58.690  96.850  39.780  0.00  0.00           C  
ATOM    378  CE  LYS A  26      60.220  96.900  39.640  0.00  0.00           C  
ATOM    379  NZ  LYS A  26      60.830  97.110  40.960  0.00  0.00           N1+
ATOM    380  HN  LYS A  26      55.770  95.610  42.830  0.00  0.00           H  
ATOM    381  HA  LYS A  26      56.880  98.200  42.980  0.00  0.00           H  
ATOM    382  HB1 LYS A  26      56.110  98.860  40.590  0.00  0.00           H  
ATOM    383  HB2 LYS A  26      56.160  97.110  40.190  0.00  0.00           H  
ATOM    384  HG1 LYS A  26      58.630  98.310  41.440  0.00  0.00           H  
ATOM    385  HG2 LYS A  26      58.220  98.970  39.840  0.00  0.00           H  
ATOM    386  HD1 LYS A  26      58.250  96.750  38.770  0.00  0.00           H  
ATOM    387  HD2 LYS A  26      58.410  95.940  40.340  0.00  0.00           H  
ATOM    388  HE1 LYS A  26      60.540  97.710  38.960  0.00  0.00           H  
ATOM    389  HE2 LYS A  26      60.590  95.940  39.220  0.00  0.00           H  
ATOM    390  HZ1 LYS A  26      60.240  96.700  41.720  0.00  0.00           H  
ATOM    391  HZ2 LYS A  26      60.940  98.130  41.150  0.00  0.00           H  
ATOM    392  HZ3 LYS A  26      61.800  96.670  40.980  0.00  0.00           H  
ATOM    393  N   HSE A  27      54.450  99.090  42.670  0.00  0.00           N  
ATOM    394  CA  HSE A  27      53.120  99.500  43.110  0.00  0.00           C  
ATOM    395  C   HSE A  27      51.940  98.980  42.290  0.00  0.00           C  
ATOM    396  O   HSE A  27      51.900  99.110  41.070  0.00  0.00           O  
ATOM    397  CB  HSE A  27      53.020 101.040  43.230  0.00  0.00           C  
ATOM    398  CG  HSE A  27      54.100 101.640  44.070  0.00  0.00           C  
ATOM    399  CD2 HSE A  27      55.080 102.520  43.730  0.00  0.00           C  
ATOM    400  ND1 HSE A  27      54.220 101.280  45.400  0.00  0.00           N  
ATOM    401  CE1 HSE A  27      55.290 101.930  45.840  0.00  0.00           C  
ATOM    402  NE2 HSE A  27      55.840 102.690  44.870  0.00  0.00           N  
ATOM    403  HN  HSE A  27      55.090  99.830  42.500  0.00  0.00           H  
ATOM    404  HA  HSE A  27      53.000  99.130  44.120  0.00  0.00           H  
ATOM    405  HB1 HSE A  27      52.050 101.330  43.680  0.00  0.00           H  
ATOM    406  HB2 HSE A  27      53.080 101.500  42.220  0.00  0.00           H  
ATOM    407  HD2 HSE A  27      55.280 103.000  42.790  0.00  0.00           H  
ATOM    408  HE1 HSE A  27      55.700 101.870  46.850  0.00  0.00           H  
ATOM    409  HE2 HSE A  27      56.660 103.270  44.960  0.00  0.00           H  
ATOM    410  N   LYS A  28      50.920  98.410  42.970  0.00  0.00           N  
ATOM    411  CA  LYS A  28      49.650  98.020  42.370  0.00  0.00           C  
ATOM    412  C   LYS A  28      48.670  99.170  42.560  0.00  0.00           C  
ATOM    413  O   LYS A  28      49.070 100.310  42.770  0.00  0.00           O  
ATOM    414  CB  LYS A  28      49.100  96.700  43.010  0.00  0.00           C  
ATOM    415  CG  LYS A  28      50.060  95.500  42.920  0.00  0.00           C  
ATOM    416  CD  LYS A  28      49.390  94.120  43.150  0.00  0.00           C  
ATOM    417  CE  LYS A  28      48.650  93.970  44.480  0.00  0.00           C  
ATOM    418  NZ  LYS A  28      48.000  92.640  44.590  0.00  0.00           N1+
ATOM    419  HN  LYS A  28      50.980  98.310  43.960  0.00  0.00           H  
ATOM    420  HA  LYS A  28      49.790  97.870  41.310  0.00  0.00           H  
ATOM    421  HB1 LYS A  28      48.160  96.410  42.470  0.00  0.00           H  
ATOM    422  HB2 LYS A  28      48.840  96.890  44.070  0.00  0.00           H  
ATOM    423  HG1 LYS A  28      50.880  95.630  43.660  0.00  0.00           H  
ATOM    424  HG2 LYS A  28      50.520  95.490  41.910  0.00  0.00           H  
ATOM    425  HD1 LYS A  28      50.180  93.340  43.080  0.00  0.00           H  
ATOM    426  HD2 LYS A  28      48.680  93.950  42.310  0.00  0.00           H  
ATOM    427  HE1 LYS A  28      47.850  94.740  44.590  0.00  0.00           H  
ATOM    428  HE2 LYS A  28      49.370  94.070  45.320  0.00  0.00           H  
ATOM    429  HZ1 LYS A  28      48.560  91.900  44.110  0.00  0.00           H  
ATOM    430  HZ2 LYS A  28      47.070  92.640  44.110  0.00  0.00           H  
ATOM    431  HZ3 LYS A  28      47.860  92.350  45.590  0.00  0.00           H  
ATOM    432  N   THR A  29      47.340  98.930  42.520  0.00  0.00           N  
ATOM    433  CA  THR A  29      46.360  99.940  42.930  0.00  0.00           C  
ATOM    434  C   THR A  29      46.450 100.300  44.400  0.00  0.00           C  
ATOM    435  O   THR A  29      46.420 101.480  44.760  0.00  0.00           O  
ATOM    436  CB  THR A  29      44.930  99.560  42.560  0.00  0.00           C  
ATOM    437  CG2 THR A  29      43.880 100.470  43.210  0.00  0.00           C  
ATOM    438  OG1 THR A  29      44.760  99.710  41.160  0.00  0.00           O  
ATOM    439  HN  THR A  29      46.980  98.080  42.130  0.00  0.00           H  
ATOM    440  HA  THR A  29      46.590 100.850  42.400  0.00  0.00           H  
ATOM    441  HB  THR A  29      44.710  98.500  42.840  0.00  0.00           H  
ATOM    442  HG1 THR A  29      45.140  98.900  40.750  0.00  0.00           H  
ATOM    443 HG21 THR A  29      43.780 100.260  44.290  0.00  0.00           H  
ATOM    444 HG22 THR A  29      42.890 100.310  42.740  0.00  0.00           H  
ATOM    445 HG23 THR A  29      44.160 101.540  43.080  0.00  0.00           H  
ATOM    446  N   GLY A  30      46.600  99.310  45.320  0.00  0.00           N  
ATOM    447  CA  GLY A  30      46.830  99.600  46.730  0.00  0.00           C  
ATOM    448  C   GLY A  30      48.280  99.890  47.070  0.00  0.00           C  
ATOM    449  O   GLY A  30      49.170  99.720  46.220  0.00  0.00           O  
ATOM    450  HN  GLY A  30      46.640  98.360  45.040  0.00  0.00           H  
ATOM    451  HA1 GLY A  30      46.560  98.710  47.280  0.00  0.00           H  
ATOM    452  HA2 GLY A  30      46.240 100.460  47.010  0.00  0.00           H  
ATOM    453  N   PRO A  31      48.600 100.280  48.300  0.00  0.00           N  
ATOM    454  CA  PRO A  31      49.990 100.410  48.760  0.00  0.00           C  
ATOM    455  C   PRO A  31      50.590  99.060  49.100  0.00  0.00           C  
ATOM    456  O   PRO A  31      49.920  98.030  49.000  0.00  0.00           O  
ATOM    457  CB  PRO A  31      49.850 101.280  50.020  0.00  0.00           C  
ATOM    458  CG  PRO A  31      48.460 100.930  50.560  0.00  0.00           C  
ATOM    459  CD  PRO A  31      47.640 100.800  49.280  0.00  0.00           C  
ATOM    460  HA  PRO A  31      50.600 100.870  47.990  0.00  0.00           H  
ATOM    461  HB1 PRO A  31      49.860 102.350  49.730  0.00  0.00           H  
ATOM    462  HB2 PRO A  31      50.650 101.110  50.770  0.00  0.00           H  
ATOM    463  HG1 PRO A  31      48.060 101.710  51.240  0.00  0.00           H  
ATOM    464  HG2 PRO A  31      48.490  99.960  51.100  0.00  0.00           H  
ATOM    465  HD1 PRO A  31      47.300 101.800  48.940  0.00  0.00           H  
ATOM    466  HD2 PRO A  31      46.770 100.120  49.410  0.00  0.00           H  
ATOM    467  N   ASN A  32      51.860  99.020  49.520  0.00  0.00           N  
ATOM    468  CA  ASN A  32      52.500  97.820  50.030  0.00  0.00           C  
ATOM    469  C   ASN A  32      52.450  97.730  51.550  0.00  0.00           C  
ATOM    470  O   ASN A  32      52.590  98.730  52.250  0.00  0.00           O  
ATOM    471  CB  ASN A  32      53.960  97.780  49.530  0.00  0.00           C  
ATOM    472  CG  ASN A  32      54.570  96.410  49.740  0.00  0.00           C  
ATOM    473  ND2 ASN A  32      53.970  95.370  49.130  0.00  0.00           N  
ATOM    474  OD1 ASN A  32      55.550  96.260  50.470  0.00  0.00           O  
ATOM    475  HN  ASN A  32      52.420  99.850  49.470  0.00  0.00           H  
ATOM    476  HA  ASN A  32      51.960  96.960  49.650  0.00  0.00           H  
ATOM    477  HB1 ASN A  32      54.580  98.540  50.050  0.00  0.00           H  
ATOM    478  HB2 ASN A  32      53.980  98.010  48.440  0.00  0.00           H  
ATOM    479 HD21 ASN A  32      53.190  95.510  48.520  0.00  0.00           H  
ATOM    480 HD22 ASN A  32      54.360  94.460  49.250  0.00  0.00           H  
ATOM    481  N   LEU A  33      52.220  96.510  52.090  0.00  0.00           N  
ATOM    482  CA  LEU A  33      52.100  96.260  53.520  0.00  0.00           C  
ATOM    483  C   LEU A  33      53.240  95.380  54.040  0.00  0.00           C  
ATOM    484  O   LEU A  33      53.050  94.230  54.420  0.00  0.00           O  
ATOM    485  CB  LEU A  33      50.710  95.640  53.850  0.00  0.00           C  
ATOM    486  CG  LEU A  33      49.500  96.460  53.340  0.00  0.00           C  
ATOM    487  CD1 LEU A  33      48.170  95.780  53.700  0.00  0.00           C  
ATOM    488  CD2 LEU A  33      49.480  97.910  53.860  0.00  0.00           C  
ATOM    489  HN  LEU A  33      52.100  95.710  51.500  0.00  0.00           H  
ATOM    490  HA  LEU A  33      52.180  97.200  54.050  0.00  0.00           H  
ATOM    491  HB1 LEU A  33      50.620  95.540  54.950  0.00  0.00           H  
ATOM    492  HB2 LEU A  33      50.650  94.630  53.400  0.00  0.00           H  
ATOM    493  HG  LEU A  33      49.560  96.500  52.220  0.00  0.00           H  
ATOM    494 HD11 LEU A  33      48.150  94.740  53.310  0.00  0.00           H  
ATOM    495 HD12 LEU A  33      47.320  96.340  53.270  0.00  0.00           H  
ATOM    496 HD13 LEU A  33      48.040  95.760  54.810  0.00  0.00           H  
ATOM    497 HD21 LEU A  33      49.480  97.910  54.960  0.00  0.00           H  
ATOM    498 HD22 LEU A  33      50.360  98.480  53.500  0.00  0.00           H  
ATOM    499 HD23 LEU A  33      48.570  98.430  53.500  0.00  0.00           H  
ATOM    500  N   HSD A  34      54.470  95.920  54.060  0.00  0.00           N  
ATOM    501  CA  HSD A  34      55.700  95.200  54.360  0.00  0.00           C  
ATOM    502  C   HSD A  34      56.410  95.800  55.560  0.00  0.00           C  
ATOM    503  O   HSD A  34      56.470  97.020  55.720  0.00  0.00           O  
ATOM    504  CB  HSD A  34      56.660  95.300  53.150  0.00  0.00           C  
ATOM    505  CG  HSD A  34      58.000  94.620  53.240  0.00  0.00           C  
ATOM    506  CD2 HSD A  34      59.150  94.930  53.910  0.00  0.00           C  
ATOM    507  ND1 HSD A  34      58.330  93.530  52.450  0.00  0.00           N  
ATOM    508  CE1 HSD A  34      59.620  93.230  52.690  0.00  0.00           C  
ATOM    509  NE2 HSD A  34      60.160  94.050  53.570  0.00  0.00           N  
ATOM    510  HN  HSD A  34      54.570  96.890  53.850  0.00  0.00           H  
ATOM    511  HA  HSD A  34      55.480  94.160  54.580  0.00  0.00           H  
ATOM    512  HB1 HSD A  34      56.830  96.370  52.910  0.00  0.00           H  
ATOM    513  HB2 HSD A  34      56.120  94.850  52.280  0.00  0.00           H  
ATOM    514  HD1 HSD A  34      57.680  92.990  51.890  0.00  0.00           H  
ATOM    515  HD2 HSD A  34      59.330  95.720  54.630  0.00  0.00           H  
ATOM    516  HE1 HSD A  34      60.130  92.390  52.210  0.00  0.00           H  
ATOM    517  N   GLY A  35      57.000  94.950  56.440  0.00  0.00           N  
ATOM    518  CA  GLY A  35      57.790  95.350  57.610  0.00  0.00           C  
ATOM    519  C   GLY A  35      57.180  96.370  58.540  0.00  0.00           C  
ATOM    520  O   GLY A  35      57.800  97.370  58.890  0.00  0.00           O  
ATOM    521  HN  GLY A  35      56.930  93.970  56.270  0.00  0.00           H  
ATOM    522  HA1 GLY A  35      58.700  95.800  57.220  0.00  0.00           H  
ATOM    523  HA2 GLY A  35      58.000  94.470  58.190  0.00  0.00           H  
ATOM    524  N   LEU A  36      55.930  96.140  58.950  0.00  0.00           N  
ATOM    525  CA  LEU A  36      55.060  97.090  59.610  0.00  0.00           C  
ATOM    526  C   LEU A  36      55.530  97.680  60.940  0.00  0.00           C  
ATOM    527  O   LEU A  36      55.460  98.890  61.170  0.00  0.00           O  
ATOM    528  CB  LEU A  36      53.730  96.310  59.800  0.00  0.00           C  
ATOM    529  CG  LEU A  36      52.550  97.030  60.480  0.00  0.00           C  
ATOM    530  CD1 LEU A  36      52.300  98.430  59.910  0.00  0.00           C  
ATOM    531  CD2 LEU A  36      51.300  96.160  60.320  0.00  0.00           C  
ATOM    532  HN  LEU A  36      55.480  95.310  58.640  0.00  0.00           H  
ATOM    533  HA  LEU A  36      54.900  97.920  58.940  0.00  0.00           H  
ATOM    534  HB1 LEU A  36      53.930  95.380  60.370  0.00  0.00           H  
ATOM    535  HB2 LEU A  36      53.390  96.010  58.790  0.00  0.00           H  
ATOM    536  HG  LEU A  36      52.770  97.140  61.570  0.00  0.00           H  
ATOM    537 HD11 LEU A  36      53.160  99.100  60.110  0.00  0.00           H  
ATOM    538 HD12 LEU A  36      51.400  98.880  60.360  0.00  0.00           H  
ATOM    539 HD13 LEU A  36      52.160  98.370  58.810  0.00  0.00           H  
ATOM    540 HD21 LEU A  36      51.080  96.000  59.240  0.00  0.00           H  
ATOM    541 HD22 LEU A  36      51.440  95.180  60.800  0.00  0.00           H  
ATOM    542 HD23 LEU A  36      50.420  96.660  60.780  0.00  0.00           H  
ATOM    543  N   PHE A  37      56.010  96.830  61.870  0.00  0.00           N  
ATOM    544  CA  PHE A  37      56.320  97.180  63.240  0.00  0.00           C  
ATOM    545  C   PHE A  37      57.450  98.180  63.440  0.00  0.00           C  
ATOM    546  O   PHE A  37      58.480  98.140  62.770  0.00  0.00           O  
ATOM    547  CB  PHE A  37      56.620  95.900  64.070  0.00  0.00           C  
ATOM    548  CG  PHE A  37      55.400  95.030  64.150  0.00  0.00           C  
ATOM    549  CD1 PHE A  37      55.070  94.140  63.120  0.00  0.00           C  
ATOM    550  CD2 PHE A  37      54.550  95.110  65.270  0.00  0.00           C  
ATOM    551  CE1 PHE A  37      53.900  93.380  63.170  0.00  0.00           C  
ATOM    552  CE2 PHE A  37      53.400  94.310  65.350  0.00  0.00           C  
ATOM    553  CZ  PHE A  37      53.070  93.450  64.300  0.00  0.00           C  
ATOM    554  HN  PHE A  37      56.090  95.870  61.640  0.00  0.00           H  
ATOM    555  HA  PHE A  37      55.430  97.640  63.650  0.00  0.00           H  
ATOM    556  HB1 PHE A  37      56.920  96.160  65.110  0.00  0.00           H  
ATOM    557  HB2 PHE A  37      57.450  95.320  63.610  0.00  0.00           H  
ATOM    558  HD1 PHE A  37      55.720  94.040  62.260  0.00  0.00           H  
ATOM    559  HD2 PHE A  37      54.800  95.770  66.090  0.00  0.00           H  
ATOM    560  HE1 PHE A  37      53.650  92.720  62.360  0.00  0.00           H  
ATOM    561  HE2 PHE A  37      52.770  94.360  66.230  0.00  0.00           H  
ATOM    562  HZ  PHE A  37      52.180  92.840  64.360  0.00  0.00           H  
ATOM    563  N   GLY A  38      57.290  99.100  64.420  0.00  0.00           N  
ATOM    564  CA  GLY A  38      58.350 100.000  64.880  0.00  0.00           C  
ATOM    565  C   GLY A  38      58.700 101.100  63.930  0.00  0.00           C  
ATOM    566  O   GLY A  38      59.870 101.470  63.750  0.00  0.00           O  
ATOM    567  HN  GLY A  38      56.410  99.140  64.920  0.00  0.00           H  
ATOM    568  HA1 GLY A  38      59.250  99.430  65.050  0.00  0.00           H  
ATOM    569  HA2 GLY A  38      58.000 100.480  65.790  0.00  0.00           H  
ATOM    570  N   ARG A  39      57.690 101.640  63.240  0.00  0.00           N  
ATOM    571  CA  ARG A  39      57.900 102.560  62.150  0.00  0.00           C  
ATOM    572  C   ARG A  39      56.810 103.610  62.160  0.00  0.00           C  
ATOM    573  O   ARG A  39      55.640 103.290  62.370  0.00  0.00           O  
ATOM    574  CB  ARG A  39      57.850 101.750  60.830  0.00  0.00           C  
ATOM    575  CG  ARG A  39      58.350 102.490  59.580  0.00  0.00           C  
ATOM    576  CD  ARG A  39      58.340 101.590  58.340  0.00  0.00           C  
ATOM    577  NE  ARG A  39      56.900 101.360  58.000  0.00  0.00           N  
ATOM    578  CZ  ARG A  39      56.460 100.370  57.220  0.00  0.00           C  
ATOM    579  NH1 ARG A  39      57.270  99.440  56.740  0.00  0.00           N1+
ATOM    580  NH2 ARG A  39      55.170 100.320  56.910  0.00  0.00           N  
ATOM    581  HN  ARG A  39      56.760 101.300  63.380  0.00  0.00           H  
ATOM    582  HA  ARG A  39      58.850 103.060  62.250  0.00  0.00           H  
ATOM    583  HB1 ARG A  39      56.820 101.360  60.680  0.00  0.00           H  
ATOM    584  HB2 ARG A  39      58.500 100.850  60.970  0.00  0.00           H  
ATOM    585  HG1 ARG A  39      59.400 102.810  59.760  0.00  0.00           H  
ATOM    586  HG2 ARG A  39      57.740 103.400  59.390  0.00  0.00           H  
ATOM    587  HD1 ARG A  39      58.850 100.620  58.560  0.00  0.00           H  
ATOM    588  HD2 ARG A  39      58.840 102.080  57.470  0.00  0.00           H  
ATOM    589  HE  ARG A  39      56.210 101.960  58.400  0.00  0.00           H  
ATOM    590 HH11 ARG A  39      58.150  99.300  57.190  0.00  0.00           H  
ATOM    591 HH12 ARG A  39      56.870  98.630  56.290  0.00  0.00           H  
ATOM    592 HH21 ARG A  39      54.560 101.060  57.180  0.00  0.00           H  
ATOM    593 HH22 ARG A  39      54.880  99.650  56.210  0.00  0.00           H  
ATOM    594  N   LYS A  40      57.180 104.890  61.950  0.00  0.00           N  
ATOM    595  CA  LYS A  40      56.240 105.990  61.780  0.00  0.00           C  
ATOM    596  C   LYS A  40      55.330 105.820  60.570  0.00  0.00           C  
ATOM    597  O   LYS A  40      55.730 105.280  59.530  0.00  0.00           O  
ATOM    598  CB  LYS A  40      56.950 107.380  61.700  0.00  0.00           C  
ATOM    599  CG  LYS A  40      57.450 107.950  63.050  0.00  0.00           C  
ATOM    600  CD  LYS A  40      56.300 108.400  63.980  0.00  0.00           C  
ATOM    601  CE  LYS A  40      56.340 109.860  64.450  0.00  0.00           C  
ATOM    602  NZ  LYS A  40      57.480 110.160  65.330  0.00  0.00           N1+
ATOM    603  HN  LYS A  40      58.140 105.130  61.850  0.00  0.00           H  
ATOM    604  HA  LYS A  40      55.590 105.980  62.650  0.00  0.00           H  
ATOM    605  HB1 LYS A  40      56.240 108.130  61.280  0.00  0.00           H  
ATOM    606  HB2 LYS A  40      57.800 107.290  60.990  0.00  0.00           H  
ATOM    607  HG1 LYS A  40      58.100 108.820  62.820  0.00  0.00           H  
ATOM    608  HG2 LYS A  40      58.080 107.190  63.570  0.00  0.00           H  
ATOM    609  HD1 LYS A  40      56.270 107.720  64.860  0.00  0.00           H  
ATOM    610  HD2 LYS A  40      55.340 108.260  63.440  0.00  0.00           H  
ATOM    611  HE1 LYS A  40      55.420 110.070  65.040  0.00  0.00           H  
ATOM    612  HE2 LYS A  40      56.360 110.560  63.590  0.00  0.00           H  
ATOM    613  HZ1 LYS A  40      57.220 110.990  65.950  0.00  0.00           H  
ATOM    614  HZ2 LYS A  40      58.330 110.450  64.800  0.00  0.00           H  
ATOM    615  HZ3 LYS A  40      57.710 109.330  65.940  0.00  0.00           H  
ATOM    616  N   THR A  41      54.080 106.290  60.700  0.00  0.00           N  
ATOM    617  CA  THR A  41      53.020 106.180  59.700  0.00  0.00           C  
ATOM    618  C   THR A  41      53.330 106.740  58.320  0.00  0.00           C  
ATOM    619  O   THR A  41      53.860 107.850  58.170  0.00  0.00           O  
ATOM    620  CB  THR A  41      51.730 106.860  60.150  0.00  0.00           C  
ATOM    621  CG2 THR A  41      51.160 106.120  61.370  0.00  0.00           C  
ATOM    622  OG1 THR A  41      51.930 108.210  60.550  0.00  0.00           O  
ATOM    623  HN  THR A  41      53.790 106.700  61.560  0.00  0.00           H  
ATOM    624  HA  THR A  41      52.820 105.120  59.560  0.00  0.00           H  
ATOM    625  HB  THR A  41      50.970 106.810  59.330  0.00  0.00           H  
ATOM    626  HG1 THR A  41      51.140 108.690  60.210  0.00  0.00           H  
ATOM    627 HG21 THR A  41      51.830 106.220  62.250  0.00  0.00           H  
ATOM    628 HG22 THR A  41      51.040 105.040  61.150  0.00  0.00           H  
ATOM    629 HG23 THR A  41      50.160 106.540  61.640  0.00  0.00           H  
ATOM    630  N   GLY A  42      52.970 106.010  57.240  0.00  0.00           N  
ATOM    631  CA  GLY A  42      52.820 106.590  55.910  0.00  0.00           C  
ATOM    632  C   GLY A  42      54.060 107.030  55.180  0.00  0.00           C  
ATOM    633  O   GLY A  42      54.090 108.110  54.600  0.00  0.00           O  
ATOM    634  HN  GLY A  42      52.620 105.060  57.360  0.00  0.00           H  
ATOM    635  HA1 GLY A  42      52.190 107.470  56.000  0.00  0.00           H  
ATOM    636  HA2 GLY A  42      52.360 105.830  55.300  0.00  0.00           H  
ATOM    637  N   GLN A  43      55.150 106.230  55.200  0.00  0.00           N  
ATOM    638  CA  GLN A  43      56.390 106.600  54.540  0.00  0.00           C  
ATOM    639  C   GLN A  43      56.860 105.550  53.530  0.00  0.00           C  
ATOM    640  O   GLN A  43      57.230 104.430  53.880  0.00  0.00           O  
ATOM    641  CB  GLN A  43      57.530 106.830  55.580  0.00  0.00           C  
ATOM    642  CG  GLN A  43      57.170 107.760  56.770  0.00  0.00           C  
ATOM    643  CD  GLN A  43      56.760 109.170  56.360  0.00  0.00           C  
ATOM    644  NE2 GLN A  43      55.610 109.650  56.890  0.00  0.00           N  
ATOM    645  OE1 GLN A  43      57.440 109.880  55.620  0.00  0.00           O  
ATOM    646  HN  GLN A  43      55.110 105.370  55.700  0.00  0.00           H  
ATOM    647  HA  GLN A  43      56.260 107.520  53.980  0.00  0.00           H  
ATOM    648  HB1 GLN A  43      58.420 107.250  55.050  0.00  0.00           H  
ATOM    649  HB2 GLN A  43      57.820 105.850  56.010  0.00  0.00           H  
ATOM    650  HG1 GLN A  43      58.050 107.850  57.440  0.00  0.00           H  
ATOM    651  HG2 GLN A  43      56.350 107.290  57.360  0.00  0.00           H  
ATOM    652 HE21 GLN A  43      55.290 110.540  56.600  0.00  0.00           H  
ATOM    653 HE22 GLN A  43      55.010 109.020  57.420  0.00  0.00           H  
ATOM    654  N   ALA A  44      56.880 105.880  52.220  0.00  0.00           N  
ATOM    655  CA  ALA A  44      57.330 104.960  51.190  0.00  0.00           C  
ATOM    656  C   ALA A  44      57.900 105.690  49.970  0.00  0.00           C  
ATOM    657  O   ALA A  44      57.490 106.830  49.720  0.00  0.00           O  
ATOM    658  CB  ALA A  44      56.180 104.050  50.700  0.00  0.00           C  
ATOM    659  HN  ALA A  44      56.590 106.790  51.920  0.00  0.00           H  
ATOM    660  HA  ALA A  44      58.120 104.350  51.610  0.00  0.00           H  
ATOM    661  HB1 ALA A  44      56.540 103.280  49.980  0.00  0.00           H  
ATOM    662  HB2 ALA A  44      55.390 104.650  50.190  0.00  0.00           H  
ATOM    663  HB3 ALA A  44      55.700 103.530  51.560  0.00  0.00           H  
ATOM    664  N   PRO A  45      58.820 105.150  49.180  0.00  0.00           N  
ATOM    665  CA  PRO A  45      59.110 105.620  47.830  0.00  0.00           C  
ATOM    666  C   PRO A  45      57.910 105.590  46.910  0.00  0.00           C  
ATOM    667  O   PRO A  45      57.290 104.540  46.740  0.00  0.00           O  
ATOM    668  CB  PRO A  45      60.230 104.690  47.320  0.00  0.00           C  
ATOM    669  CG  PRO A  45      60.810 104.080  48.590  0.00  0.00           C  
ATOM    670  CD  PRO A  45      59.580 103.920  49.470  0.00  0.00           C  
ATOM    671  HA  PRO A  45      59.450 106.640  47.900  0.00  0.00           H  
ATOM    672  HB1 PRO A  45      60.990 105.230  46.720  0.00  0.00           H  
ATOM    673  HB2 PRO A  45      59.810 103.860  46.700  0.00  0.00           H  
ATOM    674  HG1 PRO A  45      61.520 104.800  49.070  0.00  0.00           H  
ATOM    675  HG2 PRO A  45      61.340 103.120  48.400  0.00  0.00           H  
ATOM    676  HD1 PRO A  45      59.860 103.810  50.530  0.00  0.00           H  
ATOM    677  HD2 PRO A  45      58.980 103.040  49.130  0.00  0.00           H  
ATOM    678  N   GLY A  46      57.560 106.730  46.280  0.00  0.00           N  
ATOM    679  CA  GLY A  46      56.650 106.720  45.130  0.00  0.00           C  
ATOM    680  C   GLY A  46      55.180 106.590  45.400  0.00  0.00           C  
ATOM    681  O   GLY A  46      54.390 106.560  44.460  0.00  0.00           O  
ATOM    682  HN  GLY A  46      58.020 107.580  46.490  0.00  0.00           H  
ATOM    683  HA1 GLY A  46      56.910 105.880  44.500  0.00  0.00           H  
ATOM    684  HA2 GLY A  46      56.790 107.660  44.630  0.00  0.00           H  
ATOM    685  N   TYR A  47      54.750 106.570  46.670  0.00  0.00           N  
ATOM    686  CA  TYR A  47      53.340 106.520  47.030  0.00  0.00           C  
ATOM    687  C   TYR A  47      53.010 107.850  47.710  0.00  0.00           C  
ATOM    688  O   TYR A  47      53.660 108.260  48.680  0.00  0.00           O  
ATOM    689  CB  TYR A  47      53.070 105.290  47.930  0.00  0.00           C  
ATOM    690  CG  TYR A  47      51.590 105.030  48.080  0.00  0.00           C  
ATOM    691  CD1 TYR A  47      50.860 104.370  47.080  0.00  0.00           C  
ATOM    692  CD2 TYR A  47      50.920 105.460  49.230  0.00  0.00           C  
ATOM    693  CE1 TYR A  47      49.480 104.180  47.210  0.00  0.00           C  
ATOM    694  CE2 TYR A  47      49.540 105.250  49.380  0.00  0.00           C  
ATOM    695  CZ  TYR A  47      48.820 104.630  48.360  0.00  0.00           C  
ATOM    696  OH  TYR A  47      47.430 104.500  48.490  0.00  0.00           O  
ATOM    697  HN  TYR A  47      55.410 106.560  47.410  0.00  0.00           H  
ATOM    698  HA  TYR A  47      52.720 106.460  46.140  0.00  0.00           H  
ATOM    699  HB1 TYR A  47      53.520 105.420  48.940  0.00  0.00           H  
ATOM    700  HB2 TYR A  47      53.520 104.390  47.460  0.00  0.00           H  
ATOM    701  HD1 TYR A  47      51.360 104.040  46.170  0.00  0.00           H  
ATOM    702  HD2 TYR A  47      51.460 105.980  50.000  0.00  0.00           H  
ATOM    703  HE1 TYR A  47      48.920 103.700  46.420  0.00  0.00           H  
ATOM    704  HE2 TYR A  47      49.040 105.590  50.280  0.00  0.00           H  
ATOM    705  HH  TYR A  47      47.090 104.170  47.640  0.00  0.00           H  
ATOM    706  N   SER A  48      52.020 108.580  47.190  0.00  0.00           N  
ATOM    707  CA  SER A  48      51.760 109.990  47.500  0.00  0.00           C  
ATOM    708  C   SER A  48      50.860 110.180  48.710  0.00  0.00           C  
ATOM    709  O   SER A  48      49.880 110.930  48.650  0.00  0.00           O  
ATOM    710  CB  SER A  48      51.130 110.780  46.320  0.00  0.00           C  
ATOM    711  OG  SER A  48      52.050 110.970  45.240  0.00  0.00           O  
ATOM    712  HN  SER A  48      51.370 108.150  46.540  0.00  0.00           H  
ATOM    713  HA  SER A  48      52.700 110.470  47.740  0.00  0.00           H  
ATOM    714  HB1 SER A  48      50.830 111.800  46.650  0.00  0.00           H  
ATOM    715  HB2 SER A  48      50.220 110.250  45.960  0.00  0.00           H  
ATOM    716  HG1 SER A  48      51.680 111.710  44.700  0.00  0.00           H  
ATOM    717  N   TYR A  49      51.170 109.520  49.840  0.00  0.00           N  
ATOM    718  CA  TYR A  49      50.560 109.700  51.160  0.00  0.00           C  
ATOM    719  C   TYR A  49      50.060 111.100  51.520  0.00  0.00           C  
ATOM    720  O   TYR A  49      50.720 112.110  51.260  0.00  0.00           O  
ATOM    721  CB  TYR A  49      51.520 109.280  52.310  0.00  0.00           C  
ATOM    722  CG  TYR A  49      51.710 107.790  52.320  0.00  0.00           C  
ATOM    723  CD1 TYR A  49      50.700 106.960  52.830  0.00  0.00           C  
ATOM    724  CD2 TYR A  49      52.930 107.230  51.910  0.00  0.00           C  
ATOM    725  CE1 TYR A  49      50.930 105.580  52.970  0.00  0.00           C  
ATOM    726  CE2 TYR A  49      53.150 105.860  52.040  0.00  0.00           C  
ATOM    727  CZ  TYR A  49      52.160 105.040  52.580  0.00  0.00           C  
ATOM    728  OH  TYR A  49      52.430 103.690  52.820  0.00  0.00           O  
ATOM    729  HN  TYR A  49      51.910 108.850  49.800  0.00  0.00           H  
ATOM    730  HA  TYR A  49      49.690 109.060  51.180  0.00  0.00           H  
ATOM    731  HB1 TYR A  49      51.100 109.540  53.300  0.00  0.00           H  
ATOM    732  HB2 TYR A  49      52.500 109.770  52.200  0.00  0.00           H  
ATOM    733  HD1 TYR A  49      49.760 107.380  53.170  0.00  0.00           H  
ATOM    734  HD2 TYR A  49      53.720 107.870  51.540  0.00  0.00           H  
ATOM    735  HE1 TYR A  49      50.170 104.940  53.400  0.00  0.00           H  
ATOM    736  HE2 TYR A  49      54.100 105.440  51.780  0.00  0.00           H  
ATOM    737  HH  TYR A  49      52.240 103.540  53.770  0.00  0.00           H  
ATOM    738  N   THR A  50      48.870 111.160  52.130  0.00  0.00           N  
ATOM    739  CA  THR A  50      48.170 112.390  52.450  0.00  0.00           C  
ATOM    740  C   THR A  50      48.670 113.020  53.740  0.00  0.00           C  
ATOM    741  O   THR A  50      49.410 112.430  54.520  0.00  0.00           O  
ATOM    742  CB  THR A  50      46.670 112.160  52.610  0.00  0.00           C  
ATOM    743  CG2 THR A  50      46.070 111.640  51.310  0.00  0.00           C  
ATOM    744  OG1 THR A  50      46.430 111.160  53.600  0.00  0.00           O  
ATOM    745  HN  THR A  50      48.370 110.340  52.410  0.00  0.00           H  
ATOM    746  HA  THR A  50      48.330 113.100  51.660  0.00  0.00           H  
ATOM    747  HB  THR A  50      46.160 113.110  52.890  0.00  0.00           H  
ATOM    748  HG1 THR A  50      45.480 111.170  53.780  0.00  0.00           H  
ATOM    749 HG21 THR A  50      46.510 110.670  51.020  0.00  0.00           H  
ATOM    750 HG22 THR A  50      46.240 112.360  50.480  0.00  0.00           H  
ATOM    751 HG23 THR A  50      44.970 111.500  51.420  0.00  0.00           H  
ATOM    752  N   ALA A  51      48.260 114.280  54.000  0.00  0.00           N  
ATOM    753  CA  ALA A  51      48.620 115.010  55.210  0.00  0.00           C  
ATOM    754  C   ALA A  51      48.160 114.330  56.500  0.00  0.00           C  
ATOM    755  O   ALA A  51      48.930 114.180  57.440  0.00  0.00           O  
ATOM    756  CB  ALA A  51      48.020 116.420  55.130  0.00  0.00           C  
ATOM    757  HN  ALA A  51      47.700 114.790  53.350  0.00  0.00           H  
ATOM    758  HA  ALA A  51      49.700 115.080  55.260  0.00  0.00           H  
ATOM    759  HB1 ALA A  51      48.320 117.030  56.020  0.00  0.00           H  
ATOM    760  HB2 ALA A  51      46.910 116.390  55.090  0.00  0.00           H  
ATOM    761  HB3 ALA A  51      48.390 116.950  54.220  0.00  0.00           H  
ATOM    762  N   ALA A  52      46.900 113.850  56.560  0.00  0.00           N  
ATOM    763  CA  ALA A  52      46.340 113.300  57.780  0.00  0.00           C  
ATOM    764  C   ALA A  52      47.080 112.090  58.350  0.00  0.00           C  
ATOM    765  O   ALA A  52      47.300 112.030  59.560  0.00  0.00           O  
ATOM    766  CB  ALA A  52      44.860 112.930  57.570  0.00  0.00           C  
ATOM    767  HN  ALA A  52      46.290 113.920  55.770  0.00  0.00           H  
ATOM    768  HA  ALA A  52      46.400 114.070  58.530  0.00  0.00           H  
ATOM    769  HB1 ALA A  52      44.750 112.160  56.780  0.00  0.00           H  
ATOM    770  HB2 ALA A  52      44.290 113.830  57.280  0.00  0.00           H  
ATOM    771  HB3 ALA A  52      44.420 112.530  58.510  0.00  0.00           H  
ATOM    772  N   ASN A  53      47.510 111.150  57.490  0.00  0.00           N  
ATOM    773  CA  ASN A  53      48.270 109.980  57.900  0.00  0.00           C  
ATOM    774  C   ASN A  53      49.630 110.360  58.480  0.00  0.00           C  
ATOM    775  O   ASN A  53      50.050 109.870  59.530  0.00  0.00           O  
ATOM    776  CB  ASN A  53      48.410 109.050  56.670  0.00  0.00           C  
ATOM    777  CG  ASN A  53      48.740 107.620  57.080  0.00  0.00           C  
ATOM    778  ND2 ASN A  53      48.820 106.720  56.080  0.00  0.00           N  
ATOM    779  OD1 ASN A  53      48.900 107.290  58.250  0.00  0.00           O  
ATOM    780  HN  ASN A  53      47.300 111.230  56.520  0.00  0.00           H  
ATOM    781  HA  ASN A  53      47.700 109.490  58.680  0.00  0.00           H  
ATOM    782  HB1 ASN A  53      49.180 109.420  55.960  0.00  0.00           H  
ATOM    783  HB2 ASN A  53      47.440 109.020  56.130  0.00  0.00           H  
ATOM    784 HD21 ASN A  53      48.330 106.930  55.220  0.00  0.00           H  
ATOM    785 HD22 ASN A  53      49.060 105.790  56.320  0.00  0.00           H  
ATOM    786  N   LYS A  54      50.330 111.300  57.820  0.00  0.00           N  
ATOM    787  CA  LYS A  54      51.590 111.850  58.280  0.00  0.00           C  
ATOM    788  C   LYS A  54      51.470 112.580  59.610  0.00  0.00           C  
ATOM    789  O   LYS A  54      52.310 112.410  60.490  0.00  0.00           O  
ATOM    790  CB  LYS A  54      52.200 112.770  57.190  0.00  0.00           C  
ATOM    791  CG  LYS A  54      52.520 111.990  55.890  0.00  0.00           C  
ATOM    792  CD  LYS A  54      53.260 112.820  54.820  0.00  0.00           C  
ATOM    793  CE  LYS A  54      52.410 113.930  54.180  0.00  0.00           C  
ATOM    794  NZ  LYS A  54      53.170 114.590  53.100  0.00  0.00           N1+
ATOM    795  HN  LYS A  54      49.950 111.710  56.990  0.00  0.00           H  
ATOM    796  HA  LYS A  54      52.260 111.020  58.450  0.00  0.00           H  
ATOM    797  HB1 LYS A  54      53.140 113.220  57.580  0.00  0.00           H  
ATOM    798  HB2 LYS A  54      51.490 113.590  56.970  0.00  0.00           H  
ATOM    799  HG1 LYS A  54      51.590 111.580  55.450  0.00  0.00           H  
ATOM    800  HG2 LYS A  54      53.160 111.120  56.160  0.00  0.00           H  
ATOM    801  HD1 LYS A  54      53.590 112.120  54.020  0.00  0.00           H  
ATOM    802  HD2 LYS A  54      54.170 113.270  55.280  0.00  0.00           H  
ATOM    803  HE1 LYS A  54      52.120 114.700  54.920  0.00  0.00           H  
ATOM    804  HE2 LYS A  54      51.490 113.490  53.720  0.00  0.00           H  
ATOM    805  HZ1 LYS A  54      54.070 114.970  53.500  0.00  0.00           H  
ATOM    806  HZ2 LYS A  54      52.650 115.370  52.670  0.00  0.00           H  
ATOM    807  HZ3 LYS A  54      53.400 113.890  52.360  0.00  0.00           H  
ATOM    808  N   ASN A  55      50.380 113.360  59.820  0.00  0.00           N  
ATOM    809  CA  ASN A  55      50.180 114.180  61.000  0.00  0.00           C  
ATOM    810  C   ASN A  55      49.500 113.450  62.170  0.00  0.00           C  
ATOM    811  O   ASN A  55      49.310 114.030  63.240  0.00  0.00           O  
ATOM    812  CB  ASN A  55      49.290 115.410  60.640  0.00  0.00           C  
ATOM    813  CG  ASN A  55      50.040 116.420  59.770  0.00  0.00           C  
ATOM    814  ND2 ASN A  55      51.140 116.970  60.330  0.00  0.00           N  
ATOM    815  OD1 ASN A  55      49.630 116.780  58.670  0.00  0.00           O  
ATOM    816  HN  ASN A  55      49.730 113.490  59.060  0.00  0.00           H  
ATOM    817  HA  ASN A  55      51.140 114.510  61.380  0.00  0.00           H  
ATOM    818  HB1 ASN A  55      48.960 115.940  61.560  0.00  0.00           H  
ATOM    819  HB2 ASN A  55      48.390 115.080  60.080  0.00  0.00           H  
ATOM    820 HD21 ASN A  55      51.320 116.810  61.310  0.00  0.00           H  
ATOM    821 HD22 ASN A  55      51.610 117.720  59.850  0.00  0.00           H  
ATOM    822  N   LYS A  56      49.170 112.150  62.040  0.00  0.00           N  
ATOM    823  CA  LYS A  56      48.830 111.310  63.180  0.00  0.00           C  
ATOM    824  C   LYS A  56      50.020 111.090  64.110  0.00  0.00           C  
ATOM    825  O   LYS A  56      49.910 111.180  65.340  0.00  0.00           O  
ATOM    826  CB  LYS A  56      48.250 109.950  62.710  0.00  0.00           C  
ATOM    827  CG  LYS A  56      47.940 108.910  63.810  0.00  0.00           C  
ATOM    828  CD  LYS A  56      46.900 109.330  64.870  0.00  0.00           C  
ATOM    829  CE  LYS A  56      46.680 108.240  65.930  0.00  0.00           C  
ATOM    830  NZ  LYS A  56      45.810 108.700  67.030  0.00  0.00           N1+
ATOM    831  HN  LYS A  56      49.210 111.700  61.140  0.00  0.00           H  
ATOM    832  HA  LYS A  56      48.070 111.820  63.760  0.00  0.00           H  
ATOM    833  HB1 LYS A  56      48.970 109.490  61.990  0.00  0.00           H  
ATOM    834  HB2 LYS A  56      47.320 110.160  62.140  0.00  0.00           H  
ATOM    835  HG1 LYS A  56      48.880 108.640  64.320  0.00  0.00           H  
ATOM    836  HG2 LYS A  56      47.560 107.980  63.300  0.00  0.00           H  
ATOM    837  HD1 LYS A  56      45.940 109.590  64.370  0.00  0.00           H  
ATOM    838  HD2 LYS A  56      47.280 110.250  65.380  0.00  0.00           H  
ATOM    839  HE1 LYS A  56      47.660 107.960  66.380  0.00  0.00           H  
ATOM    840  HE2 LYS A  56      46.210 107.340  65.480  0.00  0.00           H  
ATOM    841  HZ1 LYS A  56      46.190 109.610  67.420  0.00  0.00           H  
ATOM    842  HZ2 LYS A  56      45.830 108.010  67.810  0.00  0.00           H  
ATOM    843  HZ3 LYS A  56      44.820 108.840  66.720  0.00  0.00           H  
ATOM    844  N   GLY A  57      51.210 110.850  63.530  0.00  0.00           N  
ATOM    845  CA  GLY A  57      52.470 110.920  64.270  0.00  0.00           C  
ATOM    846  C   GLY A  57      52.750 109.820  65.260  0.00  0.00           C  
ATOM    847  O   GLY A  57      53.280 110.080  66.330  0.00  0.00           O  
ATOM    848  HN  GLY A  57      51.270 110.790  62.540  0.00  0.00           H  
ATOM    849  HA1 GLY A  57      52.480 111.840  64.830  0.00  0.00           H  
ATOM    850  HA2 GLY A  57      53.270 110.880  63.540  0.00  0.00           H  
ATOM    851  N   ILE A  58      52.420 108.550  64.920  0.00  0.00           N  
ATOM    852  CA  ILE A  58      52.590 107.420  65.830  0.00  0.00           C  
ATOM    853  C   ILE A  58      53.390 106.330  65.160  0.00  0.00           C  
ATOM    854  O   ILE A  58      53.570 106.330  63.940  0.00  0.00           O  
ATOM    855  CB  ILE A  58      51.270 106.860  66.370  0.00  0.00           C  
ATOM    856  CG1 ILE A  58      50.280 106.320  65.300  0.00  0.00           C  
ATOM    857  CG2 ILE A  58      50.610 107.970  67.210  0.00  0.00           C  
ATOM    858  CD  ILE A  58      50.490 104.860  64.880  0.00  0.00           C  
ATOM    859  HN  ILE A  58      52.030 108.350  64.030  0.00  0.00           H  
ATOM    860  HA  ILE A  58      53.190 107.730  66.680  0.00  0.00           H  
ATOM    861  HB  ILE A  58      51.500 106.020  67.080  0.00  0.00           H  
ATOM    862 HG11 ILE A  58      50.310 106.980  64.410  0.00  0.00           H  
ATOM    863 HG12 ILE A  58      49.260 106.400  65.740  0.00  0.00           H  
ATOM    864 HG21 ILE A  58      51.310 108.360  67.980  0.00  0.00           H  
ATOM    865 HG22 ILE A  58      49.710 107.580  67.730  0.00  0.00           H  
ATOM    866 HG23 ILE A  58      50.290 108.820  66.570  0.00  0.00           H  
ATOM    867  HD1 ILE A  58      51.420 104.730  64.300  0.00  0.00           H  
ATOM    868  HD2 ILE A  58      49.640 104.520  64.250  0.00  0.00           H  
ATOM    869  HD3 ILE A  58      50.540 104.200  65.780  0.00  0.00           H  
ATOM    870  N   ILE A  59      53.900 105.360  65.950  0.00  0.00           N  
ATOM    871  CA  ILE A  59      54.530 104.150  65.440  0.00  0.00           C  
ATOM    872  C   ILE A  59      53.580 102.970  65.540  0.00  0.00           C  
ATOM    873  O   ILE A  59      52.830 102.780  66.500  0.00  0.00           O  
ATOM    874  CB  ILE A  59      55.870 103.780  66.070  0.00  0.00           C  
ATOM    875  CG1 ILE A  59      55.800 103.440  67.580  0.00  0.00           C  
ATOM    876  CG2 ILE A  59      56.870 104.920  65.770  0.00  0.00           C  
ATOM    877  CD  ILE A  59      57.120 102.950  68.170  0.00  0.00           C  
ATOM    878  HN  ILE A  59      53.810 105.440  66.950  0.00  0.00           H  
ATOM    879  HA  ILE A  59      54.720 104.290  64.390  0.00  0.00           H  
ATOM    880  HB  ILE A  59      56.260 102.860  65.550  0.00  0.00           H  
ATOM    881 HG11 ILE A  59      55.040 102.650  67.750  0.00  0.00           H  
ATOM    882 HG12 ILE A  59      55.470 104.340  68.140  0.00  0.00           H  
ATOM    883 HG21 ILE A  59      56.890 105.140  64.690  0.00  0.00           H  
ATOM    884 HG22 ILE A  59      57.890 104.640  66.090  0.00  0.00           H  
ATOM    885 HG23 ILE A  59      56.570 105.840  66.310  0.00  0.00           H  
ATOM    886  HD1 ILE A  59      57.500 102.070  67.620  0.00  0.00           H  
ATOM    887  HD2 ILE A  59      56.990 102.660  69.240  0.00  0.00           H  
ATOM    888  HD3 ILE A  59      57.900 103.750  68.130  0.00  0.00           H  
ATOM    889  N   TRP A  60      53.600 102.110  64.500  0.00  0.00           N  
ATOM    890  CA  TRP A  60      52.850 100.880  64.500  0.00  0.00           C  
ATOM    891  C   TRP A  60      53.440  99.830  65.460  0.00  0.00           C  
ATOM    892  O   TRP A  60      54.570  99.380  65.300  0.00  0.00           O  
ATOM    893  CB  TRP A  60      52.740 100.300  63.070  0.00  0.00           C  
ATOM    894  CG  TRP A  60      52.110 101.220  62.030  0.00  0.00           C  
ATOM    895  CD1 TRP A  60      52.670 101.710  60.880  0.00  0.00           C  
ATOM    896  CD2 TRP A  60      50.750 101.690  62.050  0.00  0.00           C  
ATOM    897  CE2 TRP A  60      50.550 102.430  60.860  0.00  0.00           C  
ATOM    898  CE3 TRP A  60      49.710 101.520  62.960  0.00  0.00           C  
ATOM    899  NE1 TRP A  60      51.730 102.420  60.150  0.00  0.00           N  
ATOM    900  CZ2 TRP A  60      49.320 103.010  60.570  0.00  0.00           C  
ATOM    901  CZ3 TRP A  60      48.470 102.120  62.670  0.00  0.00           C  
ATOM    902  CH2 TRP A  60      48.280 102.850  61.490  0.00  0.00           C  
ATOM    903  HN  TRP A  60      54.140 102.310  63.690  0.00  0.00           H  
ATOM    904  HA  TRP A  60      51.850 101.100  64.850  0.00  0.00           H  
ATOM    905  HB1 TRP A  60      52.130  99.370  63.100  0.00  0.00           H  
ATOM    906  HB2 TRP A  60      53.760 100.020  62.720  0.00  0.00           H  
ATOM    907  HD1 TRP A  60      53.690 101.540  60.580  0.00  0.00           H  
ATOM    908  HE1 TRP A  60      51.840 102.790  59.230  0.00  0.00           H  
ATOM    909  HE3 TRP A  60      49.830 100.970  63.880  0.00  0.00           H  
ATOM    910  HZ2 TRP A  60      49.170 103.590  59.670  0.00  0.00           H  
ATOM    911  HZ3 TRP A  60      47.650 102.010  63.370  0.00  0.00           H  
ATOM    912  HH2 TRP A  60      47.320 103.310  61.300  0.00  0.00           H  
ATOM    913  N   GLY A  61      52.650  99.440  66.480  0.00  0.00           N  
ATOM    914  CA  GLY A  61      52.990  98.390  67.430  0.00  0.00           C  
ATOM    915  C   GLY A  61      51.760  97.560  67.650  0.00  0.00           C  
ATOM    916  O   GLY A  61      50.690  97.880  67.140  0.00  0.00           O  
ATOM    917  HN  GLY A  61      51.730  99.820  66.600  0.00  0.00           H  
ATOM    918  HA1 GLY A  61      53.250  98.860  68.370  0.00  0.00           H  
ATOM    919  HA2 GLY A  61      53.760  97.750  67.030  0.00  0.00           H  
ATOM    920  N   GLU A  62      51.850  96.460  68.410  0.00  0.00           N  
ATOM    921  CA  GLU A  62      50.790  95.460  68.450  0.00  0.00           C  
ATOM    922  C   GLU A  62      49.440  95.960  68.970  0.00  0.00           C  
ATOM    923  O   GLU A  62      48.380  95.640  68.420  0.00  0.00           O  
ATOM    924  CB  GLU A  62      51.250  94.200  69.220  0.00  0.00           C  
ATOM    925  CG  GLU A  62      50.650  92.900  68.640  0.00  0.00           C  
ATOM    926  CD  GLU A  62      51.020  91.660  69.440  0.00  0.00           C  
ATOM    927  OE1 GLU A  62      50.100  91.030  70.030  0.00  0.00           O  
ATOM    928  OE2 GLU A  62      52.230  91.290  69.460  0.00  0.00           O1-
ATOM    929  HN  GLU A  62      52.700  96.250  68.900  0.00  0.00           H  
ATOM    930  HA  GLU A  62      50.620  95.160  67.430  0.00  0.00           H  
ATOM    931  HB1 GLU A  62      51.030  94.300  70.310  0.00  0.00           H  
ATOM    932  HB2 GLU A  62      52.360  94.120  69.130  0.00  0.00           H  
ATOM    933  HG1 GLU A  62      51.010  92.750  67.600  0.00  0.00           H  
ATOM    934  HG2 GLU A  62      49.540  92.980  68.610  0.00  0.00           H  
ATOM    935  N   ASP A  63      49.430  96.790  70.030  0.00  0.00           N  
ATOM    936  CA  ASP A  63      48.250  97.450  70.550  0.00  0.00           C  
ATOM    937  C   ASP A  63      47.700  98.570  69.650  0.00  0.00           C  
ATOM    938  O   ASP A  63      46.480  98.690  69.490  0.00  0.00           O  
ATOM    939  CB  ASP A  63      48.500  97.900  72.000  0.00  0.00           C  
ATOM    940  CG  ASP A  63      48.360  96.690  72.890  0.00  0.00           C  
ATOM    941  OD1 ASP A  63      47.190  96.290  73.120  0.00  0.00           O  
ATOM    942  OD2 ASP A  63      49.370  96.120  73.370  0.00  0.00           O1-
ATOM    943  HN  ASP A  63      50.300  97.030  70.460  0.00  0.00           H  
ATOM    944  HA  ASP A  63      47.450  96.720  70.550  0.00  0.00           H  
ATOM    945  HB1 ASP A  63      47.750  98.650  72.330  0.00  0.00           H  
ATOM    946  HB2 ASP A  63      49.510  98.340  72.110  0.00  0.00           H  
ATOM    947  N   THR A  64      48.540  99.400  69.000  0.00  0.00           N  
ATOM    948  CA  THR A  64      48.050 100.350  67.980  0.00  0.00           C  
ATOM    949  C   THR A  64      47.440  99.650  66.780  0.00  0.00           C  
ATOM    950  O   THR A  64      46.400 100.070  66.280  0.00  0.00           O  
ATOM    951  CB  THR A  64      49.000 101.460  67.510  0.00  0.00           C  
ATOM    952  CG2 THR A  64      49.320 102.370  68.710  0.00  0.00           C  
ATOM    953  OG1 THR A  64      50.230 100.990  66.990  0.00  0.00           O  
ATOM    954  HN  THR A  64      49.540  99.360  69.150  0.00  0.00           H  
ATOM    955  HA  THR A  64      47.230 100.870  68.430  0.00  0.00           H  
ATOM    956  HB  THR A  64      48.500 102.080  66.730  0.00  0.00           H  
ATOM    957  HG1 THR A  64      50.800 101.770  66.940  0.00  0.00           H  
ATOM    958 HG21 THR A  64      48.390 102.820  69.120  0.00  0.00           H  
ATOM    959 HG22 THR A  64      50.000 103.190  68.400  0.00  0.00           H  
ATOM    960 HG23 THR A  64      49.820 101.790  69.510  0.00  0.00           H  
ATOM    961  N   LEU A  65      48.020  98.520  66.320  0.00  0.00           N  
ATOM    962  CA  LEU A  65      47.400  97.630  65.340  0.00  0.00           C  
ATOM    963  C   LEU A  65      46.090  97.010  65.800  0.00  0.00           C  
ATOM    964  O   LEU A  65      45.120  96.950  65.050  0.00  0.00           O  
ATOM    965  CB  LEU A  65      48.350  96.480  64.910  0.00  0.00           C  
ATOM    966  CG  LEU A  65      49.650  96.920  64.220  0.00  0.00           C  
ATOM    967  CD1 LEU A  65      50.460  95.690  63.790  0.00  0.00           C  
ATOM    968  CD2 LEU A  65      49.400  97.850  63.020  0.00  0.00           C  
ATOM    969  HN  LEU A  65      48.920  98.250  66.680  0.00  0.00           H  
ATOM    970  HA  LEU A  65      47.150  98.220  64.470  0.00  0.00           H  
ATOM    971  HB1 LEU A  65      47.810  95.810  64.210  0.00  0.00           H  
ATOM    972  HB2 LEU A  65      48.620  95.880  65.810  0.00  0.00           H  
ATOM    973  HG  LEU A  65      50.280  97.500  64.940  0.00  0.00           H  
ATOM    974 HD11 LEU A  65      50.650  95.040  64.670  0.00  0.00           H  
ATOM    975 HD12 LEU A  65      51.440  95.990  63.360  0.00  0.00           H  
ATOM    976 HD13 LEU A  65      49.900  95.100  63.030  0.00  0.00           H  
ATOM    977 HD21 LEU A  65      48.720  97.360  62.310  0.00  0.00           H  
ATOM    978 HD22 LEU A  65      48.940  98.810  63.350  0.00  0.00           H  
ATOM    979 HD23 LEU A  65      50.350  98.090  62.510  0.00  0.00           H  
ATOM    980  N   MET A  66      46.000  96.570  67.080  0.00  0.00           N  
ATOM    981  CA  MET A  66      44.770  96.070  67.680  0.00  0.00           C  
ATOM    982  C   MET A  66      43.650  97.120  67.700  0.00  0.00           C  
ATOM    983  O   MET A  66      42.500  96.820  67.350  0.00  0.00           O  
ATOM    984  CB  MET A  66      45.030  95.510  69.100  0.00  0.00           C  
ATOM    985  CG  MET A  66      43.820  94.840  69.780  0.00  0.00           C  
ATOM    986  SD  MET A  66      43.090  93.450  68.850  0.00  0.00           S  
ATOM    987  CE  MET A  66      44.210  92.180  69.510  0.00  0.00           C  
ATOM    988  HN  MET A  66      46.820  96.530  67.650  0.00  0.00           H  
ATOM    989  HA  MET A  66      44.420  95.260  67.060  0.00  0.00           H  
ATOM    990  HB1 MET A  66      45.390  96.340  69.750  0.00  0.00           H  
ATOM    991  HB2 MET A  66      45.860  94.770  69.030  0.00  0.00           H  
ATOM    992  HG1 MET A  66      43.040  95.620  69.950  0.00  0.00           H  
ATOM    993  HG2 MET A  66      44.140  94.490  70.780  0.00  0.00           H  
ATOM    994  HE1 MET A  66      43.970  91.180  69.090  0.00  0.00           H  
ATOM    995  HE2 MET A  66      45.270  92.400  69.250  0.00  0.00           H  
ATOM    996  HE3 MET A  66      44.140  92.110  70.610  0.00  0.00           H  
ATOM    997  N   GLU A  67      43.970  98.380  68.050  0.00  0.00           N  
ATOM    998  CA  GLU A  67      43.060  99.520  67.960  0.00  0.00           C  
ATOM    999  C   GLU A  67      42.650  99.880  66.530  0.00  0.00           C  
ATOM   1000  O   GLU A  67      41.500 100.260  66.270  0.00  0.00           O  
ATOM   1001  CB  GLU A  67      43.630 100.760  68.710  0.00  0.00           C  
ATOM   1002  CG  GLU A  67      42.570 101.870  68.920  0.00  0.00           C  
ATOM   1003  CD  GLU A  67      43.070 103.080  69.700  0.00  0.00           C  
ATOM   1004  OE1 GLU A  67      44.160 103.610  69.380  0.00  0.00           O  
ATOM   1005  OE2 GLU A  67      42.350 103.530  70.630  0.00  0.00           O1-
ATOM   1006  HN  GLU A  67      44.890  98.570  68.420  0.00  0.00           H  
ATOM   1007  HA  GLU A  67      42.150  99.240  68.470  0.00  0.00           H  
ATOM   1008  HB1 GLU A  67      44.510 101.160  68.160  0.00  0.00           H  
ATOM   1009  HB2 GLU A  67      43.990 100.420  69.710  0.00  0.00           H  
ATOM   1010  HG1 GLU A  67      41.690 101.450  69.450  0.00  0.00           H  
ATOM   1011  HG2 GLU A  67      42.220 102.240  67.930  0.00  0.00           H  
ATOM   1012  N   TYR A  68      43.540  99.740  65.540  0.00  0.00           N  
ATOM   1013  CA  TYR A  68      43.340 100.200  64.170  0.00  0.00           C  
ATOM   1014  C   TYR A  68      42.150  99.640  63.370  0.00  0.00           C  
ATOM   1015  O   TYR A  68      41.440 100.410  62.720  0.00  0.00           O  
ATOM   1016  CB  TYR A  68      44.670  99.950  63.390  0.00  0.00           C  
ATOM   1017  CG  TYR A  68      44.770 100.580  62.020  0.00  0.00           C  
ATOM   1018  CD1 TYR A  68      44.370 101.900  61.760  0.00  0.00           C  
ATOM   1019  CD2 TYR A  68      45.350  99.840  60.970  0.00  0.00           C  
ATOM   1020  CE1 TYR A  68      44.550 102.470  60.490  0.00  0.00           C  
ATOM   1021  CE2 TYR A  68      45.520 100.400  59.700  0.00  0.00           C  
ATOM   1022  CZ  TYR A  68      45.130 101.720  59.460  0.00  0.00           C  
ATOM   1023  OH  TYR A  68      45.350 102.310  58.200  0.00  0.00           O  
ATOM   1024  HN  TYR A  68      44.460  99.410  65.760  0.00  0.00           H  
ATOM   1025  HA  TYR A  68      43.170 101.260  64.240  0.00  0.00           H  
ATOM   1026  HB1 TYR A  68      44.860  98.860  63.310  0.00  0.00           H  
ATOM   1027  HB2 TYR A  68      45.510 100.390  63.980  0.00  0.00           H  
ATOM   1028  HD1 TYR A  68      43.950 102.500  62.550  0.00  0.00           H  
ATOM   1029  HD2 TYR A  68      45.680  98.830  61.150  0.00  0.00           H  
ATOM   1030  HE1 TYR A  68      44.250 103.490  60.320  0.00  0.00           H  
ATOM   1031  HE2 TYR A  68      45.990  99.820  58.920  0.00  0.00           H  
ATOM   1032  HH  TYR A  68      45.720 101.630  57.630  0.00  0.00           H  
ATOM   1033  N   LEU A  69      41.860  98.310  63.390  0.00  0.00           N  
ATOM   1034  CA  LEU A  69      41.090  97.690  62.310  0.00  0.00           C  
ATOM   1035  C   LEU A  69      39.690  97.160  62.640  0.00  0.00           C  
ATOM   1036  O   LEU A  69      39.080  96.490  61.800  0.00  0.00           O  
ATOM   1037  CB  LEU A  69      41.900  96.520  61.690  0.00  0.00           C  
ATOM   1038  CG  LEU A  69      43.230  96.950  61.030  0.00  0.00           C  
ATOM   1039  CD1 LEU A  69      44.150  95.740  60.870  0.00  0.00           C  
ATOM   1040  CD2 LEU A  69      43.010  97.640  59.680  0.00  0.00           C  
ATOM   1041  HN  LEU A  69      42.370  97.680  63.980  0.00  0.00           H  
ATOM   1042  HA  LEU A  69      40.930  98.410  61.520  0.00  0.00           H  
ATOM   1043  HB1 LEU A  69      41.310  95.990  60.920  0.00  0.00           H  
ATOM   1044  HB2 LEU A  69      42.130  95.800  62.490  0.00  0.00           H  
ATOM   1045  HG  LEU A  69      43.750  97.660  61.710  0.00  0.00           H  
ATOM   1046 HD11 LEU A  69      44.400  95.300  61.870  0.00  0.00           H  
ATOM   1047 HD12 LEU A  69      45.100  96.040  60.390  0.00  0.00           H  
ATOM   1048 HD13 LEU A  69      43.670  94.950  60.260  0.00  0.00           H  
ATOM   1049 HD21 LEU A  69      42.450  96.970  58.990  0.00  0.00           H  
ATOM   1050 HD22 LEU A  69      42.440  98.580  59.800  0.00  0.00           H  
ATOM   1051 HD23 LEU A  69      43.980  97.870  59.210  0.00  0.00           H  
ATOM   1052  N   GLU A  70      39.090  97.440  63.810  0.00  0.00           N  
ATOM   1053  CA  GLU A  70      37.680  97.110  64.040  0.00  0.00           C  
ATOM   1054  C   GLU A  70      36.710  97.840  63.110  0.00  0.00           C  
ATOM   1055  O   GLU A  70      35.760  97.250  62.590  0.00  0.00           O  
ATOM   1056  CB  GLU A  70      37.220  97.330  65.500  0.00  0.00           C  
ATOM   1057  CG  GLU A  70      35.740  96.950  65.730  0.00  0.00           C  
ATOM   1058  CD  GLU A  70      35.390  96.730  67.190  0.00  0.00           C  
ATOM   1059  OE1 GLU A  70      35.260  97.710  67.960  0.00  0.00           O  
ATOM   1060  OE2 GLU A  70      35.220  95.530  67.570  0.00  0.00           O1-
ATOM   1061  HN  GLU A  70      39.570  97.890  64.570  0.00  0.00           H  
ATOM   1062  HA  GLU A  70      37.560  96.060  63.820  0.00  0.00           H  
ATOM   1063  HB1 GLU A  70      37.400  98.390  65.800  0.00  0.00           H  
ATOM   1064  HB2 GLU A  70      37.870  96.690  66.150  0.00  0.00           H  
ATOM   1065  HG1 GLU A  70      35.520  96.000  65.190  0.00  0.00           H  
ATOM   1066  HG2 GLU A  70      35.060  97.740  65.340  0.00  0.00           H  
ATOM   1067  N   ASN A  71      36.940  99.140  62.850  0.00  0.00           N  
ATOM   1068  CA  ASN A  71      36.060  99.920  62.020  0.00  0.00           C  
ATOM   1069  C   ASN A  71      36.730 101.220  61.530  0.00  0.00           C  
ATOM   1070  O   ASN A  71      36.930 102.150  62.320  0.00  0.00           O  
ATOM   1071  CB  ASN A  71      34.770 100.250  62.820  0.00  0.00           C  
ATOM   1072  CG  ASN A  71      33.730 100.900  61.920  0.00  0.00           C  
ATOM   1073  ND2 ASN A  71      33.130 100.110  61.000  0.00  0.00           N  
ATOM   1074  OD1 ASN A  71      33.500 102.100  62.030  0.00  0.00           O  
ATOM   1075  HN  ASN A  71      37.710  99.610  63.300  0.00  0.00           H  
ATOM   1076  HA  ASN A  71      35.780  99.320  61.170  0.00  0.00           H  
ATOM   1077  HB1 ASN A  71      35.000 100.950  63.660  0.00  0.00           H  
ATOM   1078  HB2 ASN A  71      34.340  99.330  63.250  0.00  0.00           H  
ATOM   1079 HD21 ASN A  71      33.440  99.180  60.840  0.00  0.00           H  
ATOM   1080 HD22 ASN A  71      32.310 100.470  60.540  0.00  0.00           H  
ATOM   1081  N   PRO A  72      37.040 101.360  60.250  0.00  0.00           N  
ATOM   1082  CA  PRO A  72      37.590 102.590  59.680  0.00  0.00           C  
ATOM   1083  C   PRO A  72      36.670 103.820  59.650  0.00  0.00           C  
ATOM   1084  O   PRO A  72      37.130 104.860  59.190  0.00  0.00           O  
ATOM   1085  CB  PRO A  72      38.010 102.190  58.260  0.00  0.00           C  
ATOM   1086  CG  PRO A  72      38.440 100.740  58.430  0.00  0.00           C  
ATOM   1087  CD  PRO A  72      37.370 100.210  59.390  0.00  0.00           C  
ATOM   1088  HA  PRO A  72      38.440 102.870  60.290  0.00  0.00           H  
ATOM   1089  HB1 PRO A  72      38.830 102.830  57.870  0.00  0.00           H  
ATOM   1090  HB2 PRO A  72      37.140 102.220  57.570  0.00  0.00           H  
ATOM   1091  HG1 PRO A  72      39.440 100.690  58.920  0.00  0.00           H  
ATOM   1092  HG2 PRO A  72      38.460 100.180  57.480  0.00  0.00           H  
ATOM   1093  HD1 PRO A  72      37.760  99.340  59.970  0.00  0.00           H  
ATOM   1094  HD2 PRO A  72      36.460  99.920  58.830  0.00  0.00           H  
ATOM   1095  N   LYS A  73      35.390 103.760  60.060  0.00  0.00           N  
ATOM   1096  CA  LYS A  73      34.590 104.960  60.230  0.00  0.00           C  
ATOM   1097  C   LYS A  73      34.800 105.630  61.570  0.00  0.00           C  
ATOM   1098  O   LYS A  73      34.960 106.840  61.660  0.00  0.00           O  
ATOM   1099  CB  LYS A  73      33.070 104.680  60.070  0.00  0.00           C  
ATOM   1100  CG  LYS A  73      32.660 104.120  58.710  0.00  0.00           C  
ATOM   1101  CD  LYS A  73      33.040 105.060  57.560  0.00  0.00           C  
ATOM   1102  CE  LYS A  73      32.350 104.690  56.260  0.00  0.00           C  
ATOM   1103  NZ  LYS A  73      32.860 105.530  55.180  0.00  0.00           N1+
ATOM   1104  HN  LYS A  73      34.980 102.900  60.370  0.00  0.00           H  
ATOM   1105  HA  LYS A  73      34.870 105.690  59.490  0.00  0.00           H  
ATOM   1106  HB1 LYS A  73      32.510 105.630  60.220  0.00  0.00           H  
ATOM   1107  HB2 LYS A  73      32.730 103.970  60.860  0.00  0.00           H  
ATOM   1108  HG1 LYS A  73      31.550 103.980  58.720  0.00  0.00           H  
ATOM   1109  HG2 LYS A  73      33.120 103.110  58.550  0.00  0.00           H  
ATOM   1110  HD1 LYS A  73      34.150 105.020  57.420  0.00  0.00           H  
ATOM   1111  HD2 LYS A  73      32.760 106.100  57.840  0.00  0.00           H  
ATOM   1112  HE1 LYS A  73      31.250 104.840  56.340  0.00  0.00           H  
ATOM   1113  HE2 LYS A  73      32.560 103.630  56.000  0.00  0.00           H  
ATOM   1114  HZ1 LYS A  73      33.880 105.260  55.040  0.00  0.00           H  
ATOM   1115  HZ2 LYS A  73      32.790 106.550  55.400  0.00  0.00           H  
ATOM   1116  HZ3 LYS A  73      32.370 105.270  54.300  0.00  0.00           H  
ATOM   1117  N   LYS A  74      34.790 104.840  62.660  0.00  0.00           N  
ATOM   1118  CA  LYS A  74      34.610 105.360  64.000  0.00  0.00           C  
ATOM   1119  C   LYS A  74      35.910 105.500  64.780  0.00  0.00           C  
ATOM   1120  O   LYS A  74      35.900 105.880  65.940  0.00  0.00           O  
ATOM   1121  CB  LYS A  74      33.580 104.450  64.740  0.00  0.00           C  
ATOM   1122  CG  LYS A  74      32.170 104.620  64.140  0.00  0.00           C  
ATOM   1123  CD  LYS A  74      31.300 103.350  64.170  0.00  0.00           C  
ATOM   1124  CE  LYS A  74      30.400 103.270  62.920  0.00  0.00           C  
ATOM   1125  NZ  LYS A  74      29.590 102.050  62.870  0.00  0.00           N1+
ATOM   1126  HN  LYS A  74      34.670 103.850  62.550  0.00  0.00           H  
ATOM   1127  HA  LYS A  74      34.180 106.350  63.960  0.00  0.00           H  
ATOM   1128  HB1 LYS A  74      33.540 104.700  65.820  0.00  0.00           H  
ATOM   1129  HB2 LYS A  74      33.910 103.400  64.640  0.00  0.00           H  
ATOM   1130  HG1 LYS A  74      32.280 104.900  63.070  0.00  0.00           H  
ATOM   1131  HG2 LYS A  74      31.640 105.460  64.630  0.00  0.00           H  
ATOM   1132  HD1 LYS A  74      30.690 103.330  65.110  0.00  0.00           H  
ATOM   1133  HD2 LYS A  74      31.960 102.460  64.180  0.00  0.00           H  
ATOM   1134  HE1 LYS A  74      31.050 103.280  62.020  0.00  0.00           H  
ATOM   1135  HE2 LYS A  74      29.720 104.150  62.870  0.00  0.00           H  
ATOM   1136  HZ1 LYS A  74      30.120 101.200  63.170  0.00  0.00           H  
ATOM   1137  HZ2 LYS A  74      29.370 101.870  61.850  0.00  0.00           H  
ATOM   1138  HZ3 LYS A  74      28.700 102.160  63.420  0.00  0.00           H  
ATOM   1139  N   TYR A  75      37.070 105.270  64.130  0.00  0.00           N  
ATOM   1140  CA  TYR A  75      38.380 105.440  64.740  0.00  0.00           C  
ATOM   1141  C   TYR A  75      39.070 106.730  64.270  0.00  0.00           C  
ATOM   1142  O   TYR A  75      39.110 107.720  64.990  0.00  0.00           O  
ATOM   1143  CB  TYR A  75      39.250 104.170  64.510  0.00  0.00           C  
ATOM   1144  CG  TYR A  75      40.620 104.240  65.150  0.00  0.00           C  
ATOM   1145  CD1 TYR A  75      40.820 104.750  66.450  0.00  0.00           C  
ATOM   1146  CD2 TYR A  75      41.740 103.780  64.430  0.00  0.00           C  
ATOM   1147  CE1 TYR A  75      42.100 104.820  67.000  0.00  0.00           C  
ATOM   1148  CE2 TYR A  75      43.030 103.860  64.980  0.00  0.00           C  
ATOM   1149  CZ  TYR A  75      43.200 104.360  66.270  0.00  0.00           C  
ATOM   1150  OH  TYR A  75      44.480 104.320  66.860  0.00  0.00           O  
ATOM   1151  HN  TYR A  75      37.040 104.940  63.190  0.00  0.00           H  
ATOM   1152  HA  TYR A  75      38.250 105.560  65.810  0.00  0.00           H  
ATOM   1153  HB1 TYR A  75      39.360 103.980  63.420  0.00  0.00           H  
ATOM   1154  HB2 TYR A  75      38.730 103.300  64.960  0.00  0.00           H  
ATOM   1155  HD1 TYR A  75      39.980 105.080  67.040  0.00  0.00           H  
ATOM   1156  HD2 TYR A  75      41.610 103.380  63.440  0.00  0.00           H  
ATOM   1157  HE1 TYR A  75      42.240 105.190  68.000  0.00  0.00           H  
ATOM   1158  HE2 TYR A  75      43.890 103.520  64.430  0.00  0.00           H  
ATOM   1159  HH  TYR A  75      44.360 104.180  67.830  0.00  0.00           H  
ATOM   1160  N   ILE A  76      39.680 106.760  63.070  0.00  0.00           N  
ATOM   1161  CA  ILE A  76      40.410 107.930  62.600  0.00  0.00           C  
ATOM   1162  C   ILE A  76      39.480 108.890  61.850  0.00  0.00           C  
ATOM   1163  O   ILE A  76      38.850 108.440  60.890  0.00  0.00           O  
ATOM   1164  CB  ILE A  76      41.590 107.570  61.690  0.00  0.00           C  
ATOM   1165  CG1 ILE A  76      42.510 106.550  62.410  0.00  0.00           C  
ATOM   1166  CG2 ILE A  76      42.370 108.840  61.310  0.00  0.00           C  
ATOM   1167  CD  ILE A  76      43.730 106.120  61.600  0.00  0.00           C  
ATOM   1168  HN  ILE A  76      39.680 105.960  62.460  0.00  0.00           H  
ATOM   1169  HA  ILE A  76      40.850 108.430  63.450  0.00  0.00           H  
ATOM   1170  HB  ILE A  76      41.210 107.100  60.760  0.00  0.00           H  
ATOM   1171 HG11 ILE A  76      41.920 105.640  62.640  0.00  0.00           H  
ATOM   1172 HG12 ILE A  76      42.850 106.970  63.380  0.00  0.00           H  
ATOM   1173 HG21 ILE A  76      41.740 109.580  60.770  0.00  0.00           H  
ATOM   1174 HG22 ILE A  76      43.210 108.590  60.630  0.00  0.00           H  
ATOM   1175 HG23 ILE A  76      42.800 109.330  62.210  0.00  0.00           H  
ATOM   1176  HD1 ILE A  76      43.430 105.750  60.590  0.00  0.00           H  
ATOM   1177  HD2 ILE A  76      44.280 105.300  62.110  0.00  0.00           H  
ATOM   1178  HD3 ILE A  76      44.440 106.960  61.460  0.00  0.00           H  
ATOM   1179  N   PRO A  77      39.320 110.180  62.170  0.00  0.00           N  
ATOM   1180  CA  PRO A  77      38.370 111.070  61.470  0.00  0.00           C  
ATOM   1181  C   PRO A  77      38.780 111.510  60.060  0.00  0.00           C  
ATOM   1182  O   PRO A  77      38.490 112.630  59.650  0.00  0.00           O  
ATOM   1183  CB  PRO A  77      38.310 112.310  62.390  0.00  0.00           C  
ATOM   1184  CG  PRO A  77      38.670 111.780  63.770  0.00  0.00           C  
ATOM   1185  CD  PRO A  77      39.750 110.760  63.440  0.00  0.00           C  
ATOM   1186  HA  PRO A  77      37.420 110.570  61.390  0.00  0.00           H  
ATOM   1187  HB1 PRO A  77      37.320 112.790  62.370  0.00  0.00           H  
ATOM   1188  HB2 PRO A  77      39.090 113.050  62.100  0.00  0.00           H  
ATOM   1189  HG1 PRO A  77      37.800 111.260  64.230  0.00  0.00           H  
ATOM   1190  HG2 PRO A  77      39.040 112.570  64.460  0.00  0.00           H  
ATOM   1191  HD1 PRO A  77      39.830 110.010  64.260  0.00  0.00           H  
ATOM   1192  HD2 PRO A  77      40.730 111.260  63.290  0.00  0.00           H  
ATOM   1193  N   GLY A  78      39.440 110.650  59.270  0.00  0.00           N  
ATOM   1194  CA  GLY A  78      39.960 110.990  57.960  0.00  0.00           C  
ATOM   1195  C   GLY A  78      41.180 110.190  57.640  0.00  0.00           C  
ATOM   1196  O   GLY A  78      42.270 110.420  58.160  0.00  0.00           O  
ATOM   1197  HN  GLY A  78      39.590 109.720  59.630  0.00  0.00           H  
ATOM   1198  HA1 GLY A  78      40.270 112.020  57.950  0.00  0.00           H  
ATOM   1199  HA2 GLY A  78      39.210 110.750  57.230  0.00  0.00           H  
ATOM   1200  N   THR A  79      41.040 109.230  56.720  0.00  0.00           N  
ATOM   1201  CA  THR A  79      42.130 108.450  56.180  0.00  0.00           C  
ATOM   1202  C   THR A  79      41.660 108.040  54.810  0.00  0.00           C  
ATOM   1203  O   THR A  79      40.480 108.240  54.540  0.00  0.00           O  
ATOM   1204  CB  THR A  79      42.560 107.260  57.040  0.00  0.00           C  
ATOM   1205  CG2 THR A  79      41.580 106.070  56.970  0.00  0.00           C  
ATOM   1206  OG1 THR A  79      43.830 106.810  56.610  0.00  0.00           O  
ATOM   1207  HN  THR A  79      40.170 109.060  56.250  0.00  0.00           H  
ATOM   1208  HA  THR A  79      42.960 109.120  56.050  0.00  0.00           H  
ATOM   1209  HB  THR A  79      42.650 107.600  58.100  0.00  0.00           H  
ATOM   1210  HG1 THR A  79      44.130 106.140  57.260  0.00  0.00           H  
ATOM   1211 HG21 THR A  79      40.560 106.400  57.250  0.00  0.00           H  
ATOM   1212 HG22 THR A  79      41.910 105.280  57.680  0.00  0.00           H  
ATOM   1213 HG23 THR A  79      41.560 105.630  55.950  0.00  0.00           H  
ATOM   1214  N   LYS A  80      42.500 107.520  53.880  0.00  0.00           N  
ATOM   1215  CA  LYS A  80      42.020 107.220  52.530  0.00  0.00           C  
ATOM   1216  C   LYS A  80      41.790 105.740  52.290  0.00  0.00           C  
ATOM   1217  O   LYS A  80      41.190 105.360  51.290  0.00  0.00           O  
ATOM   1218  CB  LYS A  80      42.890 107.870  51.420  0.00  0.00           C  
ATOM   1219  CG  LYS A  80      44.370 107.440  51.380  0.00  0.00           C  
ATOM   1220  CD  LYS A  80      45.070 107.910  50.100  0.00  0.00           C  
ATOM   1221  CE  LYS A  80      46.520 107.420  49.960  0.00  0.00           C  
ATOM   1222  NZ  LYS A  80      46.990 107.780  48.620  0.00  0.00           N1+
ATOM   1223  HN  LYS A  80      43.460 107.260  54.080  0.00  0.00           H  
ATOM   1224  HA  LYS A  80      41.040 107.660  52.390  0.00  0.00           H  
ATOM   1225  HB1 LYS A  80      42.860 108.980  51.550  0.00  0.00           H  
ATOM   1226  HB2 LYS A  80      42.440 107.630  50.430  0.00  0.00           H  
ATOM   1227  HG1 LYS A  80      44.430 106.330  51.440  0.00  0.00           H  
ATOM   1228  HG2 LYS A  80      44.890 107.860  52.270  0.00  0.00           H  
ATOM   1229  HD1 LYS A  80      45.050 109.030  50.060  0.00  0.00           H  
ATOM   1230  HD2 LYS A  80      44.480 107.530  49.250  0.00  0.00           H  
ATOM   1231  HE1 LYS A  80      46.550 106.310  50.070  0.00  0.00           H  
ATOM   1232  HE2 LYS A  80      47.180 107.880  50.730  0.00  0.00           H  
ATOM   1233  HZ1 LYS A  80      46.350 107.410  47.900  0.00  0.00           H  
ATOM   1234  HZ2 LYS A  80      47.960 107.460  48.370  0.00  0.00           H  
ATOM   1235  HZ3 LYS A  80      47.020 108.830  48.530  0.00  0.00           H  
ATOM   1236  N   MET A  81      42.180 104.870  53.250  0.00  0.00           N  
ATOM   1237  CA  MET A  81      41.830 103.450  53.290  0.00  0.00           C  
ATOM   1238  C   MET A  81      40.330 103.130  53.280  0.00  0.00           C  
ATOM   1239  O   MET A  81      39.520 103.720  54.000  0.00  0.00           O  
ATOM   1240  CB  MET A  81      42.490 102.810  54.550  0.00  0.00           C  
ATOM   1241  CG  MET A  81      42.130 101.340  54.830  0.00  0.00           C  
ATOM   1242  SD  MET A  81      43.050 100.610  56.220  0.00  0.00           S  
ATOM   1243  CE  MET A  81      42.040  99.110  56.270  0.00  0.00           C  
ATOM   1244  HN  MET A  81      42.830 105.200  53.940  0.00  0.00           H  
ATOM   1245  HA  MET A  81      42.260 102.990  52.410  0.00  0.00           H  
ATOM   1246  HB1 MET A  81      42.200 103.420  55.440  0.00  0.00           H  
ATOM   1247  HB2 MET A  81      43.590 102.900  54.440  0.00  0.00           H  
ATOM   1248  HG1 MET A  81      42.330 100.740  53.910  0.00  0.00           H  
ATOM   1249  HG2 MET A  81      41.040 101.260  55.040  0.00  0.00           H  
ATOM   1250  HE1 MET A  81      41.010  99.330  56.620  0.00  0.00           H  
ATOM   1251  HE2 MET A  81      41.960  98.640  55.270  0.00  0.00           H  
ATOM   1252  HE3 MET A  81      42.480  98.360  56.960  0.00  0.00           H  
ATOM   1253  N   ILE A  82      39.920 102.120  52.460  0.00  0.00           N  
ATOM   1254  CA  ILE A  82      38.530 101.710  52.250  0.00  0.00           C  
ATOM   1255  C   ILE A  82      38.300 100.330  52.850  0.00  0.00           C  
ATOM   1256  O   ILE A  82      38.760  99.330  52.300  0.00  0.00           O  
ATOM   1257  CB  ILE A  82      38.210 101.600  50.750  0.00  0.00           C  
ATOM   1258  CG1 ILE A  82      38.790 102.750  49.880  0.00  0.00           C  
ATOM   1259  CG2 ILE A  82      36.690 101.400  50.540  0.00  0.00           C  
ATOM   1260  CD  ILE A  82      38.270 104.150  50.200  0.00  0.00           C  
ATOM   1261  HN  ILE A  82      40.580 101.660  51.890  0.00  0.00           H  
ATOM   1262  HA  ILE A  82      37.860 102.420  52.720  0.00  0.00           H  
ATOM   1263  HB  ILE A  82      38.700 100.690  50.330  0.00  0.00           H  
ATOM   1264 HG11 ILE A  82      38.560 102.530  48.810  0.00  0.00           H  
ATOM   1265 HG12 ILE A  82      39.900 102.760  49.970  0.00  0.00           H  
ATOM   1266 HG21 ILE A  82      36.370 100.410  50.930  0.00  0.00           H  
ATOM   1267 HG22 ILE A  82      36.450 101.430  49.450  0.00  0.00           H  
ATOM   1268 HG23 ILE A  82      36.100 102.180  51.050  0.00  0.00           H  
ATOM   1269  HD1 ILE A  82      37.200 104.240  49.920  0.00  0.00           H  
ATOM   1270  HD2 ILE A  82      38.840 104.910  49.610  0.00  0.00           H  
ATOM   1271  HD3 ILE A  82      38.410 104.390  51.270  0.00  0.00           H  
ATOM   1272  N   PHE A  83      37.590 100.200  54.000  0.00  0.00           N  
ATOM   1273  CA  PHE A  83      37.260  98.880  54.540  0.00  0.00           C  
ATOM   1274  C   PHE A  83      36.210  99.000  55.630  0.00  0.00           C  
ATOM   1275  O   PHE A  83      36.010 100.050  56.220  0.00  0.00           O  
ATOM   1276  CB  PHE A  83      38.510  98.090  55.060  0.00  0.00           C  
ATOM   1277  CG  PHE A  83      38.260  96.620  55.310  0.00  0.00           C  
ATOM   1278  CD1 PHE A  83      37.510  95.830  54.420  0.00  0.00           C  
ATOM   1279  CD2 PHE A  83      38.770  96.020  56.470  0.00  0.00           C  
ATOM   1280  CE1 PHE A  83      37.230  94.500  54.710  0.00  0.00           C  
ATOM   1281  CE2 PHE A  83      38.480  94.680  56.770  0.00  0.00           C  
ATOM   1282  CZ  PHE A  83      37.700  93.930  55.900  0.00  0.00           C  
ATOM   1283  HN  PHE A  83      37.150 100.980  54.440  0.00  0.00           H  
ATOM   1284  HA  PHE A  83      36.800  98.340  53.720  0.00  0.00           H  
ATOM   1285  HB1 PHE A  83      38.890  98.570  55.990  0.00  0.00           H  
ATOM   1286  HB2 PHE A  83      39.330  98.130  54.310  0.00  0.00           H  
ATOM   1287  HD1 PHE A  83      37.160  96.240  53.480  0.00  0.00           H  
ATOM   1288  HD2 PHE A  83      39.370  96.600  57.160  0.00  0.00           H  
ATOM   1289  HE1 PHE A  83      36.650  93.900  54.010  0.00  0.00           H  
ATOM   1290  HE2 PHE A  83      38.870  94.230  57.670  0.00  0.00           H  
ATOM   1291  HZ  PHE A  83      37.460  92.900  56.130  0.00  0.00           H  
ATOM   1292  N   VAL A  84      35.500  97.890  55.950  0.00  0.00           N  
ATOM   1293  CA  VAL A  84      34.520  97.820  57.030  0.00  0.00           C  
ATOM   1294  C   VAL A  84      35.140  97.480  58.380  0.00  0.00           C  
ATOM   1295  O   VAL A  84      34.620  97.840  59.440  0.00  0.00           O  
ATOM   1296  CB  VAL A  84      33.440  96.800  56.670  0.00  0.00           C  
ATOM   1297  CG1 VAL A  84      33.960  95.350  56.710  0.00  0.00           C  
ATOM   1298  CG2 VAL A  84      32.200  96.970  57.570  0.00  0.00           C  
ATOM   1299  HN  VAL A  84      35.650  97.040  55.440  0.00  0.00           H  
ATOM   1300  HA  VAL A  84      34.050  98.790  57.130  0.00  0.00           H  
ATOM   1301  HB  VAL A  84      33.130  97.020  55.630  0.00  0.00           H  
ATOM   1302 HG11 VAL A  84      34.170  95.030  57.750  0.00  0.00           H  
ATOM   1303 HG12 VAL A  84      33.200  94.650  56.310  0.00  0.00           H  
ATOM   1304 HG13 VAL A  84      34.890  95.230  56.100  0.00  0.00           H  
ATOM   1305 HG21 VAL A  84      31.810  98.010  57.480  0.00  0.00           H  
ATOM   1306 HG22 VAL A  84      32.440  96.770  58.630  0.00  0.00           H  
ATOM   1307 HG23 VAL A  84      31.400  96.270  57.260  0.00  0.00           H  
ATOM   1308  N   GLY A  85      36.330  96.840  58.370  0.00  0.00           N  
ATOM   1309  CA  GLY A  85      36.980  96.300  59.550  0.00  0.00           C  
ATOM   1310  C   GLY A  85      36.610  94.880  59.880  0.00  0.00           C  
ATOM   1311  O   GLY A  85      35.900  94.190  59.150  0.00  0.00           O  
ATOM   1312  HN  GLY A  85      36.730  96.600  57.490  0.00  0.00           H  
ATOM   1313  HA1 GLY A  85      36.710  96.910  60.400  0.00  0.00           H  
ATOM   1314  HA2 GLY A  85      38.040  96.320  59.370  0.00  0.00           H  
ATOM   1315  N   ILE A  86      37.150  94.370  61.000  0.00  0.00           N  
ATOM   1316  CA  ILE A  86      36.900  93.010  61.460  0.00  0.00           C  
ATOM   1317  C   ILE A  86      36.260  93.100  62.830  0.00  0.00           C  
ATOM   1318  O   ILE A  86      36.760  93.780  63.730  0.00  0.00           O  
ATOM   1319  CB  ILE A  86      38.180  92.180  61.500  0.00  0.00           C  
ATOM   1320  CG1 ILE A  86      38.810  92.070  60.090  0.00  0.00           C  
ATOM   1321  CG2 ILE A  86      37.890  90.780  62.090  0.00  0.00           C  
ATOM   1322  CD  ILE A  86      40.180  91.390  60.070  0.00  0.00           C  
ATOM   1323  HN  ILE A  86      37.760  94.930  61.550  0.00  0.00           H  
ATOM   1324  HA  ILE A  86      36.200  92.500  60.810  0.00  0.00           H  
ATOM   1325  HB  ILE A  86      38.920  92.700  62.150  0.00  0.00           H  
ATOM   1326 HG11 ILE A  86      38.940  93.090  59.670  0.00  0.00           H  
ATOM   1327 HG12 ILE A  86      38.110  91.510  59.420  0.00  0.00           H  
ATOM   1328 HG21 ILE A  86      37.540  90.830  63.140  0.00  0.00           H  
ATOM   1329 HG22 ILE A  86      38.820  90.170  62.100  0.00  0.00           H  
ATOM   1330 HG23 ILE A  86      37.140  90.240  61.480  0.00  0.00           H  
ATOM   1331  HD1 ILE A  86      40.880  91.910  60.770  0.00  0.00           H  
ATOM   1332  HD2 ILE A  86      40.620  91.420  59.050  0.00  0.00           H  
ATOM   1333  HD3 ILE A  86      40.110  90.320  60.390  0.00  0.00           H  
ATOM   1334  N   LYS A  87      35.100  92.440  63.040  0.00  0.00           N  
ATOM   1335  CA  LYS A  87      34.210  92.700  64.160  0.00  0.00           C  
ATOM   1336  C   LYS A  87      34.340  91.690  65.290  0.00  0.00           C  
ATOM   1337  O   LYS A  87      33.840  91.890  66.400  0.00  0.00           O  
ATOM   1338  CB  LYS A  87      32.760  92.720  63.590  0.00  0.00           C  
ATOM   1339  CG  LYS A  87      31.670  93.020  64.620  0.00  0.00           C  
ATOM   1340  CD  LYS A  87      30.340  93.490  63.990  0.00  0.00           C  
ATOM   1341  CE  LYS A  87      29.250  93.860  65.010  0.00  0.00           C  
ATOM   1342  NZ  LYS A  87      29.810  94.760  66.020  0.00  0.00           N1+
ATOM   1343  HN  LYS A  87      34.770  91.770  62.370  0.00  0.00           H  
ATOM   1344  HA  LYS A  87      34.420  93.680  64.580  0.00  0.00           H  
ATOM   1345  HB1 LYS A  87      32.540  91.750  63.090  0.00  0.00           H  
ATOM   1346  HB2 LYS A  87      32.730  93.510  62.810  0.00  0.00           H  
ATOM   1347  HG1 LYS A  87      32.070  93.810  65.290  0.00  0.00           H  
ATOM   1348  HG2 LYS A  87      31.490  92.110  65.250  0.00  0.00           H  
ATOM   1349  HD1 LYS A  87      29.950  92.690  63.320  0.00  0.00           H  
ATOM   1350  HD2 LYS A  87      30.550  94.380  63.350  0.00  0.00           H  
ATOM   1351  HE1 LYS A  87      28.860  92.950  65.520  0.00  0.00           H  
ATOM   1352  HE2 LYS A  87      28.410  94.380  64.490  0.00  0.00           H  
ATOM   1353  HZ1 LYS A  87      29.090  95.340  66.520  0.00  0.00           H  
ATOM   1354  HZ2 LYS A  87      30.490  95.420  65.570  0.00  0.00           H  
ATOM   1355  HZ3 LYS A  87      30.340  94.200  66.740  0.00  0.00           H  
ATOM   1356  N   LYS A  88      35.080  90.590  65.060  0.00  0.00           N  
ATOM   1357  CA  LYS A  88      35.260  89.540  66.050  0.00  0.00           C  
ATOM   1358  C   LYS A  88      36.700  89.460  66.510  0.00  0.00           C  
ATOM   1359  O   LYS A  88      37.640  89.490  65.710  0.00  0.00           O  
ATOM   1360  CB  LYS A  88      34.850  88.180  65.450  0.00  0.00           C  
ATOM   1361  CG  LYS A  88      33.330  87.990  65.370  0.00  0.00           C  
ATOM   1362  CD  LYS A  88      32.910  86.690  64.670  0.00  0.00           C  
ATOM   1363  CE  LYS A  88      33.530  85.400  65.210  0.00  0.00           C  
ATOM   1364  NZ  LYS A  88      33.150  85.160  66.620  0.00  0.00           N1+
ATOM   1365  HN  LYS A  88      35.490  90.440  64.170  0.00  0.00           H  
ATOM   1366  HA  LYS A  88      34.650  89.730  66.920  0.00  0.00           H  
ATOM   1367  HB1 LYS A  88      35.270  87.360  66.070  0.00  0.00           H  
ATOM   1368  HB2 LYS A  88      35.290  88.090  64.430  0.00  0.00           H  
ATOM   1369  HG1 LYS A  88      32.890  88.850  64.800  0.00  0.00           H  
ATOM   1370  HG2 LYS A  88      32.900  88.040  66.390  0.00  0.00           H  
ATOM   1371  HD1 LYS A  88      33.210  86.770  63.590  0.00  0.00           H  
ATOM   1372  HD2 LYS A  88      31.800  86.610  64.690  0.00  0.00           H  
ATOM   1373  HE1 LYS A  88      34.640  85.430  65.150  0.00  0.00           H  
ATOM   1374  HE2 LYS A  88      33.170  84.540  64.620  0.00  0.00           H  
ATOM   1375  HZ1 LYS A  88      32.290  84.550  66.660  0.00  0.00           H  
ATOM   1376  HZ2 LYS A  88      33.010  86.050  67.140  0.00  0.00           H  
ATOM   1377  HZ3 LYS A  88      33.930  84.650  67.110  0.00  0.00           H  
ATOM   1378  N   LYS A  89      36.910  89.340  67.840  0.00  0.00           N  
ATOM   1379  CA  LYS A  89      38.220  89.340  68.460  0.00  0.00           C  
ATOM   1380  C   LYS A  89      39.140  88.190  68.020  0.00  0.00           C  
ATOM   1381  O   LYS A  89      40.340  88.390  67.820  0.00  0.00           O  
ATOM   1382  CB  LYS A  89      38.110  89.360  70.000  0.00  0.00           C  
ATOM   1383  CG  LYS A  89      39.420  89.800  70.690  0.00  0.00           C  
ATOM   1384  CD  LYS A  89      39.410  89.730  72.230  0.00  0.00           C  
ATOM   1385  CE  LYS A  89      39.170  88.330  72.800  0.00  0.00           C  
ATOM   1386  NZ  LYS A  89      39.830  88.160  74.100  0.00  0.00           N1+
ATOM   1387  HN  LYS A  89      36.130  89.290  68.460  0.00  0.00           H  
ATOM   1388  HA  LYS A  89      38.720  90.250  68.150  0.00  0.00           H  
ATOM   1389  HB1 LYS A  89      37.780  88.360  70.360  0.00  0.00           H  
ATOM   1390  HB2 LYS A  89      37.310  90.090  70.290  0.00  0.00           H  
ATOM   1391  HG1 LYS A  89      39.660  90.840  70.380  0.00  0.00           H  
ATOM   1392  HG2 LYS A  89      40.250  89.160  70.330  0.00  0.00           H  
ATOM   1393  HD1 LYS A  89      38.660  90.440  72.650  0.00  0.00           H  
ATOM   1394  HD2 LYS A  89      40.420  90.090  72.550  0.00  0.00           H  
ATOM   1395  HE1 LYS A  89      39.580  87.560  72.110  0.00  0.00           H  
ATOM   1396  HE2 LYS A  89      38.080  88.140  72.920  0.00  0.00           H  
ATOM   1397  HZ1 LYS A  89      40.880  88.150  73.950  0.00  0.00           H  
ATOM   1398  HZ2 LYS A  89      39.530  87.280  74.570  0.00  0.00           H  
ATOM   1399  HZ3 LYS A  89      39.640  88.990  74.730  0.00  0.00           H  
ATOM   1400  N   GLU A  90      38.620  86.960  67.850  0.00  0.00           N  
ATOM   1401  CA  GLU A  90      39.370  85.840  67.310  0.00  0.00           C  
ATOM   1402  C   GLU A  90      39.830  86.060  65.870  0.00  0.00           C  
ATOM   1403  O   GLU A  90      40.980  85.820  65.520  0.00  0.00           O  
ATOM   1404  CB  GLU A  90      38.640  84.480  67.480  0.00  0.00           C  
ATOM   1405  CG  GLU A  90      37.230  84.330  66.830  0.00  0.00           C  
ATOM   1406  CD  GLU A  90      36.080  84.880  67.670  0.00  0.00           C  
ATOM   1407  OE1 GLU A  90      36.030  86.110  67.940  0.00  0.00           O  
ATOM   1408  OE2 GLU A  90      35.160  84.090  68.010  0.00  0.00           O1-
ATOM   1409  HN  GLU A  90      37.640  86.770  68.020  0.00  0.00           H  
ATOM   1410  HA  GLU A  90      40.290  85.770  67.890  0.00  0.00           H  
ATOM   1411  HB1 GLU A  90      38.550  84.260  68.560  0.00  0.00           H  
ATOM   1412  HB2 GLU A  90      39.290  83.690  67.050  0.00  0.00           H  
ATOM   1413  HG1 GLU A  90      37.030  83.250  66.700  0.00  0.00           H  
ATOM   1414  HG2 GLU A  90      37.200  84.800  65.830  0.00  0.00           H  
ATOM   1415  N   GLU A  91      38.950  86.620  65.010  0.00  0.00           N  
ATOM   1416  CA  GLU A  91      39.270  86.970  63.630  0.00  0.00           C  
ATOM   1417  C   GLU A  91      40.330  88.070  63.550  0.00  0.00           C  
ATOM   1418  O   GLU A  91      41.250  88.000  62.730  0.00  0.00           O  
ATOM   1419  CB  GLU A  91      37.990  87.370  62.840  0.00  0.00           C  
ATOM   1420  CG  GLU A  91      36.910  86.260  62.760  0.00  0.00           C  
ATOM   1421  CD  GLU A  91      35.730  86.610  61.860  0.00  0.00           C  
ATOM   1422  OE1 GLU A  91      35.170  87.730  61.970  0.00  0.00           O  
ATOM   1423  OE2 GLU A  91      35.330  85.740  61.040  0.00  0.00           O1-
ATOM   1424  HN  GLU A  91      38.030  86.840  65.320  0.00  0.00           H  
ATOM   1425  HA  GLU A  91      39.700  86.090  63.160  0.00  0.00           H  
ATOM   1426  HB1 GLU A  91      38.290  87.640  61.800  0.00  0.00           H  
ATOM   1427  HB2 GLU A  91      37.540  88.270  63.300  0.00  0.00           H  
ATOM   1428  HG1 GLU A  91      36.510  86.060  63.770  0.00  0.00           H  
ATOM   1429  HG2 GLU A  91      37.370  85.320  62.380  0.00  0.00           H  
ATOM   1430  N   ARG A  92      40.270  89.090  64.430  0.00  0.00           N  
ATOM   1431  CA  ARG A  92      41.330  90.080  64.570  0.00  0.00           C  
ATOM   1432  C   ARG A  92      42.660  89.490  65.030  0.00  0.00           C  
ATOM   1433  O   ARG A  92      43.710  89.750  64.430  0.00  0.00           O  
ATOM   1434  CB  ARG A  92      40.920  91.230  65.550  0.00  0.00           C  
ATOM   1435  CG  ARG A  92      39.730  92.070  65.030  0.00  0.00           C  
ATOM   1436  CD  ARG A  92      39.690  93.540  65.490  0.00  0.00           C  
ATOM   1437  NE  ARG A  92      39.210  93.650  66.910  0.00  0.00           N  
ATOM   1438  CZ  ARG A  92      37.940  93.890  67.260  0.00  0.00           C  
ATOM   1439  NH1 ARG A  92      36.900  93.730  66.450  0.00  0.00           N1+
ATOM   1440  NH2 ARG A  92      37.690  94.470  68.430  0.00  0.00           N  
ATOM   1441  HN  ARG A  92      39.480  89.170  65.050  0.00  0.00           H  
ATOM   1442  HA  ARG A  92      41.510  90.510  63.600  0.00  0.00           H  
ATOM   1443  HB1 ARG A  92      41.790  91.920  65.650  0.00  0.00           H  
ATOM   1444  HB2 ARG A  92      40.690  90.820  66.550  0.00  0.00           H  
ATOM   1445  HG1 ARG A  92      38.770  91.570  65.230  0.00  0.00           H  
ATOM   1446  HG2 ARG A  92      39.860  92.120  63.920  0.00  0.00           H  
ATOM   1447  HD1 ARG A  92      39.030  94.140  64.820  0.00  0.00           H  
ATOM   1448  HD2 ARG A  92      40.710  93.980  65.420  0.00  0.00           H  
ATOM   1449  HE  ARG A  92      39.860  93.950  67.620  0.00  0.00           H  
ATOM   1450 HH11 ARG A  92      37.060  93.590  65.480  0.00  0.00           H  
ATOM   1451 HH12 ARG A  92      36.080  94.230  66.770  0.00  0.00           H  
ATOM   1452 HH21 ARG A  92      38.500  94.870  68.870  0.00  0.00           H  
ATOM   1453 HH22 ARG A  92      36.790  94.920  68.500  0.00  0.00           H  
ATOM   1454  N   ALA A  93      42.660  88.650  66.080  0.00  0.00           N  
ATOM   1455  CA  ALA A  93      43.850  88.030  66.640  0.00  0.00           C  
ATOM   1456  C   ALA A  93      44.580  87.080  65.700  0.00  0.00           C  
ATOM   1457  O   ALA A  93      45.810  87.120  65.590  0.00  0.00           O  
ATOM   1458  CB  ALA A  93      43.480  87.270  67.930  0.00  0.00           C  
ATOM   1459  HN  ALA A  93      41.800  88.450  66.560  0.00  0.00           H  
ATOM   1460  HA  ALA A  93      44.550  88.820  66.890  0.00  0.00           H  
ATOM   1461  HB1 ALA A  93      42.750  86.460  67.710  0.00  0.00           H  
ATOM   1462  HB2 ALA A  93      43.010  87.980  68.650  0.00  0.00           H  
ATOM   1463  HB3 ALA A  93      44.380  86.830  68.410  0.00  0.00           H  
ATOM   1464  N   ASP A  94      43.850  86.230  64.940  0.00  0.00           N  
ATOM   1465  CA  ASP A  94      44.430  85.370  63.930  0.00  0.00           C  
ATOM   1466  C   ASP A  94      45.120  86.180  62.810  0.00  0.00           C  
ATOM   1467  O   ASP A  94      46.250  85.890  62.430  0.00  0.00           O  
ATOM   1468  CB  ASP A  94      43.360  84.400  63.360  0.00  0.00           C  
ATOM   1469  CG  ASP A  94      42.900  83.360  64.370  0.00  0.00           C  
ATOM   1470  OD1 ASP A  94      43.630  83.080  65.360  0.00  0.00           O  
ATOM   1471  OD2 ASP A  94      41.810  82.770  64.150  0.00  0.00           O1-
ATOM   1472  HN  ASP A  94      42.860  86.140  65.090  0.00  0.00           H  
ATOM   1473  HA  ASP A  94      45.220  84.790  64.390  0.00  0.00           H  
ATOM   1474  HB1 ASP A  94      43.760  83.850  62.490  0.00  0.00           H  
ATOM   1475  HB2 ASP A  94      42.470  84.980  63.040  0.00  0.00           H  
ATOM   1476  N   LEU A  95      44.490  87.270  62.310  0.00  0.00           N  
ATOM   1477  CA  LEU A  95      45.140  88.160  61.350  0.00  0.00           C  
ATOM   1478  C   LEU A  95      46.370  88.880  61.900  0.00  0.00           C  
ATOM   1479  O   LEU A  95      47.410  88.960  61.240  0.00  0.00           O  
ATOM   1480  CB  LEU A  95      44.140  89.180  60.750  0.00  0.00           C  
ATOM   1481  CG  LEU A  95      44.740  90.100  59.650  0.00  0.00           C  
ATOM   1482  CD1 LEU A  95      45.310  89.320  58.450  0.00  0.00           C  
ATOM   1483  CD2 LEU A  95      43.690  91.110  59.150  0.00  0.00           C  
ATOM   1484  HN  LEU A  95      43.570  87.510  62.620  0.00  0.00           H  
ATOM   1485  HA  LEU A  95      45.510  87.540  60.550  0.00  0.00           H  
ATOM   1486  HB1 LEU A  95      43.720  89.800  61.560  0.00  0.00           H  
ATOM   1487  HB2 LEU A  95      43.300  88.610  60.310  0.00  0.00           H  
ATOM   1488  HG  LEU A  95      45.570  90.690  60.090  0.00  0.00           H  
ATOM   1489 HD11 LEU A  95      46.160  88.680  58.760  0.00  0.00           H  
ATOM   1490 HD12 LEU A  95      45.680  90.020  57.680  0.00  0.00           H  
ATOM   1491 HD13 LEU A  95      44.530  88.670  57.990  0.00  0.00           H  
ATOM   1492 HD21 LEU A  95      42.850  90.580  58.660  0.00  0.00           H  
ATOM   1493 HD22 LEU A  95      43.290  91.700  60.000  0.00  0.00           H  
ATOM   1494 HD23 LEU A  95      44.150  91.800  58.420  0.00  0.00           H  
ATOM   1495  N   ILE A  96      46.330  89.410  63.150  0.00  0.00           N  
ATOM   1496  CA  ILE A  96      47.480  90.050  63.810  0.00  0.00           C  
ATOM   1497  C   ILE A  96      48.670  89.090  63.940  0.00  0.00           C  
ATOM   1498  O   ILE A  96      49.810  89.470  63.690  0.00  0.00           O  
ATOM   1499  CB  ILE A  96      47.120  90.680  65.160  0.00  0.00           C  
ATOM   1500  CG1 ILE A  96      46.180  91.880  64.920  0.00  0.00           C  
ATOM   1501  CG2 ILE A  96      48.380  91.130  65.930  0.00  0.00           C  
ATOM   1502  CD  ILE A  96      45.580  92.490  66.190  0.00  0.00           C  
ATOM   1503  HN  ILE A  96      45.490  89.340  63.690  0.00  0.00           H  
ATOM   1504  HA  ILE A  96      47.830  90.840  63.160  0.00  0.00           H  
ATOM   1505  HB  ILE A  96      46.580  89.920  65.770  0.00  0.00           H  
ATOM   1506 HG11 ILE A  96      45.330  91.550  64.280  0.00  0.00           H  
ATOM   1507 HG12 ILE A  96      46.720  92.670  64.350  0.00  0.00           H  
ATOM   1508 HG21 ILE A  96      49.030  90.280  66.210  0.00  0.00           H  
ATOM   1509 HG22 ILE A  96      48.090  91.640  66.880  0.00  0.00           H  
ATOM   1510 HG23 ILE A  96      48.980  91.850  65.330  0.00  0.00           H  
ATOM   1511  HD1 ILE A  96      45.070  91.700  66.780  0.00  0.00           H  
ATOM   1512  HD2 ILE A  96      44.840  93.270  65.940  0.00  0.00           H  
ATOM   1513  HD3 ILE A  96      46.370  92.950  66.830  0.00  0.00           H  
ATOM   1514  N   ALA A  97      48.410  87.810  64.250  0.00  0.00           N  
ATOM   1515  CA  ALA A  97      49.430  86.780  64.280  0.00  0.00           C  
ATOM   1516  C   ALA A  97      50.140  86.560  62.940  0.00  0.00           C  
ATOM   1517  O   ALA A  97      51.360  86.420  62.920  0.00  0.00           O  
ATOM   1518  CB  ALA A  97      48.790  85.460  64.760  0.00  0.00           C  
ATOM   1519  HN  ALA A  97      47.480  87.530  64.490  0.00  0.00           H  
ATOM   1520  HA  ALA A  97      50.180  87.080  64.990  0.00  0.00           H  
ATOM   1521  HB1 ALA A  97      49.550  84.660  64.840  0.00  0.00           H  
ATOM   1522  HB2 ALA A  97      47.990  85.130  64.060  0.00  0.00           H  
ATOM   1523  HB3 ALA A  97      48.350  85.630  65.760  0.00  0.00           H  
ATOM   1524  N   TYR A  98      49.420  86.550  61.800  0.00  0.00           N  
ATOM   1525  CA  TYR A  98      50.050  86.560  60.480  0.00  0.00           C  
ATOM   1526  C   TYR A  98      50.840  87.840  60.200  0.00  0.00           C  
ATOM   1527  O   TYR A  98      51.960  87.770  59.700  0.00  0.00           O  
ATOM   1528  CB  TYR A  98      49.020  86.280  59.350  0.00  0.00           C  
ATOM   1529  CG  TYR A  98      49.640  86.230  57.960  0.00  0.00           C  
ATOM   1530  CD1 TYR A  98      50.460  85.170  57.550  0.00  0.00           C  
ATOM   1531  CD2 TYR A  98      49.410  87.290  57.070  0.00  0.00           C  
ATOM   1532  CE1 TYR A  98      51.030  85.160  56.260  0.00  0.00           C  
ATOM   1533  CE2 TYR A  98      49.980  87.280  55.780  0.00  0.00           C  
ATOM   1534  CZ  TYR A  98      50.780  86.210  55.370  0.00  0.00           C  
ATOM   1535  OH  TYR A  98      51.300  86.230  54.060  0.00  0.00           O  
ATOM   1536  HN  TYR A  98      48.430  86.620  61.840  0.00  0.00           H  
ATOM   1537  HA  TYR A  98      50.780  85.760  60.470  0.00  0.00           H  
ATOM   1538  HB1 TYR A  98      48.220  87.040  59.360  0.00  0.00           H  
ATOM   1539  HB2 TYR A  98      48.560  85.280  59.530  0.00  0.00           H  
ATOM   1540  HD1 TYR A  98      50.660  84.350  58.220  0.00  0.00           H  
ATOM   1541  HD2 TYR A  98      48.790  88.130  57.370  0.00  0.00           H  
ATOM   1542  HE1 TYR A  98      51.660  84.340  55.940  0.00  0.00           H  
ATOM   1543  HE2 TYR A  98      49.800  88.100  55.110  0.00  0.00           H  
ATOM   1544  HH  TYR A  98      52.100  85.650  54.010  0.00  0.00           H  
ATOM   1545  N   LEU A  99      50.320  89.040  60.550  0.00  0.00           N  
ATOM   1546  CA  LEU A  99      51.040  90.290  60.360  0.00  0.00           C  
ATOM   1547  C   LEU A  99      52.350  90.360  61.140  0.00  0.00           C  
ATOM   1548  O   LEU A  99      53.380  90.810  60.630  0.00  0.00           O  
ATOM   1549  CB  LEU A  99      50.170  91.510  60.770  0.00  0.00           C  
ATOM   1550  CG  LEU A  99      48.890  91.720  59.940  0.00  0.00           C  
ATOM   1551  CD1 LEU A  99      48.050  92.860  60.530  0.00  0.00           C  
ATOM   1552  CD2 LEU A  99      49.200  92.010  58.460  0.00  0.00           C  
ATOM   1553  HN  LEU A  99      49.390  89.080  60.930  0.00  0.00           H  
ATOM   1554  HA  LEU A  99      51.310  90.370  59.320  0.00  0.00           H  
ATOM   1555  HB1 LEU A  99      50.780  92.440  60.690  0.00  0.00           H  
ATOM   1556  HB2 LEU A  99      49.880  91.390  61.840  0.00  0.00           H  
ATOM   1557  HG  LEU A  99      48.290  90.790  59.980  0.00  0.00           H  
ATOM   1558 HD11 LEU A  99      47.800  92.650  61.590  0.00  0.00           H  
ATOM   1559 HD12 LEU A  99      47.110  92.980  59.960  0.00  0.00           H  
ATOM   1560 HD13 LEU A  99      48.620  93.820  60.490  0.00  0.00           H  
ATOM   1561 HD21 LEU A  99      49.840  92.920  58.360  0.00  0.00           H  
ATOM   1562 HD22 LEU A  99      49.730  91.160  57.980  0.00  0.00           H  
ATOM   1563 HD23 LEU A  99      48.260  92.190  57.900  0.00  0.00           H  
ATOM   1564  N   LYS A 100      52.350  89.890  62.400  0.00  0.00           N  
ATOM   1565  CA  LYS A 100      53.530  89.750  63.230  0.00  0.00           C  
ATOM   1566  C   LYS A 100      54.550  88.770  62.660  0.00  0.00           C  
ATOM   1567  O   LYS A 100      55.750  89.050  62.580  0.00  0.00           O  
ATOM   1568  CB  LYS A 100      53.090  89.310  64.650  0.00  0.00           C  
ATOM   1569  CG  LYS A 100      54.220  89.290  65.690  0.00  0.00           C  
ATOM   1570  CD  LYS A 100      53.670  89.120  67.120  0.00  0.00           C  
ATOM   1571  CE  LYS A 100      54.750  89.270  68.190  0.00  0.00           C  
ATOM   1572  NZ  LYS A 100      54.140  89.450  69.520  0.00  0.00           N1+
ATOM   1573  HN  LYS A 100      51.480  89.600  62.820  0.00  0.00           H  
ATOM   1574  HA  LYS A 100      54.030  90.710  63.290  0.00  0.00           H  
ATOM   1575  HB1 LYS A 100      52.600  88.320  64.600  0.00  0.00           H  
ATOM   1576  HB2 LYS A 100      52.320  90.040  64.990  0.00  0.00           H  
ATOM   1577  HG1 LYS A 100      54.760  90.270  65.640  0.00  0.00           H  
ATOM   1578  HG2 LYS A 100      54.950  88.480  65.460  0.00  0.00           H  
ATOM   1579  HD1 LYS A 100      53.160  88.140  67.210  0.00  0.00           H  
ATOM   1580  HD2 LYS A 100      52.900  89.920  67.270  0.00  0.00           H  
ATOM   1581  HE1 LYS A 100      55.360  90.180  67.980  0.00  0.00           H  
ATOM   1582  HE2 LYS A 100      55.420  88.380  68.220  0.00  0.00           H  
ATOM   1583  HZ1 LYS A 100      53.320  90.120  69.480  0.00  0.00           H  
ATOM   1584  HZ2 LYS A 100      54.860  89.870  70.160  0.00  0.00           H  
ATOM   1585  HZ3 LYS A 100      53.850  88.540  69.950  0.00  0.00           H  
ATOM   1586  N   LYS A 101      54.070  87.590  62.220  0.00  0.00           N  
ATOM   1587  CA  LYS A 101      54.890  86.540  61.660  0.00  0.00           C  
ATOM   1588  C   LYS A 101      55.480  86.840  60.280  0.00  0.00           C  
ATOM   1589  O   LYS A 101      56.680  86.750  60.050  0.00  0.00           O  
ATOM   1590  CB  LYS A 101      54.000  85.290  61.530  0.00  0.00           C  
ATOM   1591  CG  LYS A 101      54.810  84.020  61.290  0.00  0.00           C  
ATOM   1592  CD  LYS A 101      53.940  82.770  61.270  0.00  0.00           C  
ATOM   1593  CE  LYS A 101      54.620  81.550  61.880  0.00  0.00           C  
ATOM   1594  NZ  LYS A 101      55.940  81.370  61.260  0.00  0.00           N1+
ATOM   1595  HN  LYS A 101      53.100  87.390  62.310  0.00  0.00           H  
ATOM   1596  HA  LYS A 101      55.720  86.340  62.330  0.00  0.00           H  
ATOM   1597  HB1 LYS A 101      53.230  85.420  60.740  0.00  0.00           H  
ATOM   1598  HB2 LYS A 101      53.470  85.160  62.500  0.00  0.00           H  
ATOM   1599  HG1 LYS A 101      55.520  83.960  62.150  0.00  0.00           H  
ATOM   1600  HG2 LYS A 101      55.420  84.090  60.360  0.00  0.00           H  
ATOM   1601  HD1 LYS A 101      53.620  82.560  60.220  0.00  0.00           H  
ATOM   1602  HD2 LYS A 101      53.010  82.960  61.860  0.00  0.00           H  
ATOM   1603  HE1 LYS A 101      54.020  80.630  61.720  0.00  0.00           H  
ATOM   1604  HE2 LYS A 101      54.780  81.700  62.970  0.00  0.00           H  
ATOM   1605  HZ1 LYS A 101      56.370  80.510  61.680  0.00  0.00           H  
ATOM   1606  HZ2 LYS A 101      56.590  82.170  61.510  0.00  0.00           H  
ATOM   1607  HZ3 LYS A 101      55.890  81.280  60.230  0.00  0.00           H  
ATOM   1608  N   ALA A 102      54.640  87.290  59.340  0.00  0.00           N  
ATOM   1609  CA  ALA A 102      55.000  87.500  57.950  0.00  0.00           C  
ATOM   1610  C   ALA A 102      55.470  88.930  57.740  0.00  0.00           C  
ATOM   1611  O   ALA A 102      55.310  89.530  56.670  0.00  0.00           O  
ATOM   1612  CB  ALA A 102      53.810  87.160  57.040  0.00  0.00           C  
ATOM   1613  HN  ALA A 102      53.660  87.420  59.550  0.00  0.00           H  
ATOM   1614  HA  ALA A 102      55.830  86.850  57.690  0.00  0.00           H  
ATOM   1615  HB1 ALA A 102      53.520  86.100  57.190  0.00  0.00           H  
ATOM   1616  HB2 ALA A 102      54.070  87.290  55.970  0.00  0.00           H  
ATOM   1617  HB3 ALA A 102      52.930  87.790  57.280  0.00  0.00           H  
ATOM   1618  N   THR A 103      56.070  89.510  58.790  0.00  0.00           N  
ATOM   1619  CA  THR A 103      56.990  90.630  58.700  0.00  0.00           C  
ATOM   1620  C   THR A 103      58.300  90.280  59.390  0.00  0.00           C  
ATOM   1621  O   THR A 103      59.160  91.140  59.550  0.00  0.00           O  
ATOM   1622  CB  THR A 103      56.440  91.940  59.260  0.00  0.00           C  
ATOM   1623  CG2 THR A 103      55.280  92.430  58.390  0.00  0.00           C  
ATOM   1624  OG1 THR A 103      55.940  91.820  60.580  0.00  0.00           O  
ATOM   1625  HN  THR A 103      55.990  89.060  59.670  0.00  0.00           H  
ATOM   1626  HA  THR A 103      57.250  90.790  57.660  0.00  0.00           H  
ATOM   1627  HB  THR A 103      57.240  92.720  59.260  0.00  0.00           H  
ATOM   1628  HG1 THR A 103      55.070  91.380  60.490  0.00  0.00           H  
ATOM   1629 HG21 THR A 103      54.880  93.400  58.770  0.00  0.00           H  
ATOM   1630 HG22 THR A 103      54.440  91.700  58.400  0.00  0.00           H  
ATOM   1631 HG23 THR A 103      55.600  92.560  57.340  0.00  0.00           H  
ATOM   1632  N   ASN A 104      58.490  89.000  59.790  0.00  0.00           N  
ATOM   1633  CA  ASN A 104      59.700  88.520  60.450  0.00  0.00           C  
ATOM   1634  C   ASN A 104      60.280  87.270  59.770  0.00  0.00           C  
ATOM   1635  O   ASN A 104      61.500  87.150  59.670  0.00  0.00           O  
ATOM   1636  CB  ASN A 104      59.370  88.180  61.930  0.00  0.00           C  
ATOM   1637  CG  ASN A 104      60.640  87.900  62.730  0.00  0.00           C  
ATOM   1638  ND2 ASN A 104      60.820  86.660  63.210  0.00  0.00           N  
ATOM   1639  OD1 ASN A 104      61.480  88.790  62.910  0.00  0.00           O  
ATOM   1640  HN  ASN A 104      57.780  88.300  59.650  0.00  0.00           H  
ATOM   1641  HA  ASN A 104      60.460  89.290  60.390  0.00  0.00           H  
ATOM   1642  HB1 ASN A 104      58.680  87.310  61.990  0.00  0.00           H  
ATOM   1643  HB2 ASN A 104      58.870  89.050  62.400  0.00  0.00           H  
ATOM   1644 HD21 ASN A 104      60.120  85.940  63.060  0.00  0.00           H  
ATOM   1645 HD22 ASN A 104      61.700  86.420  63.630  0.00  0.00           H  
ATOM   1646  N   GLU A 105      59.430  86.350  59.300  0.00  0.00           N  
ATOM   1647  CA  GLU A 105      59.830  85.070  58.730  0.00  0.00           C  
ATOM   1648  C   GLU A 105      59.400  84.950  57.250  0.00  0.00           C  
ATOM   1649  CB  GLU A 105      59.200  83.900  59.520  0.00  0.00           C  
ATOM   1650  CG  GLU A 105      59.790  83.730  60.950  0.00  0.00           C  
ATOM   1651  CD  GLU A 105      58.760  83.850  62.060  0.00  0.00           C  
ATOM   1652  OE1 GLU A 105      57.750  83.100  62.030  0.00  0.00           O  
ATOM   1653  OE2 GLU A 105      58.970  84.670  62.990  0.00  0.00           O1-
ATOM   1654  OT1 GLU A 105      58.180  85.020  56.960  0.00  0.00           O  
ATOM   1655  OT2 GLU A 105      60.290  84.720  56.380  0.00  0.00           O  
ATOM   1656  HN  GLU A 105      58.430  86.440  59.380  0.00  0.00           H  
ATOM   1657  HA  GLU A 105      60.910  84.970  58.770  0.00  0.00           H  
ATOM   1658  HB1 GLU A 105      59.370  82.960  58.960  0.00  0.00           H  
ATOM   1659  HB2 GLU A 105      58.100  84.060  59.560  0.00  0.00           H  
ATOM   1660  HG1 GLU A 105      60.580  84.480  61.120  0.00  0.00           H  
ATOM   1661  HG2 GLU A 105      60.250  82.720  61.030  0.00  0.00           H  
ATOM   1671  CAA HEC A 106      49.450 101.690  56.930  0.00  0.00           C  
ATOM   1672  CAB HEC A 106      43.120  94.180  56.420  0.00  0.00           C  
ATOM   1673  CAC HEC A 106      42.170  98.450  49.780  0.00  0.00           C  
ATOM   1674  CAD HEC A 106      46.940 104.060  52.690  0.00  0.00           C  
ATOM   1675  NA  HEC A 106      46.670  99.480  55.590  0.00  0.00           N  
ATOM   1676  CBA HEC A 106      50.880 101.530  56.370  0.00  0.00           C  
ATOM   1677  CBB HEC A 106      42.050  94.510  57.460  0.00  0.00           C  
ATOM   1678  CBC HEC A 106      40.920  99.330  49.720  0.00  0.00           C  
ATOM   1679  CBD HEC A 106      46.950 104.820  54.040  0.00  0.00           C  
ATOM   1680  NB  HEC A 106      44.920  97.330  55.440  0.00  0.00           N  
ATOM   1681  CGA HEC A 106      51.730 102.800  56.440  0.00  0.00           C  
ATOM   1682  CGD HEC A 106      46.230 106.150  54.000  0.00  0.00           C  
ATOM   1683  ND  HEC A 106      45.400 100.680  53.450  0.00  0.00           N  
ATOM   1684  CHA HEC A 106      47.230 101.660  54.700  0.00  0.00           C  
ATOM   1685  CHB HEC A 106      46.850  97.440  56.910  0.00  0.00           C  
ATOM   1686  CHC HEC A 106      43.190  96.280  54.110  0.00  0.00           C  
ATOM   1687  CHD HEC A 106      43.870 100.290  51.610  0.00  0.00           C  
ATOM   1688  CMA HEC A 106      49.580  98.640  57.810  0.00  0.00           C  
ATOM   1689  CMB HEC A 106      45.860  94.630  57.910  0.00  0.00           C  
ATOM   1690  CMC HEC A 106      41.960  95.720  51.290  0.00  0.00           C  
ATOM   1691  CMD HEC A 106      44.770 103.110  50.630  0.00  0.00           C  
ATOM   1692  C1A HEC A 106      47.420 100.630  55.590  0.00  0.00           C  
ATOM   1693  C1B HEC A 106      45.710  96.820  56.440  0.00  0.00           C  
ATOM   1694  C1C HEC A 106      43.170  97.200  53.100  0.00  0.00           C  
ATOM   1695  C1D HEC A 106      44.770 101.070  52.290  0.00  0.00           C  
ATOM   1696  O1A HEC A 106      52.200 103.210  55.350  0.00  0.00           O  
ATOM   1697  O1D HEC A 106      44.970 106.160  54.020  0.00  0.00           O  
ATOM   1698  C2A HEC A 106      48.530 100.560  56.530  0.00  0.00           C  
ATOM   1699  C2B HEC A 106      45.220  95.540  56.910  0.00  0.00           C  
ATOM   1700  C2C HEC A 106      42.500  97.010  51.830  0.00  0.00           C  
ATOM   1701  C2D HEC A 106      45.230 102.370  51.850  0.00  0.00           C  
ATOM   1702  O2A HEC A 106      51.980 103.340  57.550  0.00  0.00           O  
ATOM   1703  O2D HEC A 106      46.930 107.200  53.990  0.00  0.00           O  
ATOM   1704  C3A HEC A 106      48.500  99.310  57.030  0.00  0.00           C  
ATOM   1705  C3B HEC A 106      44.100  95.280  56.200  0.00  0.00           C  
ATOM   1706  C3C HEC A 106      42.650  98.160  51.150  0.00  0.00           C  
ATOM   1707  C3D HEC A 106      46.160 102.770  52.730  0.00  0.00           C  
ATOM   1708  C4A HEC A 106      47.310  98.670  56.500  0.00  0.00           C  
ATOM   1709  C4B HEC A 106      43.980  96.350  55.240  0.00  0.00           C  
ATOM   1710  C4C HEC A 106      43.460  99.030  51.980  0.00  0.00           C  
ATOM   1711  C4D HEC A 106      46.280 101.710  53.710  0.00  0.00           C  
ATOM   1712  NC  HEC A 106      43.820  98.420  53.150  0.00  0.00           N  
ATOM   1713  FE  HEC A 106      45.080  99.060  54.520  0.00  0.00           F  
ATOM   1714  HA  HEC A 106      47.980 102.440  54.720  0.00  0.00           H  
ATOM   1715 HAA1 HEC A 106      49.490 101.750  58.040  0.00  0.00           H  
ATOM   1716 HAA2 HEC A 106      49.010 102.650  56.570  0.00  0.00           H  
ATOM   1717  HAB HEC A 106      43.650  93.240  56.680  0.00  0.00           H  
ATOM   1718  HAC HEC A 106      43.000  98.890  49.180  0.00  0.00           H  
ATOM   1719 HAD1 HEC A 106      47.980 103.820  52.410  0.00  0.00           H  
ATOM   1720 HAD2 HEC A 106      46.530 104.710  51.890  0.00  0.00           H  
ATOM   1721  HB  HEC A 106      47.430  96.900  57.650  0.00  0.00           H  
ATOM   1722 HBA1 HEC A 106      50.810 101.230  55.310  0.00  0.00           H  
ATOM   1723 HBA2 HEC A 106      51.410 100.740  56.930  0.00  0.00           H  
ATOM   1724 HBB1 HEC A 106      41.520  95.450  57.180  0.00  0.00           H  
ATOM   1725 HBB2 HEC A 106      42.510  94.650  58.460  0.00  0.00           H  
ATOM   1726 HBB3 HEC A 106      41.300  93.690  57.530  0.00  0.00           H  
ATOM   1727 HBC1 HEC A 106      40.060  98.810  50.200  0.00  0.00           H  
ATOM   1728 HBC2 HEC A 106      40.650  99.550  48.670  0.00  0.00           H  
ATOM   1729 HBC3 HEC A 106      41.100 100.290  50.250  0.00  0.00           H  
ATOM   1730 HBD1 HEC A 106      48.000 105.000  54.320  0.00  0.00           H  
ATOM   1731 HBD2 HEC A 106      46.480 104.210  54.840  0.00  0.00           H  
ATOM   1732  HD  HEC A 106      43.430 100.710  50.710  0.00  0.00           H  
ATOM   1733 HMA1 HEC A 106      49.150  97.960  58.570  0.00  0.00           H  
ATOM   1734 HMA2 HEC A 106      50.220  99.390  58.320  0.00  0.00           H  
ATOM   1735 HMA3 HEC A 106      50.210  98.030  57.130  0.00  0.00           H  
ATOM   1736 HMB1 HEC A 106      46.490  93.880  57.390  0.00  0.00           H  
ATOM   1737 HMB2 HEC A 106      45.080  94.090  58.500  0.00  0.00           H  
ATOM   1738 HMB3 HEC A 106      46.480  95.210  58.620  0.00  0.00           H  
ATOM   1739 HMC1 HEC A 106      41.390  95.180  52.080  0.00  0.00           H  
ATOM   1740 HMC2 HEC A 106      41.290  95.890  50.420  0.00  0.00           H  
ATOM   1741 HMC3 HEC A 106      42.800  95.070  50.970  0.00  0.00           H  
ATOM   1742 HMD1 HEC A 106      43.950 103.820  50.910  0.00  0.00           H  
ATOM   1743 HMD2 HEC A 106      45.610 103.690  50.190  0.00  0.00           H  
ATOM   1744 HMD3 HEC A 106      44.400 102.410  49.860  0.00  0.00           H  
ATOM   1745  HC  HEC A 106      42.540  95.410  54.020  0.00  0.00           H  
ATOM   1662  N   GLY B 105      89.340  34.410  89.210  0.00  0.00           N  
ATOM   1663  CA  GLY B 105      90.390  35.150  89.970  0.00  0.00           C  
ATOM   1664  C   GLY B 105      91.730  35.110  89.320  0.00  0.00           C  
ATOM   1665  O   GLY B 105      92.440  34.120  89.470  0.00  0.00           O  
ATOM   1666  HA1 GLY B 105      90.490  34.660  90.930  0.00  0.00           H  
ATOM   1667  HA2 GLY B 105      90.080  36.180  90.050  0.00  0.00           H  
ATOM   1668  H1  GLY B 105      88.460  34.290  89.770  0.00  0.00           H  
ATOM   1669  H2  GLY B 105      89.640  33.430  88.900  0.00  0.00           H  
ATOM   1670  H3  GLY B 105      89.080  34.940  88.330  0.00  0.00           H  
ATOM   1746  N   ILE B 106      92.140  36.160  88.580  0.00  0.00           N  
ATOM   1747  CA  ILE B 106      93.370  36.160  87.780  0.00  0.00           C  
ATOM   1748  C   ILE B 106      94.650  36.040  88.610  0.00  0.00           C  
ATOM   1749  O   ILE B 106      95.200  37.030  89.100  0.00  0.00           O  
ATOM   1750  CB  ILE B 106      93.490  37.400  86.880  0.00  0.00           C  
ATOM   1751  CG1 ILE B 106      92.130  37.780  86.230  0.00  0.00           C  
ATOM   1752  CG2 ILE B 106      94.590  37.150  85.820  0.00  0.00           C  
ATOM   1753  CD  ILE B 106      92.220  39.030  85.350  0.00  0.00           C  
ATOM   1754  HN  ILE B 106      91.590  36.990  88.490  0.00  0.00           H  
ATOM   1755  HA  ILE B 106      93.320  35.290  87.140  0.00  0.00           H  
ATOM   1756  HB  ILE B 106      93.790  38.280  87.500  0.00  0.00           H  
ATOM   1757 HG11 ILE B 106      91.380  38.000  87.020  0.00  0.00           H  
ATOM   1758 HG12 ILE B 106      91.750  36.920  85.640  0.00  0.00           H  
ATOM   1759 HG21 ILE B 106      95.570  36.920  86.300  0.00  0.00           H  
ATOM   1760 HG22 ILE B 106      94.740  38.040  85.190  0.00  0.00           H  
ATOM   1761 HG23 ILE B 106      94.320  36.290  85.170  0.00  0.00           H  
ATOM   1762  HD1 ILE B 106      92.730  39.860  85.880  0.00  0.00           H  
ATOM   1763  HD2 ILE B 106      91.190  39.370  85.080  0.00  0.00           H  
ATOM   1764  HD3 ILE B 106      92.770  38.830  84.410  0.00  0.00           H  
ATOM   1765  N   THR B 107      95.170  34.810  88.770  0.00  0.00           N  
ATOM   1766  CA  THR B 107      96.340  34.540  89.610  0.00  0.00           C  
ATOM   1767  C   THR B 107      97.660  34.970  89.010  0.00  0.00           C  
ATOM   1768  O   THR B 107      97.770  35.450  87.880  0.00  0.00           O  
ATOM   1769  CB  THR B 107      96.450  33.080  90.070  0.00  0.00           C  
ATOM   1770  CG2 THR B 107      95.220  32.680  90.890  0.00  0.00           C  
ATOM   1771  OG1 THR B 107      96.580  32.180  88.990  0.00  0.00           O  
ATOM   1772  HN  THR B 107      94.680  34.010  88.420  0.00  0.00           H  
ATOM   1773  HA  THR B 107      96.210  35.120  90.510  0.00  0.00           H  
ATOM   1774  HB  THR B 107      97.340  32.950  90.740  0.00  0.00           H  
ATOM   1775  HG1 THR B 107      95.690  32.120  88.590  0.00  0.00           H  
ATOM   1776 HG21 THR B 107      94.290  32.780  90.300  0.00  0.00           H  
ATOM   1777 HG22 THR B 107      95.130  33.320  91.800  0.00  0.00           H  
ATOM   1778 HG23 THR B 107      95.290  31.620  91.220  0.00  0.00           H  
ATOM   1779  N   SER B 108      98.740  34.810  89.800  0.00  0.00           N  
ATOM   1780  CA  SER B 108     100.140  35.040  89.450  0.00  0.00           C  
ATOM   1781  C   SER B 108     100.640  34.190  88.290  0.00  0.00           C  
ATOM   1782  O   SER B 108     101.390  34.670  87.450  0.00  0.00           O  
ATOM   1783  CB  SER B 108     101.020  34.740  90.700  0.00  0.00           C  
ATOM   1784  OG  SER B 108     100.620  33.500  91.300  0.00  0.00           O  
ATOM   1785  HN  SER B 108      98.640  34.460  90.730  0.00  0.00           H  
ATOM   1786  HA  SER B 108     100.260  36.070  89.170  0.00  0.00           H  
ATOM   1787  HB1 SER B 108     100.870  35.550  91.440  0.00  0.00           H  
ATOM   1788  HB2 SER B 108     102.100  34.710  90.420  0.00  0.00           H  
ATOM   1789  HG1 SER B 108     101.130  33.380  92.120  0.00  0.00           H  
ATOM   1790  N   TYR B 109     100.190  32.920  88.200  0.00  0.00           N  
ATOM   1791  CA  TYR B 109     100.580  31.940  87.200  0.00  0.00           C  
ATOM   1792  C   TYR B 109     100.350  32.410  85.770  0.00  0.00           C  
ATOM   1793  O   TYR B 109     101.240  32.320  84.920  0.00  0.00           O  
ATOM   1794  CB  TYR B 109      99.780  30.630  87.490  0.00  0.00           C  
ATOM   1795  CG  TYR B 109     100.070  29.490  86.550  0.00  0.00           C  
ATOM   1796  CD1 TYR B 109     101.280  28.780  86.630  0.00  0.00           C  
ATOM   1797  CD2 TYR B 109      99.120  29.110  85.580  0.00  0.00           C  
ATOM   1798  CE1 TYR B 109     101.540  27.720  85.750  0.00  0.00           C  
ATOM   1799  CE2 TYR B 109      99.380  28.040  84.700  0.00  0.00           C  
ATOM   1800  CZ  TYR B 109     100.590  27.350  84.790  0.00  0.00           C  
ATOM   1801  OH  TYR B 109     100.880  26.280  83.910  0.00  0.00           O  
ATOM   1802  HN  TYR B 109      99.570  32.600  88.920  0.00  0.00           H  
ATOM   1803  HA  TYR B 109     101.650  31.760  87.310  0.00  0.00           H  
ATOM   1804  HB1 TYR B 109      98.690  30.850  87.460  0.00  0.00           H  
ATOM   1805  HB2 TYR B 109     100.010  30.280  88.520  0.00  0.00           H  
ATOM   1806  HD1 TYR B 109     102.020  29.060  87.370  0.00  0.00           H  
ATOM   1807  HD2 TYR B 109      98.190  29.650  85.490  0.00  0.00           H  
ATOM   1808  HE1 TYR B 109     102.480  27.180  85.820  0.00  0.00           H  
ATOM   1809  HE2 TYR B 109      98.650  27.770  83.960  0.00  0.00           H  
ATOM   1810  HH  TYR B 109     100.070  26.040  83.430  0.00  0.00           H  
ATOM   1811  N   VAL B 110      99.160  32.980  85.510  0.00  0.00           N  
ATOM   1812  CA  VAL B 110      98.710  33.500  84.220  0.00  0.00           C  
ATOM   1813  C   VAL B 110      99.570  34.650  83.720  0.00  0.00           C  
ATOM   1814  O   VAL B 110      99.970  34.730  82.560  0.00  0.00           O  
ATOM   1815  CB  VAL B 110      97.260  33.960  84.340  0.00  0.00           C  
ATOM   1816  CG1 VAL B 110      96.720  34.450  82.980  0.00  0.00           C  
ATOM   1817  CG2 VAL B 110      96.390  32.790  84.850  0.00  0.00           C  
ATOM   1818  HN  VAL B 110      98.490  33.040  86.240  0.00  0.00           H  
ATOM   1819  HA  VAL B 110      98.780  32.700  83.490  0.00  0.00           H  
ATOM   1820  HB  VAL B 110      97.180  34.790  85.080  0.00  0.00           H  
ATOM   1821 HG11 VAL B 110      95.640  34.690  83.050  0.00  0.00           H  
ATOM   1822 HG12 VAL B 110      97.250  35.350  82.620  0.00  0.00           H  
ATOM   1823 HG13 VAL B 110      96.830  33.650  82.210  0.00  0.00           H  
ATOM   1824 HG21 VAL B 110      96.490  31.920  84.170  0.00  0.00           H  
ATOM   1825 HG22 VAL B 110      95.320  33.090  84.860  0.00  0.00           H  
ATOM   1826 HG23 VAL B 110      96.660  32.480  85.880  0.00  0.00           H  
ATOM   1827  N   ARG B 111      99.930  35.580  84.630  0.00  0.00           N  
ATOM   1828  CA  ARG B 111     100.660  36.800  84.340  0.00  0.00           C  
ATOM   1829  C   ARG B 111     102.040  36.560  83.750  0.00  0.00           C  
ATOM   1830  O   ARG B 111     102.500  37.270  82.860  0.00  0.00           O  
ATOM   1831  CB  ARG B 111     100.790  37.650  85.630  0.00  0.00           C  
ATOM   1832  CG  ARG B 111      99.430  37.950  86.310  0.00  0.00           C  
ATOM   1833  CD  ARG B 111      99.560  38.670  87.660  0.00  0.00           C  
ATOM   1834  NE  ARG B 111      98.210  38.570  88.310  0.00  0.00           N  
ATOM   1835  CZ  ARG B 111      97.740  39.440  89.210  0.00  0.00           C  
ATOM   1836  NH1 ARG B 111      98.520  40.370  89.760  0.00  0.00           N1+
ATOM   1837  NH2 ARG B 111      96.490  39.340  89.630  0.00  0.00           N  
ATOM   1838  HN  ARG B 111      99.670  35.430  85.580  0.00  0.00           H  
ATOM   1839  HA  ARG B 111     100.090  37.360  83.600  0.00  0.00           H  
ATOM   1840  HB1 ARG B 111     101.300  38.610  85.400  0.00  0.00           H  
ATOM   1841  HB2 ARG B 111     101.420  37.090  86.360  0.00  0.00           H  
ATOM   1842  HG1 ARG B 111      98.910  36.980  86.470  0.00  0.00           H  
ATOM   1843  HG2 ARG B 111      98.800  38.560  85.630  0.00  0.00           H  
ATOM   1844  HD1 ARG B 111      99.850  39.730  87.510  0.00  0.00           H  
ATOM   1845  HD2 ARG B 111     100.310  38.160  88.310  0.00  0.00           H  
ATOM   1846  HE  ARG B 111      97.600  37.820  88.060  0.00  0.00           H  
ATOM   1847 HH11 ARG B 111      99.500  40.170  89.810  0.00  0.00           H  
ATOM   1848 HH12 ARG B 111      98.110  40.960  90.460  0.00  0.00           H  
ATOM   1849 HH21 ARG B 111      95.970  38.520  89.370  0.00  0.00           H  
ATOM   1850 HH22 ARG B 111      96.300  39.750  90.530  0.00  0.00           H  
ATOM   1851  N   THR B 112     102.750  35.530  84.250  0.00  0.00           N  
ATOM   1852  CA  THR B 112     104.020  35.070  83.690  0.00  0.00           C  
ATOM   1853  C   THR B 112     103.860  34.410  82.330  0.00  0.00           C  
ATOM   1854  O   THR B 112     104.600  34.730  81.400  0.00  0.00           O  
ATOM   1855  CB  THR B 112     104.720  34.090  84.630  0.00  0.00           C  
ATOM   1856  CG2 THR B 112     106.140  33.750  84.140  0.00  0.00           C  
ATOM   1857  OG1 THR B 112     104.860  34.690  85.910  0.00  0.00           O  
ATOM   1858  HN  THR B 112     102.400  35.030  85.040  0.00  0.00           H  
ATOM   1859  HA  THR B 112     104.660  35.920  83.550  0.00  0.00           H  
ATOM   1860  HB  THR B 112     104.110  33.160  84.730  0.00  0.00           H  
ATOM   1861  HG1 THR B 112     104.900  33.940  86.540  0.00  0.00           H  
ATOM   1862 HG21 THR B 112     106.120  33.210  83.170  0.00  0.00           H  
ATOM   1863 HG22 THR B 112     106.640  33.090  84.880  0.00  0.00           H  
ATOM   1864 HG23 THR B 112     106.740  34.670  84.030  0.00  0.00           H  
ATOM   1865  N   VAL B 113     102.860  33.520  82.150  0.00  0.00           N  
ATOM   1866  CA  VAL B 113     102.620  32.780  80.910  0.00  0.00           C  
ATOM   1867  C   VAL B 113     102.290  33.680  79.720  0.00  0.00           C  
ATOM   1868  O   VAL B 113     102.790  33.490  78.610  0.00  0.00           O  
ATOM   1869  CB  VAL B 113     101.520  31.730  81.100  0.00  0.00           C  
ATOM   1870  CG1 VAL B 113     101.150  31.030  79.780  0.00  0.00           C  
ATOM   1871  CG2 VAL B 113     102.020  30.670  82.110  0.00  0.00           C  
ATOM   1872  HN  VAL B 113     102.220  33.330  82.890  0.00  0.00           H  
ATOM   1873  HA  VAL B 113     103.530  32.260  80.650  0.00  0.00           H  
ATOM   1874  HB  VAL B 113     100.610  32.220  81.520  0.00  0.00           H  
ATOM   1875 HG11 VAL B 113     100.670  31.730  79.070  0.00  0.00           H  
ATOM   1876 HG12 VAL B 113     102.040  30.580  79.300  0.00  0.00           H  
ATOM   1877 HG13 VAL B 113     100.410  30.220  79.990  0.00  0.00           H  
ATOM   1878 HG21 VAL B 113     102.310  31.130  83.070  0.00  0.00           H  
ATOM   1879 HG22 VAL B 113     102.890  30.130  81.700  0.00  0.00           H  
ATOM   1880 HG23 VAL B 113     101.210  29.940  82.310  0.00  0.00           H  
ATOM   1881  N   LEU B 114     101.490  34.740  79.940  0.00  0.00           N  
ATOM   1882  CA  LEU B 114     101.230  35.780  78.950  0.00  0.00           C  
ATOM   1883  C   LEU B 114     102.510  36.480  78.480  0.00  0.00           C  
ATOM   1884  O   LEU B 114     102.700  36.730  77.300  0.00  0.00           O  
ATOM   1885  CB  LEU B 114     100.240  36.830  79.510  0.00  0.00           C  
ATOM   1886  CG  LEU B 114      98.820  36.300  79.770  0.00  0.00           C  
ATOM   1887  CD1 LEU B 114      97.990  37.350  80.530  0.00  0.00           C  
ATOM   1888  CD2 LEU B 114      98.090  35.900  78.480  0.00  0.00           C  
ATOM   1889  HN  LEU B 114     101.020  34.830  80.830  0.00  0.00           H  
ATOM   1890  HA  LEU B 114     100.810  35.310  78.080  0.00  0.00           H  
ATOM   1891  HB1 LEU B 114     100.160  37.680  78.800  0.00  0.00           H  
ATOM   1892  HB2 LEU B 114     100.650  37.230  80.470  0.00  0.00           H  
ATOM   1893  HG  LEU B 114      98.890  35.390  80.420  0.00  0.00           H  
ATOM   1894 HD11 LEU B 114      98.470  37.600  81.500  0.00  0.00           H  
ATOM   1895 HD12 LEU B 114      96.970  36.950  80.750  0.00  0.00           H  
ATOM   1896 HD13 LEU B 114      97.880  38.270  79.930  0.00  0.00           H  
ATOM   1897 HD21 LEU B 114      98.000  36.780  77.810  0.00  0.00           H  
ATOM   1898 HD22 LEU B 114      98.630  35.090  77.950  0.00  0.00           H  
ATOM   1899 HD23 LEU B 114      97.070  35.530  78.720  0.00  0.00           H  
ATOM   1900  N   CYS B 115     103.450  36.770  79.400  0.00  0.00           N  
ATOM   1901  CA  CYS B 115     104.710  37.430  79.080  0.00  0.00           C  
ATOM   1902  C   CYS B 115     105.720  36.520  78.400  0.00  0.00           C  
ATOM   1903  O   CYS B 115     106.670  37.000  77.770  0.00  0.00           O  
ATOM   1904  CB  CYS B 115     105.370  38.030  80.340  0.00  0.00           C  
ATOM   1905  SG  CYS B 115     104.290  39.270  81.120  0.00  0.00           S  
ATOM   1906  HN  CYS B 115     103.310  36.490  80.350  0.00  0.00           H  
ATOM   1907  HA  CYS B 115     104.500  38.240  78.390  0.00  0.00           H  
ATOM   1908  HB1 CYS B 115     106.340  38.500  80.070  0.00  0.00           H  
ATOM   1909  HB2 CYS B 115     105.590  37.210  81.060  0.00  0.00           H  
ATOM   1910  HG1 CYS B 115     103.360  38.400  81.520  0.00  0.00           H  
ATOM   1911  N   GLU B 116     105.520  35.190  78.470  0.00  0.00           N  
ATOM   1912  CA  GLU B 116     106.320  34.230  77.730  0.00  0.00           C  
ATOM   1913  C   GLU B 116     105.730  33.940  76.350  0.00  0.00           C  
ATOM   1914  O   GLU B 116     106.390  33.310  75.510  0.00  0.00           O  
ATOM   1915  CB  GLU B 116     106.470  32.890  78.500  0.00  0.00           C  
ATOM   1916  CG  GLU B 116     107.290  33.060  79.790  0.00  0.00           C  
ATOM   1917  CD  GLU B 116     107.750  31.770  80.440  0.00  0.00           C  
ATOM   1918  OE1 GLU B 116     107.520  30.650  79.910  0.00  0.00           O  
ATOM   1919  OE2 GLU B 116     108.400  31.880  81.520  0.00  0.00           O1-
ATOM   1920  HN  GLU B 116     104.820  34.820  79.070  0.00  0.00           H  
ATOM   1921  HA  GLU B 116     107.310  34.620  77.560  0.00  0.00           H  
ATOM   1922  HB1 GLU B 116     107.010  32.170  77.850  0.00  0.00           H  
ATOM   1923  HB2 GLU B 116     105.470  32.460  78.740  0.00  0.00           H  
ATOM   1924  HG1 GLU B 116     106.700  33.630  80.550  0.00  0.00           H  
ATOM   1925  HG2 GLU B 116     108.210  33.650  79.570  0.00  0.00           H  
ATOM   1926  N   GLY B 117     104.520  34.450  76.050  0.00  0.00           N  
ATOM   1927  CA  GLY B 117     103.890  34.310  74.740  0.00  0.00           C  
ATOM   1928  C   GLY B 117     103.240  32.980  74.510  0.00  0.00           C  
ATOM   1929  O   GLY B 117     103.310  32.430  73.410  0.00  0.00           O  
ATOM   1930  HN  GLY B 117     104.040  35.000  76.740  0.00  0.00           H  
ATOM   1931  HA1 GLY B 117     104.640  34.440  73.980  0.00  0.00           H  
ATOM   1932  HA2 GLY B 117     103.110  35.050  74.680  0.00  0.00           H  
ATOM   1933  N   GLY B 118     102.570  32.400  75.540  0.00  0.00           N  
ATOM   1934  CA  GLY B 118     101.890  31.100  75.420  0.00  0.00           C  
ATOM   1935  C   GLY B 118     100.810  31.050  74.360  0.00  0.00           C  
ATOM   1936  O   GLY B 118     100.640  30.040  73.670  0.00  0.00           O  
ATOM   1937  HN  GLY B 118     102.600  32.830  76.440  0.00  0.00           H  
ATOM   1938  HA1 GLY B 118     101.410  30.900  76.370  0.00  0.00           H  
ATOM   1939  HA2 GLY B 118     102.630  30.360  75.160  0.00  0.00           H  
ATOM   1940  N   VAL B 119     100.130  32.180  74.140  0.00  0.00           N  
ATOM   1941  CA  VAL B 119      99.240  32.420  73.020  0.00  0.00           C  
ATOM   1942  C   VAL B 119      99.620  33.800  72.480  0.00  0.00           C  
ATOM   1943  O   VAL B 119     100.200  34.580  73.240  0.00  0.00           O  
ATOM   1944  CB  VAL B 119      97.760  32.380  73.420  0.00  0.00           C  
ATOM   1945  CG1 VAL B 119      97.350  30.930  73.740  0.00  0.00           C  
ATOM   1946  CG2 VAL B 119      97.470  33.310  74.620  0.00  0.00           C  
ATOM   1947  HN  VAL B 119     100.330  32.980  74.690  0.00  0.00           H  
ATOM   1948  HA  VAL B 119      99.430  31.690  72.250  0.00  0.00           H  
ATOM   1949  HB  VAL B 119      97.130  32.730  72.560  0.00  0.00           H  
ATOM   1950 HG11 VAL B 119      96.260  30.890  73.970  0.00  0.00           H  
ATOM   1951 HG12 VAL B 119      97.570  30.260  72.890  0.00  0.00           H  
ATOM   1952 HG13 VAL B 119      97.900  30.560  74.630  0.00  0.00           H  
ATOM   1953 HG21 VAL B 119      98.040  32.990  75.520  0.00  0.00           H  
ATOM   1954 HG22 VAL B 119      96.390  33.260  74.880  0.00  0.00           H  
ATOM   1955 HG23 VAL B 119      97.720  34.360  74.390  0.00  0.00           H  
ATOM   1956  N   PRO B 120      99.370  34.160  71.210  0.00  0.00           N  
ATOM   1957  CA  PRO B 120      99.730  35.460  70.650  0.00  0.00           C  
ATOM   1958  C   PRO B 120      99.180  36.660  71.400  0.00  0.00           C  
ATOM   1959  O   PRO B 120      97.990  36.750  71.660  0.00  0.00           O  
ATOM   1960  CB  PRO B 120      99.260  35.400  69.180  0.00  0.00           C  
ATOM   1961  CG  PRO B 120      98.270  34.240  69.150  0.00  0.00           C  
ATOM   1962  CD  PRO B 120      98.840  33.270  70.180  0.00  0.00           C  
ATOM   1963  HA  PRO B 120     100.810  35.550  70.700  0.00  0.00           H  
ATOM   1964  HB1 PRO B 120     100.130  35.160  68.530  0.00  0.00           H  
ATOM   1965  HB2 PRO B 120      98.800  36.350  68.820  0.00  0.00           H  
ATOM   1966  HG1 PRO B 120      98.190  33.780  68.140  0.00  0.00           H  
ATOM   1967  HG2 PRO B 120      97.270  34.580  69.480  0.00  0.00           H  
ATOM   1968  HD1 PRO B 120      99.680  32.680  69.750  0.00  0.00           H  
ATOM   1969  HD2 PRO B 120      98.050  32.600  70.570  0.00  0.00           H  
ATOM   1970  N   GLN B 121     100.070  37.600  71.770  0.00  0.00           N  
ATOM   1971  CA  GLN B 121      99.750  38.700  72.660  0.00  0.00           C  
ATOM   1972  C   GLN B 121      99.340  39.970  71.950  0.00  0.00           C  
ATOM   1973  O   GLN B 121      99.550  40.150  70.750  0.00  0.00           O  
ATOM   1974  CB  GLN B 121     100.960  38.990  73.590  0.00  0.00           C  
ATOM   1975  CG  GLN B 121     101.280  37.840  74.560  0.00  0.00           C  
ATOM   1976  CD  GLN B 121     100.080  37.600  75.480  0.00  0.00           C  
ATOM   1977  NE2 GLN B 121      99.390  36.460  75.290  0.00  0.00           N  
ATOM   1978  OE1 GLN B 121      99.720  38.460  76.300  0.00  0.00           O  
ATOM   1979  HN  GLN B 121     101.020  37.510  71.500  0.00  0.00           H  
ATOM   1980  HA  GLN B 121      98.900  38.410  73.270  0.00  0.00           H  
ATOM   1981  HB1 GLN B 121     100.770  39.910  74.190  0.00  0.00           H  
ATOM   1982  HB2 GLN B 121     101.860  39.190  72.960  0.00  0.00           H  
ATOM   1983  HG1 GLN B 121     102.140  38.110  75.200  0.00  0.00           H  
ATOM   1984  HG2 GLN B 121     101.530  36.910  74.010  0.00  0.00           H  
ATOM   1985 HE21 GLN B 121      98.470  36.380  75.680  0.00  0.00           H  
ATOM   1986 HE22 GLN B 121      99.680  35.820  74.570  0.00  0.00           H  
ATOM   1987  N   ARG B 122      98.720  40.910  72.700  0.00  0.00           N  
ATOM   1988  CA  ARG B 122      98.340  42.220  72.190  0.00  0.00           C  
ATOM   1989  C   ARG B 122      99.550  43.050  71.690  0.00  0.00           C  
ATOM   1990  O   ARG B 122     100.580  43.050  72.360  0.00  0.00           O  
ATOM   1991  CB  ARG B 122      97.480  43.010  73.230  0.00  0.00           C  
ATOM   1992  CG  ARG B 122      98.230  43.780  74.350  0.00  0.00           C  
ATOM   1993  CD  ARG B 122      99.140  42.940  75.250  0.00  0.00           C  
ATOM   1994  NE  ARG B 122      99.890  43.860  76.170  0.00  0.00           N  
ATOM   1995  CZ  ARG B 122     100.960  44.580  75.830  0.00  0.00           C  
ATOM   1996  NH1 ARG B 122     101.440  44.660  74.590  0.00  0.00           N1+
ATOM   1997  NH2 ARG B 122     101.650  45.230  76.770  0.00  0.00           N  
ATOM   1998  HN  ARG B 122      98.500  40.720  73.650  0.00  0.00           H  
ATOM   1999  HA  ARG B 122      97.680  42.000  71.370  0.00  0.00           H  
ATOM   2000  HB1 ARG B 122      96.750  42.320  73.690  0.00  0.00           H  
ATOM   2001  HB2 ARG B 122      96.890  43.770  72.670  0.00  0.00           H  
ATOM   2002  HG1 ARG B 122      97.460  44.280  74.980  0.00  0.00           H  
ATOM   2003  HG2 ARG B 122      98.820  44.600  73.870  0.00  0.00           H  
ATOM   2004  HD1 ARG B 122      99.870  42.340  74.670  0.00  0.00           H  
ATOM   2005  HD2 ARG B 122      98.530  42.250  75.870  0.00  0.00           H  
ATOM   2006  HE  ARG B 122      99.580  43.960  77.130  0.00  0.00           H  
ATOM   2007 HH11 ARG B 122     100.890  44.340  73.810  0.00  0.00           H  
ATOM   2008 HH12 ARG B 122     102.170  45.320  74.440  0.00  0.00           H  
ATOM   2009 HH21 ARG B 122     101.720  44.750  77.660  0.00  0.00           H  
ATOM   2010 HH22 ARG B 122     102.490  45.650  76.420  0.00  0.00           H  
ATOM   2011  N   PRO B 123      99.490  43.750  70.540  0.00  0.00           N  
ATOM   2012  CA  PRO B 123     100.610  44.510  69.980  0.00  0.00           C  
ATOM   2013  C   PRO B 123     101.260  45.570  70.850  0.00  0.00           C  
ATOM   2014  O   PRO B 123     100.790  45.890  71.940  0.00  0.00           O  
ATOM   2015  CB  PRO B 123     100.000  45.170  68.730  0.00  0.00           C  
ATOM   2016  CG  PRO B 123      98.980  44.140  68.260  0.00  0.00           C  
ATOM   2017  CD  PRO B 123      98.410  43.620  69.570  0.00  0.00           C  
ATOM   2018  HA  PRO B 123     101.380  43.800  69.740  0.00  0.00           H  
ATOM   2019  HB1 PRO B 123     100.760  45.390  67.960  0.00  0.00           H  
ATOM   2020  HB2 PRO B 123      99.460  46.100  69.010  0.00  0.00           H  
ATOM   2021  HG1 PRO B 123      99.500  43.310  67.730  0.00  0.00           H  
ATOM   2022  HG2 PRO B 123      98.200  44.570  67.590  0.00  0.00           H  
ATOM   2023  HD1 PRO B 123      98.090  42.560  69.450  0.00  0.00           H  
ATOM   2024  HD2 PRO B 123      97.550  44.250  69.910  0.00  0.00           H  
ATOM   2025  N   VAL B 124     102.370  46.160  70.350  0.00  0.00           N  
ATOM   2026  CA  VAL B 124     103.020  47.330  70.930  0.00  0.00           C  
ATOM   2027  C   VAL B 124     102.110  48.550  70.950  0.00  0.00           C  
ATOM   2028  O   VAL B 124     102.020  49.270  71.940  0.00  0.00           O  
ATOM   2029  CB  VAL B 124     104.300  47.670  70.150  0.00  0.00           C  
ATOM   2030  CG1 VAL B 124     105.120  48.710  70.930  0.00  0.00           C  
ATOM   2031  CG2 VAL B 124     105.130  46.390  69.930  0.00  0.00           C  
ATOM   2032  HN  VAL B 124     102.820  45.740  69.570  0.00  0.00           H  
ATOM   2033  HA  VAL B 124     103.270  47.090  71.950  0.00  0.00           H  
ATOM   2034  HB  VAL B 124     104.040  48.090  69.150  0.00  0.00           H  
ATOM   2035 HG11 VAL B 124     104.580  49.670  71.040  0.00  0.00           H  
ATOM   2036 HG12 VAL B 124     105.370  48.340  71.950  0.00  0.00           H  
ATOM   2037 HG13 VAL B 124     106.080  48.910  70.400  0.00  0.00           H  
ATOM   2038 HG21 VAL B 124     104.660  45.720  69.180  0.00  0.00           H  
ATOM   2039 HG22 VAL B 124     105.240  45.820  70.880  0.00  0.00           H  
ATOM   2040 HG23 VAL B 124     106.140  46.650  69.550  0.00  0.00           H  
ATOM   2041  N   VAL B 125     101.370  48.800  69.840  0.00  0.00           N  
ATOM   2042  CA  VAL B 125     100.410  49.880  69.710  0.00  0.00           C  
ATOM   2043  C   VAL B 125      99.050  49.270  69.430  0.00  0.00           C  
ATOM   2044  O   VAL B 125      98.890  48.530  68.460  0.00  0.00           O  
ATOM   2045  CB  VAL B 125     100.790  50.870  68.610  0.00  0.00           C  
ATOM   2046  CG1 VAL B 125      99.730  51.990  68.490  0.00  0.00           C  
ATOM   2047  CG2 VAL B 125     102.160  51.500  68.940  0.00  0.00           C  
ATOM   2048  HN  VAL B 125     101.450  48.190  69.060  0.00  0.00           H  
ATOM   2049  HA  VAL B 125     100.340  50.430  70.640  0.00  0.00           H  
ATOM   2050  HB  VAL B 125     100.870  50.340  67.630  0.00  0.00           H  
ATOM   2051 HG11 VAL B 125      98.760  51.600  68.120  0.00  0.00           H  
ATOM   2052 HG12 VAL B 125      99.560  52.460  69.480  0.00  0.00           H  
ATOM   2053 HG13 VAL B 125     100.070  52.780  67.790  0.00  0.00           H  
ATOM   2054 HG21 VAL B 125     102.420  52.260  68.170  0.00  0.00           H  
ATOM   2055 HG22 VAL B 125     102.960  50.740  68.960  0.00  0.00           H  
ATOM   2056 HG23 VAL B 125     102.110  52.000  69.930  0.00  0.00           H  
ATOM   2057  N   PHE B 126      98.030  49.540  70.270  0.00  0.00           N  
ATOM   2058  CA  PHE B 126      96.730  48.910  70.150  0.00  0.00           C  
ATOM   2059  C   PHE B 126      95.630  49.770  70.790  0.00  0.00           C  
ATOM   2060  O   PHE B 126      95.910  50.690  71.560  0.00  0.00           O  
ATOM   2061  CB  PHE B 126      96.720  47.470  70.760  0.00  0.00           C  
ATOM   2062  CG  PHE B 126      96.960  47.440  72.250  0.00  0.00           C  
ATOM   2063  CD1 PHE B 126      95.890  47.300  73.140  0.00  0.00           C  
ATOM   2064  CD2 PHE B 126      98.260  47.530  72.770  0.00  0.00           C  
ATOM   2065  CE1 PHE B 126      96.110  47.270  74.520  0.00  0.00           C  
ATOM   2066  CE2 PHE B 126      98.490  47.500  74.150  0.00  0.00           C  
ATOM   2067  CZ  PHE B 126      97.410  47.360  75.030  0.00  0.00           C  
ATOM   2068  HN  PHE B 126      98.190  50.110  71.090  0.00  0.00           H  
ATOM   2069  HA  PHE B 126      96.480  48.850  69.100  0.00  0.00           H  
ATOM   2070  HB1 PHE B 126      97.530  46.880  70.280  0.00  0.00           H  
ATOM   2071  HB2 PHE B 126      95.760  46.970  70.550  0.00  0.00           H  
ATOM   2072  HD1 PHE B 126      94.880  47.220  72.770  0.00  0.00           H  
ATOM   2073  HD2 PHE B 126      99.100  47.650  72.090  0.00  0.00           H  
ATOM   2074  HE1 PHE B 126      95.270  47.160  75.190  0.00  0.00           H  
ATOM   2075  HE2 PHE B 126      99.500  47.560  74.530  0.00  0.00           H  
ATOM   2076  HZ  PHE B 126      97.580  47.320  76.090  0.00  0.00           H  
ATOM   2077  N   VAL B 127      94.350  49.500  70.450  0.00  0.00           N  
ATOM   2078  CA  VAL B 127      93.190  50.150  71.060  0.00  0.00           C  
ATOM   2079  C   VAL B 127      92.130  49.090  71.290  0.00  0.00           C  
ATOM   2080  O   VAL B 127      91.760  48.360  70.370  0.00  0.00           O  
ATOM   2081  CB  VAL B 127      92.570  51.270  70.210  0.00  0.00           C  
ATOM   2082  CG1 VAL B 127      91.310  51.860  70.880  0.00  0.00           C  
ATOM   2083  CG2 VAL B 127      93.590  52.410  70.010  0.00  0.00           C  
ATOM   2084  HN  VAL B 127      94.160  48.770  69.810  0.00  0.00           H  
ATOM   2085  HA  VAL B 127      93.460  50.560  72.030  0.00  0.00           H  
ATOM   2086  HB  VAL B 127      92.300  50.870  69.210  0.00  0.00           H  
ATOM   2087 HG11 VAL B 127      90.490  51.130  70.950  0.00  0.00           H  
ATOM   2088 HG12 VAL B 127      91.560  52.220  71.900  0.00  0.00           H  
ATOM   2089 HG13 VAL B 127      90.950  52.730  70.290  0.00  0.00           H  
ATOM   2090 HG21 VAL B 127      93.940  52.800  70.990  0.00  0.00           H  
ATOM   2091 HG22 VAL B 127      93.130  53.250  69.450  0.00  0.00           H  
ATOM   2092 HG23 VAL B 127      94.470  52.050  69.430  0.00  0.00           H  
ATOM   2093  N   THR B 128      91.610  48.930  72.530  0.00  0.00           N  
ATOM   2094  CA  THR B 128      90.540  47.990  72.860  0.00  0.00           C  
ATOM   2095  C   THR B 128      89.220  48.330  72.170  0.00  0.00           C  
ATOM   2096  O   THR B 128      88.840  49.490  72.070  0.00  0.00           O  
ATOM   2097  CB  THR B 128      90.280  47.900  74.360  0.00  0.00           C  
ATOM   2098  CG2 THR B 128      89.510  46.620  74.730  0.00  0.00           C  
ATOM   2099  OG1 THR B 128      91.500  47.860  75.080  0.00  0.00           O  
ATOM   2100  HN  THR B 128      91.930  49.490  73.300  0.00  0.00           H  
ATOM   2101  HA  THR B 128      90.860  47.010  72.520  0.00  0.00           H  
ATOM   2102  HB  THR B 128      89.720  48.800  74.710  0.00  0.00           H  
ATOM   2103  HG1 THR B 128      91.970  47.030  74.800  0.00  0.00           H  
ATOM   2104 HG21 THR B 128      88.480  46.620  74.310  0.00  0.00           H  
ATOM   2105 HG22 THR B 128      89.410  46.560  75.840  0.00  0.00           H  
ATOM   2106 HG23 THR B 128      90.050  45.720  74.390  0.00  0.00           H  
ATOM   2107  N   ARG B 129      88.440  47.330  71.680  0.00  0.00           N  
ATOM   2108  CA  ARG B 129      87.100  47.580  71.160  0.00  0.00           C  
ATOM   2109  C   ARG B 129      86.040  47.250  72.210  0.00  0.00           C  
ATOM   2110  O   ARG B 129      85.540  46.130  72.300  0.00  0.00           O  
ATOM   2111  CB  ARG B 129      86.830  46.820  69.830  0.00  0.00           C  
ATOM   2112  CG  ARG B 129      87.780  47.200  68.670  0.00  0.00           C  
ATOM   2113  CD  ARG B 129      87.300  46.730  67.290  0.00  0.00           C  
ATOM   2114  NE  ARG B 129      88.390  47.010  66.290  0.00  0.00           N  
ATOM   2115  CZ  ARG B 129      88.210  47.230  64.970  0.00  0.00           C  
ATOM   2116  NH1 ARG B 129      87.040  47.480  64.420  0.00  0.00           N1+
ATOM   2117  NH2 ARG B 129      89.290  47.170  64.200  0.00  0.00           N  
ATOM   2118  HN  ARG B 129      88.740  46.380  71.710  0.00  0.00           H  
ATOM   2119  HA  ARG B 129      86.990  48.630  70.930  0.00  0.00           H  
ATOM   2120  HB1 ARG B 129      85.790  47.050  69.510  0.00  0.00           H  
ATOM   2121  HB2 ARG B 129      86.900  45.730  70.020  0.00  0.00           H  
ATOM   2122  HG1 ARG B 129      88.790  46.770  68.890  0.00  0.00           H  
ATOM   2123  HG2 ARG B 129      87.890  48.310  68.640  0.00  0.00           H  
ATOM   2124  HD1 ARG B 129      86.370  47.270  67.010  0.00  0.00           H  
ATOM   2125  HD2 ARG B 129      87.100  45.630  67.290  0.00  0.00           H  
ATOM   2126  HE  ARG B 129      89.340  46.770  66.510  0.00  0.00           H  
ATOM   2127 HH11 ARG B 129      86.240  47.690  64.990  0.00  0.00           H  
ATOM   2128 HH12 ARG B 129      86.990  47.800  63.460  0.00  0.00           H  
ATOM   2129 HH21 ARG B 129      90.140  46.860  64.640  0.00  0.00           H  
ATOM   2130 HH22 ARG B 129      89.210  47.160  63.200  0.00  0.00           H  
ATOM   2131  N   LYS B 130      85.620  48.240  73.040  0.00  0.00           N  
ATOM   2132  CA  LYS B 130      84.780  48.030  74.220  0.00  0.00           C  
ATOM   2133  C   LYS B 130      83.320  47.700  73.900  0.00  0.00           C  
ATOM   2134  O   LYS B 130      82.590  47.170  74.730  0.00  0.00           O  
ATOM   2135  CB  LYS B 130      84.840  49.260  75.170  0.00  0.00           C  
ATOM   2136  CG  LYS B 130      86.250  49.550  75.730  0.00  0.00           C  
ATOM   2137  CD  LYS B 130      86.250  50.770  76.680  0.00  0.00           C  
ATOM   2138  CE  LYS B 130      87.640  51.200  77.160  0.00  0.00           C  
ATOM   2139  NZ  LYS B 130      87.570  52.480  77.900  0.00  0.00           N1+
ATOM   2140  HN  LYS B 130      86.000  49.170  72.950  0.00  0.00           H  
ATOM   2141  HA  LYS B 130      85.170  47.180  74.760  0.00  0.00           H  
ATOM   2142  HB1 LYS B 130      84.160  49.080  76.030  0.00  0.00           H  
ATOM   2143  HB2 LYS B 130      84.470  50.160  74.630  0.00  0.00           H  
ATOM   2144  HG1 LYS B 130      86.950  49.750  74.890  0.00  0.00           H  
ATOM   2145  HG2 LYS B 130      86.620  48.660  76.280  0.00  0.00           H  
ATOM   2146  HD1 LYS B 130      85.610  50.530  77.570  0.00  0.00           H  
ATOM   2147  HD2 LYS B 130      85.760  51.620  76.150  0.00  0.00           H  
ATOM   2148  HE1 LYS B 130      88.320  51.350  76.290  0.00  0.00           H  
ATOM   2149  HE2 LYS B 130      88.090  50.440  77.830  0.00  0.00           H  
ATOM   2150  HZ1 LYS B 130      88.510  52.790  78.240  0.00  0.00           H  
ATOM   2151  HZ2 LYS B 130      86.880  52.420  78.690  0.00  0.00           H  
ATOM   2152  HZ3 LYS B 130      87.220  53.240  77.260  0.00  0.00           H  
ATOM   2153  N   LYS B 131      82.870  47.940  72.650  0.00  0.00           N  
ATOM   2154  CA  LYS B 131      81.570  47.490  72.170  0.00  0.00           C  
ATOM   2155  C   LYS B 131      81.530  45.980  71.930  0.00  0.00           C  
ATOM   2156  O   LYS B 131      80.470  45.360  71.860  0.00  0.00           O  
ATOM   2157  CB  LYS B 131      81.210  48.180  70.840  0.00  0.00           C  
ATOM   2158  CG  LYS B 131      81.030  49.710  70.920  0.00  0.00           C  
ATOM   2159  CD  LYS B 131      80.540  50.280  69.570  0.00  0.00           C  
ATOM   2160  CE  LYS B 131      79.980  51.700  69.670  0.00  0.00           C  
ATOM   2161  NZ  LYS B 131      79.520  52.180  68.360  0.00  0.00           N1+
ATOM   2162  HN  LYS B 131      83.450  48.400  71.990  0.00  0.00           H  
ATOM   2163  HA  LYS B 131      80.810  47.720  72.910  0.00  0.00           H  
ATOM   2164  HB1 LYS B 131      80.250  47.760  70.460  0.00  0.00           H  
ATOM   2165  HB2 LYS B 131      81.990  47.960  70.090  0.00  0.00           H  
ATOM   2166  HG1 LYS B 131      81.980  50.200  71.210  0.00  0.00           H  
ATOM   2167  HG2 LYS B 131      80.280  49.930  71.700  0.00  0.00           H  
ATOM   2168  HD1 LYS B 131      79.730  49.610  69.190  0.00  0.00           H  
ATOM   2169  HD2 LYS B 131      81.380  50.240  68.830  0.00  0.00           H  
ATOM   2170  HE1 LYS B 131      80.770  52.400  70.040  0.00  0.00           H  
ATOM   2171  HE2 LYS B 131      79.120  51.730  70.370  0.00  0.00           H  
ATOM   2172  HZ1 LYS B 131      79.130  51.390  67.790  0.00  0.00           H  
ATOM   2173  HZ2 LYS B 131      80.330  52.570  67.800  0.00  0.00           H  
ATOM   2174  HZ3 LYS B 131      78.790  52.930  68.450  0.00  0.00           H  
ATOM   2175  N   LEU B 132      82.710  45.340  71.780  0.00  0.00           N  
ATOM   2176  CA  LEU B 132      82.820  43.910  71.600  0.00  0.00           C  
ATOM   2177  C   LEU B 132      83.070  43.170  72.890  0.00  0.00           C  
ATOM   2178  O   LEU B 132      82.420  42.180  73.180  0.00  0.00           O  
ATOM   2179  CB  LEU B 132      83.960  43.560  70.610  0.00  0.00           C  
ATOM   2180  CG  LEU B 132      83.830  44.250  69.250  0.00  0.00           C  
ATOM   2181  CD1 LEU B 132      84.980  43.850  68.320  0.00  0.00           C  
ATOM   2182  CD2 LEU B 132      82.490  43.960  68.560  0.00  0.00           C  
ATOM   2183  HN  LEU B 132      83.570  45.850  71.840  0.00  0.00           H  
ATOM   2184  HA  LEU B 132      81.890  43.520  71.210  0.00  0.00           H  
ATOM   2185  HB1 LEU B 132      83.980  42.460  70.450  0.00  0.00           H  
ATOM   2186  HB2 LEU B 132      84.940  43.850  71.050  0.00  0.00           H  
ATOM   2187  HG  LEU B 132      83.900  45.350  69.420  0.00  0.00           H  
ATOM   2188 HD11 LEU B 132      85.960  44.010  68.820  0.00  0.00           H  
ATOM   2189 HD12 LEU B 132      84.940  44.450  67.390  0.00  0.00           H  
ATOM   2190 HD13 LEU B 132      84.900  42.770  68.060  0.00  0.00           H  
ATOM   2191 HD21 LEU B 132      82.340  42.870  68.440  0.00  0.00           H  
ATOM   2192 HD22 LEU B 132      81.640  44.380  69.140  0.00  0.00           H  
ATOM   2193 HD23 LEU B 132      82.480  44.440  67.570  0.00  0.00           H  
ATOM   2194  N   VAL B 133      84.030  43.650  73.720  0.00  0.00           N  
ATOM   2195  CA  VAL B 133      84.550  42.900  74.860  0.00  0.00           C  
ATOM   2196  C   VAL B 133      83.510  42.530  75.910  0.00  0.00           C  
ATOM   2197  O   VAL B 133      83.440  41.380  76.330  0.00  0.00           O  
ATOM   2198  CB  VAL B 133      85.750  43.600  75.500  0.00  0.00           C  
ATOM   2199  CG1 VAL B 133      86.290  42.790  76.700  0.00  0.00           C  
ATOM   2200  CG2 VAL B 133      86.860  43.740  74.450  0.00  0.00           C  
ATOM   2201  HN  VAL B 133      84.530  44.480  73.480  0.00  0.00           H  
ATOM   2202  HA  VAL B 133      84.910  41.950  74.480  0.00  0.00           H  
ATOM   2203  HB  VAL B 133      85.440  44.610  75.860  0.00  0.00           H  
ATOM   2204 HG11 VAL B 133      86.490  41.740  76.400  0.00  0.00           H  
ATOM   2205 HG12 VAL B 133      87.250  43.230  77.060  0.00  0.00           H  
ATOM   2206 HG13 VAL B 133      85.580  42.790  77.550  0.00  0.00           H  
ATOM   2207 HG21 VAL B 133      86.560  44.400  73.610  0.00  0.00           H  
ATOM   2208 HG22 VAL B 133      87.130  42.750  74.040  0.00  0.00           H  
ATOM   2209 HG23 VAL B 133      87.780  44.170  74.910  0.00  0.00           H  
ATOM   2210  N   ASN B 134      82.610  43.470  76.300  0.00  0.00           N  
ATOM   2211  CA  ASN B 134      81.510  43.140  77.200  0.00  0.00           C  
ATOM   2212  C   ASN B 134      80.580  42.070  76.630  0.00  0.00           C  
ATOM   2213  O   ASN B 134      80.270  41.080  77.290  0.00  0.00           O  
ATOM   2214  CB  ASN B 134      80.640  44.390  77.510  0.00  0.00           C  
ATOM   2215  CG  ASN B 134      81.440  45.420  78.290  0.00  0.00           C  
ATOM   2216  ND2 ASN B 134      81.230  45.470  79.620  0.00  0.00           N  
ATOM   2217  OD1 ASN B 134      82.240  46.190  77.740  0.00  0.00           O  
ATOM   2218  HN  ASN B 134      82.690  44.420  76.010  0.00  0.00           H  
ATOM   2219  HA  ASN B 134      81.920  42.730  78.120  0.00  0.00           H  
ATOM   2220  HB1 ASN B 134      79.740  44.100  78.100  0.00  0.00           H  
ATOM   2221  HB2 ASN B 134      80.300  44.860  76.570  0.00  0.00           H  
ATOM   2222 HD21 ASN B 134      80.650  44.790  80.060  0.00  0.00           H  
ATOM   2223 HD22 ASN B 134      81.650  46.220  80.140  0.00  0.00           H  
ATOM   2224  N   ALA B 135      80.170  42.220  75.360  0.00  0.00           N  
ATOM   2225  CA  ALA B 135      79.290  41.280  74.670  0.00  0.00           C  
ATOM   2226  C   ALA B 135      79.890  39.880  74.530  0.00  0.00           C  
ATOM   2227  O   ALA B 135      79.220  38.880  74.760  0.00  0.00           O  
ATOM   2228  CB  ALA B 135      78.940  41.850  73.290  0.00  0.00           C  
ATOM   2229  HN  ALA B 135      80.480  42.990  74.820  0.00  0.00           H  
ATOM   2230  HA  ALA B 135      78.390  41.180  75.260  0.00  0.00           H  
ATOM   2231  HB1 ALA B 135      78.230  41.180  72.750  0.00  0.00           H  
ATOM   2232  HB2 ALA B 135      79.840  41.990  72.660  0.00  0.00           H  
ATOM   2233  HB3 ALA B 135      78.450  42.840  73.400  0.00  0.00           H  
ATOM   2234  N   ILE B 136      81.190  39.790  74.180  0.00  0.00           N  
ATOM   2235  CA  ILE B 136      81.940  38.540  74.130  0.00  0.00           C  
ATOM   2236  C   ILE B 136      82.030  37.870  75.500  0.00  0.00           C  
ATOM   2237  O   ILE B 136      81.730  36.680  75.640  0.00  0.00           O  
ATOM   2238  CB  ILE B 136      83.320  38.750  73.520  0.00  0.00           C  
ATOM   2239  CG1 ILE B 136      83.190  39.180  72.030  0.00  0.00           C  
ATOM   2240  CG2 ILE B 136      84.180  37.470  73.620  0.00  0.00           C  
ATOM   2241  CD  ILE B 136      84.520  39.650  71.410  0.00  0.00           C  
ATOM   2242  HN  ILE B 136      81.710  40.630  73.980  0.00  0.00           H  
ATOM   2243  HA  ILE B 136      81.390  37.850  73.500  0.00  0.00           H  
ATOM   2244  HB  ILE B 136      83.840  39.570  74.070  0.00  0.00           H  
ATOM   2245 HG11 ILE B 136      82.460  40.010  71.950  0.00  0.00           H  
ATOM   2246 HG12 ILE B 136      82.800  38.320  71.450  0.00  0.00           H  
ATOM   2247 HG21 ILE B 136      84.380  37.190  74.680  0.00  0.00           H  
ATOM   2248 HG22 ILE B 136      85.170  37.620  73.150  0.00  0.00           H  
ATOM   2249 HG23 ILE B 136      83.680  36.620  73.120  0.00  0.00           H  
ATOM   2250  HD1 ILE B 136      84.950  40.480  72.010  0.00  0.00           H  
ATOM   2251  HD2 ILE B 136      84.350  40.020  70.380  0.00  0.00           H  
ATOM   2252  HD3 ILE B 136      85.260  38.830  71.370  0.00  0.00           H  
ATOM   2253  N   GLN B 137      82.380  38.620  76.570  0.00  0.00           N  
ATOM   2254  CA  GLN B 137      82.440  38.090  77.920  0.00  0.00           C  
ATOM   2255  C   GLN B 137      81.080  37.610  78.450  0.00  0.00           C  
ATOM   2256  O   GLN B 137      80.970  36.530  79.030  0.00  0.00           O  
ATOM   2257  CB  GLN B 137      83.130  39.110  78.880  0.00  0.00           C  
ATOM   2258  CG  GLN B 137      84.630  39.270  78.550  0.00  0.00           C  
ATOM   2259  CD  GLN B 137      85.370  40.290  79.420  0.00  0.00           C  
ATOM   2260  NE2 GLN B 137      86.700  40.400  79.180  0.00  0.00           N  
ATOM   2261  OE1 GLN B 137      84.830  41.000  80.270  0.00  0.00           O  
ATOM   2262  HN  GLN B 137      82.620  39.590  76.460  0.00  0.00           H  
ATOM   2263  HA  GLN B 137      83.060  37.210  77.890  0.00  0.00           H  
ATOM   2264  HB1 GLN B 137      83.040  38.750  79.930  0.00  0.00           H  
ATOM   2265  HB2 GLN B 137      82.610  40.090  78.800  0.00  0.00           H  
ATOM   2266  HG1 GLN B 137      84.750  39.590  77.490  0.00  0.00           H  
ATOM   2267  HG2 GLN B 137      85.140  38.290  78.670  0.00  0.00           H  
ATOM   2268 HE21 GLN B 137      87.210  41.060  79.730  0.00  0.00           H  
ATOM   2269 HE22 GLN B 137      87.120  39.880  78.440  0.00  0.00           H  
ATOM   2270  N   GLN B 138      79.990  38.350  78.170  0.00  0.00           N  
ATOM   2271  CA  GLN B 138      78.630  37.900  78.430  0.00  0.00           C  
ATOM   2272  C   GLN B 138      78.260  36.620  77.680  0.00  0.00           C  
ATOM   2273  O   GLN B 138      77.740  35.670  78.260  0.00  0.00           O  
ATOM   2274  CB  GLN B 138      77.600  38.990  78.050  0.00  0.00           C  
ATOM   2275  CG  GLN B 138      77.640  40.240  78.950  0.00  0.00           C  
ATOM   2276  CD  GLN B 138      76.800  41.370  78.350  0.00  0.00           C  
ATOM   2277  NE2 GLN B 138      75.470  41.350  78.600  0.00  0.00           N  
ATOM   2278  OE1 GLN B 138      77.300  42.240  77.630  0.00  0.00           O  
ATOM   2279  HN  GLN B 138      80.090  39.260  77.750  0.00  0.00           H  
ATOM   2280  HA  GLN B 138      78.540  37.680  79.490  0.00  0.00           H  
ATOM   2281  HB1 GLN B 138      76.570  38.580  78.090  0.00  0.00           H  
ATOM   2282  HB2 GLN B 138      77.810  39.300  76.990  0.00  0.00           H  
ATOM   2283  HG1 GLN B 138      78.670  40.630  79.060  0.00  0.00           H  
ATOM   2284  HG2 GLN B 138      77.260  40.000  79.970  0.00  0.00           H  
ATOM   2285 HE21 GLN B 138      74.900  42.020  78.130  0.00  0.00           H  
ATOM   2286 HE22 GLN B 138      75.090  40.700  79.260  0.00  0.00           H  
ATOM   2287  N   LYS B 139      78.560  36.530  76.370  0.00  0.00           N  
ATOM   2288  CA  LYS B 139      78.310  35.340  75.560  0.00  0.00           C  
ATOM   2289  C   LYS B 139      79.120  34.110  75.960  0.00  0.00           C  
ATOM   2290  O   LYS B 139      78.610  32.990  75.940  0.00  0.00           O  
ATOM   2291  CB  LYS B 139      78.460  35.650  74.060  0.00  0.00           C  
ATOM   2292  CG  LYS B 139      77.270  36.480  73.530  0.00  0.00           C  
ATOM   2293  CD  LYS B 139      77.360  36.770  72.020  0.00  0.00           C  
ATOM   2294  CE  LYS B 139      76.200  37.650  71.520  0.00  0.00           C  
ATOM   2295  NZ  LYS B 139      76.330  37.920  70.080  0.00  0.00           N1+
ATOM   2296  HN  LYS B 139      78.970  37.310  75.890  0.00  0.00           H  
ATOM   2297  HA  LYS B 139      77.280  35.050  75.730  0.00  0.00           H  
ATOM   2298  HB1 LYS B 139      78.510  34.700  73.480  0.00  0.00           H  
ATOM   2299  HB2 LYS B 139      79.410  36.200  73.890  0.00  0.00           H  
ATOM   2300  HG1 LYS B 139      77.240  37.450  74.080  0.00  0.00           H  
ATOM   2301  HG2 LYS B 139      76.330  35.930  73.740  0.00  0.00           H  
ATOM   2302  HD1 LYS B 139      77.360  35.800  71.470  0.00  0.00           H  
ATOM   2303  HD2 LYS B 139      78.320  37.280  71.820  0.00  0.00           H  
ATOM   2304  HE1 LYS B 139      76.210  38.620  72.060  0.00  0.00           H  
ATOM   2305  HE2 LYS B 139      75.220  37.150  71.700  0.00  0.00           H  
ATOM   2306  HZ1 LYS B 139      76.270  37.050  69.520  0.00  0.00           H  
ATOM   2307  HZ2 LYS B 139      77.260  38.350  69.860  0.00  0.00           H  
ATOM   2308  HZ3 LYS B 139      75.570  38.580  69.780  0.00  0.00           H  
ATOM   2309  N   LEU B 140      80.400  34.260  76.360  0.00  0.00           N  
ATOM   2310  CA  LEU B 140      81.190  33.180  76.940  0.00  0.00           C  
ATOM   2311  C   LEU B 140      80.630  32.650  78.260  0.00  0.00           C  
ATOM   2312  O   LEU B 140      80.650  31.450  78.520  0.00  0.00           O  
ATOM   2313  CB  LEU B 140      82.680  33.570  77.080  0.00  0.00           C  
ATOM   2314  CG  LEU B 140      83.580  33.150  75.900  0.00  0.00           C  
ATOM   2315  CD1 LEU B 140      83.190  33.800  74.570  0.00  0.00           C  
ATOM   2316  CD2 LEU B 140      85.040  33.490  76.230  0.00  0.00           C  
ATOM   2317  HN  LEU B 140      80.850  35.150  76.270  0.00  0.00           H  
ATOM   2318  HA  LEU B 140      81.150  32.330  76.270  0.00  0.00           H  
ATOM   2319  HB1 LEU B 140      83.110  33.100  77.990  0.00  0.00           H  
ATOM   2320  HB2 LEU B 140      82.750  34.670  77.210  0.00  0.00           H  
ATOM   2321  HG  LEU B 140      83.500  32.040  75.780  0.00  0.00           H  
ATOM   2322 HD11 LEU B 140      82.160  33.510  74.270  0.00  0.00           H  
ATOM   2323 HD12 LEU B 140      83.890  33.490  73.760  0.00  0.00           H  
ATOM   2324 HD13 LEU B 140      83.230  34.910  74.660  0.00  0.00           H  
ATOM   2325 HD21 LEU B 140      85.150  34.590  76.370  0.00  0.00           H  
ATOM   2326 HD22 LEU B 140      85.360  32.980  77.170  0.00  0.00           H  
ATOM   2327 HD23 LEU B 140      85.720  33.180  75.410  0.00  0.00           H  
ATOM   2328  N   SER B 141      80.050  33.520  79.120  0.00  0.00           N  
ATOM   2329  CA  SER B 141      79.370  33.100  80.350  0.00  0.00           C  
ATOM   2330  C   SER B 141      78.180  32.170  80.120  0.00  0.00           C  
ATOM   2331  O   SER B 141      77.930  31.250  80.890  0.00  0.00           O  
ATOM   2332  CB  SER B 141      78.970  34.280  81.280  0.00  0.00           C  
ATOM   2333  OG  SER B 141      77.810  35.010  80.860  0.00  0.00           O  
ATOM   2334  HN  SER B 141      80.100  34.510  78.930  0.00  0.00           H  
ATOM   2335  HA  SER B 141      80.090  32.510  80.900  0.00  0.00           H  
ATOM   2336  HB1 SER B 141      79.830  34.980  81.380  0.00  0.00           H  
ATOM   2337  HB2 SER B 141      78.760  33.870  82.300  0.00  0.00           H  
ATOM   2338  HG1 SER B 141      77.920  35.230  79.910  0.00  0.00           H  
ATOM   2339  N   LYS B 142      77.430  32.370  79.010  0.00  0.00           N  
ATOM   2340  CA  LYS B 142      76.240  31.600  78.690  0.00  0.00           C  
ATOM   2341  C   LYS B 142      76.500  30.130  78.390  0.00  0.00           C  
ATOM   2342  O   LYS B 142      75.580  29.320  78.410  0.00  0.00           O  
ATOM   2343  CB  LYS B 142      75.490  32.200  77.480  0.00  0.00           C  
ATOM   2344  CG  LYS B 142      74.910  33.600  77.730  0.00  0.00           C  
ATOM   2345  CD  LYS B 142      73.900  34.000  76.630  0.00  0.00           C  
ATOM   2346  CE  LYS B 142      73.290  35.390  76.850  0.00  0.00           C  
ATOM   2347  NZ  LYS B 142      72.220  35.650  75.870  0.00  0.00           N1+
ATOM   2348  HN  LYS B 142      77.670  33.110  78.390  0.00  0.00           H  
ATOM   2349  HA  LYS B 142      75.590  31.620  79.550  0.00  0.00           H  
ATOM   2350  HB1 LYS B 142      74.640  31.530  77.220  0.00  0.00           H  
ATOM   2351  HB2 LYS B 142      76.170  32.230  76.600  0.00  0.00           H  
ATOM   2352  HG1 LYS B 142      75.730  34.340  77.780  0.00  0.00           H  
ATOM   2353  HG2 LYS B 142      74.390  33.600  78.710  0.00  0.00           H  
ATOM   2354  HD1 LYS B 142      73.090  33.230  76.630  0.00  0.00           H  
ATOM   2355  HD2 LYS B 142      74.400  33.960  75.640  0.00  0.00           H  
ATOM   2356  HE1 LYS B 142      74.060  36.180  76.740  0.00  0.00           H  
ATOM   2357  HE2 LYS B 142      72.850  35.460  77.870  0.00  0.00           H  
ATOM   2358  HZ1 LYS B 142      71.470  34.910  75.910  0.00  0.00           H  
ATOM   2359  HZ2 LYS B 142      72.590  35.620  74.890  0.00  0.00           H  
ATOM   2360  HZ3 LYS B 142      71.750  36.560  76.040  0.00  0.00           H  
ATOM   2361  N   LEU B 143      77.770  29.730  78.110  0.00  0.00           N  
ATOM   2362  CA  LEU B 143      78.160  28.350  77.900  0.00  0.00           C  
ATOM   2363  C   LEU B 143      77.930  27.440  79.110  0.00  0.00           C  
ATOM   2364  O   LEU B 143      77.560  26.280  78.950  0.00  0.00           O  
ATOM   2365  CB  LEU B 143      79.660  28.260  77.520  0.00  0.00           C  
ATOM   2366  CG  LEU B 143      80.060  28.960  76.200  0.00  0.00           C  
ATOM   2367  CD1 LEU B 143      81.590  29.030  76.090  0.00  0.00           C  
ATOM   2368  CD2 LEU B 143      79.470  28.260  74.970  0.00  0.00           C  
ATOM   2369  HN  LEU B 143      78.500  30.410  78.090  0.00  0.00           H  
ATOM   2370  HA  LEU B 143      77.560  27.950  77.100  0.00  0.00           H  
ATOM   2371  HB1 LEU B 143      79.970  27.190  77.450  0.00  0.00           H  
ATOM   2372  HB2 LEU B 143      80.260  28.730  78.330  0.00  0.00           H  
ATOM   2373  HG  LEU B 143      79.680  30.010  76.230  0.00  0.00           H  
ATOM   2374 HD11 LEU B 143      82.010  29.590  76.950  0.00  0.00           H  
ATOM   2375 HD12 LEU B 143      81.890  29.560  75.150  0.00  0.00           H  
ATOM   2376 HD13 LEU B 143      82.030  28.010  76.080  0.00  0.00           H  
ATOM   2377 HD21 LEU B 143      79.760  27.190  74.960  0.00  0.00           H  
ATOM   2378 HD22 LEU B 143      78.360  28.310  74.980  0.00  0.00           H  
ATOM   2379 HD23 LEU B 143      79.840  28.740  74.040  0.00  0.00           H  
ATOM   2380  N   LYS B 144      78.170  27.940  80.350  0.00  0.00           N  
ATOM   2381  CA  LYS B 144      77.960  27.230  81.620  0.00  0.00           C  
ATOM   2382  C   LYS B 144      78.700  25.900  81.750  0.00  0.00           C  
ATOM   2383  O   LYS B 144      78.250  24.970  82.430  0.00  0.00           O  
ATOM   2384  CB  LYS B 144      76.460  27.000  81.920  0.00  0.00           C  
ATOM   2385  CG  LYS B 144      75.610  28.280  82.020  0.00  0.00           C  
ATOM   2386  CD  LYS B 144      74.120  27.940  81.930  0.00  0.00           C  
ATOM   2387  CE  LYS B 144      73.200  29.170  81.880  0.00  0.00           C  
ATOM   2388  NZ  LYS B 144      71.990  28.840  81.120  0.00  0.00           N1+
ATOM   2389  HN  LYS B 144      78.440  28.900  80.430  0.00  0.00           H  
ATOM   2390  HA  LYS B 144      78.360  27.870  82.400  0.00  0.00           H  
ATOM   2391  HB1 LYS B 144      76.330  26.450  82.870  0.00  0.00           H  
ATOM   2392  HB2 LYS B 144      76.050  26.370  81.100  0.00  0.00           H  
ATOM   2393  HG1 LYS B 144      75.870  28.960  81.170  0.00  0.00           H  
ATOM   2394  HG2 LYS B 144      75.840  28.820  82.960  0.00  0.00           H  
ATOM   2395  HD1 LYS B 144      73.830  27.290  82.790  0.00  0.00           H  
ATOM   2396  HD2 LYS B 144      73.990  27.330  81.010  0.00  0.00           H  
ATOM   2397  HE1 LYS B 144      73.720  29.990  81.350  0.00  0.00           H  
ATOM   2398  HE2 LYS B 144      72.920  29.510  82.900  0.00  0.00           H  
ATOM   2399  HZ1 LYS B 144      71.520  27.990  81.520  0.00  0.00           H  
ATOM   2400  HZ2 LYS B 144      72.280  28.600  80.140  0.00  0.00           H  
ATOM   2401  HZ3 LYS B 144      71.300  29.620  81.090  0.00  0.00           H  
ATOM   2402  N   GLY B 145      79.870  25.760  81.110  0.00  0.00           N  
ATOM   2403  CA  GLY B 145      80.630  24.510  81.070  0.00  0.00           C  
ATOM   2404  C   GLY B 145      80.110  23.460  80.110  0.00  0.00           C  
ATOM   2405  O   GLY B 145      80.660  22.360  80.040  0.00  0.00           O  
ATOM   2406  HN  GLY B 145      80.270  26.560  80.640  0.00  0.00           H  
ATOM   2407  HA1 GLY B 145      80.610  24.070  82.060  0.00  0.00           H  
ATOM   2408  HA2 GLY B 145      81.620  24.750  80.750  0.00  0.00           H  
ATOM   2409  N   GLU B 146      79.040  23.750  79.340  0.00  0.00           N  
ATOM   2410  CA  GLU B 146      78.520  22.850  78.320  0.00  0.00           C  
ATOM   2411  C   GLU B 146      79.380  22.880  77.060  0.00  0.00           C  
ATOM   2412  O   GLU B 146      80.160  23.830  76.880  0.00  0.00           O  
ATOM   2413  CB  GLU B 146      77.040  23.190  77.960  0.00  0.00           C  
ATOM   2414  CG  GLU B 146      76.070  23.040  79.160  0.00  0.00           C  
ATOM   2415  CD  GLU B 146      74.620  23.140  78.730  0.00  0.00           C  
ATOM   2416  OE1 GLU B 146      74.110  22.200  78.070  0.00  0.00           O  
ATOM   2417  OE2 GLU B 146      73.950  24.150  79.070  0.00  0.00           O1-
ATOM   2418  HN  GLU B 146      78.580  24.640  79.410  0.00  0.00           H  
ATOM   2419  HA  GLU B 146      78.540  21.850  78.730  0.00  0.00           H  
ATOM   2420  HB1 GLU B 146      76.690  22.520  77.150  0.00  0.00           H  
ATOM   2421  HB2 GLU B 146      76.990  24.230  77.590  0.00  0.00           H  
ATOM   2422  HG1 GLU B 146      76.280  23.840  79.910  0.00  0.00           H  
ATOM   2423  HG2 GLU B 146      76.210  22.050  79.640  0.00  0.00           H  
ATOM   2424  N   PRO B 147      79.330  21.890  76.160  0.00  0.00           N  
ATOM   2425  CA  PRO B 147      79.900  21.950  74.810  0.00  0.00           C  
ATOM   2426  C   PRO B 147      79.650  23.220  74.010  0.00  0.00           C  
ATOM   2427  O   PRO B 147      78.750  23.990  74.330  0.00  0.00           O  
ATOM   2428  CB  PRO B 147      79.280  20.730  74.110  0.00  0.00           C  
ATOM   2429  CG  PRO B 147      79.130  19.710  75.240  0.00  0.00           C  
ATOM   2430  CD  PRO B 147      78.670  20.600  76.400  0.00  0.00           C  
ATOM   2431  HA  PRO B 147      80.970  21.870  74.930  0.00  0.00           H  
ATOM   2432  HB1 PRO B 147      79.910  20.350  73.280  0.00  0.00           H  
ATOM   2433  HB2 PRO B 147      78.270  20.970  73.720  0.00  0.00           H  
ATOM   2434  HG1 PRO B 147      80.120  19.270  75.480  0.00  0.00           H  
ATOM   2435  HG2 PRO B 147      78.410  18.910  75.010  0.00  0.00           H  
ATOM   2436  HD1 PRO B 147      78.970  20.160  77.380  0.00  0.00           H  
ATOM   2437  HD2 PRO B 147      77.570  20.720  76.360  0.00  0.00           H  
ATOM   2438  N   GLY B 148      80.430  23.470  72.940  0.00  0.00           N  
ATOM   2439  CA  GLY B 148      80.150  24.650  72.130  0.00  0.00           C  
ATOM   2440  C   GLY B 148      81.290  25.040  71.240  0.00  0.00           C  
ATOM   2441  O   GLY B 148      82.450  25.070  71.650  0.00  0.00           O  
ATOM   2442  HN  GLY B 148      81.160  22.850  72.650  0.00  0.00           H  
ATOM   2443  HA1 GLY B 148      79.970  25.490  72.780  0.00  0.00           H  
ATOM   2444  HA2 GLY B 148      79.310  24.410  71.500  0.00  0.00           H  
ATOM   2445  N   TRP B 149      80.970  25.400  69.990  0.00  0.00           N  
ATOM   2446  CA  TRP B 149      81.920  25.830  69.000  0.00  0.00           C  
ATOM   2447  C   TRP B 149      82.000  27.350  68.970  0.00  0.00           C  
ATOM   2448  O   TRP B 149      81.030  28.040  68.660  0.00  0.00           O  
ATOM   2449  CB  TRP B 149      81.510  25.330  67.590  0.00  0.00           C  
ATOM   2450  CG  TRP B 149      81.520  23.820  67.450  0.00  0.00           C  
ATOM   2451  CD1 TRP B 149      80.540  22.940  67.790  0.00  0.00           C  
ATOM   2452  CD2 TRP B 149      82.590  23.040  66.880  0.00  0.00           C  
ATOM   2453  CE2 TRP B 149      82.170  21.700  66.910  0.00  0.00           C  
ATOM   2454  CE3 TRP B 149      83.820  23.400  66.330  0.00  0.00           C  
ATOM   2455  NE1 TRP B 149      80.920  21.660  67.480  0.00  0.00           N  
ATOM   2456  CZ2 TRP B 149      82.980  20.690  66.410  0.00  0.00           C  
ATOM   2457  CZ3 TRP B 149      84.620  22.380  65.800  0.00  0.00           C  
ATOM   2458  CH2 TRP B 149      84.210  21.040  65.840  0.00  0.00           C  
ATOM   2459  HN  TRP B 149      80.010  25.380  69.700  0.00  0.00           H  
ATOM   2460  HA  TRP B 149      82.910  25.450  69.230  0.00  0.00           H  
ATOM   2461  HB1 TRP B 149      82.200  25.750  66.820  0.00  0.00           H  
ATOM   2462  HB2 TRP B 149      80.480  25.690  67.360  0.00  0.00           H  
ATOM   2463  HD1 TRP B 149      79.570  23.240  68.170  0.00  0.00           H  
ATOM   2464  HE1 TRP B 149      80.320  20.870  67.510  0.00  0.00           H  
ATOM   2465  HE3 TRP B 149      84.150  24.430  66.290  0.00  0.00           H  
ATOM   2466  HZ2 TRP B 149      82.640  19.670  66.420  0.00  0.00           H  
ATOM   2467  HZ3 TRP B 149      85.570  22.630  65.350  0.00  0.00           H  
ATOM   2468  HH2 TRP B 149      84.840  20.270  65.420  0.00  0.00           H  
ATOM   2469  N   VAL B 150      83.180  27.910  69.320  0.00  0.00           N  
ATOM   2470  CA  VAL B 150      83.430  29.340  69.320  0.00  0.00           C  
ATOM   2471  C   VAL B 150      84.270  29.690  68.100  0.00  0.00           C  
ATOM   2472  O   VAL B 150      85.320  29.100  67.860  0.00  0.00           O  
ATOM   2473  CB  VAL B 150      84.110  29.820  70.590  0.00  0.00           C  
ATOM   2474  CG1 VAL B 150      84.190  31.370  70.590  0.00  0.00           C  
ATOM   2475  CG2 VAL B 150      83.310  29.350  71.820  0.00  0.00           C  
ATOM   2476  HN  VAL B 150      83.940  27.320  69.610  0.00  0.00           H  
ATOM   2477  HA  VAL B 150      82.490  29.860  69.250  0.00  0.00           H  
ATOM   2478  HB  VAL B 150      85.130  29.390  70.660  0.00  0.00           H  
ATOM   2479 HG11 VAL B 150      84.840  31.740  69.770  0.00  0.00           H  
ATOM   2480 HG12 VAL B 150      83.180  31.810  70.490  0.00  0.00           H  
ATOM   2481 HG13 VAL B 150      84.630  31.720  71.540  0.00  0.00           H  
ATOM   2482 HG21 VAL B 150      82.260  29.710  71.770  0.00  0.00           H  
ATOM   2483 HG22 VAL B 150      83.770  29.740  72.750  0.00  0.00           H  
ATOM   2484 HG23 VAL B 150      83.300  28.240  71.890  0.00  0.00           H  
ATOM   2485  N   THR B 151      83.810  30.640  67.260  0.00  0.00           N  
ATOM   2486  CA  THR B 151      84.510  31.000  66.020  0.00  0.00           C  
ATOM   2487  C   THR B 151      84.780  32.480  65.910  0.00  0.00           C  
ATOM   2488  O   THR B 151      83.880  33.320  66.000  0.00  0.00           O  
ATOM   2489  CB  THR B 151      83.780  30.580  64.750  0.00  0.00           C  
ATOM   2490  CG2 THR B 151      84.510  31.000  63.460  0.00  0.00           C  
ATOM   2491  OG1 THR B 151      83.730  29.160  64.700  0.00  0.00           O  
ATOM   2492  HN  THR B 151      82.930  31.080  67.460  0.00  0.00           H  
ATOM   2493  HA  THR B 151      85.480  30.520  66.000  0.00  0.00           H  
ATOM   2494  HB  THR B 151      82.750  30.990  64.740  0.00  0.00           H  
ATOM   2495  HG1 THR B 151      83.150  28.890  65.430  0.00  0.00           H  
ATOM   2496 HG21 THR B 151      84.470  32.100  63.310  0.00  0.00           H  
ATOM   2497 HG22 THR B 151      84.020  30.520  62.580  0.00  0.00           H  
ATOM   2498 HG23 THR B 151      85.570  30.680  63.500  0.00  0.00           H  
ATOM   2499  N   ILE B 152      86.060  32.830  65.650  0.00  0.00           N  
ATOM   2500  CA  ILE B 152      86.500  34.180  65.300  0.00  0.00           C  
ATOM   2501  C   ILE B 152      86.780  34.210  63.810  0.00  0.00           C  
ATOM   2502  O   ILE B 152      87.420  33.310  63.250  0.00  0.00           O  
ATOM   2503  CB  ILE B 152      87.730  34.590  66.110  0.00  0.00           C  
ATOM   2504  CG1 ILE B 152      87.390  34.580  67.620  0.00  0.00           C  
ATOM   2505  CG2 ILE B 152      88.230  35.990  65.650  0.00  0.00           C  
ATOM   2506  CD  ILE B 152      88.580  34.880  68.540  0.00  0.00           C  
ATOM   2507  HN  ILE B 152      86.770  32.130  65.620  0.00  0.00           H  
ATOM   2508  HA  ILE B 152      85.710  34.880  65.510  0.00  0.00           H  
ATOM   2509  HB  ILE B 152      88.550  33.850  65.930  0.00  0.00           H  
ATOM   2510 HG11 ILE B 152      86.990  33.580  67.900  0.00  0.00           H  
ATOM   2511 HG12 ILE B 152      86.580  35.320  67.810  0.00  0.00           H  
ATOM   2512 HG21 ILE B 152      88.540  35.990  64.590  0.00  0.00           H  
ATOM   2513 HG22 ILE B 152      89.110  36.300  66.240  0.00  0.00           H  
ATOM   2514 HG23 ILE B 152      87.430  36.750  65.800  0.00  0.00           H  
ATOM   2515  HD1 ILE B 152      89.410  34.160  68.360  0.00  0.00           H  
ATOM   2516  HD2 ILE B 152      88.270  34.790  69.600  0.00  0.00           H  
ATOM   2517  HD3 ILE B 152      88.950  35.910  68.380  0.00  0.00           H  
ATOM   2518  N   HSD B 153      86.260  35.220  63.090  0.00  0.00           N  
ATOM   2519  CA  HSD B 153      86.330  35.280  61.640  0.00  0.00           C  
ATOM   2520  C   HSD B 153      87.510  36.080  61.110  0.00  0.00           C  
ATOM   2521  O   HSD B 153      88.040  36.970  61.770  0.00  0.00           O  
ATOM   2522  CB  HSD B 153      85.020  35.840  61.020  0.00  0.00           C  
ATOM   2523  CG  HSD B 153      84.850  37.340  61.080  0.00  0.00           C  
ATOM   2524  CD2 HSD B 153      85.350  38.280  60.230  0.00  0.00           C  
ATOM   2525  ND1 HSD B 153      84.150  38.040  62.040  0.00  0.00           N  
ATOM   2526  CE1 HSD B 153      84.260  39.360  61.720  0.00  0.00           C  
ATOM   2527  NE2 HSD B 153      84.990  39.550  60.640  0.00  0.00           N  
ATOM   2528  HN  HSD B 153      85.800  35.990  63.530  0.00  0.00           H  
ATOM   2529  HA  HSD B 153      86.430  34.270  61.270  0.00  0.00           H  
ATOM   2530  HB1 HSD B 153      84.140  35.340  61.490  0.00  0.00           H  
ATOM   2531  HB2 HSD B 153      85.000  35.570  59.940  0.00  0.00           H  
ATOM   2532  HD1 HSD B 153      83.640  37.670  62.820  0.00  0.00           H  
ATOM   2533  HD2 HSD B 153      85.940  38.140  59.330  0.00  0.00           H  
ATOM   2534  HE1 HSD B 153      83.770  40.160  62.280  0.00  0.00           H  
ATOM   2535  N   GLY B 154      87.940  35.790  59.860  0.00  0.00           N  
ATOM   2536  CA  GLY B 154      88.780  36.700  59.080  0.00  0.00           C  
ATOM   2537  C   GLY B 154      90.060  36.130  58.560  0.00  0.00           C  
ATOM   2538  O   GLY B 154      90.430  34.970  58.780  0.00  0.00           O  
ATOM   2539  HN  GLY B 154      87.640  34.950  59.420  0.00  0.00           H  
ATOM   2540  HA1 GLY B 154      89.050  37.560  59.690  0.00  0.00           H  
ATOM   2541  HA2 GLY B 154      88.200  37.000  58.220  0.00  0.00           H  
ATOM   2542  N   MET B 155      90.810  36.970  57.820  0.00  0.00           N  
ATOM   2543  CA  MET B 155      92.070  36.640  57.200  0.00  0.00           C  
ATOM   2544  C   MET B 155      93.270  36.940  58.090  0.00  0.00           C  
ATOM   2545  O   MET B 155      93.210  37.690  59.060  0.00  0.00           O  
ATOM   2546  CB  MET B 155      92.230  37.370  55.850  0.00  0.00           C  
ATOM   2547  CG  MET B 155      91.170  36.950  54.810  0.00  0.00           C  
ATOM   2548  SD  MET B 155      91.400  37.740  53.190  0.00  0.00           S  
ATOM   2549  CE  MET B 155      89.950  36.930  52.470  0.00  0.00           C  
ATOM   2550  HN  MET B 155      90.490  37.920  57.680  0.00  0.00           H  
ATOM   2551  HA  MET B 155      92.090  35.570  57.000  0.00  0.00           H  
ATOM   2552  HB1 MET B 155      93.230  37.160  55.420  0.00  0.00           H  
ATOM   2553  HB2 MET B 155      92.170  38.470  56.020  0.00  0.00           H  
ATOM   2554  HG1 MET B 155      90.150  37.190  55.210  0.00  0.00           H  
ATOM   2555  HG2 MET B 155      91.220  35.850  54.700  0.00  0.00           H  
ATOM   2556  HE1 MET B 155      89.820  37.220  51.410  0.00  0.00           H  
ATOM   2557  HE2 MET B 155      90.040  35.820  52.510  0.00  0.00           H  
ATOM   2558  HE3 MET B 155      89.020  37.210  53.000  0.00  0.00           H  
ATOM   2559  N   ALA B 156      94.420  36.310  57.760  0.00  0.00           N  
ATOM   2560  CA  ALA B 156      95.700  36.530  58.420  0.00  0.00           C  
ATOM   2561  C   ALA B 156      96.240  37.950  58.300  0.00  0.00           C  
ATOM   2562  O   ALA B 156      96.010  38.670  57.330  0.00  0.00           O  
ATOM   2563  CB  ALA B 156      96.730  35.520  57.890  0.00  0.00           C  
ATOM   2564  HN  ALA B 156      94.440  35.700  56.970  0.00  0.00           H  
ATOM   2565  HA  ALA B 156      95.550  36.330  59.480  0.00  0.00           H  
ATOM   2566  HB1 ALA B 156      97.700  35.620  58.420  0.00  0.00           H  
ATOM   2567  HB2 ALA B 156      96.890  35.660  56.800  0.00  0.00           H  
ATOM   2568  HB3 ALA B 156      96.360  34.480  58.060  0.00  0.00           H  
ATOM   2569  N   GLY B 157      96.960  38.430  59.340  0.00  0.00           N  
ATOM   2570  CA  GLY B 157      97.630  39.730  59.320  0.00  0.00           C  
ATOM   2571  C   GLY B 157      96.730  40.930  59.530  0.00  0.00           C  
ATOM   2572  O   GLY B 157      97.180  42.070  59.480  0.00  0.00           O  
ATOM   2573  HN  GLY B 157      97.200  37.820  60.100  0.00  0.00           H  
ATOM   2574  HA1 GLY B 157      98.100  39.850  58.360  0.00  0.00           H  
ATOM   2575  HA2 GLY B 157      98.340  39.730  60.130  0.00  0.00           H  
ATOM   2576  N   CYS B 158      95.430  40.710  59.760  0.00  0.00           N  
ATOM   2577  CA  CYS B 158      94.420  41.770  59.770  0.00  0.00           C  
ATOM   2578  C   CYS B 158      94.020  42.170  61.180  0.00  0.00           C  
ATOM   2579  O   CYS B 158      93.100  42.960  61.390  0.00  0.00           O  
ATOM   2580  CB  CYS B 158      93.170  41.300  58.990  0.00  0.00           C  
ATOM   2581  SG  CYS B 158      93.560  40.950  57.240  0.00  0.00           S  
ATOM   2582  HN  CYS B 158      95.100  39.770  59.740  0.00  0.00           H  
ATOM   2583  HA  CYS B 158      94.810  42.660  59.300  0.00  0.00           H  
ATOM   2584  HB1 CYS B 158      92.390  42.100  59.030  0.00  0.00           H  
ATOM   2585  HB2 CYS B 158      92.740  40.400  59.470  0.00  0.00           H  
ATOM   2586  HG1 CYS B 158      94.370  39.920  57.450  0.00  0.00           H  
ATOM   2587  N   GLY B 159      94.720  41.630  62.200  0.00  0.00           N  
ATOM   2588  CA  GLY B 159      94.400  41.850  63.610  0.00  0.00           C  
ATOM   2589  C   GLY B 159      93.430  40.830  64.150  0.00  0.00           C  
ATOM   2590  O   GLY B 159      92.720  41.090  65.130  0.00  0.00           O  
ATOM   2591  HN  GLY B 159      95.520  41.070  61.990  0.00  0.00           H  
ATOM   2592  HA1 GLY B 159      93.950  42.820  63.740  0.00  0.00           H  
ATOM   2593  HA2 GLY B 159      95.310  41.740  64.170  0.00  0.00           H  
ATOM   2594  N   LYS B 160      93.360  39.640  63.540  0.00  0.00           N  
ATOM   2595  CA  LYS B 160      92.490  38.550  63.960  0.00  0.00           C  
ATOM   2596  C   LYS B 160      92.860  37.990  65.330  0.00  0.00           C  
ATOM   2597  O   LYS B 160      92.030  37.860  66.220  0.00  0.00           O  
ATOM   2598  CB  LYS B 160      92.540  37.450  62.870  0.00  0.00           C  
ATOM   2599  CG  LYS B 160      91.620  36.250  63.140  0.00  0.00           C  
ATOM   2600  CD  LYS B 160      91.410  35.360  61.900  0.00  0.00           C  
ATOM   2601  CE  LYS B 160      92.680  34.700  61.320  0.00  0.00           C  
ATOM   2602  NZ  LYS B 160      92.280  33.620  60.400  0.00  0.00           N1+
ATOM   2603  HN  LYS B 160      93.940  39.450  62.760  0.00  0.00           H  
ATOM   2604  HA  LYS B 160      91.480  38.920  64.030  0.00  0.00           H  
ATOM   2605  HB1 LYS B 160      93.590  37.090  62.750  0.00  0.00           H  
ATOM   2606  HB2 LYS B 160      92.240  37.910  61.900  0.00  0.00           H  
ATOM   2607  HG1 LYS B 160      90.620  36.640  63.460  0.00  0.00           H  
ATOM   2608  HG2 LYS B 160      92.030  35.640  63.970  0.00  0.00           H  
ATOM   2609  HD1 LYS B 160      90.940  35.990  61.110  0.00  0.00           H  
ATOM   2610  HD2 LYS B 160      90.670  34.580  62.190  0.00  0.00           H  
ATOM   2611  HE1 LYS B 160      93.290  34.240  62.120  0.00  0.00           H  
ATOM   2612  HE2 LYS B 160      93.290  35.440  60.770  0.00  0.00           H  
ATOM   2613  HZ1 LYS B 160      91.540  33.970  59.750  0.00  0.00           H  
ATOM   2614  HZ2 LYS B 160      91.910  32.840  60.980  0.00  0.00           H  
ATOM   2615  HZ3 LYS B 160      93.070  33.240  59.830  0.00  0.00           H  
ATOM   2616  N   SER B 161      94.160  37.720  65.550  0.00  0.00           N  
ATOM   2617  CA  SER B 161      94.710  37.270  66.820  0.00  0.00           C  
ATOM   2618  C   SER B 161      94.580  38.300  67.930  0.00  0.00           C  
ATOM   2619  O   SER B 161      94.320  38.000  69.090  0.00  0.00           O  
ATOM   2620  CB  SER B 161      96.220  36.910  66.710  0.00  0.00           C  
ATOM   2621  OG  SER B 161      96.450  36.050  65.590  0.00  0.00           O  
ATOM   2622  HN  SER B 161      94.800  37.740  64.780  0.00  0.00           H  
ATOM   2623  HA  SER B 161      94.170  36.390  67.130  0.00  0.00           H  
ATOM   2624  HB1 SER B 161      96.550  36.390  67.640  0.00  0.00           H  
ATOM   2625  HB2 SER B 161      96.830  37.820  66.580  0.00  0.00           H  
ATOM   2626  HG1 SER B 161      97.380  35.730  65.690  0.00  0.00           H  
ATOM   2627  N   VAL B 162      94.730  39.590  67.550  0.00  0.00           N  
ATOM   2628  CA  VAL B 162      94.640  40.750  68.420  0.00  0.00           C  
ATOM   2629  C   VAL B 162      93.280  40.900  69.070  0.00  0.00           C  
ATOM   2630  O   VAL B 162      93.170  41.220  70.250  0.00  0.00           O  
ATOM   2631  CB  VAL B 162      94.970  42.030  67.640  0.00  0.00           C  
ATOM   2632  CG1 VAL B 162      94.950  43.260  68.570  0.00  0.00           C  
ATOM   2633  CG2 VAL B 162      96.350  41.870  66.980  0.00  0.00           C  
ATOM   2634  HN  VAL B 162      94.920  39.770  66.600  0.00  0.00           H  
ATOM   2635  HA  VAL B 162      95.360  40.630  69.220  0.00  0.00           H  
ATOM   2636  HB  VAL B 162      94.210  42.190  66.840  0.00  0.00           H  
ATOM   2637 HG11 VAL B 162      95.330  44.150  68.030  0.00  0.00           H  
ATOM   2638 HG12 VAL B 162      93.910  43.480  68.910  0.00  0.00           H  
ATOM   2639 HG13 VAL B 162      95.580  43.080  69.460  0.00  0.00           H  
ATOM   2640 HG21 VAL B 162      96.650  42.820  66.490  0.00  0.00           H  
ATOM   2641 HG22 VAL B 162      96.350  41.090  66.190  0.00  0.00           H  
ATOM   2642 HG23 VAL B 162      97.120  41.600  67.730  0.00  0.00           H  
ATOM   2643  N   LEU B 163      92.200  40.620  68.310  0.00  0.00           N  
ATOM   2644  CA  LEU B 163      90.830  40.660  68.790  0.00  0.00           C  
ATOM   2645  C   LEU B 163      90.580  39.720  69.960  0.00  0.00           C  
ATOM   2646  O   LEU B 163      89.990  40.110  70.970  0.00  0.00           O  
ATOM   2647  CB  LEU B 163      89.880  40.310  67.620  0.00  0.00           C  
ATOM   2648  CG  LEU B 163      88.370  40.310  67.930  0.00  0.00           C  
ATOM   2649  CD1 LEU B 163      87.860  41.680  68.380  0.00  0.00           C  
ATOM   2650  CD2 LEU B 163      87.590  39.840  66.700  0.00  0.00           C  
ATOM   2651  HN  LEU B 163      92.320  40.350  67.350  0.00  0.00           H  
ATOM   2652  HA  LEU B 163      90.630  41.660  69.140  0.00  0.00           H  
ATOM   2653  HB1 LEU B 163      90.160  39.300  67.220  0.00  0.00           H  
ATOM   2654  HB2 LEU B 163      90.060  41.040  66.800  0.00  0.00           H  
ATOM   2655  HG  LEU B 163      88.180  39.570  68.750  0.00  0.00           H  
ATOM   2656 HD11 LEU B 163      88.390  42.020  69.300  0.00  0.00           H  
ATOM   2657 HD12 LEU B 163      86.780  41.620  68.610  0.00  0.00           H  
ATOM   2658 HD13 LEU B 163      88.020  42.430  67.580  0.00  0.00           H  
ATOM   2659 HD21 LEU B 163      87.760  40.540  65.850  0.00  0.00           H  
ATOM   2660 HD22 LEU B 163      87.940  38.830  66.390  0.00  0.00           H  
ATOM   2661 HD23 LEU B 163      86.510  39.790  66.920  0.00  0.00           H  
ATOM   2662  N   ALA B 164      91.080  38.470  69.870  0.00  0.00           N  
ATOM   2663  CA  ALA B 164      91.040  37.490  70.940  0.00  0.00           C  
ATOM   2664  C   ALA B 164      91.860  37.880  72.160  0.00  0.00           C  
ATOM   2665  O   ALA B 164      91.400  37.830  73.300  0.00  0.00           O  
ATOM   2666  CB  ALA B 164      91.590  36.160  70.390  0.00  0.00           C  
ATOM   2667  HN  ALA B 164      91.540  38.180  69.030  0.00  0.00           H  
ATOM   2668  HA  ALA B 164      90.020  37.360  71.260  0.00  0.00           H  
ATOM   2669  HB1 ALA B 164      91.540  35.370  71.180  0.00  0.00           H  
ATOM   2670  HB2 ALA B 164      92.640  36.260  70.060  0.00  0.00           H  
ATOM   2671  HB3 ALA B 164      90.980  35.820  69.530  0.00  0.00           H  
ATOM   2672  N   ALA B 165      93.110  38.360  71.940  0.00  0.00           N  
ATOM   2673  CA  ALA B 165      94.030  38.770  72.990  0.00  0.00           C  
ATOM   2674  C   ALA B 165      93.490  39.900  73.860  0.00  0.00           C  
ATOM   2675  O   ALA B 165      93.660  39.910  75.080  0.00  0.00           O  
ATOM   2676  CB  ALA B 165      95.370  39.170  72.350  0.00  0.00           C  
ATOM   2677  HN  ALA B 165      93.460  38.380  71.010  0.00  0.00           H  
ATOM   2678  HA  ALA B 165      94.180  37.910  73.640  0.00  0.00           H  
ATOM   2679  HB1 ALA B 165      95.770  38.320  71.750  0.00  0.00           H  
ATOM   2680  HB2 ALA B 165      96.120  39.410  73.140  0.00  0.00           H  
ATOM   2681  HB3 ALA B 165      95.250  40.040  71.680  0.00  0.00           H  
ATOM   2682  N   GLU B 166      92.780  40.860  73.230  0.00  0.00           N  
ATOM   2683  CA  GLU B 166      92.150  41.970  73.910  0.00  0.00           C  
ATOM   2684  C   GLU B 166      90.700  41.690  74.290  0.00  0.00           C  
ATOM   2685  O   GLU B 166      90.020  42.530  74.870  0.00  0.00           O  
ATOM   2686  CB  GLU B 166      92.210  43.210  72.980  0.00  0.00           C  
ATOM   2687  CG  GLU B 166      93.560  43.950  73.070  0.00  0.00           C  
ATOM   2688  CD  GLU B 166      93.610  44.800  74.330  0.00  0.00           C  
ATOM   2689  OE1 GLU B 166      92.840  45.790  74.390  0.00  0.00           O  
ATOM   2690  OE2 GLU B 166      94.390  44.490  75.270  0.00  0.00           O1-
ATOM   2691  HN  GLU B 166      92.720  40.850  72.230  0.00  0.00           H  
ATOM   2692  HA  GLU B 166      92.670  42.200  74.830  0.00  0.00           H  
ATOM   2693  HB1 GLU B 166      91.400  43.940  73.230  0.00  0.00           H  
ATOM   2694  HB2 GLU B 166      92.040  42.880  71.930  0.00  0.00           H  
ATOM   2695  HG1 GLU B 166      93.700  44.630  72.210  0.00  0.00           H  
ATOM   2696  HG2 GLU B 166      94.400  43.230  73.090  0.00  0.00           H  
ATOM   2697  N   ALA B 167      90.160  40.490  74.000  0.00  0.00           N  
ATOM   2698  CA  ALA B 167      88.890  40.040  74.530  0.00  0.00           C  
ATOM   2699  C   ALA B 167      89.080  39.340  75.870  0.00  0.00           C  
ATOM   2700  O   ALA B 167      88.410  39.640  76.860  0.00  0.00           O  
ATOM   2701  CB  ALA B 167      88.190  39.090  73.530  0.00  0.00           C  
ATOM   2702  HN  ALA B 167      90.680  39.820  73.460  0.00  0.00           H  
ATOM   2703  HA  ALA B 167      88.240  40.890  74.710  0.00  0.00           H  
ATOM   2704  HB1 ALA B 167      87.210  38.760  73.920  0.00  0.00           H  
ATOM   2705  HB2 ALA B 167      88.810  38.190  73.330  0.00  0.00           H  
ATOM   2706  HB3 ALA B 167      88.020  39.610  72.570  0.00  0.00           H  
ATOM   2707  N   VAL B 168      90.060  38.410  75.950  0.00  0.00           N  
ATOM   2708  CA  VAL B 168      90.380  37.670  77.170  0.00  0.00           C  
ATOM   2709  C   VAL B 168      91.210  38.510  78.140  0.00  0.00           C  
ATOM   2710  O   VAL B 168      92.350  38.210  78.480  0.00  0.00           O  
ATOM   2711  CB  VAL B 168      91.050  36.320  76.910  0.00  0.00           C  
ATOM   2712  CG1 VAL B 168      91.010  35.460  78.190  0.00  0.00           C  
ATOM   2713  CG2 VAL B 168      90.320  35.570  75.780  0.00  0.00           C  
ATOM   2714  HN  VAL B 168      90.570  38.160  75.130  0.00  0.00           H  
ATOM   2715  HA  VAL B 168      89.440  37.450  77.660  0.00  0.00           H  
ATOM   2716  HB  VAL B 168      92.110  36.470  76.580  0.00  0.00           H  
ATOM   2717 HG11 VAL B 168      91.430  34.450  77.980  0.00  0.00           H  
ATOM   2718 HG12 VAL B 168      91.590  35.910  79.020  0.00  0.00           H  
ATOM   2719 HG13 VAL B 168      89.960  35.320  78.530  0.00  0.00           H  
ATOM   2720 HG21 VAL B 168      90.770  34.560  75.650  0.00  0.00           H  
ATOM   2721 HG22 VAL B 168      90.390  36.100  74.810  0.00  0.00           H  
ATOM   2722 HG23 VAL B 168      89.250  35.440  76.040  0.00  0.00           H  
ATOM   2723  N   ARG B 169      90.630  39.620  78.640  0.00  0.00           N  
ATOM   2724  CA  ARG B 169      91.270  40.510  79.600  0.00  0.00           C  
ATOM   2725  C   ARG B 169      90.840  40.200  81.030  0.00  0.00           C  
ATOM   2726  O   ARG B 169      91.260  40.860  81.980  0.00  0.00           O  
ATOM   2727  CB  ARG B 169      91.030  41.990  79.210  0.00  0.00           C  
ATOM   2728  CG  ARG B 169      91.880  42.370  77.980  0.00  0.00           C  
ATOM   2729  CD  ARG B 169      92.120  43.870  77.770  0.00  0.00           C  
ATOM   2730  NE  ARG B 169      93.050  44.340  78.850  0.00  0.00           N  
ATOM   2731  CZ  ARG B 169      93.890  45.380  78.710  0.00  0.00           C  
ATOM   2732  NH1 ARG B 169      94.200  45.900  77.530  0.00  0.00           N1+
ATOM   2733  NH2 ARG B 169      94.460  45.920  79.790  0.00  0.00           N  
ATOM   2734  HN  ARG B 169      89.740  39.890  78.260  0.00  0.00           H  
ATOM   2735  HA  ARG B 169      92.340  40.350  79.590  0.00  0.00           H  
ATOM   2736  HB1 ARG B 169      91.330  42.640  80.060  0.00  0.00           H  
ATOM   2737  HB2 ARG B 169      89.960  42.170  79.010  0.00  0.00           H  
ATOM   2738  HG1 ARG B 169      91.380  41.960  77.080  0.00  0.00           H  
ATOM   2739  HG2 ARG B 169      92.880  41.870  78.050  0.00  0.00           H  
ATOM   2740  HD1 ARG B 169      91.170  44.440  77.820  0.00  0.00           H  
ATOM   2741  HD2 ARG B 169      92.580  44.020  76.770  0.00  0.00           H  
ATOM   2742  HE  ARG B 169      93.040  43.910  79.760  0.00  0.00           H  
ATOM   2743 HH11 ARG B 169      94.080  45.340  76.690  0.00  0.00           H  
ATOM   2744 HH12 ARG B 169      94.860  46.630  77.520  0.00  0.00           H  
ATOM   2745 HH21 ARG B 169      94.140  45.660  80.710  0.00  0.00           H  
ATOM   2746 HH22 ARG B 169      95.020  46.740  79.650  0.00  0.00           H  
ATOM   2747  N   ASP B 170      90.050  39.120  81.190  0.00  0.00           N  
ATOM   2748  CA  ASP B 170      89.820  38.440  82.440  0.00  0.00           C  
ATOM   2749  C   ASP B 170      89.980  36.940  82.180  0.00  0.00           C  
ATOM   2750  O   ASP B 170      89.370  36.380  81.270  0.00  0.00           O  
ATOM   2751  CB  ASP B 170      88.430  38.820  83.030  0.00  0.00           C  
ATOM   2752  CG  ASP B 170      88.010  37.910  84.160  0.00  0.00           C  
ATOM   2753  OD1 ASP B 170      86.830  37.470  84.160  0.00  0.00           O  
ATOM   2754  OD2 ASP B 170      88.880  37.550  85.000  0.00  0.00           O1-
ATOM   2755  HN  ASP B 170      89.690  38.670  80.380  0.00  0.00           H  
ATOM   2756  HA  ASP B 170      90.590  38.720  83.140  0.00  0.00           H  
ATOM   2757  HB1 ASP B 170      87.670  38.780  82.230  0.00  0.00           H  
ATOM   2758  HB2 ASP B 170      88.470  39.860  83.410  0.00  0.00           H  
ATOM   2759  N   HSD B 171      90.820  36.270  82.990  0.00  0.00           N  
ATOM   2760  CA  HSD B 171      91.040  34.830  82.940  0.00  0.00           C  
ATOM   2761  C   HSD B 171      89.940  34.050  83.650  0.00  0.00           C  
ATOM   2762  O   HSD B 171      89.730  32.870  83.390  0.00  0.00           O  
ATOM   2763  CB  HSD B 171      92.410  34.500  83.610  0.00  0.00           C  
ATOM   2764  CG  HSD B 171      92.800  33.040  83.670  0.00  0.00           C  
ATOM   2765  CD2 HSD B 171      93.460  32.260  82.770  0.00  0.00           C  
ATOM   2766  ND1 HSD B 171      92.510  32.210  84.740  0.00  0.00           N  
ATOM   2767  CE1 HSD B 171      92.990  30.990  84.440  0.00  0.00           C  
ATOM   2768  NE2 HSD B 171      93.560  30.960  83.250  0.00  0.00           N  
ATOM   2769  HN  HSD B 171      91.280  36.770  83.720  0.00  0.00           H  
ATOM   2770  HA  HSD B 171      91.060  34.500  81.910  0.00  0.00           H  
ATOM   2771  HB1 HSD B 171      92.430  34.910  84.640  0.00  0.00           H  
ATOM   2772  HB2 HSD B 171      93.210  35.020  83.020  0.00  0.00           H  
ATOM   2773  HD1 HSD B 171      92.040  32.450  85.610  0.00  0.00           H  
ATOM   2774  HD2 HSD B 171      93.860  32.520  81.800  0.00  0.00           H  
ATOM   2775  HE1 HSD B 171      92.910  30.140  85.120  0.00  0.00           H  
ATOM   2776  N   SER B 172      89.170  34.720  84.550  0.00  0.00           N  
ATOM   2777  CA  SER B 172      88.220  34.090  85.470  0.00  0.00           C  
ATOM   2778  C   SER B 172      87.100  33.330  84.800  0.00  0.00           C  
ATOM   2779  O   SER B 172      86.630  32.310  85.290  0.00  0.00           O  
ATOM   2780  CB  SER B 172      87.540  35.110  86.430  0.00  0.00           C  
ATOM   2781  OG  SER B 172      88.530  35.940  87.040  0.00  0.00           O  
ATOM   2782  HN  SER B 172      89.270  35.710  84.660  0.00  0.00           H  
ATOM   2783  HA  SER B 172      88.780  33.380  86.070  0.00  0.00           H  
ATOM   2784  HB1 SER B 172      86.970  34.570  87.220  0.00  0.00           H  
ATOM   2785  HB2 SER B 172      86.830  35.750  85.870  0.00  0.00           H  
ATOM   2786  HG1 SER B 172      88.650  36.680  86.380  0.00  0.00           H  
ATOM   2787  N   LEU B 173      86.660  33.840  83.650  0.00  0.00           N  
ATOM   2788  CA  LEU B 173      85.540  33.340  82.870  0.00  0.00           C  
ATOM   2789  C   LEU B 173      85.640  31.890  82.410  0.00  0.00           C  
ATOM   2790  O   LEU B 173      84.670  31.130  82.510  0.00  0.00           O  
ATOM   2791  CB  LEU B 173      85.410  34.290  81.660  0.00  0.00           C  
ATOM   2792  CG  LEU B 173      84.130  34.160  80.820  0.00  0.00           C  
ATOM   2793  CD1 LEU B 173      82.850  34.310  81.650  0.00  0.00           C  
ATOM   2794  CD2 LEU B 173      84.150  35.260  79.740  0.00  0.00           C  
ATOM   2795  HN  LEU B 173      87.080  34.680  83.310  0.00  0.00           H  
ATOM   2796  HA  LEU B 173      84.660  33.420  83.500  0.00  0.00           H  
ATOM   2797  HB1 LEU B 173      86.290  34.180  81.000  0.00  0.00           H  
ATOM   2798  HB2 LEU B 173      85.430  35.330  82.060  0.00  0.00           H  
ATOM   2799  HG  LEU B 173      84.120  33.170  80.320  0.00  0.00           H  
ATOM   2800 HD11 LEU B 173      82.750  33.480  82.380  0.00  0.00           H  
ATOM   2801 HD12 LEU B 173      81.970  34.290  80.980  0.00  0.00           H  
ATOM   2802 HD13 LEU B 173      82.850  35.280  82.190  0.00  0.00           H  
ATOM   2803 HD21 LEU B 173      84.280  36.260  80.210  0.00  0.00           H  
ATOM   2804 HD22 LEU B 173      84.980  35.090  79.020  0.00  0.00           H  
ATOM   2805 HD23 LEU B 173      83.190  35.270  79.200  0.00  0.00           H  
ATOM   2806  N   LEU B 174      86.820  31.450  81.930  0.00  0.00           N  
ATOM   2807  CA  LEU B 174      87.030  30.090  81.430  0.00  0.00           C  
ATOM   2808  C   LEU B 174      87.890  29.270  82.390  0.00  0.00           C  
ATOM   2809  O   LEU B 174      88.280  28.130  82.110  0.00  0.00           O  
ATOM   2810  CB  LEU B 174      87.710  30.120  80.040  0.00  0.00           C  
ATOM   2811  CG  LEU B 174      86.880  30.800  78.930  0.00  0.00           C  
ATOM   2812  CD1 LEU B 174      87.700  30.870  77.630  0.00  0.00           C  
ATOM   2813  CD2 LEU B 174      85.550  30.070  78.660  0.00  0.00           C  
ATOM   2814  HN  LEU B 174      87.600  32.070  81.860  0.00  0.00           H  
ATOM   2815  HA  LEU B 174      86.090  29.570  81.350  0.00  0.00           H  
ATOM   2816  HB1 LEU B 174      87.920  29.080  79.710  0.00  0.00           H  
ATOM   2817  HB2 LEU B 174      88.680  30.650  80.120  0.00  0.00           H  
ATOM   2818  HG  LEU B 174      86.650  31.840  79.240  0.00  0.00           H  
ATOM   2819 HD11 LEU B 174      88.650  31.420  77.810  0.00  0.00           H  
ATOM   2820 HD12 LEU B 174      87.140  31.380  76.830  0.00  0.00           H  
ATOM   2821 HD13 LEU B 174      87.970  29.850  77.290  0.00  0.00           H  
ATOM   2822 HD21 LEU B 174      85.730  29.010  78.390  0.00  0.00           H  
ATOM   2823 HD22 LEU B 174      84.890  30.110  79.560  0.00  0.00           H  
ATOM   2824 HD23 LEU B 174      85.010  30.560  77.820  0.00  0.00           H  
ATOM   2825  N   GLU B 175      88.160  29.810  83.590  0.00  0.00           N  
ATOM   2826  CA  GLU B 175      89.050  29.280  84.610  0.00  0.00           C  
ATOM   2827  C   GLU B 175      88.670  27.900  85.140  0.00  0.00           C  
ATOM   2828  O   GLU B 175      89.520  27.080  85.470  0.00  0.00           O  
ATOM   2829  CB  GLU B 175      89.080  30.330  85.740  0.00  0.00           C  
ATOM   2830  CG  GLU B 175      90.220  30.230  86.780  0.00  0.00           C  
ATOM   2831  CD  GLU B 175      90.350  31.560  87.510  0.00  0.00           C  
ATOM   2832  OE1 GLU B 175      91.350  32.280  87.270  0.00  0.00           O  
ATOM   2833  OE2 GLU B 175      89.410  31.930  88.260  0.00  0.00           O1-
ATOM   2834  HN  GLU B 175      87.780  30.720  83.780  0.00  0.00           H  
ATOM   2835  HA  GLU B 175      90.030  29.200  84.170  0.00  0.00           H  
ATOM   2836  HB1 GLU B 175      88.100  30.360  86.260  0.00  0.00           H  
ATOM   2837  HB2 GLU B 175      89.210  31.310  85.230  0.00  0.00           H  
ATOM   2838  HG1 GLU B 175      91.180  30.020  86.280  0.00  0.00           H  
ATOM   2839  HG2 GLU B 175      90.020  29.430  87.530  0.00  0.00           H  
ATOM   2840  N   GLY B 176      87.350  27.600  85.220  0.00  0.00           N  
ATOM   2841  CA  GLY B 176      86.860  26.260  85.530  0.00  0.00           C  
ATOM   2842  C   GLY B 176      86.710  25.330  84.340  0.00  0.00           C  
ATOM   2843  O   GLY B 176      86.440  24.150  84.520  0.00  0.00           O  
ATOM   2844  HN  GLY B 176      86.680  28.300  85.000  0.00  0.00           H  
ATOM   2845  HA1 GLY B 176      85.870  26.390  85.940  0.00  0.00           H  
ATOM   2846  HA2 GLY B 176      87.530  25.780  86.220  0.00  0.00           H  
ATOM   2847  N   CYS B 177      86.870  25.830  83.100  0.00  0.00           N  
ATOM   2848  CA  CYS B 177      86.770  25.030  81.890  0.00  0.00           C  
ATOM   2849  C   CYS B 177      88.110  24.430  81.500  0.00  0.00           C  
ATOM   2850  O   CYS B 177      88.180  23.250  81.150  0.00  0.00           O  
ATOM   2851  CB  CYS B 177      86.240  25.850  80.690  0.00  0.00           C  
ATOM   2852  SG  CYS B 177      84.530  26.440  80.930  0.00  0.00           S  
ATOM   2853  HN  CYS B 177      87.140  26.790  82.980  0.00  0.00           H  
ATOM   2854  HA  CYS B 177      86.100  24.200  82.070  0.00  0.00           H  
ATOM   2855  HB1 CYS B 177      86.270  25.220  79.770  0.00  0.00           H  
ATOM   2856  HB2 CYS B 177      86.920  26.720  80.500  0.00  0.00           H  
ATOM   2857  HG1 CYS B 177      84.760  27.140  82.040  0.00  0.00           H  
ATOM   2858  N   PHE B 178      89.200  25.220  81.560  0.00  0.00           N  
ATOM   2859  CA  PHE B 178      90.500  24.800  81.060  0.00  0.00           C  
ATOM   2860  C   PHE B 178      91.680  24.960  82.040  0.00  0.00           C  
ATOM   2861  O   PHE B 178      92.650  25.620  81.670  0.00  0.00           O  
ATOM   2862  CB  PHE B 178      90.860  25.570  79.750  0.00  0.00           C  
ATOM   2863  CG  PHE B 178      89.760  25.460  78.730  0.00  0.00           C  
ATOM   2864  CD1 PHE B 178      89.060  26.610  78.330  0.00  0.00           C  
ATOM   2865  CD2 PHE B 178      89.390  24.210  78.200  0.00  0.00           C  
ATOM   2866  CE1 PHE B 178      87.990  26.510  77.420  0.00  0.00           C  
ATOM   2867  CE2 PHE B 178      88.320  24.110  77.290  0.00  0.00           C  
ATOM   2868  CZ  PHE B 178      87.620  25.270  76.910  0.00  0.00           C  
ATOM   2869  HN  PHE B 178      89.100  26.190  81.820  0.00  0.00           H  
ATOM   2870  HA  PHE B 178      90.470  23.750  80.830  0.00  0.00           H  
ATOM   2871  HB1 PHE B 178      91.780  25.160  79.290  0.00  0.00           H  
ATOM   2872  HB2 PHE B 178      91.030  26.640  79.970  0.00  0.00           H  
ATOM   2873  HD1 PHE B 178      89.340  27.570  78.720  0.00  0.00           H  
ATOM   2874  HD2 PHE B 178      89.920  23.320  78.500  0.00  0.00           H  
ATOM   2875  HE1 PHE B 178      87.450  27.400  77.130  0.00  0.00           H  
ATOM   2876  HE2 PHE B 178      88.040  23.150  76.890  0.00  0.00           H  
ATOM   2877  HZ  PHE B 178      86.800  25.190  76.210  0.00  0.00           H  
ATOM   2878  N   PRO B 179      91.730  24.380  83.250  0.00  0.00           N  
ATOM   2879  CA  PRO B 179      92.920  24.420  84.120  0.00  0.00           C  
ATOM   2880  C   PRO B 179      94.250  23.990  83.520  0.00  0.00           C  
ATOM   2881  O   PRO B 179      95.280  24.400  84.050  0.00  0.00           O  
ATOM   2882  CB  PRO B 179      92.530  23.530  85.310  0.00  0.00           C  
ATOM   2883  CG  PRO B 179      91.030  23.770  85.460  0.00  0.00           C  
ATOM   2884  CD  PRO B 179      90.560  23.930  84.010  0.00  0.00           C  
ATOM   2885  HA  PRO B 179      93.050  25.460  84.390  0.00  0.00           H  
ATOM   2886  HB1 PRO B 179      93.100  23.800  86.220  0.00  0.00           H  
ATOM   2887  HB2 PRO B 179      92.710  22.460  85.060  0.00  0.00           H  
ATOM   2888  HG1 PRO B 179      90.870  24.730  85.990  0.00  0.00           H  
ATOM   2889  HG2 PRO B 179      90.510  22.960  86.000  0.00  0.00           H  
ATOM   2890  HD1 PRO B 179      89.740  24.680  83.980  0.00  0.00           H  
ATOM   2891  HD2 PRO B 179      90.210  22.960  83.590  0.00  0.00           H  
ATOM   2892  N   GLY B 180      94.280  23.160  82.450  0.00  0.00           N  
ATOM   2893  CA  GLY B 180      95.520  22.740  81.810  0.00  0.00           C  
ATOM   2894  C   GLY B 180      96.120  23.760  80.870  0.00  0.00           C  
ATOM   2895  O   GLY B 180      97.250  23.600  80.410  0.00  0.00           O  
ATOM   2896  HN  GLY B 180      93.420  22.830  82.040  0.00  0.00           H  
ATOM   2897  HA1 GLY B 180      95.290  21.870  81.210  0.00  0.00           H  
ATOM   2898  HA2 GLY B 180      96.260  22.530  82.570  0.00  0.00           H  
ATOM   2899  N   GLY B 181      95.410  24.870  80.600  0.00  0.00           N  
ATOM   2900  CA  GLY B 181      95.870  25.940  79.730  0.00  0.00           C  
ATOM   2901  C   GLY B 181      95.520  25.810  78.270  0.00  0.00           C  
ATOM   2902  O   GLY B 181      94.840  24.890  77.830  0.00  0.00           O  
ATOM   2903  HN  GLY B 181      94.500  24.990  81.020  0.00  0.00           H  
ATOM   2904  HA1 GLY B 181      96.950  26.010  79.800  0.00  0.00           H  
ATOM   2905  HA2 GLY B 181      95.390  26.850  80.080  0.00  0.00           H  
ATOM   2906  N   VAL B 182      95.980  26.810  77.490  0.00  0.00           N  
ATOM   2907  CA  VAL B 182      95.580  27.050  76.110  0.00  0.00           C  
ATOM   2908  C   VAL B 182      96.770  26.980  75.160  0.00  0.00           C  
ATOM   2909  O   VAL B 182      97.830  27.550  75.400  0.00  0.00           O  
ATOM   2910  CB  VAL B 182      94.900  28.410  75.970  0.00  0.00           C  
ATOM   2911  CG1 VAL B 182      94.340  28.600  74.550  0.00  0.00           C  
ATOM   2912  CG2 VAL B 182      93.760  28.550  77.000  0.00  0.00           C  
ATOM   2913  HN  VAL B 182      96.520  27.550  77.900  0.00  0.00           H  
ATOM   2914  HA  VAL B 182      94.870  26.280  75.810  0.00  0.00           H  
ATOM   2915  HB  VAL B 182      95.640  29.220  76.180  0.00  0.00           H  
ATOM   2916 HG11 VAL B 182      95.140  28.630  73.790  0.00  0.00           H  
ATOM   2917 HG12 VAL B 182      93.630  27.780  74.290  0.00  0.00           H  
ATOM   2918 HG13 VAL B 182      93.780  29.560  74.500  0.00  0.00           H  
ATOM   2919 HG21 VAL B 182      93.030  27.710  76.900  0.00  0.00           H  
ATOM   2920 HG22 VAL B 182      93.210  29.500  76.840  0.00  0.00           H  
ATOM   2921 HG23 VAL B 182      94.150  28.560  78.040  0.00  0.00           H  
ATOM   2922  N   HSD B 183      96.610  26.260  74.030  0.00  0.00           N  
ATOM   2923  CA  HSD B 183      97.620  26.100  73.000  0.00  0.00           C  
ATOM   2924  C   HSD B 183      97.130  26.730  71.690  0.00  0.00           C  
ATOM   2925  O   HSD B 183      95.940  26.700  71.400  0.00  0.00           O  
ATOM   2926  CB  HSD B 183      97.870  24.600  72.710  0.00  0.00           C  
ATOM   2927  CG  HSD B 183      97.910  23.720  73.930  0.00  0.00           C  
ATOM   2928  CD2 HSD B 183      97.030  22.750  74.310  0.00  0.00           C  
ATOM   2929  ND1 HSD B 183      98.920  23.710  74.860  0.00  0.00           N  
ATOM   2930  CE1 HSD B 183      98.620  22.730  75.760  0.00  0.00           C  
ATOM   2931  NE2 HSD B 183      97.500  22.120  75.450  0.00  0.00           N  
ATOM   2932  HN  HSD B 183      95.760  25.750  73.910  0.00  0.00           H  
ATOM   2933  HA  HSD B 183      98.540  26.590  73.300  0.00  0.00           H  
ATOM   2934  HB1 HSD B 183      98.800  24.470  72.120  0.00  0.00           H  
ATOM   2935  HB2 HSD B 183      97.030  24.200  72.110  0.00  0.00           H  
ATOM   2936  HD1 HSD B 183      99.690  24.360  74.920  0.00  0.00           H  
ATOM   2937  HD2 HSD B 183      96.110  22.440  73.850  0.00  0.00           H  
ATOM   2938  HE1 HSD B 183      99.260  22.490  76.610  0.00  0.00           H  
ATOM   2939  N   TRP B 184      98.020  27.300  70.850  0.00  0.00           N  
ATOM   2940  CA  TRP B 184      97.630  27.960  69.610  0.00  0.00           C  
ATOM   2941  C   TRP B 184      98.480  27.480  68.440  0.00  0.00           C  
ATOM   2942  O   TRP B 184      99.710  27.560  68.490  0.00  0.00           O  
ATOM   2943  CB  TRP B 184      97.780  29.500  69.790  0.00  0.00           C  
ATOM   2944  CG  TRP B 184      97.190  30.400  68.710  0.00  0.00           C  
ATOM   2945  CD1 TRP B 184      97.530  30.510  67.390  0.00  0.00           C  
ATOM   2946  CD2 TRP B 184      96.170  31.390  68.950  0.00  0.00           C  
ATOM   2947  CE2 TRP B 184      95.940  32.050  67.720  0.00  0.00           C  
ATOM   2948  CE3 TRP B 184      95.480  31.770  70.100  0.00  0.00           C  
ATOM   2949  NE1 TRP B 184      96.780  31.500  66.790  0.00  0.00           N  
ATOM   2950  CZ2 TRP B 184      95.000  33.060  67.620  0.00  0.00           C  
ATOM   2951  CZ3 TRP B 184      94.550  32.810  70.000  0.00  0.00           C  
ATOM   2952  CH2 TRP B 184      94.300  33.450  68.780  0.00  0.00           C  
ATOM   2953  HN  TRP B 184      99.000  27.320  71.060  0.00  0.00           H  
ATOM   2954  HA  TRP B 184      96.600  27.730  69.370  0.00  0.00           H  
ATOM   2955  HB1 TRP B 184      98.860  29.750  69.900  0.00  0.00           H  
ATOM   2956  HB2 TRP B 184      97.290  29.760  70.750  0.00  0.00           H  
ATOM   2957  HD1 TRP B 184      98.270  29.910  66.880  0.00  0.00           H  
ATOM   2958  HE1 TRP B 184      96.730  31.700  65.810  0.00  0.00           H  
ATOM   2959  HE3 TRP B 184      95.660  31.300  71.050  0.00  0.00           H  
ATOM   2960  HZ2 TRP B 184      94.810  33.560  66.680  0.00  0.00           H  
ATOM   2961  HZ3 TRP B 184      94.020  33.130  70.880  0.00  0.00           H  
ATOM   2962  HH2 TRP B 184      93.570  34.240  68.720  0.00  0.00           H  
ATOM   2963  N   VAL B 185      97.860  26.960  67.350  0.00  0.00           N  
ATOM   2964  CA  VAL B 185      98.580  26.390  66.200  0.00  0.00           C  
ATOM   2965  C   VAL B 185      97.970  26.870  64.890  0.00  0.00           C  
ATOM   2966  O   VAL B 185      96.750  26.810  64.700  0.00  0.00           O  
ATOM   2967  CB  VAL B 185      98.570  24.850  66.220  0.00  0.00           C  
ATOM   2968  CG1 VAL B 185      99.240  24.270  64.960  0.00  0.00           C  
ATOM   2969  CG2 VAL B 185      99.310  24.340  67.470  0.00  0.00           C  
ATOM   2970  HN  VAL B 185      96.860  26.900  67.310  0.00  0.00           H  
ATOM   2971  HA  VAL B 185      99.600  26.730  66.210  0.00  0.00           H  
ATOM   2972  HB  VAL B 185      97.510  24.500  66.260  0.00  0.00           H  
ATOM   2973 HG11 VAL B 185     100.260  24.690  64.830  0.00  0.00           H  
ATOM   2974 HG12 VAL B 185      99.340  23.160  65.060  0.00  0.00           H  
ATOM   2975 HG13 VAL B 185      98.650  24.470  64.040  0.00  0.00           H  
ATOM   2976 HG21 VAL B 185      98.830  24.700  68.400  0.00  0.00           H  
ATOM   2977 HG22 VAL B 185     100.370  24.690  67.460  0.00  0.00           H  
ATOM   2978 HG23 VAL B 185      99.310  23.240  67.500  0.00  0.00           H  
ATOM   2979  N   SER B 186      98.810  27.330  63.930  0.00  0.00           N  
ATOM   2980  CA  SER B 186      98.370  27.740  62.590  0.00  0.00           C  
ATOM   2981  C   SER B 186      98.260  26.560  61.620  0.00  0.00           C  
ATOM   2982  O   SER B 186      99.240  25.870  61.300  0.00  0.00           O  
ATOM   2983  CB  SER B 186      99.320  28.800  61.960  0.00  0.00           C  
ATOM   2984  OG  SER B 186      98.830  29.330  60.730  0.00  0.00           O  
ATOM   2985  HN  SER B 186      99.790  27.400  64.110  0.00  0.00           H  
ATOM   2986  HA  SER B 186      97.390  28.180  62.670  0.00  0.00           H  
ATOM   2987  HB1 SER B 186     100.330  28.350  61.800  0.00  0.00           H  
ATOM   2988  HB2 SER B 186      99.450  29.630  62.690  0.00  0.00           H  
ATOM   2989  HG1 SER B 186      98.290  30.120  60.960  0.00  0.00           H  
ATOM   2990  N   VAL B 187      97.050  26.290  61.110  0.00  0.00           N  
ATOM   2991  CA  VAL B 187      96.810  25.250  60.120  0.00  0.00           C  
ATOM   2992  C   VAL B 187      97.170  25.740  58.720  0.00  0.00           C  
ATOM   2993  O   VAL B 187      97.970  25.110  58.030  0.00  0.00           O  
ATOM   2994  CB  VAL B 187      95.380  24.720  60.190  0.00  0.00           C  
ATOM   2995  CG1 VAL B 187      95.190  23.560  59.200  0.00  0.00           C  
ATOM   2996  CG2 VAL B 187      95.090  24.250  61.630  0.00  0.00           C  
ATOM   2997  HN  VAL B 187      96.250  26.830  61.400  0.00  0.00           H  
ATOM   2998  HA  VAL B 187      97.470  24.410  60.340  0.00  0.00           H  
ATOM   2999  HB  VAL B 187      94.670  25.540  59.930  0.00  0.00           H  
ATOM   3000 HG11 VAL B 187      95.340  23.890  58.150  0.00  0.00           H  
ATOM   3001 HG12 VAL B 187      95.910  22.740  59.420  0.00  0.00           H  
ATOM   3002 HG13 VAL B 187      94.160  23.150  59.280  0.00  0.00           H  
ATOM   3003 HG21 VAL B 187      94.090  23.780  61.680  0.00  0.00           H  
ATOM   3004 HG22 VAL B 187      95.100  25.100  62.340  0.00  0.00           H  
ATOM   3005 HG23 VAL B 187      95.840  23.500  61.950  0.00  0.00           H  
ATOM   3006  N   GLY B 188      96.650  26.920  58.310  0.00  0.00           N  
ATOM   3007  CA  GLY B 188      96.900  27.520  56.990  0.00  0.00           C  
ATOM   3008  C   GLY B 188      96.300  26.770  55.820  0.00  0.00           C  
ATOM   3009  O   GLY B 188      95.500  25.850  55.980  0.00  0.00           O  
ATOM   3010  HN  GLY B 188      95.970  27.370  58.890  0.00  0.00           H  
ATOM   3011  HA1 GLY B 188      97.970  27.540  56.840  0.00  0.00           H  
ATOM   3012  HA2 GLY B 188      96.450  28.500  57.000  0.00  0.00           H  
ATOM   3013  N   LYS B 189      96.640  27.170  54.570  0.00  0.00           N  
ATOM   3014  CA  LYS B 189      96.330  26.360  53.400  0.00  0.00           C  
ATOM   3015  C   LYS B 189      97.090  25.040  53.440  0.00  0.00           C  
ATOM   3016  O   LYS B 189      98.310  25.010  53.580  0.00  0.00           O  
ATOM   3017  CB  LYS B 189      96.600  27.080  52.040  0.00  0.00           C  
ATOM   3018  CG  LYS B 189      96.250  26.240  50.790  0.00  0.00           C  
ATOM   3019  CD  LYS B 189      96.450  26.980  49.450  0.00  0.00           C  
ATOM   3020  CE  LYS B 189      96.320  26.050  48.230  0.00  0.00           C  
ATOM   3021  NZ  LYS B 189      96.470  26.790  46.960  0.00  0.00           N1+
ATOM   3022  HN  LYS B 189      97.260  27.940  54.430  0.00  0.00           H  
ATOM   3023  HA  LYS B 189      95.270  26.120  53.440  0.00  0.00           H  
ATOM   3024  HB1 LYS B 189      97.680  27.360  51.990  0.00  0.00           H  
ATOM   3025  HB2 LYS B 189      96.010  28.020  52.020  0.00  0.00           H  
ATOM   3026  HG1 LYS B 189      95.190  25.900  50.860  0.00  0.00           H  
ATOM   3027  HG2 LYS B 189      96.900  25.340  50.780  0.00  0.00           H  
ATOM   3028  HD1 LYS B 189      97.470  27.430  49.450  0.00  0.00           H  
ATOM   3029  HD2 LYS B 189      95.710  27.810  49.380  0.00  0.00           H  
ATOM   3030  HE1 LYS B 189      95.310  25.570  48.220  0.00  0.00           H  
ATOM   3031  HE2 LYS B 189      97.090  25.260  48.260  0.00  0.00           H  
ATOM   3032  HZ1 LYS B 189      97.220  26.380  46.340  0.00  0.00           H  
ATOM   3033  HZ2 LYS B 189      96.690  27.800  47.120  0.00  0.00           H  
ATOM   3034  HZ3 LYS B 189      95.570  26.750  46.400  0.00  0.00           H  
ATOM   3035  N   GLN B 190      96.360  23.920  53.360  0.00  0.00           N  
ATOM   3036  CA  GLN B 190      96.870  22.570  53.400  0.00  0.00           C  
ATOM   3037  C   GLN B 190      95.750  21.770  52.770  0.00  0.00           C  
ATOM   3038  O   GLN B 190      94.670  22.300  52.540  0.00  0.00           O  
ATOM   3039  CB  GLN B 190      97.050  22.010  54.850  0.00  0.00           C  
ATOM   3040  CG  GLN B 190      98.180  22.640  55.710  0.00  0.00           C  
ATOM   3041  CD  GLN B 190      99.590  22.260  55.270  0.00  0.00           C  
ATOM   3042  NE2 GLN B 190     100.130  22.930  54.230  0.00  0.00           N  
ATOM   3043  OE1 GLN B 190     100.220  21.390  55.880  0.00  0.00           O  
ATOM   3044  HN  GLN B 190      95.370  23.960  53.220  0.00  0.00           H  
ATOM   3045  HA  GLN B 190      97.760  22.480  52.790  0.00  0.00           H  
ATOM   3046  HB1 GLN B 190      97.230  20.910  54.820  0.00  0.00           H  
ATOM   3047  HB2 GLN B 190      96.100  22.170  55.400  0.00  0.00           H  
ATOM   3048  HG1 GLN B 190      98.060  22.270  56.750  0.00  0.00           H  
ATOM   3049  HG2 GLN B 190      98.090  23.750  55.730  0.00  0.00           H  
ATOM   3050 HE21 GLN B 190     101.090  22.740  53.990  0.00  0.00           H  
ATOM   3051 HE22 GLN B 190      99.620  23.690  53.820  0.00  0.00           H  
ATOM   3052  N   ASP B 191      95.980  20.480  52.490  0.00  0.00           N  
ATOM   3053  CA  ASP B 191      94.920  19.550  52.160  0.00  0.00           C  
ATOM   3054  C   ASP B 191      95.120  18.270  52.960  0.00  0.00           C  
ATOM   3055  O   ASP B 191      95.750  18.260  54.020  0.00  0.00           O  
ATOM   3056  CB  ASP B 191      94.830  19.320  50.620  0.00  0.00           C  
ATOM   3057  CG  ASP B 191      96.130  18.880  49.980  0.00  0.00           C  
ATOM   3058  OD1 ASP B 191      96.700  17.840  50.410  0.00  0.00           O  
ATOM   3059  OD2 ASP B 191      96.590  19.560  49.020  0.00  0.00           O1-
ATOM   3060  HN  ASP B 191      96.890  20.080  52.580  0.00  0.00           H  
ATOM   3061  HA  ASP B 191      93.980  19.950  52.500  0.00  0.00           H  
ATOM   3062  HB1 ASP B 191      94.540  20.290  50.150  0.00  0.00           H  
ATOM   3063  HB2 ASP B 191      94.050  18.580  50.360  0.00  0.00           H  
ATOM   3064  N   LYS B 192      94.620  17.130  52.440  0.00  0.00           N  
ATOM   3065  CA  LYS B 192      94.780  15.790  52.960  0.00  0.00           C  
ATOM   3066  C   LYS B 192      96.240  15.390  53.160  0.00  0.00           C  
ATOM   3067  O   LYS B 192      96.600  14.710  54.130  0.00  0.00           O  
ATOM   3068  CB  LYS B 192      94.160  14.830  51.920  0.00  0.00           C  
ATOM   3069  CG  LYS B 192      94.190  13.330  52.270  0.00  0.00           C  
ATOM   3070  CD  LYS B 192      93.680  12.470  51.110  0.00  0.00           C  
ATOM   3071  CE  LYS B 192      93.470  11.010  51.500  0.00  0.00           C  
ATOM   3072  NZ  LYS B 192      92.900  10.250  50.370  0.00  0.00           N1+
ATOM   3073  HN  LYS B 192      94.110  17.210  51.590  0.00  0.00           H  
ATOM   3074  HA  LYS B 192      94.280  15.720  53.910  0.00  0.00           H  
ATOM   3075  HB1 LYS B 192      94.680  14.970  50.940  0.00  0.00           H  
ATOM   3076  HB2 LYS B 192      93.090  15.130  51.760  0.00  0.00           H  
ATOM   3077  HG1 LYS B 192      93.560  13.160  53.180  0.00  0.00           H  
ATOM   3078  HG2 LYS B 192      95.230  13.010  52.510  0.00  0.00           H  
ATOM   3079  HD1 LYS B 192      94.400  12.540  50.260  0.00  0.00           H  
ATOM   3080  HD2 LYS B 192      92.710  12.900  50.760  0.00  0.00           H  
ATOM   3081  HE1 LYS B 192      92.740  10.950  52.340  0.00  0.00           H  
ATOM   3082  HE2 LYS B 192      94.420  10.530  51.810  0.00  0.00           H  
ATOM   3083  HZ1 LYS B 192      92.620   9.300  50.680  0.00  0.00           H  
ATOM   3084  HZ2 LYS B 192      93.630  10.140  49.620  0.00  0.00           H  
ATOM   3085  HZ3 LYS B 192      92.060  10.760  49.990  0.00  0.00           H  
ATOM   3086  N   SER B 193      97.140  15.810  52.240  0.00  0.00           N  
ATOM   3087  CA  SER B 193      98.560  15.550  52.340  0.00  0.00           C  
ATOM   3088  C   SER B 193      99.250  16.280  53.480  0.00  0.00           C  
ATOM   3089  O   SER B 193      99.980  15.670  54.270  0.00  0.00           O  
ATOM   3090  CB  SER B 193      99.270  15.870  51.000  0.00  0.00           C  
ATOM   3091  OG  SER B 193      99.220  17.250  50.630  0.00  0.00           O  
ATOM   3092  HN  SER B 193      96.840  16.420  51.500  0.00  0.00           H  
ATOM   3093  HA  SER B 193      98.690  14.490  52.520  0.00  0.00           H  
ATOM   3094  HB1 SER B 193      98.800  15.270  50.190  0.00  0.00           H  
ATOM   3095  HB2 SER B 193     100.340  15.570  51.080  0.00  0.00           H  
ATOM   3096  HG1 SER B 193      98.270  17.480  50.430  0.00  0.00           H  
ATOM   3097  N   GLY B 194      98.980  17.590  53.650  0.00  0.00           N  
ATOM   3098  CA  GLY B 194      99.490  18.410  54.740  0.00  0.00           C  
ATOM   3099  C   GLY B 194      98.940  18.050  56.090  0.00  0.00           C  
ATOM   3100  O   GLY B 194      99.630  18.150  57.110  0.00  0.00           O  
ATOM   3101  HN  GLY B 194      98.450  18.040  52.920  0.00  0.00           H  
ATOM   3102  HA1 GLY B 194      99.210  19.430  54.530  0.00  0.00           H  
ATOM   3103  HA2 GLY B 194     100.560  18.280  54.780  0.00  0.00           H  
ATOM   3104  N   LEU B 195      97.690  17.570  56.130  0.00  0.00           N  
ATOM   3105  CA  LEU B 195      97.000  17.110  57.330  0.00  0.00           C  
ATOM   3106  C   LEU B 195      97.720  15.960  58.030  0.00  0.00           C  
ATOM   3107  O   LEU B 195      97.710  15.850  59.260  0.00  0.00           O  
ATOM   3108  CB  LEU B 195      95.550  16.700  56.950  0.00  0.00           C  
ATOM   3109  CG  LEU B 195      94.610  16.340  58.120  0.00  0.00           C  
ATOM   3110  CD1 LEU B 195      94.440  17.490  59.120  0.00  0.00           C  
ATOM   3111  CD2 LEU B 195      93.240  15.890  57.580  0.00  0.00           C  
ATOM   3112  HN  LEU B 195      97.150  17.570  55.290  0.00  0.00           H  
ATOM   3113  HA  LEU B 195      96.980  17.940  58.020  0.00  0.00           H  
ATOM   3114  HB1 LEU B 195      95.590  15.850  56.240  0.00  0.00           H  
ATOM   3115  HB2 LEU B 195      95.090  17.560  56.410  0.00  0.00           H  
ATOM   3116  HG  LEU B 195      95.040  15.480  58.680  0.00  0.00           H  
ATOM   3117 HD11 LEU B 195      95.410  17.730  59.610  0.00  0.00           H  
ATOM   3118 HD12 LEU B 195      93.710  17.220  59.910  0.00  0.00           H  
ATOM   3119 HD13 LEU B 195      94.080  18.410  58.600  0.00  0.00           H  
ATOM   3120 HD21 LEU B 195      92.770  16.720  57.000  0.00  0.00           H  
ATOM   3121 HD22 LEU B 195      93.350  15.010  56.910  0.00  0.00           H  
ATOM   3122 HD23 LEU B 195      92.570  15.620  58.420  0.00  0.00           H  
ATOM   3123  N   LEU B 196      98.380  15.050  57.270  0.00  0.00           N  
ATOM   3124  CA  LEU B 196      99.220  14.000  57.820  0.00  0.00           C  
ATOM   3125  C   LEU B 196     100.410  14.540  58.610  0.00  0.00           C  
ATOM   3126  O   LEU B 196     100.650  14.170  59.760  0.00  0.00           O  
ATOM   3127  CB  LEU B 196      99.720  13.120  56.650  0.00  0.00           C  
ATOM   3128  CG  LEU B 196     100.630  11.930  57.020  0.00  0.00           C  
ATOM   3129  CD1 LEU B 196      99.950  10.950  57.980  0.00  0.00           C  
ATOM   3130  CD2 LEU B 196     101.080  11.200  55.740  0.00  0.00           C  
ATOM   3131  HN  LEU B 196      98.360  15.150  56.280  0.00  0.00           H  
ATOM   3132  HA  LEU B 196      98.640  13.400  58.510  0.00  0.00           H  
ATOM   3133  HB1 LEU B 196     100.260  13.750  55.920  0.00  0.00           H  
ATOM   3134  HB2 LEU B 196      98.820  12.710  56.130  0.00  0.00           H  
ATOM   3135  HG  LEU B 196     101.550  12.320  57.520  0.00  0.00           H  
ATOM   3136 HD11 LEU B 196      99.730  11.430  58.960  0.00  0.00           H  
ATOM   3137 HD12 LEU B 196     100.600  10.070  58.170  0.00  0.00           H  
ATOM   3138 HD13 LEU B 196      98.990  10.580  57.550  0.00  0.00           H  
ATOM   3139 HD21 LEU B 196     100.200  10.770  55.220  0.00  0.00           H  
ATOM   3140 HD22 LEU B 196     101.600  11.900  55.060  0.00  0.00           H  
ATOM   3141 HD23 LEU B 196     101.770  10.370  55.990  0.00  0.00           H  
ATOM   3142  N   MET B 197     101.160  15.490  58.020  0.00  0.00           N  
ATOM   3143  CA  MET B 197     102.300  16.130  58.650  0.00  0.00           C  
ATOM   3144  C   MET B 197     101.930  17.000  59.840  0.00  0.00           C  
ATOM   3145  O   MET B 197     102.570  16.940  60.890  0.00  0.00           O  
ATOM   3146  CB  MET B 197     103.090  16.930  57.590  0.00  0.00           C  
ATOM   3147  CG  MET B 197     103.640  16.030  56.470  0.00  0.00           C  
ATOM   3148  SD  MET B 197     104.670  16.880  55.240  0.00  0.00           S  
ATOM   3149  CE  MET B 197     103.310  17.740  54.400  0.00  0.00           C  
ATOM   3150  HN  MET B 197     100.920  15.810  57.110  0.00  0.00           H  
ATOM   3151  HA  MET B 197     102.950  15.340  59.030  0.00  0.00           H  
ATOM   3152  HB1 MET B 197     103.950  17.440  58.080  0.00  0.00           H  
ATOM   3153  HB2 MET B 197     102.440  17.720  57.160  0.00  0.00           H  
ATOM   3154  HG1 MET B 197     102.800  15.530  55.950  0.00  0.00           H  
ATOM   3155  HG2 MET B 197     104.240  15.220  56.950  0.00  0.00           H  
ATOM   3156  HE1 MET B 197     103.660  18.230  53.460  0.00  0.00           H  
ATOM   3157  HE2 MET B 197     102.500  17.020  54.110  0.00  0.00           H  
ATOM   3158  HE3 MET B 197     102.870  18.520  55.040  0.00  0.00           H  
ATOM   3159  N   LYS B 198     100.850  17.800  59.730  0.00  0.00           N  
ATOM   3160  CA  LYS B 198     100.350  18.610  60.820  0.00  0.00           C  
ATOM   3161  C   LYS B 198      99.930  17.770  62.040  0.00  0.00           C  
ATOM   3162  O   LYS B 198     100.320  18.090  63.160  0.00  0.00           O  
ATOM   3163  CB  LYS B 198      99.180  19.520  60.370  0.00  0.00           C  
ATOM   3164  CG  LYS B 198      99.560  20.620  59.350  0.00  0.00           C  
ATOM   3165  CD  LYS B 198     100.080  21.950  59.950  0.00  0.00           C  
ATOM   3166  CE  LYS B 198     100.350  22.990  58.850  0.00  0.00           C  
ATOM   3167  NZ  LYS B 198     100.620  24.360  59.340  0.00  0.00           N1+
ATOM   3168  HN  LYS B 198     100.360  17.860  58.850  0.00  0.00           H  
ATOM   3169  HA  LYS B 198     101.160  19.240  61.160  0.00  0.00           H  
ATOM   3170  HB1 LYS B 198      98.710  20.020  61.260  0.00  0.00           H  
ATOM   3171  HB2 LYS B 198      98.400  18.870  59.910  0.00  0.00           H  
ATOM   3172  HG1 LYS B 198      98.630  20.860  58.780  0.00  0.00           H  
ATOM   3173  HG2 LYS B 198     100.290  20.220  58.620  0.00  0.00           H  
ATOM   3174  HD1 LYS B 198     101.020  21.760  60.520  0.00  0.00           H  
ATOM   3175  HD2 LYS B 198      99.320  22.340  60.660  0.00  0.00           H  
ATOM   3176  HE1 LYS B 198      99.450  23.050  58.200  0.00  0.00           H  
ATOM   3177  HE2 LYS B 198     101.210  22.670  58.220  0.00  0.00           H  
ATOM   3178  HZ1 LYS B 198     100.700  24.990  58.500  0.00  0.00           H  
ATOM   3179  HZ2 LYS B 198     101.520  24.430  59.880  0.00  0.00           H  
ATOM   3180  HZ3 LYS B 198      99.860  24.730  59.950  0.00  0.00           H  
ATOM   3181  N   LEU B 199      99.200  16.640  61.870  0.00  0.00           N  
ATOM   3182  CA  LEU B 199      98.880  15.760  63.000  0.00  0.00           C  
ATOM   3183  C   LEU B 199     100.100  15.100  63.650  0.00  0.00           C  
ATOM   3184  O   LEU B 199     100.180  15.020  64.880  0.00  0.00           O  
ATOM   3185  CB  LEU B 199      97.820  14.670  62.690  0.00  0.00           C  
ATOM   3186  CG  LEU B 199      96.380  15.170  62.430  0.00  0.00           C  
ATOM   3187  CD1 LEU B 199      95.400  13.980  62.470  0.00  0.00           C  
ATOM   3188  CD2 LEU B 199      95.890  16.230  63.420  0.00  0.00           C  
ATOM   3189  HN  LEU B 199      98.860  16.370  60.970  0.00  0.00           H  
ATOM   3190  HA  LEU B 199      98.480  16.380  63.780  0.00  0.00           H  
ATOM   3191  HB1 LEU B 199      97.760  13.990  63.570  0.00  0.00           H  
ATOM   3192  HB2 LEU B 199      98.160  14.060  61.830  0.00  0.00           H  
ATOM   3193  HG  LEU B 199      96.350  15.610  61.410  0.00  0.00           H  
ATOM   3194 HD11 LEU B 199      95.740  13.170  61.800  0.00  0.00           H  
ATOM   3195 HD12 LEU B 199      94.390  14.300  62.160  0.00  0.00           H  
ATOM   3196 HD13 LEU B 199      95.340  13.570  63.500  0.00  0.00           H  
ATOM   3197 HD21 LEU B 199      95.980  15.860  64.470  0.00  0.00           H  
ATOM   3198 HD22 LEU B 199      96.480  17.160  63.330  0.00  0.00           H  
ATOM   3199 HD23 LEU B 199      94.820  16.460  63.230  0.00  0.00           H  
ATOM   3200  N   GLN B 200     101.110  14.640  62.880  0.00  0.00           N  
ATOM   3201  CA  GLN B 200     102.350  14.120  63.450  0.00  0.00           C  
ATOM   3202  C   GLN B 200     103.120  15.180  64.260  0.00  0.00           C  
ATOM   3203  O   GLN B 200     103.570  14.930  65.380  0.00  0.00           O  
ATOM   3204  CB  GLN B 200     103.270  13.540  62.340  0.00  0.00           C  
ATOM   3205  CG  GLN B 200     102.710  12.250  61.690  0.00  0.00           C  
ATOM   3206  CD  GLN B 200     103.660  11.700  60.620  0.00  0.00           C  
ATOM   3207  NE2 GLN B 200     103.790  10.350  60.550  0.00  0.00           N  
ATOM   3208  OE1 GLN B 200     104.280  12.440  59.850  0.00  0.00           O  
ATOM   3209  HN  GLN B 200     101.030  14.650  61.880  0.00  0.00           H  
ATOM   3210  HA  GLN B 200     102.100  13.330  64.140  0.00  0.00           H  
ATOM   3211  HB1 GLN B 200     104.270  13.300  62.770  0.00  0.00           H  
ATOM   3212  HB2 GLN B 200     103.420  14.310  61.550  0.00  0.00           H  
ATOM   3213  HG1 GLN B 200     101.740  12.460  61.190  0.00  0.00           H  
ATOM   3214  HG2 GLN B 200     102.550  11.480  62.470  0.00  0.00           H  
ATOM   3215 HE21 GLN B 200     104.480  10.000  59.930  0.00  0.00           H  
ATOM   3216 HE22 GLN B 200     103.240   9.760  61.140  0.00  0.00           H  
ATOM   3217  N   ASN B 201     103.210  16.420  63.740  0.00  0.00           N  
ATOM   3218  CA  ASN B 201     103.750  17.560  64.470  0.00  0.00           C  
ATOM   3219  C   ASN B 201     102.950  17.930  65.720  0.00  0.00           C  
ATOM   3220  O   ASN B 201     103.500  18.300  66.760  0.00  0.00           O  
ATOM   3221  CB  ASN B 201     103.800  18.810  63.550  0.00  0.00           C  
ATOM   3222  CG  ASN B 201     104.840  18.660  62.450  0.00  0.00           C  
ATOM   3223  ND2 ASN B 201     104.690  19.510  61.410  0.00  0.00           N  
ATOM   3224  OD1 ASN B 201     105.790  17.870  62.520  0.00  0.00           O  
ATOM   3225  HN  ASN B 201     102.890  16.580  62.810  0.00  0.00           H  
ATOM   3226  HA  ASN B 201     104.750  17.310  64.810  0.00  0.00           H  
ATOM   3227  HB1 ASN B 201     104.090  19.710  64.130  0.00  0.00           H  
ATOM   3228  HB2 ASN B 201     102.800  18.970  63.090  0.00  0.00           H  
ATOM   3229 HD21 ASN B 201     103.920  20.130  61.370  0.00  0.00           H  
ATOM   3230 HD22 ASN B 201     105.430  19.560  60.720  0.00  0.00           H  
ATOM   3231  N   LEU B 202     101.600  17.890  65.670  0.00  0.00           N  
ATOM   3232  CA  LEU B 202     100.710  18.110  66.800  0.00  0.00           C  
ATOM   3233  C   LEU B 202     100.830  17.060  67.900  0.00  0.00           C  
ATOM   3234  O   LEU B 202     100.840  17.400  69.090  0.00  0.00           O  
ATOM   3235  CB  LEU B 202      99.250  18.190  66.310  0.00  0.00           C  
ATOM   3236  CG  LEU B 202      98.900  19.540  65.670  0.00  0.00           C  
ATOM   3237  CD1 LEU B 202      97.630  19.420  64.820  0.00  0.00           C  
ATOM   3238  CD2 LEU B 202      98.710  20.620  66.740  0.00  0.00           C  
ATOM   3239  HN  LEU B 202     101.150  17.690  64.790  0.00  0.00           H  
ATOM   3240  HA  LEU B 202     100.980  19.040  67.270  0.00  0.00           H  
ATOM   3241  HB1 LEU B 202      98.530  18.020  67.140  0.00  0.00           H  
ATOM   3242  HB2 LEU B 202      99.080  17.380  65.570  0.00  0.00           H  
ATOM   3243  HG  LEU B 202      99.730  19.850  64.990  0.00  0.00           H  
ATOM   3244 HD11 LEU B 202      97.800  18.720  63.980  0.00  0.00           H  
ATOM   3245 HD12 LEU B 202      97.360  20.410  64.380  0.00  0.00           H  
ATOM   3246 HD13 LEU B 202      96.780  19.050  65.430  0.00  0.00           H  
ATOM   3247 HD21 LEU B 202      97.930  20.300  67.470  0.00  0.00           H  
ATOM   3248 HD22 LEU B 202      99.650  20.810  67.300  0.00  0.00           H  
ATOM   3249 HD23 LEU B 202      98.380  21.570  66.270  0.00  0.00           H  
ATOM   3250  N   CYS B 203     100.950  15.770  67.540  0.00  0.00           N  
ATOM   3251  CA  CYS B 203     101.190  14.670  68.470  0.00  0.00           C  
ATOM   3252  C   CYS B 203     102.510  14.830  69.230  0.00  0.00           C  
ATOM   3253  O   CYS B 203     102.580  14.630  70.440  0.00  0.00           O  
ATOM   3254  CB  CYS B 203     101.180  13.320  67.690  0.00  0.00           C  
ATOM   3255  SG  CYS B 203     101.060  11.840  68.760  0.00  0.00           S  
ATOM   3256  HN  CYS B 203     100.860  15.520  66.570  0.00  0.00           H  
ATOM   3257  HA  CYS B 203     100.400  14.680  69.200  0.00  0.00           H  
ATOM   3258  HB1 CYS B 203     102.070  13.260  67.040  0.00  0.00           H  
ATOM   3259  HB2 CYS B 203     100.290  13.340  67.020  0.00  0.00           H  
ATOM   3260  HG1 CYS B 203     102.210  12.010  69.400  0.00  0.00           H  
ATOM   3261  N   THR B 204     103.570  15.280  68.520  0.00  0.00           N  
ATOM   3262  CA  THR B 204     104.920  15.540  69.050  0.00  0.00           C  
ATOM   3263  C   THR B 204     104.940  16.560  70.190  0.00  0.00           C  
ATOM   3264  O   THR B 204     105.760  16.500  71.100  0.00  0.00           O  
ATOM   3265  CB  THR B 204     105.890  15.980  67.940  0.00  0.00           C  
ATOM   3266  CG2 THR B 204     107.330  16.090  68.460  0.00  0.00           C  
ATOM   3267  OG1 THR B 204     105.930  15.020  66.890  0.00  0.00           O  
ATOM   3268  HN  THR B 204     103.440  15.410  67.540  0.00  0.00           H  
ATOM   3269  HA  THR B 204     105.290  14.610  69.460  0.00  0.00           H  
ATOM   3270  HB  THR B 204     105.570  16.960  67.520  0.00  0.00           H  
ATOM   3271  HG1 THR B 204     105.080  15.040  66.420  0.00  0.00           H  
ATOM   3272 HG21 THR B 204     107.430  16.900  69.220  0.00  0.00           H  
ATOM   3273 HG22 THR B 204     108.020  16.320  67.620  0.00  0.00           H  
ATOM   3274 HG23 THR B 204     107.650  15.130  68.920  0.00  0.00           H  
ATOM   3275  N   ARG B 205     104.010  17.540  70.200  0.00  0.00           N  
ATOM   3276  CA  ARG B 205     103.920  18.540  71.250  0.00  0.00           C  
ATOM   3277  C   ARG B 205     103.360  18.030  72.580  0.00  0.00           C  
ATOM   3278  O   ARG B 205     103.470  18.690  73.610  0.00  0.00           O  
ATOM   3279  CB  ARG B 205     103.030  19.730  70.810  0.00  0.00           C  
ATOM   3280  CG  ARG B 205     103.660  20.600  69.710  0.00  0.00           C  
ATOM   3281  CD  ARG B 205     102.840  21.860  69.380  0.00  0.00           C  
ATOM   3282  NE  ARG B 205     103.600  22.610  68.330  0.00  0.00           N  
ATOM   3283  CZ  ARG B 205     104.630  23.420  68.580  0.00  0.00           C  
ATOM   3284  NH1 ARG B 205     104.930  23.850  69.800  0.00  0.00           N1+
ATOM   3285  NH2 ARG B 205     105.440  23.800  67.600  0.00  0.00           N  
ATOM   3286  HN  ARG B 205     103.330  17.580  69.470  0.00  0.00           H  
ATOM   3287  HA  ARG B 205     104.910  18.920  71.460  0.00  0.00           H  
ATOM   3288  HB1 ARG B 205     102.850  20.400  71.690  0.00  0.00           H  
ATOM   3289  HB2 ARG B 205     102.040  19.350  70.470  0.00  0.00           H  
ATOM   3290  HG1 ARG B 205     103.800  19.990  68.790  0.00  0.00           H  
ATOM   3291  HG2 ARG B 205     104.680  20.910  70.060  0.00  0.00           H  
ATOM   3292  HD1 ARG B 205     102.680  22.500  70.280  0.00  0.00           H  
ATOM   3293  HD2 ARG B 205     101.840  21.580  68.980  0.00  0.00           H  
ATOM   3294  HE  ARG B 205     103.480  22.340  67.370  0.00  0.00           H  
ATOM   3295 HH11 ARG B 205     104.340  23.630  70.580  0.00  0.00           H  
ATOM   3296 HH12 ARG B 205     105.810  24.320  69.910  0.00  0.00           H  
ATOM   3297 HH21 ARG B 205     105.390  23.340  66.700  0.00  0.00           H  
ATOM   3298 HH22 ARG B 205     106.270  24.280  67.900  0.00  0.00           H  
ATOM   3299  N   LEU B 206     102.750  16.830  72.620  0.00  0.00           N  
ATOM   3300  CA  LEU B 206     101.960  16.420  73.770  0.00  0.00           C  
ATOM   3301  C   LEU B 206     102.750  15.650  74.830  0.00  0.00           C  
ATOM   3302  O   LEU B 206     102.190  15.250  75.850  0.00  0.00           O  
ATOM   3303  CB  LEU B 206     100.750  15.570  73.300  0.00  0.00           C  
ATOM   3304  CG  LEU B 206      99.740  16.330  72.420  0.00  0.00           C  
ATOM   3305  CD1 LEU B 206      98.680  15.390  71.860  0.00  0.00           C  
ATOM   3306  CD2 LEU B 206      99.050  17.470  73.180  0.00  0.00           C  
ATOM   3307  HN  LEU B 206     102.720  16.230  71.820  0.00  0.00           H  
ATOM   3308  HA  LEU B 206     101.570  17.300  74.280  0.00  0.00           H  
ATOM   3309  HB1 LEU B 206     100.200  15.170  74.190  0.00  0.00           H  
ATOM   3310  HB2 LEU B 206     101.140  14.700  72.730  0.00  0.00           H  
ATOM   3311  HG  LEU B 206     100.290  16.770  71.560  0.00  0.00           H  
ATOM   3312 HD11 LEU B 206      99.150  14.560  71.300  0.00  0.00           H  
ATOM   3313 HD12 LEU B 206      98.000  15.940  71.170  0.00  0.00           H  
ATOM   3314 HD13 LEU B 206      98.070  14.960  72.680  0.00  0.00           H  
ATOM   3315 HD21 LEU B 206      98.530  17.080  74.080  0.00  0.00           H  
ATOM   3316 HD22 LEU B 206      99.780  18.240  73.510  0.00  0.00           H  
ATOM   3317 HD23 LEU B 206      98.290  17.970  72.540  0.00  0.00           H  
ATOM   3318  N   ASP B 207     104.070  15.490  74.650  0.00  0.00           N  
ATOM   3319  CA  ASP B 207     104.910  14.790  75.600  0.00  0.00           C  
ATOM   3320  C   ASP B 207     106.310  15.420  75.640  0.00  0.00           C  
ATOM   3321  O   ASP B 207     107.300  14.850  75.190  0.00  0.00           O  
ATOM   3322  CB  ASP B 207     104.910  13.280  75.260  0.00  0.00           C  
ATOM   3323  CG  ASP B 207     105.550  12.420  76.340  0.00  0.00           C  
ATOM   3324  OD1 ASP B 207     105.440  12.740  77.550  0.00  0.00           O  
ATOM   3325  OD2 ASP B 207     106.180  11.400  75.960  0.00  0.00           O1-
ATOM   3326  HN  ASP B 207     104.500  15.800  73.800  0.00  0.00           H  
ATOM   3327  HA  ASP B 207     104.490  14.930  76.580  0.00  0.00           H  
ATOM   3328  HB1 ASP B 207     105.430  13.100  74.300  0.00  0.00           H  
ATOM   3329  HB2 ASP B 207     103.860  12.930  75.160  0.00  0.00           H  
ATOM   3330  N   GLN B 208     106.420  16.650  76.200  0.00  0.00           N  
ATOM   3331  CA  GLN B 208     107.660  17.420  76.240  0.00  0.00           C  
ATOM   3332  C   GLN B 208     108.810  16.740  76.970  0.00  0.00           C  
ATOM   3333  O   GLN B 208     109.980  16.810  76.570  0.00  0.00           O  
ATOM   3334  CB  GLN B 208     107.480  18.780  76.960  0.00  0.00           C  
ATOM   3335  CG  GLN B 208     106.340  19.680  76.440  0.00  0.00           C  
ATOM   3336  CD  GLN B 208     106.390  21.050  77.130  0.00  0.00           C  
ATOM   3337  NE2 GLN B 208     106.280  21.050  78.480  0.00  0.00           N  
ATOM   3338  OE1 GLN B 208     106.550  22.080  76.480  0.00  0.00           O  
ATOM   3339  HN  GLN B 208     105.610  17.080  76.580  0.00  0.00           H  
ATOM   3340  HA  GLN B 208     107.990  17.590  75.220  0.00  0.00           H  
ATOM   3341  HB1 GLN B 208     108.440  19.350  76.870  0.00  0.00           H  
ATOM   3342  HB2 GLN B 208     107.320  18.590  78.050  0.00  0.00           H  
ATOM   3343  HG1 GLN B 208     105.350  19.220  76.620  0.00  0.00           H  
ATOM   3344  HG2 GLN B 208     106.460  19.850  75.350  0.00  0.00           H  
ATOM   3345 HE21 GLN B 208     106.460  21.930  78.950  0.00  0.00           H  
ATOM   3346 HE22 GLN B 208     106.310  20.180  78.970  0.00  0.00           H  
ATOM   3347  N   ASP B 209     108.500  16.050  78.080  0.00  0.00           N  
ATOM   3348  CA  ASP B 209     109.470  15.410  78.920  0.00  0.00           C  
ATOM   3349  C   ASP B 209     109.710  13.960  78.520  0.00  0.00           C  
ATOM   3350  O   ASP B 209     110.480  13.250  79.170  0.00  0.00           O  
ATOM   3351  CB  ASP B 209     109.070  15.570  80.420  0.00  0.00           C  
ATOM   3352  CG  ASP B 209     107.660  15.130  80.750  0.00  0.00           C  
ATOM   3353  OD1 ASP B 209     106.670  15.720  80.220  0.00  0.00           O  
ATOM   3354  OD2 ASP B 209     107.500  14.250  81.630  0.00  0.00           O1-
ATOM   3355  HN  ASP B 209     107.560  16.020  78.430  0.00  0.00           H  
ATOM   3356  HA  ASP B 209     110.430  15.910  78.800  0.00  0.00           H  
ATOM   3357  HB1 ASP B 209     109.140  16.650  80.680  0.00  0.00           H  
ATOM   3358  HB2 ASP B 209     109.780  15.020  81.070  0.00  0.00           H  
ATOM   3359  N   GLU B 210     109.120  13.530  77.380  0.00  0.00           N  
ATOM   3360  CA  GLU B 210     109.380  12.300  76.660  0.00  0.00           C  
ATOM   3361  C   GLU B 210     109.180  11.030  77.490  0.00  0.00           C  
ATOM   3362  O   GLU B 210     110.040  10.160  77.620  0.00  0.00           O  
ATOM   3363  CB  GLU B 210     110.700  12.370  75.850  0.00  0.00           C  
ATOM   3364  CG  GLU B 210     110.620  13.500  74.790  0.00  0.00           C  
ATOM   3365  CD  GLU B 210     111.880  13.720  74.000  0.00  0.00           C  
ATOM   3366  OE1 GLU B 210     112.220  12.890  73.110  0.00  0.00           O  
ATOM   3367  OE2 GLU B 210     112.520  14.810  74.170  0.00  0.00           O1-
ATOM   3368  HN  GLU B 210     108.520  14.160  76.880  0.00  0.00           H  
ATOM   3369  HA  GLU B 210     108.610  12.240  75.910  0.00  0.00           H  
ATOM   3370  HB1 GLU B 210     110.880  11.410  75.330  0.00  0.00           H  
ATOM   3371  HB2 GLU B 210     111.550  12.560  76.550  0.00  0.00           H  
ATOM   3372  HG1 GLU B 210     110.360  14.460  75.290  0.00  0.00           H  
ATOM   3373  HG2 GLU B 210     109.800  13.280  74.080  0.00  0.00           H  
ATOM   3374  N   SER B 211     107.970  10.920  78.060  0.00  0.00           N  
ATOM   3375  CA  SER B 211     107.520   9.840  78.910  0.00  0.00           C  
ATOM   3376  C   SER B 211     107.020   8.630  78.140  0.00  0.00           C  
ATOM   3377  O   SER B 211     106.930   7.530  78.690  0.00  0.00           O  
ATOM   3378  CB  SER B 211     106.430  10.340  79.910  0.00  0.00           C  
ATOM   3379  OG  SER B 211     105.190  10.700  79.290  0.00  0.00           O  
ATOM   3380  HN  SER B 211     107.270  11.600  77.790  0.00  0.00           H  
ATOM   3381  HA  SER B 211     108.360   9.510  79.500  0.00  0.00           H  
ATOM   3382  HB1 SER B 211     106.840  11.230  80.430  0.00  0.00           H  
ATOM   3383  HB2 SER B 211     106.240   9.550  80.670  0.00  0.00           H  
ATOM   3384  HG1 SER B 211     105.370  11.390  78.610  0.00  0.00           H  
ATOM   3385  N   PHE B 212     106.740   8.800  76.840  0.00  0.00           N  
ATOM   3386  CA  PHE B 212     106.360   7.740  75.920  0.00  0.00           C  
ATOM   3387  C   PHE B 212     107.370   7.640  74.790  0.00  0.00           C  
ATOM   3388  O   PHE B 212     108.220   8.510  74.590  0.00  0.00           O  
ATOM   3389  CB  PHE B 212     104.970   8.020  75.280  0.00  0.00           C  
ATOM   3390  CG  PHE B 212     103.920   8.270  76.340  0.00  0.00           C  
ATOM   3391  CD1 PHE B 212     103.200   9.480  76.330  0.00  0.00           C  
ATOM   3392  CD2 PHE B 212     103.660   7.330  77.350  0.00  0.00           C  
ATOM   3393  CE1 PHE B 212     102.230   9.740  77.300  0.00  0.00           C  
ATOM   3394  CE2 PHE B 212     102.710   7.600  78.340  0.00  0.00           C  
ATOM   3395  CZ  PHE B 212     101.980   8.800  78.310  0.00  0.00           C  
ATOM   3396  HN  PHE B 212     106.700   9.740  76.470  0.00  0.00           H  
ATOM   3397  HA  PHE B 212     106.350   6.790  76.440  0.00  0.00           H  
ATOM   3398  HB1 PHE B 212     104.630   7.160  74.670  0.00  0.00           H  
ATOM   3399  HB2 PHE B 212     105.030   8.930  74.640  0.00  0.00           H  
ATOM   3400  HD1 PHE B 212     103.420  10.220  75.570  0.00  0.00           H  
ATOM   3401  HD2 PHE B 212     104.210   6.410  77.380  0.00  0.00           H  
ATOM   3402  HE1 PHE B 212     101.700  10.680  77.280  0.00  0.00           H  
ATOM   3403  HE2 PHE B 212     102.540   6.890  79.130  0.00  0.00           H  
ATOM   3404  HZ  PHE B 212     101.250   9.010  79.080  0.00  0.00           H  
ATOM   3405  N   SER B 213     107.340   6.540  74.000  0.00  0.00           N  
ATOM   3406  CA  SER B 213     108.160   6.380  72.800  0.00  0.00           C  
ATOM   3407  C   SER B 213     107.870   7.420  71.730  0.00  0.00           C  
ATOM   3408  O   SER B 213     106.740   7.920  71.600  0.00  0.00           O  
ATOM   3409  CB  SER B 213     108.070   4.960  72.170  0.00  0.00           C  
ATOM   3410  OG  SER B 213     109.030   4.760  71.130  0.00  0.00           O  
ATOM   3411  HN  SER B 213     106.650   5.830  74.160  0.00  0.00           H  
ATOM   3412  HA  SER B 213     109.190   6.530  73.110  0.00  0.00           H  
ATOM   3413  HB1 SER B 213     107.050   4.790  71.770  0.00  0.00           H  
ATOM   3414  HB2 SER B 213     108.240   4.200  72.970  0.00  0.00           H  
ATOM   3415  HG1 SER B 213     109.890   4.590  71.580  0.00  0.00           H  
ATOM   3416  N   GLN B 214     108.880   7.770  70.910  0.00  0.00           N  
ATOM   3417  CA  GLN B 214     108.830   8.900  69.990  0.00  0.00           C  
ATOM   3418  C   GLN B 214     108.270   8.470  68.640  0.00  0.00           C  
ATOM   3419  O   GLN B 214     108.240   9.240  67.670  0.00  0.00           O  
ATOM   3420  CB  GLN B 214     110.270   9.450  69.780  0.00  0.00           C  
ATOM   3421  CG  GLN B 214     111.030   9.780  71.090  0.00  0.00           C  
ATOM   3422  CD  GLN B 214     112.540   9.900  70.840  0.00  0.00           C  
ATOM   3423  NE2 GLN B 214     113.210  10.900  71.460  0.00  0.00           N  
ATOM   3424  OE1 GLN B 214     113.140   9.090  70.130  0.00  0.00           O  
ATOM   3425  HN  GLN B 214     109.750   7.290  70.950  0.00  0.00           H  
ATOM   3426  HA  GLN B 214     108.190   9.680  70.400  0.00  0.00           H  
ATOM   3427  HB1 GLN B 214     110.220  10.360  69.150  0.00  0.00           H  
ATOM   3428  HB2 GLN B 214     110.840   8.680  69.210  0.00  0.00           H  
ATOM   3429  HG1 GLN B 214     110.910   8.980  71.840  0.00  0.00           H  
ATOM   3430  HG2 GLN B 214     110.640  10.720  71.530  0.00  0.00           H  
ATOM   3431 HE21 GLN B 214     114.190  10.940  71.330  0.00  0.00           H  
ATOM   3432 HE22 GLN B 214     112.730  11.520  72.100  0.00  0.00           H  
ATOM   3433  N   ARG B 215     107.820   7.210  68.520  0.00  0.00           N  
ATOM   3434  CA  ARG B 215     107.300   6.640  67.300  0.00  0.00           C  
ATOM   3435  C   ARG B 215     105.960   7.230  66.850  0.00  0.00           C  
ATOM   3436  O   ARG B 215     104.930   7.100  67.500  0.00  0.00           O  
ATOM   3437  CB  ARG B 215     107.220   5.100  67.410  0.00  0.00           C  
ATOM   3438  CG  ARG B 215     107.230   4.400  66.040  0.00  0.00           C  
ATOM   3439  CD  ARG B 215     107.380   2.880  66.130  0.00  0.00           C  
ATOM   3440  NE  ARG B 215     107.800   2.430  64.760  0.00  0.00           N  
ATOM   3441  CZ  ARG B 215     107.390   1.320  64.140  0.00  0.00           C  
ATOM   3442  NH1 ARG B 215     106.340   0.630  64.570  0.00  0.00           N1+
ATOM   3443  NH2 ARG B 215     108.040   0.920  63.060  0.00  0.00           N  
ATOM   3444  HN  ARG B 215     107.860   6.620  69.320  0.00  0.00           H  
ATOM   3445  HA  ARG B 215     108.020   6.870  66.530  0.00  0.00           H  
ATOM   3446  HB1 ARG B 215     106.320   4.810  68.010  0.00  0.00           H  
ATOM   3447  HB2 ARG B 215     108.120   4.760  67.980  0.00  0.00           H  
ATOM   3448  HG1 ARG B 215     108.100   4.820  65.480  0.00  0.00           H  
ATOM   3449  HG2 ARG B 215     106.310   4.650  65.480  0.00  0.00           H  
ATOM   3450  HD1 ARG B 215     106.430   2.410  66.460  0.00  0.00           H  
ATOM   3451  HD2 ARG B 215     108.190   2.610  66.850  0.00  0.00           H  
ATOM   3452  HE  ARG B 215     108.530   2.950  64.290  0.00  0.00           H  
ATOM   3453 HH11 ARG B 215     105.690   1.110  65.170  0.00  0.00           H  
ATOM   3454 HH12 ARG B 215     105.960  -0.110  64.000  0.00  0.00           H  
ATOM   3455 HH21 ARG B 215     108.800   1.470  62.740  0.00  0.00           H  
ATOM   3456 HH22 ARG B 215     107.750   0.090  62.570  0.00  0.00           H  
ATOM   3457  N   LEU B 216     105.970   7.930  65.690  0.00  0.00           N  
ATOM   3458  CA  LEU B 216     104.840   8.640  65.140  0.00  0.00           C  
ATOM   3459  C   LEU B 216     103.690   7.740  64.660  0.00  0.00           C  
ATOM   3460  O   LEU B 216     103.930   6.610  64.220  0.00  0.00           O  
ATOM   3461  CB  LEU B 216     105.290   9.550  63.960  0.00  0.00           C  
ATOM   3462  CG  LEU B 216     106.240  10.690  64.370  0.00  0.00           C  
ATOM   3463  CD1 LEU B 216     106.810  11.380  63.130  0.00  0.00           C  
ATOM   3464  CD2 LEU B 216     105.540  11.710  65.290  0.00  0.00           C  
ATOM   3465  HN  LEU B 216     106.830   8.020  65.180  0.00  0.00           H  
ATOM   3466  HA  LEU B 216     104.460   9.250  65.940  0.00  0.00           H  
ATOM   3467  HB1 LEU B 216     104.400  10.010  63.470  0.00  0.00           H  
ATOM   3468  HB2 LEU B 216     105.800   8.910  63.200  0.00  0.00           H  
ATOM   3469  HG  LEU B 216     107.100  10.250  64.940  0.00  0.00           H  
ATOM   3470 HD11 LEU B 216     107.370  10.650  62.500  0.00  0.00           H  
ATOM   3471 HD12 LEU B 216     107.520  12.190  63.430  0.00  0.00           H  
ATOM   3472 HD13 LEU B 216     106.000  11.830  62.520  0.00  0.00           H  
ATOM   3473 HD21 LEU B 216     104.640  12.120  64.800  0.00  0.00           H  
ATOM   3474 HD22 LEU B 216     105.260  11.250  66.260  0.00  0.00           H  
ATOM   3475 HD23 LEU B 216     106.230  12.550  65.500  0.00  0.00           H  
ATOM   3476  N   PRO B 217     102.430   8.180  64.700  0.00  0.00           N  
ATOM   3477  CA  PRO B 217     101.330   7.490  64.020  0.00  0.00           C  
ATOM   3478  C   PRO B 217     101.420   7.570  62.500  0.00  0.00           C  
ATOM   3479  O   PRO B 217     101.960   8.550  61.960  0.00  0.00           O  
ATOM   3480  CB  PRO B 217     100.080   8.180  64.580  0.00  0.00           C  
ATOM   3481  CG  PRO B 217     100.540   9.600  64.900  0.00  0.00           C  
ATOM   3482  CD  PRO B 217     101.980   9.400  65.380  0.00  0.00           C  
ATOM   3483  HA  PRO B 217     101.370   6.440  64.270  0.00  0.00           H  
ATOM   3484  HB1 PRO B 217      99.770   7.670  65.510  0.00  0.00           H  
ATOM   3485  HB2 PRO B 217      99.220   8.150  63.880  0.00  0.00           H  
ATOM   3486  HG1 PRO B 217      99.900  10.100  65.670  0.00  0.00           H  
ATOM   3487  HG2 PRO B 217     100.540  10.210  63.970  0.00  0.00           H  
ATOM   3488  HD1 PRO B 217     102.010   9.220  66.480  0.00  0.00           H  
ATOM   3489  HD2 PRO B 217     102.610  10.280  65.120  0.00  0.00           H  
ATOM   3490  N   LEU B 218     100.920   6.540  61.790  0.00  0.00           N  
ATOM   3491  CA  LEU B 218     101.190   6.330  60.370  0.00  0.00           C  
ATOM   3492  C   LEU B 218      99.950   6.380  59.470  0.00  0.00           C  
ATOM   3493  O   LEU B 218      99.990   5.850  58.350  0.00  0.00           O  
ATOM   3494  CB  LEU B 218     101.900   4.960  60.180  0.00  0.00           C  
ATOM   3495  CG  LEU B 218     103.310   4.870  60.800  0.00  0.00           C  
ATOM   3496  CD1 LEU B 218     103.820   3.430  60.750  0.00  0.00           C  
ATOM   3497  CD2 LEU B 218     104.300   5.810  60.090  0.00  0.00           C  
ATOM   3498  HN  LEU B 218     100.440   5.790  62.280  0.00  0.00           H  
ATOM   3499  HA  LEU B 218     101.840   7.100  60.010  0.00  0.00           H  
ATOM   3500  HB1 LEU B 218     102.010   4.730  59.100  0.00  0.00           H  
ATOM   3501  HB2 LEU B 218     101.260   4.170  60.640  0.00  0.00           H  
ATOM   3502  HG  LEU B 218     103.250   5.170  61.880  0.00  0.00           H  
ATOM   3503 HD11 LEU B 218     103.130   2.750  61.280  0.00  0.00           H  
ATOM   3504 HD12 LEU B 218     104.820   3.360  61.220  0.00  0.00           H  
ATOM   3505 HD13 LEU B 218     103.910   3.080  59.690  0.00  0.00           H  
ATOM   3506 HD21 LEU B 218     104.340   5.580  59.010  0.00  0.00           H  
ATOM   3507 HD22 LEU B 218     104.010   6.870  60.220  0.00  0.00           H  
ATOM   3508 HD23 LEU B 218     105.320   5.670  60.520  0.00  0.00           H  
ATOM   3509  N   ASN B 219      98.840   7.010  59.880  0.00  0.00           N  
ATOM   3510  CA  ASN B 219      97.660   7.130  59.030  0.00  0.00           C  
ATOM   3511  C   ASN B 219      96.820   8.350  59.410  0.00  0.00           C  
ATOM   3512  O   ASN B 219      97.310   9.480  59.350  0.00  0.00           O  
ATOM   3513  CB  ASN B 219      96.860   5.800  58.880  0.00  0.00           C  
ATOM   3514  CG  ASN B 219      96.490   5.160  60.210  0.00  0.00           C  
ATOM   3515  ND2 ASN B 219      97.270   4.160  60.660  0.00  0.00           N  
ATOM   3516  OD1 ASN B 219      95.490   5.550  60.830  0.00  0.00           O  
ATOM   3517  HN  ASN B 219      98.850   7.530  60.740  0.00  0.00           H  
ATOM   3518  HA  ASN B 219      98.020   7.380  58.030  0.00  0.00           H  
ATOM   3519  HB1 ASN B 219      97.480   5.080  58.310  0.00  0.00           H  
ATOM   3520  HB2 ASN B 219      95.930   5.960  58.290  0.00  0.00           H  
ATOM   3521 HD21 ASN B 219      98.080   3.880  60.140  0.00  0.00           H  
ATOM   3522 HD22 ASN B 219      97.050   3.700  61.520  0.00  0.00           H  
ATOM   3523  N   ILE B 220      95.520   8.200  59.770  0.00  0.00           N  
ATOM   3524  CA  ILE B 220      94.730   9.300  60.350  0.00  0.00           C  
ATOM   3525  C   ILE B 220      93.940   8.770  61.540  0.00  0.00           C  
ATOM   3526  O   ILE B 220      93.840   9.410  62.590  0.00  0.00           O  
ATOM   3527  CB  ILE B 220      93.750   9.940  59.360  0.00  0.00           C  
ATOM   3528  CG1 ILE B 220      94.460  10.380  58.050  0.00  0.00           C  
ATOM   3529  CG2 ILE B 220      93.050  11.150  60.030  0.00  0.00           C  
ATOM   3530  CD  ILE B 220      93.560  11.080  57.030  0.00  0.00           C  
ATOM   3531  HN  ILE B 220      95.160   7.280  59.820  0.00  0.00           H  
ATOM   3532  HA  ILE B 220      95.390  10.070  60.740  0.00  0.00           H  
ATOM   3533  HB  ILE B 220      92.970   9.200  59.070  0.00  0.00           H  
ATOM   3534 HG11 ILE B 220      94.910   9.490  57.560  0.00  0.00           H  
ATOM   3535 HG12 ILE B 220      95.310  11.060  58.320  0.00  0.00           H  
ATOM   3536 HG21 ILE B 220      92.500  10.850  60.950  0.00  0.00           H  
ATOM   3537 HG22 ILE B 220      92.320  11.620  59.350  0.00  0.00           H  
ATOM   3538 HG23 ILE B 220      93.810  11.920  60.310  0.00  0.00           H  
ATOM   3539  HD1 ILE B 220      92.680  10.440  56.800  0.00  0.00           H  
ATOM   3540  HD2 ILE B 220      94.120  11.260  56.090  0.00  0.00           H  
ATOM   3541  HD3 ILE B 220      93.200  12.060  57.410  0.00  0.00           H  
ATOM   3542  N   GLU B 221      93.400   7.550  61.430  0.00  0.00           N  
ATOM   3543  CA  GLU B 221      92.600   6.870  62.430  0.00  0.00           C  
ATOM   3544  C   GLU B 221      93.390   6.530  63.680  0.00  0.00           C  
ATOM   3545  O   GLU B 221      92.920   6.730  64.800  0.00  0.00           O  
ATOM   3546  CB  GLU B 221      91.970   5.610  61.780  0.00  0.00           C  
ATOM   3547  CG  GLU B 221      90.990   6.030  60.660  0.00  0.00           C  
ATOM   3548  CD  GLU B 221      90.420   4.920  59.790  0.00  0.00           C  
ATOM   3549  OE1 GLU B 221      90.750   3.720  59.950  0.00  0.00           O  
ATOM   3550  OE2 GLU B 221      89.650   5.300  58.860  0.00  0.00           O1-
ATOM   3551  HN  GLU B 221      93.510   7.030  60.590  0.00  0.00           H  
ATOM   3552  HA  GLU B 221      91.810   7.530  62.740  0.00  0.00           H  
ATOM   3553  HB1 GLU B 221      91.410   5.020  62.540  0.00  0.00           H  
ATOM   3554  HB2 GLU B 221      92.770   4.960  61.360  0.00  0.00           H  
ATOM   3555  HG1 GLU B 221      91.480   6.740  59.960  0.00  0.00           H  
ATOM   3556  HG2 GLU B 221      90.130   6.570  61.120  0.00  0.00           H  
ATOM   3557  N   GLU B 222      94.640   6.070  63.510  0.00  0.00           N  
ATOM   3558  CA  GLU B 222      95.610   5.880  64.570  0.00  0.00           C  
ATOM   3559  C   GLU B 222      95.930   7.180  65.310  0.00  0.00           C  
ATOM   3560  O   GLU B 222      95.930   7.240  66.530  0.00  0.00           O  
ATOM   3561  CB  GLU B 222      96.920   5.310  63.980  0.00  0.00           C  
ATOM   3562  CG  GLU B 222      97.990   4.960  65.030  0.00  0.00           C  
ATOM   3563  CD  GLU B 222      99.360   4.630  64.450  0.00  0.00           C  
ATOM   3564  OE1 GLU B 222      99.550   4.590  63.210  0.00  0.00           O  
ATOM   3565  OE2 GLU B 222     100.280   4.460  65.280  0.00  0.00           O1-
ATOM   3566  HN  GLU B 222      94.960   5.860  62.570  0.00  0.00           H  
ATOM   3567  HA  GLU B 222      95.200   5.190  65.290  0.00  0.00           H  
ATOM   3568  HB1 GLU B 222      97.340   6.040  63.240  0.00  0.00           H  
ATOM   3569  HB2 GLU B 222      96.670   4.380  63.410  0.00  0.00           H  
ATOM   3570  HG1 GLU B 222      97.660   4.090  65.630  0.00  0.00           H  
ATOM   3571  HG2 GLU B 222      98.140   5.820  65.720  0.00  0.00           H  
ATOM   3572  N   ALA B 223      96.170   8.280  64.560  0.00  0.00           N  
ATOM   3573  CA  ALA B 223      96.470   9.580  65.110  0.00  0.00           C  
ATOM   3574  C   ALA B 223      95.340  10.150  65.950  0.00  0.00           C  
ATOM   3575  O   ALA B 223      95.560  10.630  67.060  0.00  0.00           O  
ATOM   3576  CB  ALA B 223      96.820  10.570  63.980  0.00  0.00           C  
ATOM   3577  HN  ALA B 223      96.140   8.220  63.560  0.00  0.00           H  
ATOM   3578  HA  ALA B 223      97.320   9.480  65.770  0.00  0.00           H  
ATOM   3579  HB1 ALA B 223      97.090  11.570  64.390  0.00  0.00           H  
ATOM   3580  HB2 ALA B 223      95.960  10.700  63.280  0.00  0.00           H  
ATOM   3581  HB3 ALA B 223      97.680  10.190  63.400  0.00  0.00           H  
ATOM   3582  N   LYS B 224      94.080  10.050  65.470  0.00  0.00           N  
ATOM   3583  CA  LYS B 224      92.910  10.510  66.190  0.00  0.00           C  
ATOM   3584  C   LYS B 224      92.740   9.840  67.560  0.00  0.00           C  
ATOM   3585  O   LYS B 224      92.500  10.500  68.570  0.00  0.00           O  
ATOM   3586  CB  LYS B 224      91.640  10.300  65.320  0.00  0.00           C  
ATOM   3587  CG  LYS B 224      90.380  10.930  65.920  0.00  0.00           C  
ATOM   3588  CD  LYS B 224      89.090  10.640  65.130  0.00  0.00           C  
ATOM   3589  CE  LYS B 224      87.860  11.290  65.790  0.00  0.00           C  
ATOM   3590  NZ  LYS B 224      86.610  10.960  65.100  0.00  0.00           N1+
ATOM   3591  HN  LYS B 224      93.930   9.670  64.550  0.00  0.00           H  
ATOM   3592  HA  LYS B 224      93.040  11.570  66.380  0.00  0.00           H  
ATOM   3593  HB1 LYS B 224      91.480   9.210  65.170  0.00  0.00           H  
ATOM   3594  HB2 LYS B 224      91.830  10.750  64.320  0.00  0.00           H  
ATOM   3595  HG1 LYS B 224      90.520  12.030  66.000  0.00  0.00           H  
ATOM   3596  HG2 LYS B 224      90.230  10.520  66.950  0.00  0.00           H  
ATOM   3597  HD1 LYS B 224      88.950   9.530  65.090  0.00  0.00           H  
ATOM   3598  HD2 LYS B 224      89.200  11.020  64.090  0.00  0.00           H  
ATOM   3599  HE1 LYS B 224      87.980  12.400  65.780  0.00  0.00           H  
ATOM   3600  HE2 LYS B 224      87.770  10.950  66.850  0.00  0.00           H  
ATOM   3601  HZ1 LYS B 224      85.990  10.360  65.700  0.00  0.00           H  
ATOM   3602  HZ2 LYS B 224      86.780  10.430  64.210  0.00  0.00           H  
ATOM   3603  HZ3 LYS B 224      86.080  11.840  64.880  0.00  0.00           H  
ATOM   3604  N   ASP B 225      92.920   8.500  67.620  0.00  0.00           N  
ATOM   3605  CA  ASP B 225      92.950   7.760  68.870  0.00  0.00           C  
ATOM   3606  C   ASP B 225      94.140   8.100  69.770  0.00  0.00           C  
ATOM   3607  O   ASP B 225      93.950   8.330  70.960  0.00  0.00           O  
ATOM   3608  CB  ASP B 225      92.810   6.240  68.600  0.00  0.00           C  
ATOM   3609  CG  ASP B 225      91.380   5.820  68.840  0.00  0.00           C  
ATOM   3610  OD1 ASP B 225      90.450   6.320  68.140  0.00  0.00           O  
ATOM   3611  OD2 ASP B 225      91.140   5.060  69.810  0.00  0.00           O1-
ATOM   3612  HN  ASP B 225      93.090   7.980  66.790  0.00  0.00           H  
ATOM   3613  HA  ASP B 225      92.100   8.100  69.450  0.00  0.00           H  
ATOM   3614  HB1 ASP B 225      93.450   5.650  69.290  0.00  0.00           H  
ATOM   3615  HB2 ASP B 225      93.100   5.990  67.560  0.00  0.00           H  
ATOM   3616  N   ARG B 226      95.380   8.210  69.240  0.00  0.00           N  
ATOM   3617  CA  ARG B 226      96.540   8.620  70.050  0.00  0.00           C  
ATOM   3618  C   ARG B 226      96.380  10.020  70.650  0.00  0.00           C  
ATOM   3619  O   ARG B 226      96.640  10.220  71.840  0.00  0.00           O  
ATOM   3620  CB  ARG B 226      97.890   8.540  69.280  0.00  0.00           C  
ATOM   3621  CG  ARG B 226      98.330   7.110  68.910  0.00  0.00           C  
ATOM   3622  CD  ARG B 226      99.810   7.010  68.460  0.00  0.00           C  
ATOM   3623  NE  ARG B 226     100.050   5.660  67.820  0.00  0.00           N  
ATOM   3624  CZ  ARG B 226     100.060   4.480  68.460  0.00  0.00           C  
ATOM   3625  NH1 ARG B 226     100.090   4.360  69.780  0.00  0.00           N1+
ATOM   3626  NH2 ARG B 226     100.080   3.380  67.710  0.00  0.00           N  
ATOM   3627  HN  ARG B 226      95.550   8.000  68.270  0.00  0.00           H  
ATOM   3628  HA  ARG B 226      96.600   7.940  70.890  0.00  0.00           H  
ATOM   3629  HB1 ARG B 226      98.690   8.970  69.930  0.00  0.00           H  
ATOM   3630  HB2 ARG B 226      97.830   9.160  68.360  0.00  0.00           H  
ATOM   3631  HG1 ARG B 226      97.680   6.720  68.100  0.00  0.00           H  
ATOM   3632  HG2 ARG B 226      98.200   6.440  69.790  0.00  0.00           H  
ATOM   3633  HD1 ARG B 226     100.500   7.170  69.310  0.00  0.00           H  
ATOM   3634  HD2 ARG B 226     100.020   7.790  67.690  0.00  0.00           H  
ATOM   3635  HE  ARG B 226     100.120   5.540  66.830  0.00  0.00           H  
ATOM   3636 HH11 ARG B 226     100.490   5.140  70.290  0.00  0.00           H  
ATOM   3637 HH12 ARG B 226     100.280   3.450  70.140  0.00  0.00           H  
ATOM   3638 HH21 ARG B 226     100.140   3.550  66.710  0.00  0.00           H  
ATOM   3639 HH22 ARG B 226      99.970   2.480  68.110  0.00  0.00           H  
ATOM   3640  N   LEU B 227      95.860  11.000  69.880  0.00  0.00           N  
ATOM   3641  CA  LEU B 227      95.530  12.330  70.380  0.00  0.00           C  
ATOM   3642  C   LEU B 227      94.460  12.300  71.480  0.00  0.00           C  
ATOM   3643  O   LEU B 227      94.590  12.970  72.500  0.00  0.00           O  
ATOM   3644  CB  LEU B 227      95.050  13.240  69.220  0.00  0.00           C  
ATOM   3645  CG  LEU B 227      96.130  13.570  68.170  0.00  0.00           C  
ATOM   3646  CD1 LEU B 227      95.480  14.180  66.910  0.00  0.00           C  
ATOM   3647  CD2 LEU B 227      97.210  14.510  68.710  0.00  0.00           C  
ATOM   3648  HN  LEU B 227      95.680  10.830  68.910  0.00  0.00           H  
ATOM   3649  HA  LEU B 227      96.410  12.750  70.830  0.00  0.00           H  
ATOM   3650  HB1 LEU B 227      94.670  14.210  69.630  0.00  0.00           H  
ATOM   3651  HB2 LEU B 227      94.200  12.730  68.710  0.00  0.00           H  
ATOM   3652  HG  LEU B 227      96.630  12.620  67.860  0.00  0.00           H  
ATOM   3653 HD11 LEU B 227      94.720  13.490  66.490  0.00  0.00           H  
ATOM   3654 HD12 LEU B 227      96.260  14.370  66.140  0.00  0.00           H  
ATOM   3655 HD13 LEU B 227      94.990  15.140  67.160  0.00  0.00           H  
ATOM   3656 HD21 LEU B 227      96.750  15.450  69.080  0.00  0.00           H  
ATOM   3657 HD22 LEU B 227      97.770  14.030  69.540  0.00  0.00           H  
ATOM   3658 HD23 LEU B 227      97.940  14.760  67.910  0.00  0.00           H  
ATOM   3659  N   ARG B 228      93.390  11.480  71.320  0.00  0.00           N  
ATOM   3660  CA  ARG B 228      92.380  11.300  72.350  0.00  0.00           C  
ATOM   3661  C   ARG B 228      92.910  10.710  73.650  0.00  0.00           C  
ATOM   3662  O   ARG B 228      92.530  11.160  74.730  0.00  0.00           O  
ATOM   3663  CB  ARG B 228      91.190  10.440  71.830  0.00  0.00           C  
ATOM   3664  CG  ARG B 228      89.960  10.430  72.780  0.00  0.00           C  
ATOM   3665  CD  ARG B 228      88.660   9.840  72.230  0.00  0.00           C  
ATOM   3666  NE  ARG B 228      88.780   8.350  72.140  0.00  0.00           N  
ATOM   3667  CZ  ARG B 228      89.130   7.650  71.050  0.00  0.00           C  
ATOM   3668  NH1 ARG B 228      89.440   8.200  69.880  0.00  0.00           N1+
ATOM   3669  NH2 ARG B 228      89.220   6.330  71.140  0.00  0.00           N  
ATOM   3670  HN  ARG B 228      93.300  10.940  70.480  0.00  0.00           H  
ATOM   3671  HA  ARG B 228      92.000  12.280  72.590  0.00  0.00           H  
ATOM   3672  HB1 ARG B 228      91.530   9.400  71.630  0.00  0.00           H  
ATOM   3673  HB2 ARG B 228      90.870  10.870  70.860  0.00  0.00           H  
ATOM   3674  HG1 ARG B 228      89.740  11.490  73.040  0.00  0.00           H  
ATOM   3675  HG2 ARG B 228      90.220   9.910  73.730  0.00  0.00           H  
ATOM   3676  HD1 ARG B 228      88.370  10.270  71.250  0.00  0.00           H  
ATOM   3677  HD2 ARG B 228      87.830  10.060  72.940  0.00  0.00           H  
ATOM   3678  HE  ARG B 228      88.510   7.810  72.950  0.00  0.00           H  
ATOM   3679 HH11 ARG B 228      89.320   9.180  69.710  0.00  0.00           H  
ATOM   3680 HH12 ARG B 228      89.730   7.560  69.150  0.00  0.00           H  
ATOM   3681 HH21 ARG B 228      89.040   5.850  72.010  0.00  0.00           H  
ATOM   3682 HH22 ARG B 228      89.810   5.840  70.460  0.00  0.00           H  
ATOM   3683  N   ILE B 229      93.820   9.710  73.580  0.00  0.00           N  
ATOM   3684  CA  ILE B 229      94.530   9.150  74.720  0.00  0.00           C  
ATOM   3685  C   ILE B 229      95.410  10.190  75.430  0.00  0.00           C  
ATOM   3686  O   ILE B 229      95.320  10.370  76.640  0.00  0.00           O  
ATOM   3687  CB  ILE B 229      95.400   7.960  74.290  0.00  0.00           C  
ATOM   3688  CG1 ILE B 229      94.510   6.800  73.790  0.00  0.00           C  
ATOM   3689  CG2 ILE B 229      96.310   7.460  75.440  0.00  0.00           C  
ATOM   3690  CD  ILE B 229      95.270   5.740  72.970  0.00  0.00           C  
ATOM   3691  HN  ILE B 229      94.070   9.340  72.680  0.00  0.00           H  
ATOM   3692  HA  ILE B 229      93.800   8.810  75.440  0.00  0.00           H  
ATOM   3693  HB  ILE B 229      96.050   8.280  73.440  0.00  0.00           H  
ATOM   3694 HG11 ILE B 229      93.700   7.200  73.140  0.00  0.00           H  
ATOM   3695 HG12 ILE B 229      94.020   6.310  74.660  0.00  0.00           H  
ATOM   3696 HG21 ILE B 229      97.060   8.230  75.740  0.00  0.00           H  
ATOM   3697 HG22 ILE B 229      96.880   6.570  75.120  0.00  0.00           H  
ATOM   3698 HG23 ILE B 229      95.700   7.180  76.330  0.00  0.00           H  
ATOM   3699  HD1 ILE B 229      95.760   6.220  72.090  0.00  0.00           H  
ATOM   3700  HD2 ILE B 229      94.570   4.960  72.610  0.00  0.00           H  
ATOM   3701  HD3 ILE B 229      96.060   5.260  73.590  0.00  0.00           H  
ATOM   3702  N   LEU B 230      96.230  10.950  74.680  0.00  0.00           N  
ATOM   3703  CA  LEU B 230      97.110  11.970  75.220  0.00  0.00           C  
ATOM   3704  C   LEU B 230      96.360  13.110  75.910  0.00  0.00           C  
ATOM   3705  O   LEU B 230      96.720  13.560  77.000  0.00  0.00           O  
ATOM   3706  CB  LEU B 230      98.050  12.490  74.110  0.00  0.00           C  
ATOM   3707  CG  LEU B 230      99.090  11.450  73.650  0.00  0.00           C  
ATOM   3708  CD1 LEU B 230      99.690  11.820  72.280  0.00  0.00           C  
ATOM   3709  CD2 LEU B 230     100.220  11.280  74.680  0.00  0.00           C  
ATOM   3710  HN  LEU B 230      96.300  10.780  73.690  0.00  0.00           H  
ATOM   3711  HA  LEU B 230      97.710  11.510  75.990  0.00  0.00           H  
ATOM   3712  HB1 LEU B 230      98.600  13.400  74.460  0.00  0.00           H  
ATOM   3713  HB2 LEU B 230      97.420  12.790  73.240  0.00  0.00           H  
ATOM   3714  HG  LEU B 230      98.580  10.470  73.520  0.00  0.00           H  
ATOM   3715 HD11 LEU B 230      98.890  11.930  71.520  0.00  0.00           H  
ATOM   3716 HD12 LEU B 230     100.390  11.030  71.940  0.00  0.00           H  
ATOM   3717 HD13 LEU B 230     100.250  12.770  72.350  0.00  0.00           H  
ATOM   3718 HD21 LEU B 230     100.750  12.240  74.840  0.00  0.00           H  
ATOM   3719 HD22 LEU B 230      99.820  10.920  75.650  0.00  0.00           H  
ATOM   3720 HD23 LEU B 230     100.960  10.530  74.310  0.00  0.00           H  
ATOM   3721  N   MET B 231      95.230  13.550  75.330  0.00  0.00           N  
ATOM   3722  CA  MET B 231      94.420  14.600  75.920  0.00  0.00           C  
ATOM   3723  C   MET B 231      93.400  14.060  76.930  0.00  0.00           C  
ATOM   3724  O   MET B 231      92.500  14.770  77.360  0.00  0.00           O  
ATOM   3725  CB  MET B 231      93.680  15.400  74.810  0.00  0.00           C  
ATOM   3726  CG  MET B 231      94.640  16.160  73.870  0.00  0.00           C  
ATOM   3727  SD  MET B 231      93.780  17.080  72.570  0.00  0.00           S  
ATOM   3728  CE  MET B 231      95.280  17.860  71.920  0.00  0.00           C  
ATOM   3729  HN  MET B 231      94.960  13.220  74.420  0.00  0.00           H  
ATOM   3730  HA  MET B 231      95.050  15.300  76.450  0.00  0.00           H  
ATOM   3731  HB1 MET B 231      93.000  16.150  75.270  0.00  0.00           H  
ATOM   3732  HB2 MET B 231      93.070  14.700  74.200  0.00  0.00           H  
ATOM   3733  HG1 MET B 231      95.350  15.440  73.410  0.00  0.00           H  
ATOM   3734  HG2 MET B 231      95.250  16.870  74.490  0.00  0.00           H  
ATOM   3735  HE1 MET B 231      95.780  18.480  72.700  0.00  0.00           H  
ATOM   3736  HE2 MET B 231      96.010  17.100  71.580  0.00  0.00           H  
ATOM   3737  HE3 MET B 231      95.050  18.510  71.050  0.00  0.00           H  
ATOM   3738  N   LEU B 232      93.550  12.800  77.360  0.00  0.00           N  
ATOM   3739  CA  LEU B 232      92.800  12.230  78.470  0.00  0.00           C  
ATOM   3740  C   LEU B 232      93.730  11.840  79.610  0.00  0.00           C  
ATOM   3741  O   LEU B 232      93.420  12.080  80.780  0.00  0.00           O  
ATOM   3742  CB  LEU B 232      92.030  10.970  78.000  0.00  0.00           C  
ATOM   3743  CG  LEU B 232      91.090  10.320  79.030  0.00  0.00           C  
ATOM   3744  CD1 LEU B 232      89.980  11.280  79.480  0.00  0.00           C  
ATOM   3745  CD2 LEU B 232      90.480   9.040  78.460  0.00  0.00           C  
ATOM   3746  HN  LEU B 232      94.210  12.200  76.900  0.00  0.00           H  
ATOM   3747  HA  LEU B 232      92.110  12.960  78.870  0.00  0.00           H  
ATOM   3748  HB1 LEU B 232      92.760  10.210  77.640  0.00  0.00           H  
ATOM   3749  HB2 LEU B 232      91.420  11.260  77.120  0.00  0.00           H  
ATOM   3750  HG  LEU B 232      91.690  10.040  79.930  0.00  0.00           H  
ATOM   3751 HD11 LEU B 232      90.390  12.170  80.000  0.00  0.00           H  
ATOM   3752 HD12 LEU B 232      89.290  10.760  80.190  0.00  0.00           H  
ATOM   3753 HD13 LEU B 232      89.380  11.620  78.610  0.00  0.00           H  
ATOM   3754 HD21 LEU B 232      89.860   9.270  77.560  0.00  0.00           H  
ATOM   3755 HD22 LEU B 232      91.270   8.320  78.160  0.00  0.00           H  
ATOM   3756 HD23 LEU B 232      89.830   8.550  79.210  0.00  0.00           H  
ATOM   3757  N   ARG B 233      94.910  11.260  79.300  0.00  0.00           N  
ATOM   3758  CA  ARG B 233      95.800  10.730  80.310  0.00  0.00           C  
ATOM   3759  C   ARG B 233      96.980  11.640  80.650  0.00  0.00           C  
ATOM   3760  O   ARG B 233      97.670  11.420  81.640  0.00  0.00           O  
ATOM   3761  CB  ARG B 233      96.390   9.370  79.860  0.00  0.00           C  
ATOM   3762  CG  ARG B 233      95.330   8.340  79.430  0.00  0.00           C  
ATOM   3763  CD  ARG B 233      95.910   6.920  79.380  0.00  0.00           C  
ATOM   3764  NE  ARG B 233      94.860   6.040  78.780  0.00  0.00           N  
ATOM   3765  CZ  ARG B 233      94.850   4.700  78.890  0.00  0.00           C  
ATOM   3766  NH1 ARG B 233      95.770   4.050  79.590  0.00  0.00           N1+
ATOM   3767  NH2 ARG B 233      93.890   4.020  78.270  0.00  0.00           N  
ATOM   3768  HN  ARG B 233      95.120  11.020  78.350  0.00  0.00           H  
ATOM   3769  HA  ARG B 233      95.260  10.560  81.240  0.00  0.00           H  
ATOM   3770  HB1 ARG B 233      96.980   8.940  80.710  0.00  0.00           H  
ATOM   3771  HB2 ARG B 233      97.090   9.530  79.010  0.00  0.00           H  
ATOM   3772  HG1 ARG B 233      94.930   8.620  78.440  0.00  0.00           H  
ATOM   3773  HG2 ARG B 233      94.500   8.350  80.160  0.00  0.00           H  
ATOM   3774  HD1 ARG B 233      96.160   6.580  80.410  0.00  0.00           H  
ATOM   3775  HD2 ARG B 233      96.820   6.890  78.740  0.00  0.00           H  
ATOM   3776  HE  ARG B 233      94.100   6.430  78.280  0.00  0.00           H  
ATOM   3777 HH11 ARG B 233      96.560   4.540  79.950  0.00  0.00           H  
ATOM   3778 HH12 ARG B 233      95.610   3.100  79.860  0.00  0.00           H  
ATOM   3779 HH21 ARG B 233      93.280   4.530  77.660  0.00  0.00           H  
ATOM   3780 HH22 ARG B 233      93.950   3.030  78.190  0.00  0.00           H  
ATOM   3781  N   LYS B 234      97.220  12.700  79.850  0.00  0.00           N  
ATOM   3782  CA  LYS B 234      98.260  13.670  80.170  0.00  0.00           C  
ATOM   3783  C   LYS B 234      97.740  15.090  80.190  0.00  0.00           C  
ATOM   3784  O   LYS B 234      98.140  15.880  81.040  0.00  0.00           O  
ATOM   3785  CB  LYS B 234      99.440  13.610  79.150  0.00  0.00           C  
ATOM   3786  CG  LYS B 234     100.370  12.390  79.290  0.00  0.00           C  
ATOM   3787  CD  LYS B 234     101.070  12.300  80.660  0.00  0.00           C  
ATOM   3788  CE  LYS B 234     102.500  11.740  80.590  0.00  0.00           C  
ATOM   3789  NZ  LYS B 234     103.110  11.720  81.930  0.00  0.00           N1+
ATOM   3790  HN  LYS B 234      96.720  12.830  79.000  0.00  0.00           H  
ATOM   3791  HA  LYS B 234      98.650  13.510  81.170  0.00  0.00           H  
ATOM   3792  HB1 LYS B 234     100.080  14.510  79.280  0.00  0.00           H  
ATOM   3793  HB2 LYS B 234      99.020  13.640  78.120  0.00  0.00           H  
ATOM   3794  HG1 LYS B 234     101.150  12.500  78.500  0.00  0.00           H  
ATOM   3795  HG2 LYS B 234      99.810  11.450  79.080  0.00  0.00           H  
ATOM   3796  HD1 LYS B 234     100.440  11.680  81.340  0.00  0.00           H  
ATOM   3797  HD2 LYS B 234     101.120  13.320  81.080  0.00  0.00           H  
ATOM   3798  HE1 LYS B 234     103.120  12.400  79.940  0.00  0.00           H  
ATOM   3799  HE2 LYS B 234     102.520  10.710  80.190  0.00  0.00           H  
ATOM   3800  HZ1 LYS B 234     104.150  11.670  81.870  0.00  0.00           H  
ATOM   3801  HZ2 LYS B 234     102.750  10.890  82.490  0.00  0.00           H  
ATOM   3802  HZ3 LYS B 234     102.880  12.600  82.450  0.00  0.00           H  
ATOM   3803  N   HSE B 235      96.790  15.460  79.300  0.00  0.00           N  
ATOM   3804  CA  HSE B 235      96.300  16.840  79.230  0.00  0.00           C  
ATOM   3805  C   HSE B 235      94.770  17.000  79.330  0.00  0.00           C  
ATOM   3806  O   HSE B 235      94.200  17.680  78.470  0.00  0.00           O  
ATOM   3807  CB  HSE B 235      96.770  17.500  77.910  0.00  0.00           C  
ATOM   3808  CG  HSE B 235      98.260  17.390  77.700  0.00  0.00           C  
ATOM   3809  CD2 HSE B 235      98.970  16.430  77.050  0.00  0.00           C  
ATOM   3810  ND1 HSE B 235      99.110  18.310  78.290  0.00  0.00           N  
ATOM   3811  CE1 HSE B 235     100.330  17.870  78.000  0.00  0.00           C  
ATOM   3812  NE2 HSE B 235     100.290  16.740  77.250  0.00  0.00           N  
ATOM   3813  HN  HSE B 235      96.520  14.830  78.570  0.00  0.00           H  
ATOM   3814  HA  HSE B 235      96.710  17.430  80.040  0.00  0.00           H  
ATOM   3815  HB1 HSE B 235      96.510  18.580  77.880  0.00  0.00           H  
ATOM   3816  HB2 HSE B 235      96.290  17.010  77.040  0.00  0.00           H  
ATOM   3817  HD2 HSE B 235      98.620  15.570  76.490  0.00  0.00           H  
ATOM   3818  HE1 HSE B 235     101.260  18.360  78.290  0.00  0.00           H  
ATOM   3819  HE2 HSE B 235     101.080  16.250  76.850  0.00  0.00           H  
ATOM   3820  N   PRO B 236      94.030  16.440  80.290  0.00  0.00           N  
ATOM   3821  CA  PRO B 236      92.590  16.680  80.420  0.00  0.00           C  
ATOM   3822  C   PRO B 236      92.270  18.090  80.900  0.00  0.00           C  
ATOM   3823  O   PRO B 236      93.030  18.670  81.680  0.00  0.00           O  
ATOM   3824  CB  PRO B 236      92.150  15.620  81.440  0.00  0.00           C  
ATOM   3825  CG  PRO B 236      93.360  15.490  82.370  0.00  0.00           C  
ATOM   3826  CD  PRO B 236      94.550  15.680  81.430  0.00  0.00           C  
ATOM   3827  HA  PRO B 236      92.120  16.550  79.450  0.00  0.00           H  
ATOM   3828  HB1 PRO B 236      92.010  14.650  80.910  0.00  0.00           H  
ATOM   3829  HB2 PRO B 236      91.220  15.880  81.980  0.00  0.00           H  
ATOM   3830  HG1 PRO B 236      93.390  14.520  82.910  0.00  0.00           H  
ATOM   3831  HG2 PRO B 236      93.350  16.310  83.120  0.00  0.00           H  
ATOM   3832  HD1 PRO B 236      94.900  14.680  81.080  0.00  0.00           H  
ATOM   3833  HD2 PRO B 236      95.380  16.230  81.930  0.00  0.00           H  
ATOM   3834  N   ARG B 237      91.160  18.690  80.430  0.00  0.00           N  
ATOM   3835  CA  ARG B 237      90.810  20.090  80.620  0.00  0.00           C  
ATOM   3836  C   ARG B 237      91.820  21.090  80.060  0.00  0.00           C  
ATOM   3837  O   ARG B 237      92.250  22.020  80.720  0.00  0.00           O  
ATOM   3838  CB  ARG B 237      90.390  20.490  82.060  0.00  0.00           C  
ATOM   3839  CG  ARG B 237      89.320  19.580  82.680  0.00  0.00           C  
ATOM   3840  CD  ARG B 237      88.630  20.210  83.900  0.00  0.00           C  
ATOM   3841  NE  ARG B 237      87.980  19.090  84.660  0.00  0.00           N  
ATOM   3842  CZ  ARG B 237      88.370  18.790  85.910  0.00  0.00           C  
ATOM   3843  NH1 ARG B 237      88.810  19.730  86.740  0.00  0.00           N1+
ATOM   3844  NH2 ARG B 237      88.340  17.530  86.340  0.00  0.00           N  
ATOM   3845  HN  ARG B 237      90.500  18.150  79.890  0.00  0.00           H  
ATOM   3846  HA  ARG B 237      89.920  20.230  80.020  0.00  0.00           H  
ATOM   3847  HB1 ARG B 237      89.980  21.520  82.020  0.00  0.00           H  
ATOM   3848  HB2 ARG B 237      91.280  20.500  82.720  0.00  0.00           H  
ATOM   3849  HG1 ARG B 237      89.820  18.630  82.980  0.00  0.00           H  
ATOM   3850  HG2 ARG B 237      88.540  19.330  81.930  0.00  0.00           H  
ATOM   3851  HD1 ARG B 237      87.850  20.950  83.590  0.00  0.00           H  
ATOM   3852  HD2 ARG B 237      89.400  20.740  84.520  0.00  0.00           H  
ATOM   3853  HE  ARG B 237      87.540  18.360  84.130  0.00  0.00           H  
ATOM   3854 HH11 ARG B 237      88.450  20.660  86.580  0.00  0.00           H  
ATOM   3855 HH12 ARG B 237      89.110  19.500  87.660  0.00  0.00           H  
ATOM   3856 HH21 ARG B 237      88.080  16.790  85.720  0.00  0.00           H  
ATOM   3857 HH22 ARG B 237      88.850  17.330  87.170  0.00  0.00           H  
ATOM   3858  N   SER B 238      92.180  20.910  78.770  0.00  0.00           N  
ATOM   3859  CA  SER B 238      93.070  21.800  78.040  0.00  0.00           C  
ATOM   3860  C   SER B 238      92.380  22.240  76.760  0.00  0.00           C  
ATOM   3861  O   SER B 238      91.430  21.610  76.280  0.00  0.00           O  
ATOM   3862  CB  SER B 238      94.430  21.130  77.690  0.00  0.00           C  
ATOM   3863  OG  SER B 238      94.260  19.930  76.930  0.00  0.00           O  
ATOM   3864  HN  SER B 238      91.850  20.120  78.260  0.00  0.00           H  
ATOM   3865  HA  SER B 238      93.260  22.690  78.620  0.00  0.00           H  
ATOM   3866  HB1 SER B 238      94.970  20.890  78.640  0.00  0.00           H  
ATOM   3867  HB2 SER B 238      95.070  21.850  77.120  0.00  0.00           H  
ATOM   3868  HG1 SER B 238      94.180  19.190  77.560  0.00  0.00           H  
ATOM   3869  N   LEU B 239      92.830  23.370  76.190  0.00  0.00           N  
ATOM   3870  CA  LEU B 239      92.260  23.940  74.980  0.00  0.00           C  
ATOM   3871  C   LEU B 239      93.310  24.060  73.900  0.00  0.00           C  
ATOM   3872  O   LEU B 239      94.420  24.530  74.120  0.00  0.00           O  
ATOM   3873  CB  LEU B 239      91.650  25.330  75.270  0.00  0.00           C  
ATOM   3874  CG  LEU B 239      90.920  26.020  74.100  0.00  0.00           C  
ATOM   3875  CD1 LEU B 239      89.720  25.190  73.580  0.00  0.00           C  
ATOM   3876  CD2 LEU B 239      90.440  27.410  74.530  0.00  0.00           C  
ATOM   3877  HN  LEU B 239      93.590  23.890  76.600  0.00  0.00           H  
ATOM   3878  HA  LEU B 239      91.480  23.290  74.600  0.00  0.00           H  
ATOM   3879  HB1 LEU B 239      92.460  26.010  75.630  0.00  0.00           H  
ATOM   3880  HB2 LEU B 239      90.930  25.230  76.110  0.00  0.00           H  
ATOM   3881  HG  LEU B 239      91.630  26.160  73.250  0.00  0.00           H  
ATOM   3882 HD11 LEU B 239      90.050  24.220  73.150  0.00  0.00           H  
ATOM   3883 HD12 LEU B 239      89.190  25.760  72.790  0.00  0.00           H  
ATOM   3884 HD13 LEU B 239      89.010  25.000  74.410  0.00  0.00           H  
ATOM   3885 HD21 LEU B 239      89.760  27.320  75.400  0.00  0.00           H  
ATOM   3886 HD22 LEU B 239      91.300  28.040  74.830  0.00  0.00           H  
ATOM   3887 HD23 LEU B 239      89.900  27.910  73.700  0.00  0.00           H  
ATOM   3888  N   LEU B 240      92.990  23.630  72.670  0.00  0.00           N  
ATOM   3889  CA  LEU B 240      93.860  23.800  71.520  0.00  0.00           C  
ATOM   3890  C   LEU B 240      93.100  24.610  70.490  0.00  0.00           C  
ATOM   3891  O   LEU B 240      92.050  24.210  70.000  0.00  0.00           O  
ATOM   3892  CB  LEU B 240      94.290  22.420  70.960  0.00  0.00           C  
ATOM   3893  CG  LEU B 240      95.050  22.420  69.610  0.00  0.00           C  
ATOM   3894  CD1 LEU B 240      96.310  23.300  69.600  0.00  0.00           C  
ATOM   3895  CD2 LEU B 240      95.440  20.980  69.250  0.00  0.00           C  
ATOM   3896  HN  LEU B 240      92.100  23.230  72.480  0.00  0.00           H  
ATOM   3897  HA  LEU B 240      94.740  24.360  71.780  0.00  0.00           H  
ATOM   3898  HB1 LEU B 240      93.390  21.790  70.840  0.00  0.00           H  
ATOM   3899  HB2 LEU B 240      94.930  21.920  71.720  0.00  0.00           H  
ATOM   3900  HG  LEU B 240      94.360  22.800  68.820  0.00  0.00           H  
ATOM   3901 HD11 LEU B 240      96.070  24.360  69.810  0.00  0.00           H  
ATOM   3902 HD12 LEU B 240      96.790  23.250  68.600  0.00  0.00           H  
ATOM   3903 HD13 LEU B 240      97.040  22.920  70.340  0.00  0.00           H  
ATOM   3904 HD21 LEU B 240      96.130  20.560  70.020  0.00  0.00           H  
ATOM   3905 HD22 LEU B 240      94.540  20.330  69.200  0.00  0.00           H  
ATOM   3906 HD23 LEU B 240      95.950  20.950  68.270  0.00  0.00           H  
ATOM   3907  N   ILE B 241      93.620  25.820  70.190  0.00  0.00           N  
ATOM   3908  CA  ILE B 241      93.020  26.760  69.260  0.00  0.00           C  
ATOM   3909  C   ILE B 241      93.530  26.490  67.870  0.00  0.00           C  
ATOM   3910  O   ILE B 241      94.730  26.480  67.590  0.00  0.00           O  
ATOM   3911  CB  ILE B 241      93.270  28.210  69.670  0.00  0.00           C  
ATOM   3912  CG1 ILE B 241      92.670  28.450  71.080  0.00  0.00           C  
ATOM   3913  CG2 ILE B 241      92.680  29.180  68.620  0.00  0.00           C  
ATOM   3914  CD  ILE B 241      92.960  29.840  71.650  0.00  0.00           C  
ATOM   3915  HN  ILE B 241      94.460  26.140  70.630  0.00  0.00           H  
ATOM   3916  HA  ILE B 241      91.950  26.600  69.260  0.00  0.00           H  
ATOM   3917  HB  ILE B 241      94.370  28.380  69.730  0.00  0.00           H  
ATOM   3918 HG11 ILE B 241      93.080  27.700  71.790  0.00  0.00           H  
ATOM   3919 HG12 ILE B 241      91.570  28.290  71.020  0.00  0.00           H  
ATOM   3920 HG21 ILE B 241      93.160  29.060  67.630  0.00  0.00           H  
ATOM   3921 HG22 ILE B 241      92.850  30.230  68.920  0.00  0.00           H  
ATOM   3922 HG23 ILE B 241      91.580  29.020  68.520  0.00  0.00           H  
ATOM   3923  HD1 ILE B 241      94.050  29.990  71.760  0.00  0.00           H  
ATOM   3924  HD2 ILE B 241      92.490  29.950  72.650  0.00  0.00           H  
ATOM   3925  HD3 ILE B 241      92.550  30.640  71.000  0.00  0.00           H  
ATOM   3926  N   LEU B 242      92.590  26.250  66.940  0.00  0.00           N  
ATOM   3927  CA  LEU B 242      92.890  25.910  65.560  0.00  0.00           C  
ATOM   3928  C   LEU B 242      92.860  27.190  64.720  0.00  0.00           C  
ATOM   3929  O   LEU B 242      91.790  27.690  64.360  0.00  0.00           O  
ATOM   3930  CB  LEU B 242      91.870  24.870  65.010  0.00  0.00           C  
ATOM   3931  CG  LEU B 242      91.490  23.740  65.990  0.00  0.00           C  
ATOM   3932  CD1 LEU B 242      90.340  22.880  65.420  0.00  0.00           C  
ATOM   3933  CD2 LEU B 242      92.680  22.850  66.340  0.00  0.00           C  
ATOM   3934  HN  LEU B 242      91.620  26.240  67.200  0.00  0.00           H  
ATOM   3935  HA  LEU B 242      93.880  25.490  65.500  0.00  0.00           H  
ATOM   3936  HB1 LEU B 242      92.290  24.420  64.080  0.00  0.00           H  
ATOM   3937  HB2 LEU B 242      90.930  25.390  64.730  0.00  0.00           H  
ATOM   3938  HG  LEU B 242      91.100  24.190  66.930  0.00  0.00           H  
ATOM   3939 HD11 LEU B 242      89.460  23.510  65.200  0.00  0.00           H  
ATOM   3940 HD12 LEU B 242      90.050  22.100  66.150  0.00  0.00           H  
ATOM   3941 HD13 LEU B 242      90.660  22.380  64.480  0.00  0.00           H  
ATOM   3942 HD21 LEU B 242      93.080  22.360  65.430  0.00  0.00           H  
ATOM   3943 HD22 LEU B 242      93.490  23.440  66.820  0.00  0.00           H  
ATOM   3944 HD23 LEU B 242      92.370  22.050  67.060  0.00  0.00           H  
ATOM   3945  N   ASP B 243      94.020  27.770  64.410  0.00  0.00           N  
ATOM   3946  CA  ASP B 243      94.100  29.050  63.740  0.00  0.00           C  
ATOM   3947  C   ASP B 243      94.220  28.850  62.240  0.00  0.00           C  
ATOM   3948  O   ASP B 243      94.980  28.000  61.770  0.00  0.00           O  
ATOM   3949  CB  ASP B 243      95.280  29.840  64.350  0.00  0.00           C  
ATOM   3950  CG  ASP B 243      95.330  31.300  63.960  0.00  0.00           C  
ATOM   3951  OD1 ASP B 243      94.280  31.900  63.640  0.00  0.00           O  
ATOM   3952  OD2 ASP B 243      96.460  31.870  63.980  0.00  0.00           O1-
ATOM   3953  HN  ASP B 243      94.910  27.370  64.670  0.00  0.00           H  
ATOM   3954  HA  ASP B 243      93.180  29.610  63.920  0.00  0.00           H  
ATOM   3955  HB1 ASP B 243      96.240  29.360  64.090  0.00  0.00           H  
ATOM   3956  HB2 ASP B 243      95.180  29.810  65.460  0.00  0.00           H  
ATOM   3957  N   ASP B 244      93.430  29.600  61.440  0.00  0.00           N  
ATOM   3958  CA  ASP B 244      93.360  29.470  60.000  0.00  0.00           C  
ATOM   3959  C   ASP B 244      93.000  28.080  59.480  0.00  0.00           C  
ATOM   3960  O   ASP B 244      93.750  27.460  58.730  0.00  0.00           O  
ATOM   3961  CB  ASP B 244      94.620  30.040  59.280  0.00  0.00           C  
ATOM   3962  CG  ASP B 244      94.570  31.540  59.220  0.00  0.00           C  
ATOM   3963  OD1 ASP B 244      93.590  32.080  58.630  0.00  0.00           O  
ATOM   3964  OD2 ASP B 244      95.520  32.210  59.690  0.00  0.00           O1-
ATOM   3965  HN  ASP B 244      92.850  30.300  61.860  0.00  0.00           H  
ATOM   3966  HA  ASP B 244      92.510  30.070  59.700  0.00  0.00           H  
ATOM   3967  HB1 ASP B 244      94.670  29.690  58.230  0.00  0.00           H  
ATOM   3968  HB2 ASP B 244      95.540  29.710  59.800  0.00  0.00           H  
ATOM   3969  N   VAL B 245      91.810  27.560  59.840  0.00  0.00           N  
ATOM   3970  CA  VAL B 245      91.280  26.350  59.210  0.00  0.00           C  
ATOM   3971  C   VAL B 245      90.500  26.720  57.960  0.00  0.00           C  
ATOM   3972  O   VAL B 245      89.470  27.400  58.030  0.00  0.00           O  
ATOM   3973  CB  VAL B 245      90.380  25.550  60.150  0.00  0.00           C  
ATOM   3974  CG1 VAL B 245      89.980  24.210  59.490  0.00  0.00           C  
ATOM   3975  CG2 VAL B 245      91.120  25.290  61.470  0.00  0.00           C  
ATOM   3976  HN  VAL B 245      91.230  28.030  60.500  0.00  0.00           H  
ATOM   3977  HA  VAL B 245      92.100  25.710  58.920  0.00  0.00           H  
ATOM   3978  HB  VAL B 245      89.460  26.140  60.380  0.00  0.00           H  
ATOM   3979 HG11 VAL B 245      89.380  23.600  60.200  0.00  0.00           H  
ATOM   3980 HG12 VAL B 245      89.360  24.370  58.590  0.00  0.00           H  
ATOM   3981 HG13 VAL B 245      90.880  23.630  59.200  0.00  0.00           H  
ATOM   3982 HG21 VAL B 245      91.320  26.240  62.010  0.00  0.00           H  
ATOM   3983 HG22 VAL B 245      92.090  24.790  61.280  0.00  0.00           H  
ATOM   3984 HG23 VAL B 245      90.510  24.650  62.140  0.00  0.00           H  
ATOM   3985  N   TRP B 246      90.980  26.320  56.760  0.00  0.00           N  
ATOM   3986  CA  TRP B 246      90.360  26.710  55.490  0.00  0.00           C  
ATOM   3987  C   TRP B 246      89.970  25.520  54.630  0.00  0.00           C  
ATOM   3988  O   TRP B 246      89.560  25.690  53.480  0.00  0.00           O  
ATOM   3989  CB  TRP B 246      91.300  27.650  54.670  0.00  0.00           C  
ATOM   3990  CG  TRP B 246      91.500  29.040  55.270  0.00  0.00           C  
ATOM   3991  CD1 TRP B 246      92.260  29.390  56.350  0.00  0.00           C  
ATOM   3992  CD2 TRP B 246      90.900  30.270  54.790  0.00  0.00           C  
ATOM   3993  CE2 TRP B 246      91.300  31.290  55.680  0.00  0.00           C  
ATOM   3994  CE3 TRP B 246      90.090  30.550  53.690  0.00  0.00           C  
ATOM   3995  NE1 TRP B 246      92.120  30.730  56.630  0.00  0.00           N  
ATOM   3996  CZ2 TRP B 246      90.870  32.600  55.500  0.00  0.00           C  
ATOM   3997  CZ3 TRP B 246      89.680  31.880  53.500  0.00  0.00           C  
ATOM   3998  CH2 TRP B 246      90.050  32.890  54.400  0.00  0.00           C  
ATOM   3999  HN  TRP B 246      91.830  25.780  56.700  0.00  0.00           H  
ATOM   4000  HA  TRP B 246      89.440  27.240  55.680  0.00  0.00           H  
ATOM   4001  HB1 TRP B 246      90.880  27.790  53.650  0.00  0.00           H  
ATOM   4002  HB2 TRP B 246      92.290  27.160  54.580  0.00  0.00           H  
ATOM   4003  HD1 TRP B 246      92.900  28.700  56.850  0.00  0.00           H  
ATOM   4004  HE1 TRP B 246      92.510  31.220  57.410  0.00  0.00           H  
ATOM   4005  HE3 TRP B 246      89.820  29.790  52.970  0.00  0.00           H  
ATOM   4006  HZ2 TRP B 246      91.160  33.390  56.190  0.00  0.00           H  
ATOM   4007  HZ3 TRP B 246      89.070  32.130  52.650  0.00  0.00           H  
ATOM   4008  HH2 TRP B 246      89.710  33.900  54.230  0.00  0.00           H  
ATOM   4009  N   ASP B 247      90.030  24.290  55.170  0.00  0.00           N  
ATOM   4010  CA  ASP B 247      89.600  23.070  54.500  0.00  0.00           C  
ATOM   4011  C   ASP B 247      88.490  22.420  55.320  0.00  0.00           C  
ATOM   4012  O   ASP B 247      88.510  22.390  56.550  0.00  0.00           O  
ATOM   4013  CB  ASP B 247      90.840  22.150  54.270  0.00  0.00           C  
ATOM   4014  CG  ASP B 247      90.580  20.920  53.410  0.00  0.00           C  
ATOM   4015  OD1 ASP B 247      89.450  20.380  53.440  0.00  0.00           O  
ATOM   4016  OD2 ASP B 247      91.520  20.460  52.720  0.00  0.00           O1-
ATOM   4017  HN  ASP B 247      90.360  24.170  56.100  0.00  0.00           H  
ATOM   4018  HA  ASP B 247      89.180  23.320  53.530  0.00  0.00           H  
ATOM   4019  HB1 ASP B 247      91.250  21.820  55.240  0.00  0.00           H  
ATOM   4020  HB2 ASP B 247      91.630  22.740  53.750  0.00  0.00           H  
ATOM   4021  N   SER B 248      87.450  21.900  54.630  0.00  0.00           N  
ATOM   4022  CA  SER B 248      86.250  21.320  55.200  0.00  0.00           C  
ATOM   4023  C   SER B 248      86.330  19.810  55.330  0.00  0.00           C  
ATOM   4024  O   SER B 248      85.460  19.190  55.960  0.00  0.00           O  
ATOM   4025  CB  SER B 248      85.040  21.680  54.310  0.00  0.00           C  
ATOM   4026  OG  SER B 248      85.240  21.250  52.960  0.00  0.00           O  
ATOM   4027  HN  SER B 248      87.520  21.830  53.630  0.00  0.00           H  
ATOM   4028  HA  SER B 248      86.090  21.730  56.190  0.00  0.00           H  
ATOM   4029  HB1 SER B 248      84.920  22.790  54.320  0.00  0.00           H  
ATOM   4030  HB2 SER B 248      84.100  21.240  54.710  0.00  0.00           H  
ATOM   4031  HG1 SER B 248      84.760  21.870  52.370  0.00  0.00           H  
ATOM   4032  N   TRP B 249      87.390  19.160  54.800  0.00  0.00           N  
ATOM   4033  CA  TRP B 249      87.770  17.790  55.090  0.00  0.00           C  
ATOM   4034  C   TRP B 249      88.340  17.670  56.500  0.00  0.00           C  
ATOM   4035  O   TRP B 249      88.030  16.750  57.260  0.00  0.00           O  
ATOM   4036  CB  TRP B 249      88.800  17.320  54.020  0.00  0.00           C  
ATOM   4037  CG  TRP B 249      89.480  15.960  54.160  0.00  0.00           C  
ATOM   4038  CD1 TRP B 249      90.820  15.700  54.170  0.00  0.00           C  
ATOM   4039  CD2 TRP B 249      88.820  14.680  54.270  0.00  0.00           C  
ATOM   4040  CE2 TRP B 249      89.830  13.700  54.350  0.00  0.00           C  
ATOM   4041  CE3 TRP B 249      87.470  14.330  54.300  0.00  0.00           C  
ATOM   4042  NE1 TRP B 249      91.050  14.340  54.280  0.00  0.00           N  
ATOM   4043  CZ2 TRP B 249      89.510  12.360  54.480  0.00  0.00           C  
ATOM   4044  CZ3 TRP B 249      87.150  12.970  54.420  0.00  0.00           C  
ATOM   4045  CH2 TRP B 249      88.150  12.000  54.510  0.00  0.00           C  
ATOM   4046  HN  TRP B 249      88.050  19.680  54.220  0.00  0.00           H  
ATOM   4047  HA  TRP B 249      86.890  17.160  55.050  0.00  0.00           H  
ATOM   4048  HB1 TRP B 249      89.620  18.080  53.970  0.00  0.00           H  
ATOM   4049  HB2 TRP B 249      88.290  17.340  53.030  0.00  0.00           H  
ATOM   4050  HD1 TRP B 249      91.580  16.460  54.080  0.00  0.00           H  
ATOM   4051  HE1 TRP B 249      91.900  13.910  54.460  0.00  0.00           H  
ATOM   4052  HE3 TRP B 249      86.680  15.060  54.220  0.00  0.00           H  
ATOM   4053  HZ2 TRP B 249      90.270  11.600  54.550  0.00  0.00           H  
ATOM   4054  HZ3 TRP B 249      86.110  12.680  54.440  0.00  0.00           H  
ATOM   4055  HH2 TRP B 249      87.880  10.950  54.610  0.00  0.00           H  
ATOM   4056  N   VAL B 250      89.170  18.660  56.880  0.00  0.00           N  
ATOM   4057  CA  VAL B 250      89.930  18.720  58.120  0.00  0.00           C  
ATOM   4058  C   VAL B 250      89.060  18.660  59.380  0.00  0.00           C  
ATOM   4059  O   VAL B 250      89.390  17.980  60.350  0.00  0.00           O  
ATOM   4060  CB  VAL B 250      90.810  19.980  58.100  0.00  0.00           C  
ATOM   4061  CG1 VAL B 250      91.540  20.210  59.430  0.00  0.00           C  
ATOM   4062  CG2 VAL B 250      91.840  19.820  56.970  0.00  0.00           C  
ATOM   4063  HN  VAL B 250      89.350  19.390  56.230  0.00  0.00           H  
ATOM   4064  HA  VAL B 250      90.570  17.860  58.160  0.00  0.00           H  
ATOM   4065  HB  VAL B 250      90.170  20.870  57.880  0.00  0.00           H  
ATOM   4066 HG11 VAL B 250      92.240  21.070  59.340  0.00  0.00           H  
ATOM   4067 HG12 VAL B 250      90.830  20.440  60.250  0.00  0.00           H  
ATOM   4068 HG13 VAL B 250      92.130  19.310  59.710  0.00  0.00           H  
ATOM   4069 HG21 VAL B 250      92.500  20.710  56.930  0.00  0.00           H  
ATOM   4070 HG22 VAL B 250      91.370  19.700  55.980  0.00  0.00           H  
ATOM   4071 HG23 VAL B 250      92.480  18.930  57.160  0.00  0.00           H  
ATOM   4072  N   LEU B 251      87.890  19.320  59.370  0.00  0.00           N  
ATOM   4073  CA  LEU B 251      86.920  19.350  60.460  0.00  0.00           C  
ATOM   4074  C   LEU B 251      86.420  17.970  60.910  0.00  0.00           C  
ATOM   4075  O   LEU B 251      86.130  17.740  62.080  0.00  0.00           O  
ATOM   4076  CB  LEU B 251      85.700  20.220  60.050  0.00  0.00           C  
ATOM   4077  CG  LEU B 251      86.040  21.690  59.720  0.00  0.00           C  
ATOM   4078  CD1 LEU B 251      84.800  22.400  59.160  0.00  0.00           C  
ATOM   4079  CD2 LEU B 251      86.580  22.460  60.930  0.00  0.00           C  
ATOM   4080  HN  LEU B 251      87.640  19.840  58.560  0.00  0.00           H  
ATOM   4081  HA  LEU B 251      87.400  19.790  61.320  0.00  0.00           H  
ATOM   4082  HB1 LEU B 251      84.950  20.220  60.880  0.00  0.00           H  
ATOM   4083  HB2 LEU B 251      85.220  19.760  59.160  0.00  0.00           H  
ATOM   4084  HG  LEU B 251      86.820  21.710  58.920  0.00  0.00           H  
ATOM   4085 HD11 LEU B 251      84.410  21.870  58.260  0.00  0.00           H  
ATOM   4086 HD12 LEU B 251      85.040  23.450  58.870  0.00  0.00           H  
ATOM   4087 HD13 LEU B 251      83.990  22.430  59.920  0.00  0.00           H  
ATOM   4088 HD21 LEU B 251      85.830  22.450  61.760  0.00  0.00           H  
ATOM   4089 HD22 LEU B 251      87.530  22.020  61.300  0.00  0.00           H  
ATOM   4090 HD23 LEU B 251      86.770  23.520  60.660  0.00  0.00           H  
ATOM   4091  N   LYS B 252      86.360  17.000  59.970  0.00  0.00           N  
ATOM   4092  CA  LYS B 252      85.820  15.670  60.170  0.00  0.00           C  
ATOM   4093  C   LYS B 252      86.680  14.790  61.100  0.00  0.00           C  
ATOM   4094  O   LYS B 252      86.250  13.730  61.570  0.00  0.00           O  
ATOM   4095  CB  LYS B 252      85.620  15.000  58.790  0.00  0.00           C  
ATOM   4096  CG  LYS B 252      84.580  13.870  58.760  0.00  0.00           C  
ATOM   4097  CD  LYS B 252      84.200  13.460  57.330  0.00  0.00           C  
ATOM   4098  CE  LYS B 252      82.980  12.530  57.270  0.00  0.00           C  
ATOM   4099  NZ  LYS B 252      82.730  12.110  55.880  0.00  0.00           N1+
ATOM   4100  HN  LYS B 252      86.670  17.200  59.040  0.00  0.00           H  
ATOM   4101  HA  LYS B 252      84.850  15.780  60.640  0.00  0.00           H  
ATOM   4102  HB1 LYS B 252      86.590  14.660  58.370  0.00  0.00           H  
ATOM   4103  HB2 LYS B 252      85.250  15.800  58.100  0.00  0.00           H  
ATOM   4104  HG1 LYS B 252      83.660  14.240  59.280  0.00  0.00           H  
ATOM   4105  HG2 LYS B 252      84.950  13.000  59.330  0.00  0.00           H  
ATOM   4106  HD1 LYS B 252      85.090  12.960  56.870  0.00  0.00           H  
ATOM   4107  HD2 LYS B 252      83.980  14.380  56.740  0.00  0.00           H  
ATOM   4108  HE1 LYS B 252      82.080  13.050  57.660  0.00  0.00           H  
ATOM   4109  HE2 LYS B 252      83.170  11.620  57.880  0.00  0.00           H  
ATOM   4110  HZ1 LYS B 252      81.860  11.510  55.810  0.00  0.00           H  
ATOM   4111  HZ2 LYS B 252      83.550  11.550  55.540  0.00  0.00           H  
ATOM   4112  HZ3 LYS B 252      82.570  12.940  55.260  0.00  0.00           H  
ATOM   4113  N   ALA B 253      87.910  15.240  61.430  0.00  0.00           N  
ATOM   4114  CA  ALA B 253      88.780  14.590  62.380  0.00  0.00           C  
ATOM   4115  C   ALA B 253      88.680  15.180  63.800  0.00  0.00           C  
ATOM   4116  O   ALA B 253      89.340  14.700  64.730  0.00  0.00           O  
ATOM   4117  CB  ALA B 253      90.230  14.740  61.890  0.00  0.00           C  
ATOM   4118  HN  ALA B 253      88.260  16.070  61.000  0.00  0.00           H  
ATOM   4119  HA  ALA B 253      88.540  13.540  62.460  0.00  0.00           H  
ATOM   4120  HB1 ALA B 253      90.940  14.230  62.570  0.00  0.00           H  
ATOM   4121  HB2 ALA B 253      90.510  15.810  61.820  0.00  0.00           H  
ATOM   4122  HB3 ALA B 253      90.330  14.290  60.870  0.00  0.00           H  
ATOM   4123  N   PHE B 254      87.830  16.210  64.000  0.00  0.00           N  
ATOM   4124  CA  PHE B 254      87.770  16.940  65.260  0.00  0.00           C  
ATOM   4125  C   PHE B 254      86.370  17.040  65.850  0.00  0.00           C  
ATOM   4126  O   PHE B 254      86.220  17.130  67.080  0.00  0.00           O  
ATOM   4127  CB  PHE B 254      88.300  18.390  65.070  0.00  0.00           C  
ATOM   4128  CG  PHE B 254      89.740  18.370  64.630  0.00  0.00           C  
ATOM   4129  CD1 PHE B 254      90.100  18.790  63.340  0.00  0.00           C  
ATOM   4130  CD2 PHE B 254      90.740  17.910  65.490  0.00  0.00           C  
ATOM   4131  CE1 PHE B 254      91.430  18.730  62.910  0.00  0.00           C  
ATOM   4132  CE2 PHE B 254      92.080  17.850  65.070  0.00  0.00           C  
ATOM   4133  CZ  PHE B 254      92.420  18.260  63.780  0.00  0.00           C  
ATOM   4134  HN  PHE B 254      87.320  16.590  63.230  0.00  0.00           H  
ATOM   4135  HA  PHE B 254      88.370  16.450  66.020  0.00  0.00           H  
ATOM   4136  HB1 PHE B 254      88.250  18.960  66.020  0.00  0.00           H  
ATOM   4137  HB2 PHE B 254      87.690  18.920  64.300  0.00  0.00           H  
ATOM   4138  HD1 PHE B 254      89.330  19.130  62.650  0.00  0.00           H  
ATOM   4139  HD2 PHE B 254      90.480  17.590  66.490  0.00  0.00           H  
ATOM   4140  HE1 PHE B 254      91.700  19.020  61.910  0.00  0.00           H  
ATOM   4141  HE2 PHE B 254      92.840  17.480  65.740  0.00  0.00           H  
ATOM   4142  HZ  PHE B 254      93.450  18.230  63.460  0.00  0.00           H  
ATOM   4143  N   ASP B 255      85.300  16.990  65.020  0.00  0.00           N  
ATOM   4144  CA  ASP B 255      83.920  17.040  65.490  0.00  0.00           C  
ATOM   4145  C   ASP B 255      83.580  15.900  66.470  0.00  0.00           C  
ATOM   4146  O   ASP B 255      83.910  14.730  66.260  0.00  0.00           O  
ATOM   4147  CB  ASP B 255      82.980  17.120  64.260  0.00  0.00           C  
ATOM   4148  CG  ASP B 255      81.530  17.450  64.580  0.00  0.00           C  
ATOM   4149  OD1 ASP B 255      81.140  17.490  65.770  0.00  0.00           O  
ATOM   4150  OD2 ASP B 255      80.760  17.620  63.600  0.00  0.00           O1-
ATOM   4151  HN  ASP B 255      85.430  16.980  64.030  0.00  0.00           H  
ATOM   4152  HA  ASP B 255      83.830  17.960  66.050  0.00  0.00           H  
ATOM   4153  HB1 ASP B 255      83.010  16.160  63.700  0.00  0.00           H  
ATOM   4154  HB2 ASP B 255      83.350  17.920  63.580  0.00  0.00           H  
ATOM   4155  N   SER B 256      82.960  16.270  67.610  0.00  0.00           N  
ATOM   4156  CA  SER B 256      82.880  15.420  68.790  0.00  0.00           C  
ATOM   4157  C   SER B 256      81.940  15.880  69.900  0.00  0.00           C  
ATOM   4158  O   SER B 256      81.870  15.240  70.950  0.00  0.00           O  
ATOM   4159  CB  SER B 256      84.290  15.180  69.420  0.00  0.00           C  
ATOM   4160  OG  SER B 256      85.000  16.390  69.670  0.00  0.00           O  
ATOM   4161  HN  SER B 256      82.580  17.190  67.650  0.00  0.00           H  
ATOM   4162  HA  SER B 256      82.500  14.460  68.470  0.00  0.00           H  
ATOM   4163  HB1 SER B 256      84.880  14.560  68.710  0.00  0.00           H  
ATOM   4164  HB2 SER B 256      84.200  14.590  70.360  0.00  0.00           H  
ATOM   4165  HG1 SER B 256      85.280  16.730  68.790  0.00  0.00           H  
ATOM   4166  N   GLN B 257      81.170  16.980  69.710  0.00  0.00           N  
ATOM   4167  CA  GLN B 257      80.290  17.570  70.730  0.00  0.00           C  
ATOM   4168  C   GLN B 257      80.990  17.940  72.050  0.00  0.00           C  
ATOM   4169  O   GLN B 257      80.710  17.420  73.140  0.00  0.00           O  
ATOM   4170  CB  GLN B 257      78.930  16.830  70.910  0.00  0.00           C  
ATOM   4171  CG  GLN B 257      78.120  16.800  69.590  0.00  0.00           C  
ATOM   4172  CD  GLN B 257      76.630  16.450  69.750  0.00  0.00           C  
ATOM   4173  NE2 GLN B 257      76.090  15.630  68.820  0.00  0.00           N  
ATOM   4174  OE1 GLN B 257      75.920  16.930  70.640  0.00  0.00           O  
ATOM   4175  HN  GLN B 257      81.160  17.460  68.830  0.00  0.00           H  
ATOM   4176  HA  GLN B 257      80.020  18.530  70.320  0.00  0.00           H  
ATOM   4177  HB1 GLN B 257      78.340  17.370  71.690  0.00  0.00           H  
ATOM   4178  HB2 GLN B 257      79.110  15.800  71.280  0.00  0.00           H  
ATOM   4179  HG1 GLN B 257      78.590  16.100  68.870  0.00  0.00           H  
ATOM   4180  HG2 GLN B 257      78.140  17.820  69.150  0.00  0.00           H  
ATOM   4181 HE21 GLN B 257      75.110  15.440  68.880  0.00  0.00           H  
ATOM   4182 HE22 GLN B 257      76.660  15.230  68.100  0.00  0.00           H  
ATOM   4183  N   CYS B 258      81.970  18.850  71.950  0.00  0.00           N  
ATOM   4184  CA  CYS B 258      82.870  19.310  73.000  0.00  0.00           C  
ATOM   4185  C   CYS B 258      83.070  20.820  72.880  0.00  0.00           C  
ATOM   4186  O   CYS B 258      82.550  21.470  71.980  0.00  0.00           O  
ATOM   4187  CB  CYS B 258      84.250  18.600  72.880  0.00  0.00           C  
ATOM   4188  SG  CYS B 258      84.130  16.800  73.190  0.00  0.00           S  
ATOM   4189  HN  CYS B 258      82.150  19.240  71.030  0.00  0.00           H  
ATOM   4190  HA  CYS B 258      82.430  19.110  73.970  0.00  0.00           H  
ATOM   4191  HB1 CYS B 258      84.970  19.040  73.600  0.00  0.00           H  
ATOM   4192  HB2 CYS B 258      84.650  18.770  71.860  0.00  0.00           H  
ATOM   4193  HG1 CYS B 258      83.270  16.550  72.210  0.00  0.00           H  
ATOM   4194  N   GLN B 259      83.810  21.450  73.820  0.00  0.00           N  
ATOM   4195  CA  GLN B 259      84.150  22.870  73.740  0.00  0.00           C  
ATOM   4196  C   GLN B 259      85.360  23.120  72.830  0.00  0.00           C  
ATOM   4197  O   GLN B 259      86.470  22.690  73.110  0.00  0.00           O  
ATOM   4198  CB  GLN B 259      84.450  23.460  75.140  0.00  0.00           C  
ATOM   4199  CG  GLN B 259      83.220  23.410  76.080  0.00  0.00           C  
ATOM   4200  CD  GLN B 259      83.520  24.060  77.440  0.00  0.00           C  
ATOM   4201  NE2 GLN B 259      82.710  25.070  77.830  0.00  0.00           N  
ATOM   4202  OE1 GLN B 259      84.440  23.640  78.160  0.00  0.00           O  
ATOM   4203  HN  GLN B 259      84.180  20.950  74.610  0.00  0.00           H  
ATOM   4204  HA  GLN B 259      83.320  23.410  73.330  0.00  0.00           H  
ATOM   4205  HB1 GLN B 259      84.770  24.520  75.030  0.00  0.00           H  
ATOM   4206  HB2 GLN B 259      85.290  22.900  75.600  0.00  0.00           H  
ATOM   4207  HG1 GLN B 259      82.910  22.370  76.270  0.00  0.00           H  
ATOM   4208  HG2 GLN B 259      82.380  23.950  75.600  0.00  0.00           H  
ATOM   4209 HE21 GLN B 259      82.920  25.510  78.700  0.00  0.00           H  
ATOM   4210 HE22 GLN B 259      81.840  25.180  77.360  0.00  0.00           H  
ATOM   4211  N   ILE B 260      85.150  23.840  71.700  0.00  0.00           N  
ATOM   4212  CA  ILE B 260      86.160  24.040  70.660  0.00  0.00           C  
ATOM   4213  C   ILE B 260      86.260  25.520  70.300  0.00  0.00           C  
ATOM   4214  O   ILE B 260      85.250  26.220  70.200  0.00  0.00           O  
ATOM   4215  CB  ILE B 260      85.850  23.250  69.380  0.00  0.00           C  
ATOM   4216  CG1 ILE B 260      85.620  21.730  69.640  0.00  0.00           C  
ATOM   4217  CG2 ILE B 260      86.960  23.450  68.310  0.00  0.00           C  
ATOM   4218  CD  ILE B 260      86.850  20.970  70.150  0.00  0.00           C  
ATOM   4219  HN  ILE B 260      84.250  24.240  71.510  0.00  0.00           H  
ATOM   4220  HA  ILE B 260      87.130  23.740  71.030  0.00  0.00           H  
ATOM   4221  HB  ILE B 260      84.890  23.640  68.950  0.00  0.00           H  
ATOM   4222 HG11 ILE B 260      85.280  21.270  68.680  0.00  0.00           H  
ATOM   4223 HG12 ILE B 260      84.780  21.610  70.360  0.00  0.00           H  
ATOM   4224 HG21 ILE B 260      86.950  24.480  67.910  0.00  0.00           H  
ATOM   4225 HG22 ILE B 260      86.790  22.750  67.460  0.00  0.00           H  
ATOM   4226 HG23 ILE B 260      87.960  23.240  68.740  0.00  0.00           H  
ATOM   4227  HD1 ILE B 260      87.690  21.050  69.430  0.00  0.00           H  
ATOM   4228  HD2 ILE B 260      86.600  19.890  70.280  0.00  0.00           H  
ATOM   4229  HD3 ILE B 260      87.180  21.360  71.130  0.00  0.00           H  
ATOM   4230  N   LEU B 261      87.490  26.050  70.100  0.00  0.00           N  
ATOM   4231  CA  LEU B 261      87.740  27.420  69.700  0.00  0.00           C  
ATOM   4232  C   LEU B 261      88.640  27.430  68.470  0.00  0.00           C  
ATOM   4233  O   LEU B 261      89.650  26.720  68.420  0.00  0.00           O  
ATOM   4234  CB  LEU B 261      88.380  28.190  70.890  0.00  0.00           C  
ATOM   4235  CG  LEU B 261      88.850  29.630  70.640  0.00  0.00           C  
ATOM   4236  CD1 LEU B 261      87.760  30.570  70.100  0.00  0.00           C  
ATOM   4237  CD2 LEU B 261      89.380  30.210  71.960  0.00  0.00           C  
ATOM   4238  HN  LEU B 261      88.300  25.480  70.170  0.00  0.00           H  
ATOM   4239  HA  LEU B 261      86.810  27.900  69.420  0.00  0.00           H  
ATOM   4240  HB1 LEU B 261      89.250  27.600  71.250  0.00  0.00           H  
ATOM   4241  HB2 LEU B 261      87.630  28.200  71.710  0.00  0.00           H  
ATOM   4242  HG  LEU B 261      89.690  29.620  69.910  0.00  0.00           H  
ATOM   4243 HD11 LEU B 261      87.340  30.200  69.140  0.00  0.00           H  
ATOM   4244 HD12 LEU B 261      88.190  31.580  69.920  0.00  0.00           H  
ATOM   4245 HD13 LEU B 261      86.950  30.670  70.840  0.00  0.00           H  
ATOM   4246 HD21 LEU B 261      88.580  30.230  72.730  0.00  0.00           H  
ATOM   4247 HD22 LEU B 261      90.220  29.590  72.350  0.00  0.00           H  
ATOM   4248 HD23 LEU B 261      89.750  31.240  71.820  0.00  0.00           H  
ATOM   4249  N   LEU B 262      88.300  28.220  67.430  0.00  0.00           N  
ATOM   4250  CA  LEU B 262      89.070  28.220  66.190  0.00  0.00           C  
ATOM   4251  C   LEU B 262      88.910  29.510  65.400  0.00  0.00           C  
ATOM   4252  O   LEU B 262      88.030  30.340  65.670  0.00  0.00           O  
ATOM   4253  CB  LEU B 262      88.750  26.980  65.300  0.00  0.00           C  
ATOM   4254  CG  LEU B 262      87.280  26.730  64.900  0.00  0.00           C  
ATOM   4255  CD1 LEU B 262      86.760  27.660  63.790  0.00  0.00           C  
ATOM   4256  CD2 LEU B 262      87.100  25.270  64.460  0.00  0.00           C  
ATOM   4257  HN  LEU B 262      87.490  28.800  67.460  0.00  0.00           H  
ATOM   4258  HA  LEU B 262      90.120  28.180  66.450  0.00  0.00           H  
ATOM   4259  HB1 LEU B 262      89.080  26.100  65.880  0.00  0.00           H  
ATOM   4260  HB2 LEU B 262      89.370  27.010  64.380  0.00  0.00           H  
ATOM   4261  HG  LEU B 262      86.660  26.870  65.820  0.00  0.00           H  
ATOM   4262 HD11 LEU B 262      86.700  28.710  64.140  0.00  0.00           H  
ATOM   4263 HD12 LEU B 262      85.740  27.350  63.480  0.00  0.00           H  
ATOM   4264 HD13 LEU B 262      87.430  27.610  62.910  0.00  0.00           H  
ATOM   4265 HD21 LEU B 262      87.720  25.060  63.560  0.00  0.00           H  
ATOM   4266 HD22 LEU B 262      87.410  24.580  65.270  0.00  0.00           H  
ATOM   4267 HD23 LEU B 262      86.040  25.070  64.210  0.00  0.00           H  
ATOM   4268  N   THR B 263      89.790  29.720  64.400  0.00  0.00           N  
ATOM   4269  CA  THR B 263      89.710  30.840  63.470  0.00  0.00           C  
ATOM   4270  C   THR B 263      89.560  30.340  62.040  0.00  0.00           C  
ATOM   4271  O   THR B 263      90.160  29.350  61.620  0.00  0.00           O  
ATOM   4272  CB  THR B 263      90.800  31.930  63.570  0.00  0.00           C  
ATOM   4273  CG2 THR B 263      91.380  32.000  64.990  0.00  0.00           C  
ATOM   4274  OG1 THR B 263      91.890  31.790  62.660  0.00  0.00           O  
ATOM   4275  HN  THR B 263      90.520  29.050  64.220  0.00  0.00           H  
ATOM   4276  HA  THR B 263      88.790  31.360  63.680  0.00  0.00           H  
ATOM   4277  HB  THR B 263      90.310  32.910  63.360  0.00  0.00           H  
ATOM   4278  HG1 THR B 263      92.720  31.920  63.190  0.00  0.00           H  
ATOM   4279 HG21 THR B 263      91.940  31.070  65.240  0.00  0.00           H  
ATOM   4280 HG22 THR B 263      90.570  32.130  65.740  0.00  0.00           H  
ATOM   4281 HG23 THR B 263      92.090  32.850  65.080  0.00  0.00           H  
ATOM   4282  N   THR B 264      88.700  31.010  61.260  0.00  0.00           N  
ATOM   4283  CA  THR B 264      88.380  30.590  59.900  0.00  0.00           C  
ATOM   4284  C   THR B 264      87.750  31.780  59.210  0.00  0.00           C  
ATOM   4285  O   THR B 264      87.660  32.860  59.780  0.00  0.00           O  
ATOM   4286  CB  THR B 264      87.510  29.320  59.820  0.00  0.00           C  
ATOM   4287  CG2 THR B 264      86.140  29.550  60.460  0.00  0.00           C  
ATOM   4288  OG1 THR B 264      87.330  28.850  58.480  0.00  0.00           O  
ATOM   4289  HN  THR B 264      88.230  31.830  61.590  0.00  0.00           H  
ATOM   4290  HA  THR B 264      89.310  30.390  59.390  0.00  0.00           H  
ATOM   4291  HB  THR B 264      88.030  28.520  60.390  0.00  0.00           H  
ATOM   4292  HG1 THR B 264      88.120  28.290  58.310  0.00  0.00           H  
ATOM   4293 HG21 THR B 264      85.530  30.260  59.870  0.00  0.00           H  
ATOM   4294 HG22 THR B 264      86.260  29.950  61.490  0.00  0.00           H  
ATOM   4295 HG23 THR B 264      85.600  28.590  60.530  0.00  0.00           H  
ATOM   4296  N   ARG B 265      87.340  31.640  57.940  0.00  0.00           N  
ATOM   4297  CA  ARG B 265      86.780  32.720  57.140  0.00  0.00           C  
ATOM   4298  C   ARG B 265      85.510  33.360  57.690  0.00  0.00           C  
ATOM   4299  O   ARG B 265      85.330  34.570  57.590  0.00  0.00           O  
ATOM   4300  CB  ARG B 265      86.560  32.240  55.680  0.00  0.00           C  
ATOM   4301  CG  ARG B 265      85.470  31.160  55.500  0.00  0.00           C  
ATOM   4302  CD  ARG B 265      85.290  30.740  54.040  0.00  0.00           C  
ATOM   4303  NE  ARG B 265      84.080  29.860  54.000  0.00  0.00           N  
ATOM   4304  CZ  ARG B 265      84.010  28.650  53.440  0.00  0.00           C  
ATOM   4305  NH1 ARG B 265      85.080  27.980  53.050  0.00  0.00           N1+
ATOM   4306  NH2 ARG B 265      82.800  28.110  53.260  0.00  0.00           N  
ATOM   4307  HN  ARG B 265      87.380  30.730  57.530  0.00  0.00           H  
ATOM   4308  HA  ARG B 265      87.520  33.510  57.110  0.00  0.00           H  
ATOM   4309  HB1 ARG B 265      87.520  31.850  55.290  0.00  0.00           H  
ATOM   4310  HB2 ARG B 265      86.290  33.130  55.050  0.00  0.00           H  
ATOM   4311  HG1 ARG B 265      84.500  31.570  55.850  0.00  0.00           H  
ATOM   4312  HG2 ARG B 265      85.710  30.260  56.110  0.00  0.00           H  
ATOM   4313  HD1 ARG B 265      86.200  30.230  53.650  0.00  0.00           H  
ATOM   4314  HD2 ARG B 265      85.110  31.640  53.410  0.00  0.00           H  
ATOM   4315  HE  ARG B 265      83.170  30.260  54.200  0.00  0.00           H  
ATOM   4316 HH11 ARG B 265      85.960  28.250  53.430  0.00  0.00           H  
ATOM   4317 HH12 ARG B 265      84.950  27.020  52.760  0.00  0.00           H  
ATOM   4318 HH21 ARG B 265      82.010  28.660  53.540  0.00  0.00           H  
ATOM   4319 HH22 ARG B 265      82.710  27.200  52.850  0.00  0.00           H  
ATOM   4320  N   ASP B 266      84.600  32.560  58.300  0.00  0.00           N  
ATOM   4321  CA  ASP B 266      83.290  33.020  58.690  0.00  0.00           C  
ATOM   4322  C   ASP B 266      82.770  32.240  59.890  0.00  0.00           C  
ATOM   4323  O   ASP B 266      83.230  31.160  60.230  0.00  0.00           O  
ATOM   4324  CB  ASP B 266      82.290  32.880  57.500  0.00  0.00           C  
ATOM   4325  CG  ASP B 266      80.990  33.600  57.790  0.00  0.00           C  
ATOM   4326  OD1 ASP B 266      81.000  34.800  58.180  0.00  0.00           O  
ATOM   4327  OD2 ASP B 266      79.940  32.910  57.790  0.00  0.00           O1-
ATOM   4328  HN  ASP B 266      84.780  31.600  58.440  0.00  0.00           H  
ATOM   4329  HA  ASP B 266      83.360  34.060  58.990  0.00  0.00           H  
ATOM   4330  HB1 ASP B 266      82.080  31.810  57.300  0.00  0.00           H  
ATOM   4331  HB2 ASP B 266      82.720  33.320  56.590  0.00  0.00           H  
ATOM   4332  N   LYS B 267      81.740  32.810  60.540  0.00  0.00           N  
ATOM   4333  CA  LYS B 267      80.910  32.240  61.580  0.00  0.00           C  
ATOM   4334  C   LYS B 267      80.170  30.970  61.170  0.00  0.00           C  
ATOM   4335  O   LYS B 267      80.010  30.050  61.980  0.00  0.00           O  
ATOM   4336  CB  LYS B 267      79.900  33.340  62.020  0.00  0.00           C  
ATOM   4337  CG  LYS B 267      78.960  33.810  60.910  0.00  0.00           C  
ATOM   4338  CD  LYS B 267      78.330  35.190  61.170  0.00  0.00           C  
ATOM   4339  CE  LYS B 267      77.730  35.770  59.890  0.00  0.00           C  
ATOM   4340  NZ  LYS B 267      78.790  36.170  58.940  0.00  0.00           N1+
ATOM   4341  HN  LYS B 267      81.400  33.680  60.170  0.00  0.00           H  
ATOM   4342  HA  LYS B 267      81.550  31.980  62.410  0.00  0.00           H  
ATOM   4343  HB1 LYS B 267      80.490  34.210  62.380  0.00  0.00           H  
ATOM   4344  HB2 LYS B 267      79.280  32.980  62.850  0.00  0.00           H  
ATOM   4345  HG1 LYS B 267      78.160  33.060  60.740  0.00  0.00           H  
ATOM   4346  HG2 LYS B 267      79.530  33.880  59.960  0.00  0.00           H  
ATOM   4347  HD1 LYS B 267      79.090  35.890  61.570  0.00  0.00           H  
ATOM   4348  HD2 LYS B 267      77.530  35.070  61.930  0.00  0.00           H  
ATOM   4349  HE1 LYS B 267      77.120  36.670  60.110  0.00  0.00           H  
ATOM   4350  HE2 LYS B 267      77.080  35.010  59.390  0.00  0.00           H  
ATOM   4351  HZ1 LYS B 267      79.300  37.000  59.330  0.00  0.00           H  
ATOM   4352  HZ2 LYS B 267      78.340  36.440  58.040  0.00  0.00           H  
ATOM   4353  HZ3 LYS B 267      79.490  35.410  58.730  0.00  0.00           H  
ATOM   4354  N   SER B 268      79.730  30.870  59.900  0.00  0.00           N  
ATOM   4355  CA  SER B 268      78.910  29.790  59.350  0.00  0.00           C  
ATOM   4356  C   SER B 268      79.580  28.430  59.280  0.00  0.00           C  
ATOM   4357  O   SER B 268      78.940  27.400  59.070  0.00  0.00           O  
ATOM   4358  CB  SER B 268      78.390  30.130  57.940  0.00  0.00           C  
ATOM   4359  OG  SER B 268      79.470  30.460  57.060  0.00  0.00           O  
ATOM   4360  HN  SER B 268      79.890  31.630  59.260  0.00  0.00           H  
ATOM   4361  HA  SER B 268      78.060  29.670  60.000  0.00  0.00           H  
ATOM   4362  HB1 SER B 268      77.710  31.000  58.000  0.00  0.00           H  
ATOM   4363  HB2 SER B 268      77.810  29.280  57.520  0.00  0.00           H  
ATOM   4364  HG1 SER B 268      79.640  31.420  57.210  0.00  0.00           H  
ATOM   4365  N   VAL B 269      80.900  28.360  59.530  0.00  0.00           N  
ATOM   4366  CA  VAL B 269      81.620  27.120  59.740  0.00  0.00           C  
ATOM   4367  C   VAL B 269      81.080  26.360  60.960  0.00  0.00           C  
ATOM   4368  O   VAL B 269      80.990  25.140  60.960  0.00  0.00           O  
ATOM   4369  CB  VAL B 269      83.120  27.380  59.830  0.00  0.00           C  
ATOM   4370  CG1 VAL B 269      83.900  26.070  60.080  0.00  0.00           C  
ATOM   4371  CG2 VAL B 269      83.570  28.010  58.500  0.00  0.00           C  
ATOM   4372  HN  VAL B 269      81.420  29.210  59.620  0.00  0.00           H  
ATOM   4373  HA  VAL B 269      81.450  26.480  58.890  0.00  0.00           H  
ATOM   4374  HB  VAL B 269      83.330  28.090  60.670  0.00  0.00           H  
ATOM   4375 HG11 VAL B 269      83.660  25.320  59.290  0.00  0.00           H  
ATOM   4376 HG12 VAL B 269      84.990  26.260  60.040  0.00  0.00           H  
ATOM   4377 HG13 VAL B 269      83.660  25.620  61.070  0.00  0.00           H  
ATOM   4378 HG21 VAL B 269      83.120  29.010  58.360  0.00  0.00           H  
ATOM   4379 HG22 VAL B 269      83.290  27.360  57.650  0.00  0.00           H  
ATOM   4380 HG23 VAL B 269      84.680  28.130  58.490  0.00  0.00           H  
ATOM   4381  N   THR B 270      80.620  27.090  62.000  0.00  0.00           N  
ATOM   4382  CA  THR B 270      79.940  26.510  63.170  0.00  0.00           C  
ATOM   4383  C   THR B 270      78.690  25.710  62.830  0.00  0.00           C  
ATOM   4384  O   THR B 270      78.370  24.740  63.500  0.00  0.00           O  
ATOM   4385  CB  THR B 270      79.530  27.500  64.260  0.00  0.00           C  
ATOM   4386  CG2 THR B 270      80.760  28.190  64.850  0.00  0.00           C  
ATOM   4387  OG1 THR B 270      78.660  28.520  63.800  0.00  0.00           O  
ATOM   4388  HN  THR B 270      80.670  28.090  61.960  0.00  0.00           H  
ATOM   4389  HA  THR B 270      80.620  25.810  63.620  0.00  0.00           H  
ATOM   4390  HB  THR B 270      79.020  26.950  65.090  0.00  0.00           H  
ATOM   4391  HG1 THR B 270      79.170  29.060  63.170  0.00  0.00           H  
ATOM   4392 HG21 THR B 270      81.260  28.820  64.080  0.00  0.00           H  
ATOM   4393 HG22 THR B 270      81.490  27.430  65.220  0.00  0.00           H  
ATOM   4394 HG23 THR B 270      80.470  28.840  65.700  0.00  0.00           H  
ATOM   4395  N   ASP B 271      77.950  26.080  61.760  0.00  0.00           N  
ATOM   4396  CA  ASP B 271      76.740  25.410  61.340  0.00  0.00           C  
ATOM   4397  C   ASP B 271      76.990  24.020  60.740  0.00  0.00           C  
ATOM   4398  O   ASP B 271      76.100  23.170  60.660  0.00  0.00           O  
ATOM   4399  CB  ASP B 271      76.000  26.320  60.330  0.00  0.00           C  
ATOM   4400  CG  ASP B 271      75.570  27.610  61.010  0.00  0.00           C  
ATOM   4401  OD1 ASP B 271      75.970  28.720  60.570  0.00  0.00           O  
ATOM   4402  OD2 ASP B 271      74.770  27.510  61.970  0.00  0.00           O1-
ATOM   4403  HN  ASP B 271      78.200  26.880  61.220  0.00  0.00           H  
ATOM   4404  HA  ASP B 271      76.120  25.260  62.210  0.00  0.00           H  
ATOM   4405  HB1 ASP B 271      75.090  25.820  59.950  0.00  0.00           H  
ATOM   4406  HB2 ASP B 271      76.650  26.570  59.470  0.00  0.00           H  
ATOM   4407  N   SER B 272      78.260  23.730  60.370  0.00  0.00           N  
ATOM   4408  CA  SER B 272      78.650  22.490  59.710  0.00  0.00           C  
ATOM   4409  C   SER B 272      79.080  21.390  60.670  0.00  0.00           C  
ATOM   4410  O   SER B 272      79.350  20.260  60.280  0.00  0.00           O  
ATOM   4411  CB  SER B 272      79.790  22.740  58.690  0.00  0.00           C  
ATOM   4412  OG  SER B 272      81.070  23.060  59.260  0.00  0.00           O  
ATOM   4413  HN  SER B 272      78.960  24.430  60.500  0.00  0.00           H  
ATOM   4414  HA  SER B 272      77.800  22.100  59.160  0.00  0.00           H  
ATOM   4415  HB1 SER B 272      79.480  23.580  58.040  0.00  0.00           H  
ATOM   4416  HB2 SER B 272      79.910  21.830  58.050  0.00  0.00           H  
ATOM   4417  HG1 SER B 272      80.950  23.770  59.920  0.00  0.00           H  
ATOM   4418  N   VAL B 273      79.120  21.690  61.980  0.00  0.00           N  
ATOM   4419  CA  VAL B 273      79.660  20.800  62.990  0.00  0.00           C  
ATOM   4420  C   VAL B 273      78.660  20.690  64.130  0.00  0.00           C  
ATOM   4421  O   VAL B 273      77.710  21.460  64.230  0.00  0.00           O  
ATOM   4422  CB  VAL B 273      81.030  21.240  63.500  0.00  0.00           C  
ATOM   4423  CG1 VAL B 273      82.100  20.970  62.430  0.00  0.00           C  
ATOM   4424  CG2 VAL B 273      81.020  22.740  63.870  0.00  0.00           C  
ATOM   4425  HN  VAL B 273      78.820  22.580  62.310  0.00  0.00           H  
ATOM   4426  HA  VAL B 273      79.750  19.800  62.600  0.00  0.00           H  
ATOM   4427  HB  VAL B 273      81.300  20.640  64.400  0.00  0.00           H  
ATOM   4428 HG11 VAL B 273      81.880  21.530  61.500  0.00  0.00           H  
ATOM   4429 HG12 VAL B 273      83.100  21.280  62.800  0.00  0.00           H  
ATOM   4430 HG13 VAL B 273      82.140  19.880  62.180  0.00  0.00           H  
ATOM   4431 HG21 VAL B 273      80.790  23.370  62.990  0.00  0.00           H  
ATOM   4432 HG22 VAL B 273      82.020  23.030  64.250  0.00  0.00           H  
ATOM   4433 HG23 VAL B 273      80.280  22.950  64.670  0.00  0.00           H  
ATOM   4434  N   MET B 274      78.800  19.670  65.000  0.00  0.00           N  
ATOM   4435  CA  MET B 274      77.740  19.360  65.960  0.00  0.00           C  
ATOM   4436  C   MET B 274      77.970  19.990  67.330  0.00  0.00           C  
ATOM   4437  O   MET B 274      78.980  19.730  67.990  0.00  0.00           O  
ATOM   4438  CB  MET B 274      77.630  17.820  66.100  0.00  0.00           C  
ATOM   4439  CG  MET B 274      77.440  17.070  64.760  0.00  0.00           C  
ATOM   4440  SD  MET B 274      75.910  17.450  63.870  0.00  0.00           S  
ATOM   4441  CE  MET B 274      74.900  16.210  64.740  0.00  0.00           C  
ATOM   4442  HN  MET B 274      79.550  19.010  64.940  0.00  0.00           H  
ATOM   4443  HA  MET B 274      76.800  19.720  65.590  0.00  0.00           H  
ATOM   4444  HB1 MET B 274      76.780  17.570  66.780  0.00  0.00           H  
ATOM   4445  HB2 MET B 274      78.560  17.440  66.570  0.00  0.00           H  
ATOM   4446  HG1 MET B 274      77.490  15.980  64.970  0.00  0.00           H  
ATOM   4447  HG2 MET B 274      78.310  17.290  64.110  0.00  0.00           H  
ATOM   4448  HE1 MET B 274      74.900  16.380  65.840  0.00  0.00           H  
ATOM   4449  HE2 MET B 274      73.850  16.240  64.390  0.00  0.00           H  
ATOM   4450  HE3 MET B 274      75.280  15.190  64.550  0.00  0.00           H  
ATOM   4451  N   GLY B 275      77.040  20.840  67.810  0.00  0.00           N  
ATOM   4452  CA  GLY B 275      77.130  21.430  69.150  0.00  0.00           C  
ATOM   4453  C   GLY B 275      76.410  22.760  69.270  0.00  0.00           C  
ATOM   4454  O   GLY B 275      75.800  23.230  68.310  0.00  0.00           O  
ATOM   4455  HN  GLY B 275      76.270  21.140  67.250  0.00  0.00           H  
ATOM   4456  HA1 GLY B 275      78.170  21.620  69.380  0.00  0.00           H  
ATOM   4457  HA2 GLY B 275      76.660  20.730  69.820  0.00  0.00           H  
ATOM   4458  N   PRO B 276      76.390  23.390  70.440  0.00  0.00           N  
ATOM   4459  CA  PRO B 276      76.090  24.820  70.620  0.00  0.00           C  
ATOM   4460  C   PRO B 276      76.990  25.750  69.810  0.00  0.00           C  
ATOM   4461  O   PRO B 276      78.150  25.400  69.560  0.00  0.00           O  
ATOM   4462  CB  PRO B 276      76.220  25.040  72.130  0.00  0.00           C  
ATOM   4463  CG  PRO B 276      75.960  23.660  72.740  0.00  0.00           C  
ATOM   4464  CD  PRO B 276      76.600  22.720  71.720  0.00  0.00           C  
ATOM   4465  HA  PRO B 276      75.080  24.980  70.270  0.00  0.00           H  
ATOM   4466  HB1 PRO B 276      75.510  25.800  72.510  0.00  0.00           H  
ATOM   4467  HB2 PRO B 276      77.260  25.350  72.400  0.00  0.00           H  
ATOM   4468  HG1 PRO B 276      74.870  23.470  72.780  0.00  0.00           H  
ATOM   4469  HG2 PRO B 276      76.380  23.550  73.760  0.00  0.00           H  
ATOM   4470  HD1 PRO B 276      76.120  21.710  71.760  0.00  0.00           H  
ATOM   4471  HD2 PRO B 276      77.700  22.630  71.900  0.00  0.00           H  
ATOM   4472  N   LYS B 277      76.500  26.930  69.380  0.00  0.00           N  
ATOM   4473  CA  LYS B 277      77.200  27.740  68.400  0.00  0.00           C  
ATOM   4474  C   LYS B 277      77.370  29.190  68.840  0.00  0.00           C  
ATOM   4475  O   LYS B 277      76.410  29.890  69.130  0.00  0.00           O  
ATOM   4476  CB  LYS B 277      76.440  27.710  67.050  0.00  0.00           C  
ATOM   4477  CG  LYS B 277      76.400  26.290  66.460  0.00  0.00           C  
ATOM   4478  CD  LYS B 277      75.730  26.180  65.080  0.00  0.00           C  
ATOM   4479  CE  LYS B 277      74.200  26.250  65.140  0.00  0.00           C  
ATOM   4480  NZ  LYS B 277      73.670  26.000  63.790  0.00  0.00           N1+
ATOM   4481  HN  LYS B 277      75.580  27.230  69.650  0.00  0.00           H  
ATOM   4482  HA  LYS B 277      78.190  27.350  68.230  0.00  0.00           H  
ATOM   4483  HB1 LYS B 277      76.950  28.380  66.320  0.00  0.00           H  
ATOM   4484  HB2 LYS B 277      75.400  28.090  67.200  0.00  0.00           H  
ATOM   4485  HG1 LYS B 277      75.900  25.590  67.160  0.00  0.00           H  
ATOM   4486  HG2 LYS B 277      77.460  25.950  66.360  0.00  0.00           H  
ATOM   4487  HD1 LYS B 277      76.020  25.190  64.660  0.00  0.00           H  
ATOM   4488  HD2 LYS B 277      76.130  26.970  64.400  0.00  0.00           H  
ATOM   4489  HE1 LYS B 277      73.860  27.260  65.470  0.00  0.00           H  
ATOM   4490  HE2 LYS B 277      73.800  25.480  65.820  0.00  0.00           H  
ATOM   4491  HZ1 LYS B 277      72.630  26.130  63.740  0.00  0.00           H  
ATOM   4492  HZ2 LYS B 277      73.910  25.020  63.480  0.00  0.00           H  
ATOM   4493  HZ3 LYS B 277      74.120  26.670  63.100  0.00  0.00           H  
ATOM   4494  N   TYR B 278      78.630  29.670  68.900  0.00  0.00           N  
ATOM   4495  CA  TYR B 278      78.950  31.000  69.380  0.00  0.00           C  
ATOM   4496  C   TYR B 278      79.960  31.680  68.480  0.00  0.00           C  
ATOM   4497  O   TYR B 278      81.000  31.130  68.110  0.00  0.00           O  
ATOM   4498  CB  TYR B 278      79.490  30.940  70.830  0.00  0.00           C  
ATOM   4499  CG  TYR B 278      78.320  31.020  71.770  0.00  0.00           C  
ATOM   4500  CD1 TYR B 278      77.640  29.880  72.240  0.00  0.00           C  
ATOM   4501  CD2 TYR B 278      77.880  32.290  72.160  0.00  0.00           C  
ATOM   4502  CE1 TYR B 278      76.520  30.020  73.080  0.00  0.00           C  
ATOM   4503  CE2 TYR B 278      76.780  32.430  73.020  0.00  0.00           C  
ATOM   4504  CZ  TYR B 278      76.090  31.300  73.450  0.00  0.00           C  
ATOM   4505  OH  TYR B 278      74.920  31.500  74.210  0.00  0.00           O  
ATOM   4506  HN  TYR B 278      79.420  29.090  68.690  0.00  0.00           H  
ATOM   4507  HA  TYR B 278      78.060  31.620  69.330  0.00  0.00           H  
ATOM   4508  HB1 TYR B 278      80.170  31.780  71.070  0.00  0.00           H  
ATOM   4509  HB2 TYR B 278      80.030  29.980  71.000  0.00  0.00           H  
ATOM   4510  HD1 TYR B 278      77.970  28.900  71.940  0.00  0.00           H  
ATOM   4511  HD2 TYR B 278      78.390  33.170  71.810  0.00  0.00           H  
ATOM   4512  HE1 TYR B 278      75.980  29.140  73.410  0.00  0.00           H  
ATOM   4513  HE2 TYR B 278      76.440  33.410  73.310  0.00  0.00           H  
ATOM   4514  HH  TYR B 278      74.460  30.640  74.300  0.00  0.00           H  
ATOM   4515  N   VAL B 279      79.670  32.930  68.040  0.00  0.00           N  
ATOM   4516  CA  VAL B 279      80.410  33.540  66.950  0.00  0.00           C  
ATOM   4517  C   VAL B 279      80.590  35.030  67.150  0.00  0.00           C  
ATOM   4518  O   VAL B 279      79.770  35.710  67.780  0.00  0.00           O  
ATOM   4519  CB  VAL B 279      79.750  33.280  65.590  0.00  0.00           C  
ATOM   4520  CG1 VAL B 279      79.710  31.760  65.300  0.00  0.00           C  
ATOM   4521  CG2 VAL B 279      78.320  33.860  65.520  0.00  0.00           C  
ATOM   4522  HN  VAL B 279      78.850  33.400  68.350  0.00  0.00           H  
ATOM   4523  HA  VAL B 279      81.410  33.130  66.920  0.00  0.00           H  
ATOM   4524  HB  VAL B 279      80.370  33.760  64.800  0.00  0.00           H  
ATOM   4525 HG11 VAL B 279      79.330  31.550  64.280  0.00  0.00           H  
ATOM   4526 HG12 VAL B 279      80.720  31.310  65.400  0.00  0.00           H  
ATOM   4527 HG13 VAL B 279      79.020  31.250  66.000  0.00  0.00           H  
ATOM   4528 HG21 VAL B 279      77.670  33.400  66.300  0.00  0.00           H  
ATOM   4529 HG22 VAL B 279      77.860  33.630  64.540  0.00  0.00           H  
ATOM   4530 HG23 VAL B 279      78.320  34.960  65.660  0.00  0.00           H  
ATOM   4531  N   VAL B 280      81.700  35.590  66.620  0.00  0.00           N  
ATOM   4532  CA  VAL B 280      82.060  36.990  66.790  0.00  0.00           C  
ATOM   4533  C   VAL B 280      81.920  37.760  65.470  0.00  0.00           C  
ATOM   4534  O   VAL B 280      82.670  37.490  64.530  0.00  0.00           O  
ATOM   4535  CB  VAL B 280      83.490  37.160  67.300  0.00  0.00           C  
ATOM   4536  CG1 VAL B 280      83.800  38.640  67.590  0.00  0.00           C  
ATOM   4537  CG2 VAL B 280      83.680  36.330  68.590  0.00  0.00           C  
ATOM   4538  HN  VAL B 280      82.380  35.020  66.170  0.00  0.00           H  
ATOM   4539  HA  VAL B 280      81.440  37.440  67.550  0.00  0.00           H  
ATOM   4540  HB  VAL B 280      84.220  36.780  66.540  0.00  0.00           H  
ATOM   4541 HG11 VAL B 280      83.800  39.250  66.660  0.00  0.00           H  
ATOM   4542 HG12 VAL B 280      83.050  39.060  68.300  0.00  0.00           H  
ATOM   4543 HG13 VAL B 280      84.800  38.730  68.060  0.00  0.00           H  
ATOM   4544 HG21 VAL B 280      82.930  36.620  69.360  0.00  0.00           H  
ATOM   4545 HG22 VAL B 280      84.690  36.500  69.020  0.00  0.00           H  
ATOM   4546 HG23 VAL B 280      83.580  35.240  68.390  0.00  0.00           H  
ATOM   4547  N   PRO B 281      81.000  38.730  65.320  0.00  0.00           N  
ATOM   4548  CA  PRO B 281      80.760  39.350  64.020  0.00  0.00           C  
ATOM   4549  C   PRO B 281      81.420  40.720  63.920  0.00  0.00           C  
ATOM   4550  O   PRO B 281      81.410  41.290  62.840  0.00  0.00           O  
ATOM   4551  CB  PRO B 281      79.230  39.500  63.980  0.00  0.00           C  
ATOM   4552  CG  PRO B 281      78.840  39.740  65.440  0.00  0.00           C  
ATOM   4553  CD  PRO B 281      79.820  38.840  66.190  0.00  0.00           C  
ATOM   4554  HA  PRO B 281      81.140  38.750  63.210  0.00  0.00           H  
ATOM   4555  HB1 PRO B 281      78.780  38.540  63.640  0.00  0.00           H  
ATOM   4556  HB2 PRO B 281      78.880  40.310  63.310  0.00  0.00           H  
ATOM   4557  HG1 PRO B 281      77.780  39.490  65.650  0.00  0.00           H  
ATOM   4558  HG2 PRO B 281      79.030  40.800  65.710  0.00  0.00           H  
ATOM   4559  HD1 PRO B 281      79.360  37.830  66.330  0.00  0.00           H  
ATOM   4560  HD2 PRO B 281      80.090  39.280  67.180  0.00  0.00           H  
ATOM   4561  N   VAL B 282      82.010  41.250  65.020  0.00  0.00           N  
ATOM   4562  CA  VAL B 282      82.770  42.510  65.000  0.00  0.00           C  
ATOM   4563  C   VAL B 282      81.920  43.770  64.750  0.00  0.00           C  
ATOM   4564  O   VAL B 282      82.180  44.600  63.880  0.00  0.00           O  
ATOM   4565  CB  VAL B 282      84.050  42.430  64.150  0.00  0.00           C  
ATOM   4566  CG1 VAL B 282      85.000  43.620  64.410  0.00  0.00           C  
ATOM   4567  CG2 VAL B 282      84.820  41.140  64.510  0.00  0.00           C  
ATOM   4568  HN  VAL B 282      81.980  40.740  65.860  0.00  0.00           H  
ATOM   4569  HA  VAL B 282      83.120  42.620  66.010  0.00  0.00           H  
ATOM   4570  HB  VAL B 282      83.780  42.410  63.070  0.00  0.00           H  
ATOM   4571 HG11 VAL B 282      85.920  43.510  63.790  0.00  0.00           H  
ATOM   4572 HG12 VAL B 282      84.540  44.590  64.150  0.00  0.00           H  
ATOM   4573 HG13 VAL B 282      85.320  43.640  65.470  0.00  0.00           H  
ATOM   4574 HG21 VAL B 282      84.240  40.230  64.280  0.00  0.00           H  
ATOM   4575 HG22 VAL B 282      85.090  41.130  65.580  0.00  0.00           H  
ATOM   4576 HG23 VAL B 282      85.770  41.090  63.920  0.00  0.00           H  
ATOM   4577  N   GLU B 283      80.850  43.950  65.550  0.00  0.00           N  
ATOM   4578  CA  GLU B 283      80.050  45.170  65.620  0.00  0.00           C  
ATOM   4579  C   GLU B 283      80.770  46.320  66.350  0.00  0.00           C  
ATOM   4580  O   GLU B 283      80.460  46.590  67.510  0.00  0.00           O  
ATOM   4581  CB  GLU B 283      78.720  44.910  66.370  0.00  0.00           C  
ATOM   4582  CG  GLU B 283      77.830  43.780  65.800  0.00  0.00           C  
ATOM   4583  CD  GLU B 283      76.580  43.600  66.640  0.00  0.00           C  
ATOM   4584  OE1 GLU B 283      76.480  42.580  67.370  0.00  0.00           O  
ATOM   4585  OE2 GLU B 283      75.690  44.500  66.600  0.00  0.00           O1-
ATOM   4586  HN  GLU B 283      80.560  43.240  66.180  0.00  0.00           H  
ATOM   4587  HA  GLU B 283      79.830  45.500  64.610  0.00  0.00           H  
ATOM   4588  HB1 GLU B 283      78.130  45.850  66.390  0.00  0.00           H  
ATOM   4589  HB2 GLU B 283      78.950  44.650  67.430  0.00  0.00           H  
ATOM   4590  HG1 GLU B 283      78.380  42.820  65.780  0.00  0.00           H  
ATOM   4591  HG2 GLU B 283      77.520  44.030  64.760  0.00  0.00           H  
ATOM   4592  N   SER B 284      81.740  47.020  65.720  0.00  0.00           N  
ATOM   4593  CA  SER B 284      82.490  48.070  66.390  0.00  0.00           C  
ATOM   4594  C   SER B 284      83.550  48.700  65.500  0.00  0.00           C  
ATOM   4595  O   SER B 284      84.710  48.290  65.510  0.00  0.00           O  
ATOM   4596  CB  SER B 284      83.310  47.590  67.640  0.00  0.00           C  
ATOM   4597  OG  SER B 284      83.930  48.660  68.370  0.00  0.00           O  
ATOM   4598  HN  SER B 284      81.960  46.830  64.760  0.00  0.00           H  
ATOM   4599  HA  SER B 284      81.800  48.850  66.690  0.00  0.00           H  
ATOM   4600  HB1 SER B 284      84.060  46.830  67.340  0.00  0.00           H  
ATOM   4601  HB2 SER B 284      82.620  47.080  68.340  0.00  0.00           H  
ATOM   4602  HG1 SER B 284      84.460  49.170  67.730  0.00  0.00           H  
ATOM   4603  N   SER B 285      83.210  49.780  64.780  0.00  0.00           N  
ATOM   4604  CA  SER B 285      84.160  50.780  64.280  0.00  0.00           C  
ATOM   4605  C   SER B 285      85.010  51.460  65.370  0.00  0.00           C  
ATOM   4606  O   SER B 285      84.920  51.150  66.560  0.00  0.00           O  
ATOM   4607  CB  SER B 285      83.460  51.870  63.420  0.00  0.00           C  
ATOM   4608  OG  SER B 285      82.620  52.700  64.220  0.00  0.00           O  
ATOM   4609  HN  SER B 285      82.230  50.000  64.640  0.00  0.00           H  
ATOM   4610  HA  SER B 285      84.850  50.250  63.640  0.00  0.00           H  
ATOM   4611  HB1 SER B 285      82.830  51.360  62.660  0.00  0.00           H  
ATOM   4612  HB2 SER B 285      84.210  52.480  62.880  0.00  0.00           H  
ATOM   4613  HG1 SER B 285      82.710  53.610  63.850  0.00  0.00           H  
ATOM   4614  N   LEU B 286      85.850  52.440  64.990  0.00  0.00           N  
ATOM   4615  CA  LEU B 286      86.510  53.350  65.910  0.00  0.00           C  
ATOM   4616  C   LEU B 286      86.110  54.780  65.550  0.00  0.00           C  
ATOM   4617  O   LEU B 286      85.970  55.120  64.380  0.00  0.00           O  
ATOM   4618  CB  LEU B 286      88.050  53.250  65.850  0.00  0.00           C  
ATOM   4619  CG  LEU B 286      88.650  51.880  66.250  0.00  0.00           C  
ATOM   4620  CD1 LEU B 286      90.170  51.900  66.020  0.00  0.00           C  
ATOM   4621  CD2 LEU B 286      88.330  51.490  67.700  0.00  0.00           C  
ATOM   4622  HN  LEU B 286      85.970  52.680  64.020  0.00  0.00           H  
ATOM   4623  HA  LEU B 286      86.170  53.180  66.920  0.00  0.00           H  
ATOM   4624  HB1 LEU B 286      88.500  54.030  66.500  0.00  0.00           H  
ATOM   4625  HB2 LEU B 286      88.380  53.480  64.810  0.00  0.00           H  
ATOM   4626  HG  LEU B 286      88.210  51.110  65.570  0.00  0.00           H  
ATOM   4627 HD11 LEU B 286      90.390  52.240  64.990  0.00  0.00           H  
ATOM   4628 HD12 LEU B 286      90.600  50.900  66.170  0.00  0.00           H  
ATOM   4629 HD13 LEU B 286      90.650  52.610  66.730  0.00  0.00           H  
ATOM   4630 HD21 LEU B 286      88.740  52.250  68.400  0.00  0.00           H  
ATOM   4631 HD22 LEU B 286      87.230  51.410  67.860  0.00  0.00           H  
ATOM   4632 HD23 LEU B 286      88.790  50.510  67.940  0.00  0.00           H  
ATOM   4633  N   GLY B 287      85.890  55.660  66.560  0.00  0.00           N  
ATOM   4634  CA  GLY B 287      85.720  57.090  66.350  0.00  0.00           C  
ATOM   4635  C   GLY B 287      87.000  57.870  66.150  0.00  0.00           C  
ATOM   4636  O   GLY B 287      88.100  57.320  66.130  0.00  0.00           O  
ATOM   4637  HN  GLY B 287      85.870  55.340  67.510  0.00  0.00           H  
ATOM   4638  HA1 GLY B 287      85.250  57.490  67.240  0.00  0.00           H  
ATOM   4639  HA2 GLY B 287      85.110  57.240  65.470  0.00  0.00           H  
ATOM   4640  N   LYS B 288      86.870  59.210  66.040  0.00  0.00           N  
ATOM   4641  CA  LYS B 288      87.940  60.150  65.760  0.00  0.00           C  
ATOM   4642  C   LYS B 288      89.070  60.130  66.780  0.00  0.00           C  
ATOM   4643  O   LYS B 288      90.250  60.050  66.430  0.00  0.00           O  
ATOM   4644  CB  LYS B 288      87.340  61.580  65.780  0.00  0.00           C  
ATOM   4645  CG  LYS B 288      88.320  62.750  65.530  0.00  0.00           C  
ATOM   4646  CD  LYS B 288      87.720  64.090  65.980  0.00  0.00           C  
ATOM   4647  CE  LYS B 288      88.670  65.280  65.780  0.00  0.00           C  
ATOM   4648  NZ  LYS B 288      88.110  66.500  66.380  0.00  0.00           N1+
ATOM   4649  HN  LYS B 288      85.970  59.620  66.160  0.00  0.00           H  
ATOM   4650  HA  LYS B 288      88.370  59.930  64.790  0.00  0.00           H  
ATOM   4651  HB1 LYS B 288      86.860  61.750  66.770  0.00  0.00           H  
ATOM   4652  HB2 LYS B 288      86.530  61.630  65.030  0.00  0.00           H  
ATOM   4653  HG1 LYS B 288      88.580  62.780  64.450  0.00  0.00           H  
ATOM   4654  HG2 LYS B 288      89.260  62.600  66.100  0.00  0.00           H  
ATOM   4655  HD1 LYS B 288      87.460  64.000  67.060  0.00  0.00           H  
ATOM   4656  HD2 LYS B 288      86.770  64.270  65.410  0.00  0.00           H  
ATOM   4657  HE1 LYS B 288      88.830  65.460  64.690  0.00  0.00           H  
ATOM   4658  HE2 LYS B 288      89.640  65.070  66.260  0.00  0.00           H  
ATOM   4659  HZ1 LYS B 288      88.110  66.410  67.430  0.00  0.00           H  
ATOM   4660  HZ2 LYS B 288      87.130  66.650  66.080  0.00  0.00           H  
ATOM   4661  HZ3 LYS B 288      88.670  67.340  66.100  0.00  0.00           H  
ATOM   4662  N   GLU B 289      88.720  60.160  68.080  0.00  0.00           N  
ATOM   4663  CA  GLU B 289      89.650  60.230  69.190  0.00  0.00           C  
ATOM   4664  C   GLU B 289      90.580  59.020  69.230  0.00  0.00           C  
ATOM   4665  O   GLU B 289      91.780  59.130  69.440  0.00  0.00           O  
ATOM   4666  CB  GLU B 289      88.910  60.360  70.540  0.00  0.00           C  
ATOM   4667  CG  GLU B 289      87.800  61.440  70.570  0.00  0.00           C  
ATOM   4668  CD  GLU B 289      88.270  62.870  70.330  0.00  0.00           C  
ATOM   4669  OE1 GLU B 289      89.460  63.200  70.550  0.00  0.00           O  
ATOM   4670  OE2 GLU B 289      87.390  63.710  69.990  0.00  0.00           O1-
ATOM   4671  HN  GLU B 289      87.750  60.220  68.320  0.00  0.00           H  
ATOM   4672  HA  GLU B 289      90.270  61.100  69.050  0.00  0.00           H  
ATOM   4673  HB1 GLU B 289      89.650  60.570  71.340  0.00  0.00           H  
ATOM   4674  HB2 GLU B 289      88.430  59.380  70.790  0.00  0.00           H  
ATOM   4675  HG1 GLU B 289      87.320  61.430  71.580  0.00  0.00           H  
ATOM   4676  HG2 GLU B 289      87.010  61.210  69.830  0.00  0.00           H  
ATOM   4677  N   LYS B 290      90.030  57.830  68.960  0.00  0.00           N  
ATOM   4678  CA  LYS B 290      90.770  56.580  68.890  0.00  0.00           C  
ATOM   4679  C   LYS B 290      91.760  56.510  67.740  0.00  0.00           C  
ATOM   4680  O   LYS B 290      92.830  55.940  67.860  0.00  0.00           O  
ATOM   4681  CB  LYS B 290      89.760  55.410  68.900  0.00  0.00           C  
ATOM   4682  CG  LYS B 290      89.110  55.310  70.290  0.00  0.00           C  
ATOM   4683  CD  LYS B 290      87.640  54.860  70.290  0.00  0.00           C  
ATOM   4684  CE  LYS B 290      86.980  55.200  71.630  0.00  0.00           C  
ATOM   4685  NZ  LYS B 290      85.550  54.870  71.610  0.00  0.00           N1+
ATOM   4686  HN  LYS B 290      89.060  57.780  68.760  0.00  0.00           H  
ATOM   4687  HA  LYS B 290      91.370  56.500  69.790  0.00  0.00           H  
ATOM   4688  HB1 LYS B 290      90.270  54.450  68.670  0.00  0.00           H  
ATOM   4689  HB2 LYS B 290      88.990  55.600  68.120  0.00  0.00           H  
ATOM   4690  HG1 LYS B 290      89.130  56.320  70.770  0.00  0.00           H  
ATOM   4691  HG2 LYS B 290      89.720  54.650  70.950  0.00  0.00           H  
ATOM   4692  HD1 LYS B 290      87.580  53.780  70.070  0.00  0.00           H  
ATOM   4693  HD2 LYS B 290      87.110  55.420  69.480  0.00  0.00           H  
ATOM   4694  HE1 LYS B 290      87.070  56.290  71.820  0.00  0.00           H  
ATOM   4695  HE2 LYS B 290      87.470  54.650  72.460  0.00  0.00           H  
ATOM   4696  HZ1 LYS B 290      85.060  55.330  72.410  0.00  0.00           H  
ATOM   4697  HZ2 LYS B 290      85.380  53.840  71.610  0.00  0.00           H  
ATOM   4698  HZ3 LYS B 290      85.120  55.260  70.730  0.00  0.00           H  
ATOM   4699  N   GLY B 291      91.450  57.160  66.590  0.00  0.00           N  
ATOM   4700  CA  GLY B 291      92.440  57.340  65.520  0.00  0.00           C  
ATOM   4701  C   GLY B 291      93.580  58.260  65.910  0.00  0.00           C  
ATOM   4702  O   GLY B 291      94.740  58.020  65.570  0.00  0.00           O  
ATOM   4703  HN  GLY B 291      90.560  57.600  66.480  0.00  0.00           H  
ATOM   4704  HA1 GLY B 291      91.940  57.790  64.680  0.00  0.00           H  
ATOM   4705  HA2 GLY B 291      92.880  56.380  65.280  0.00  0.00           H  
ATOM   4706  N   LEU B 292      93.280  59.310  66.690  0.00  0.00           N  
ATOM   4707  CA  LEU B 292      94.280  60.170  67.320  0.00  0.00           C  
ATOM   4708  C   LEU B 292      95.130  59.430  68.350  0.00  0.00           C  
ATOM   4709  O   LEU B 292      96.340  59.630  68.400  0.00  0.00           O  
ATOM   4710  CB  LEU B 292      93.640  61.430  67.970  0.00  0.00           C  
ATOM   4711  CG  LEU B 292      92.880  62.360  67.000  0.00  0.00           C  
ATOM   4712  CD1 LEU B 292      92.060  63.410  67.770  0.00  0.00           C  
ATOM   4713  CD2 LEU B 292      93.830  63.080  66.030  0.00  0.00           C  
ATOM   4714  HN  LEU B 292      92.320  59.510  66.910  0.00  0.00           H  
ATOM   4715  HA  LEU B 292      94.960  60.490  66.540  0.00  0.00           H  
ATOM   4716  HB1 LEU B 292      94.440  62.030  68.450  0.00  0.00           H  
ATOM   4717  HB2 LEU B 292      92.940  61.110  68.770  0.00  0.00           H  
ATOM   4718  HG  LEU B 292      92.170  61.740  66.400  0.00  0.00           H  
ATOM   4719 HD11 LEU B 292      91.350  62.920  68.480  0.00  0.00           H  
ATOM   4720 HD12 LEU B 292      91.480  64.040  67.070  0.00  0.00           H  
ATOM   4721 HD13 LEU B 292      92.730  64.070  68.350  0.00  0.00           H  
ATOM   4722 HD21 LEU B 292      94.510  63.750  66.610  0.00  0.00           H  
ATOM   4723 HD22 LEU B 292      94.440  62.370  65.450  0.00  0.00           H  
ATOM   4724 HD23 LEU B 292      93.250  63.710  65.320  0.00  0.00           H  
ATOM   4725  N   GLU B 293      94.540  58.530  69.170  0.00  0.00           N  
ATOM   4726  CA  GLU B 293      95.250  57.670  70.110  0.00  0.00           C  
ATOM   4727  C   GLU B 293      96.260  56.740  69.440  0.00  0.00           C  
ATOM   4728  O   GLU B 293      97.390  56.590  69.910  0.00  0.00           O  
ATOM   4729  CB  GLU B 293      94.250  56.830  70.960  0.00  0.00           C  
ATOM   4730  CG  GLU B 293      93.440  57.700  71.940  0.00  0.00           C  
ATOM   4731  CD  GLU B 293      92.300  57.010  72.680  0.00  0.00           C  
ATOM   4732  OE1 GLU B 293      92.190  55.760  72.720  0.00  0.00           O  
ATOM   4733  OE2 GLU B 293      91.490  57.770  73.270  0.00  0.00           O1-
ATOM   4734  HN  GLU B 293      93.540  58.480  69.180  0.00  0.00           H  
ATOM   4735  HA  GLU B 293      95.810  58.300  70.780  0.00  0.00           H  
ATOM   4736  HB1 GLU B 293      94.800  56.070  71.560  0.00  0.00           H  
ATOM   4737  HB2 GLU B 293      93.560  56.280  70.280  0.00  0.00           H  
ATOM   4738  HG1 GLU B 293      93.000  58.560  71.400  0.00  0.00           H  
ATOM   4739  HG2 GLU B 293      94.130  58.110  72.710  0.00  0.00           H  
ATOM   4740  N   ILE B 294      95.910  56.140  68.280  0.00  0.00           N  
ATOM   4741  CA  ILE B 294      96.840  55.350  67.480  0.00  0.00           C  
ATOM   4742  C   ILE B 294      98.010  56.180  66.970  0.00  0.00           C  
ATOM   4743  O   ILE B 294      99.170  55.790  67.090  0.00  0.00           O  
ATOM   4744  CB  ILE B 294      96.130  54.650  66.320  0.00  0.00           C  
ATOM   4745  CG1 ILE B 294      95.080  53.660  66.880  0.00  0.00           C  
ATOM   4746  CG2 ILE B 294      97.140  53.890  65.420  0.00  0.00           C  
ATOM   4747  CD  ILE B 294      94.100  53.150  65.820  0.00  0.00           C  
ATOM   4748  HN  ILE B 294      94.970  56.220  67.950  0.00  0.00           H  
ATOM   4749  HA  ILE B 294      97.270  54.590  68.120  0.00  0.00           H  
ATOM   4750  HB  ILE B 294      95.600  55.410  65.710  0.00  0.00           H  
ATOM   4751 HG11 ILE B 294      94.480  54.150  67.680  0.00  0.00           H  
ATOM   4752 HG12 ILE B 294      95.610  52.800  67.350  0.00  0.00           H  
ATOM   4753 HG21 ILE B 294      97.850  54.580  64.940  0.00  0.00           H  
ATOM   4754 HG22 ILE B 294      96.610  53.340  64.610  0.00  0.00           H  
ATOM   4755 HG23 ILE B 294      97.710  53.150  66.030  0.00  0.00           H  
ATOM   4756  HD1 ILE B 294      93.570  54.000  65.340  0.00  0.00           H  
ATOM   4757  HD2 ILE B 294      93.340  52.490  66.280  0.00  0.00           H  
ATOM   4758  HD3 ILE B 294      94.630  52.570  65.030  0.00  0.00           H  
ATOM   4759  N   LEU B 295      97.750  57.400  66.430  0.00  0.00           N  
ATOM   4760  CA  LEU B 295      98.810  58.330  66.050  0.00  0.00           C  
ATOM   4761  C   LEU B 295      99.670  58.780  67.230  0.00  0.00           C  
ATOM   4762  O   LEU B 295     100.900  58.770  67.140  0.00  0.00           O  
ATOM   4763  CB  LEU B 295      98.260  59.590  65.340  0.00  0.00           C  
ATOM   4764  CG  LEU B 295      97.680  59.330  63.930  0.00  0.00           C  
ATOM   4765  CD1 LEU B 295      97.060  60.610  63.370  0.00  0.00           C  
ATOM   4766  CD2 LEU B 295      98.750  58.810  62.950  0.00  0.00           C  
ATOM   4767  HN  LEU B 295      96.810  57.710  66.310  0.00  0.00           H  
ATOM   4768  HA  LEU B 295      99.490  57.810  65.390  0.00  0.00           H  
ATOM   4769  HB1 LEU B 295      99.070  60.340  65.230  0.00  0.00           H  
ATOM   4770  HB2 LEU B 295      97.460  60.040  65.970  0.00  0.00           H  
ATOM   4771  HG  LEU B 295      96.870  58.560  64.020  0.00  0.00           H  
ATOM   4772 HD11 LEU B 295      96.300  61.010  64.070  0.00  0.00           H  
ATOM   4773 HD12 LEU B 295      96.570  60.410  62.390  0.00  0.00           H  
ATOM   4774 HD13 LEU B 295      97.840  61.380  63.210  0.00  0.00           H  
ATOM   4775 HD21 LEU B 295      99.600  59.520  62.900  0.00  0.00           H  
ATOM   4776 HD22 LEU B 295      99.130  57.810  63.260  0.00  0.00           H  
ATOM   4777 HD23 LEU B 295      98.310  58.710  61.930  0.00  0.00           H  
ATOM   4778  N   SER B 296      99.050  59.110  68.380  0.00  0.00           N  
ATOM   4779  CA  SER B 296      99.720  59.530  69.610  0.00  0.00           C  
ATOM   4780  C   SER B 296     100.740  58.520  70.090  0.00  0.00           C  
ATOM   4781  O   SER B 296     101.880  58.870  70.400  0.00  0.00           O  
ATOM   4782  CB  SER B 296      98.690  59.760  70.760  0.00  0.00           C  
ATOM   4783  OG  SER B 296      99.290  60.110  72.010  0.00  0.00           O  
ATOM   4784  HN  SER B 296      98.050  59.120  68.400  0.00  0.00           H  
ATOM   4785  HA  SER B 296     100.250  60.450  69.410  0.00  0.00           H  
ATOM   4786  HB1 SER B 296      98.090  58.840  70.900  0.00  0.00           H  
ATOM   4787  HB2 SER B 296      97.990  60.570  70.450  0.00  0.00           H  
ATOM   4788  HG1 SER B 296      99.790  60.940  71.850  0.00  0.00           H  
ATOM   4789  N   LEU B 297     100.370  57.240  70.120  0.00  0.00           N  
ATOM   4790  CA  LEU B 297     101.280  56.160  70.450  0.00  0.00           C  
ATOM   4791  C   LEU B 297     102.330  55.860  69.380  0.00  0.00           C  
ATOM   4792  O   LEU B 297     103.490  55.630  69.710  0.00  0.00           O  
ATOM   4793  CB  LEU B 297     100.470  54.920  70.850  0.00  0.00           C  
ATOM   4794  CG  LEU B 297      99.830  55.110  72.240  0.00  0.00           C  
ATOM   4795  CD1 LEU B 297      98.570  54.250  72.400  0.00  0.00           C  
ATOM   4796  CD2 LEU B 297     100.830  54.810  73.370  0.00  0.00           C  
ATOM   4797  HN  LEU B 297      99.420  56.980  69.920  0.00  0.00           H  
ATOM   4798  HA  LEU B 297     101.850  56.470  71.320  0.00  0.00           H  
ATOM   4799  HB1 LEU B 297     101.100  54.010  70.880  0.00  0.00           H  
ATOM   4800  HB2 LEU B 297      99.670  54.760  70.090  0.00  0.00           H  
ATOM   4801  HG  LEU B 297      99.500  56.170  72.350  0.00  0.00           H  
ATOM   4802 HD11 LEU B 297      97.780  54.610  71.710  0.00  0.00           H  
ATOM   4803 HD12 LEU B 297      98.190  54.340  73.440  0.00  0.00           H  
ATOM   4804 HD13 LEU B 297      98.800  53.180  72.190  0.00  0.00           H  
ATOM   4805 HD21 LEU B 297     101.160  53.750  73.330  0.00  0.00           H  
ATOM   4806 HD22 LEU B 297     101.720  55.470  73.310  0.00  0.00           H  
ATOM   4807 HD23 LEU B 297     100.350  54.980  74.360  0.00  0.00           H  
ATOM   4808  N   PHE B 298     101.980  55.870  68.070  0.00  0.00           N  
ATOM   4809  CA  PHE B 298     102.960  55.670  67.010  0.00  0.00           C  
ATOM   4810  C   PHE B 298     104.050  56.740  66.910  0.00  0.00           C  
ATOM   4811  O   PHE B 298     105.240  56.410  66.840  0.00  0.00           O  
ATOM   4812  CB  PHE B 298     102.270  55.540  65.620  0.00  0.00           C  
ATOM   4813  CG  PHE B 298     102.170  54.100  65.200  0.00  0.00           C  
ATOM   4814  CD1 PHE B 298     100.940  53.430  65.230  0.00  0.00           C  
ATOM   4815  CD2 PHE B 298     103.300  53.420  64.720  0.00  0.00           C  
ATOM   4816  CE1 PHE B 298     100.840  52.100  64.800  0.00  0.00           C  
ATOM   4817  CE2 PHE B 298     103.210  52.100  64.290  0.00  0.00           C  
ATOM   4818  CZ  PHE B 298     101.980  51.430  64.330  0.00  0.00           C  
ATOM   4819  HN  PHE B 298     101.030  56.020  67.800  0.00  0.00           H  
ATOM   4820  HA  PHE B 298     103.500  54.750  67.240  0.00  0.00           H  
ATOM   4821  HB1 PHE B 298     102.850  56.060  64.820  0.00  0.00           H  
ATOM   4822  HB2 PHE B 298     101.260  55.990  65.660  0.00  0.00           H  
ATOM   4823  HD1 PHE B 298     100.060  53.940  65.590  0.00  0.00           H  
ATOM   4824  HD2 PHE B 298     104.250  53.940  64.670  0.00  0.00           H  
ATOM   4825  HE1 PHE B 298      99.880  51.590  64.820  0.00  0.00           H  
ATOM   4826  HE2 PHE B 298     104.090  51.590  63.910  0.00  0.00           H  
ATOM   4827  HZ  PHE B 298     101.900  50.410  63.980  0.00  0.00           H  
ATOM   4828  N   VAL B 299     103.690  58.040  66.930  0.00  0.00           N  
ATOM   4829  CA  VAL B 299     104.650  59.120  66.700  0.00  0.00           C  
ATOM   4830  C   VAL B 299     105.000  59.900  67.960  0.00  0.00           C  
ATOM   4831  O   VAL B 299     105.760  60.860  67.890  0.00  0.00           O  
ATOM   4832  CB  VAL B 299     104.270  60.080  65.560  0.00  0.00           C  
ATOM   4833  CG1 VAL B 299     104.090  59.280  64.260  0.00  0.00           C  
ATOM   4834  CG2 VAL B 299     103.010  60.910  65.870  0.00  0.00           C  
ATOM   4835  HN  VAL B 299     102.720  58.300  67.010  0.00  0.00           H  
ATOM   4836  HA  VAL B 299     105.590  58.690  66.380  0.00  0.00           H  
ATOM   4837  HB  VAL B 299     105.120  60.790  65.410  0.00  0.00           H  
ATOM   4838 HG11 VAL B 299     103.890  59.960  63.400  0.00  0.00           H  
ATOM   4839 HG12 VAL B 299     105.010  58.690  64.030  0.00  0.00           H  
ATOM   4840 HG13 VAL B 299     103.230  58.580  64.340  0.00  0.00           H  
ATOM   4841 HG21 VAL B 299     102.870  61.700  65.100  0.00  0.00           H  
ATOM   4842 HG22 VAL B 299     103.070  61.410  66.860  0.00  0.00           H  
ATOM   4843 HG23 VAL B 299     102.100  60.280  65.850  0.00  0.00           H  
ATOM   4844  N   ASN B 300     104.490  59.480  69.130  0.00  0.00           N  
ATOM   4845  CA  ASN B 300     104.850  60.030  70.440  0.00  0.00           C  
ATOM   4846  C   ASN B 300     104.510  61.510  70.640  0.00  0.00           C  
ATOM   4847  O   ASN B 300     105.360  62.330  70.980  0.00  0.00           O  
ATOM   4848  CB  ASN B 300     106.330  59.690  70.790  0.00  0.00           C  
ATOM   4849  CG  ASN B 300     106.550  59.750  72.290  0.00  0.00           C  
ATOM   4850  ND2 ASN B 300     107.320  60.770  72.750  0.00  0.00           N  
ATOM   4851  OD1 ASN B 300     106.040  58.920  73.040  0.00  0.00           O  
ATOM   4852  HN  ASN B 300     103.820  58.740  69.150  0.00  0.00           H  
ATOM   4853  HA  ASN B 300     104.220  59.500  71.140  0.00  0.00           H  
ATOM   4854  HB1 ASN B 300     107.020  60.360  70.250  0.00  0.00           H  
ATOM   4855  HB2 ASN B 300     106.540  58.640  70.480  0.00  0.00           H  
ATOM   4856 HD21 ASN B 300     107.520  61.520  72.130  0.00  0.00           H  
ATOM   4857 HD22 ASN B 300     107.460  60.850  73.740  0.00  0.00           H  
ATOM   4858  N   MET B 301     103.230  61.870  70.420  0.00  0.00           N  
ATOM   4859  CA  MET B 301     102.740  63.230  70.510  0.00  0.00           C  
ATOM   4860  C   MET B 301     101.390  63.220  71.200  0.00  0.00           C  
ATOM   4861  O   MET B 301     100.770  62.170  71.350  0.00  0.00           O  
ATOM   4862  CB  MET B 301     102.550  63.860  69.110  0.00  0.00           C  
ATOM   4863  CG  MET B 301     103.840  63.960  68.270  0.00  0.00           C  
ATOM   4864  SD  MET B 301     103.570  64.730  66.650  0.00  0.00           S  
ATOM   4865  CE  MET B 301     105.180  64.210  66.000  0.00  0.00           C  
ATOM   4866  HN  MET B 301     102.560  61.160  70.210  0.00  0.00           H  
ATOM   4867  HA  MET B 301     103.410  63.830  71.110  0.00  0.00           H  
ATOM   4868  HB1 MET B 301     102.160  64.890  69.230  0.00  0.00           H  
ATOM   4869  HB2 MET B 301     101.800  63.280  68.540  0.00  0.00           H  
ATOM   4870  HG1 MET B 301     104.250  62.940  68.130  0.00  0.00           H  
ATOM   4871  HG2 MET B 301     104.590  64.530  68.850  0.00  0.00           H  
ATOM   4872  HE1 MET B 301     105.340  64.580  64.970  0.00  0.00           H  
ATOM   4873  HE2 MET B 301     106.010  64.600  66.640  0.00  0.00           H  
ATOM   4874  HE3 MET B 301     105.260  63.100  65.990  0.00  0.00           H  
ATOM   4875  N   LYS B 302     100.870  64.380  71.650  0.00  0.00           N  
ATOM   4876  CA  LYS B 302      99.520  64.490  72.180  0.00  0.00           C  
ATOM   4877  C   LYS B 302      98.510  64.620  71.040  0.00  0.00           C  
ATOM   4878  O   LYS B 302      98.860  64.810  69.880  0.00  0.00           O  
ATOM   4879  CB  LYS B 302      99.390  65.690  73.140  0.00  0.00           C  
ATOM   4880  CG  LYS B 302     100.360  65.660  74.340  0.00  0.00           C  
ATOM   4881  CD  LYS B 302     100.350  67.010  75.060  0.00  0.00           C  
ATOM   4882  CE  LYS B 302     101.220  67.120  76.310  0.00  0.00           C  
ATOM   4883  NZ  LYS B 302     101.200  68.520  76.780  0.00  0.00           N1+
ATOM   4884  HN  LYS B 302     101.340  65.270  71.520  0.00  0.00           H  
ATOM   4885  HA  LYS B 302      99.290  63.590  72.730  0.00  0.00           H  
ATOM   4886  HB1 LYS B 302      98.360  65.770  73.530  0.00  0.00           H  
ATOM   4887  HB2 LYS B 302      99.600  66.620  72.560  0.00  0.00           H  
ATOM   4888  HG1 LYS B 302     101.400  65.460  73.980  0.00  0.00           H  
ATOM   4889  HG2 LYS B 302     100.070  64.840  75.030  0.00  0.00           H  
ATOM   4890  HD1 LYS B 302      99.290  67.240  75.330  0.00  0.00           H  
ATOM   4891  HD2 LYS B 302     100.680  67.780  74.310  0.00  0.00           H  
ATOM   4892  HE1 LYS B 302     102.280  66.840  76.080  0.00  0.00           H  
ATOM   4893  HE2 LYS B 302     100.840  66.460  77.120  0.00  0.00           H  
ATOM   4894  HZ1 LYS B 302     101.750  69.100  76.100  0.00  0.00           H  
ATOM   4895  HZ2 LYS B 302     101.650  68.660  77.710  0.00  0.00           H  
ATOM   4896  HZ3 LYS B 302     100.230  68.890  76.790  0.00  0.00           H  
ATOM   4897  N   LYS B 303      97.190  64.510  71.320  0.00  0.00           N  
ATOM   4898  CA  LYS B 303      96.190  64.420  70.260  0.00  0.00           C  
ATOM   4899  C   LYS B 303      95.990  65.710  69.450  0.00  0.00           C  
ATOM   4900  O   LYS B 303      95.480  65.680  68.330  0.00  0.00           O  
ATOM   4901  CB  LYS B 303      94.830  63.910  70.800  0.00  0.00           C  
ATOM   4902  CG  LYS B 303      93.950  64.920  71.580  0.00  0.00           C  
ATOM   4903  CD  LYS B 303      92.550  64.350  71.880  0.00  0.00           C  
ATOM   4904  CE  LYS B 303      91.540  65.430  72.260  0.00  0.00           C  
ATOM   4905  NZ  LYS B 303      90.190  64.870  72.450  0.00  0.00           N1+
ATOM   4906  HN  LYS B 303      96.870  64.360  72.250  0.00  0.00           H  
ATOM   4907  HA  LYS B 303      96.540  63.680  69.560  0.00  0.00           H  
ATOM   4908  HB1 LYS B 303      95.000  63.010  71.440  0.00  0.00           H  
ATOM   4909  HB2 LYS B 303      94.230  63.570  69.930  0.00  0.00           H  
ATOM   4910  HG1 LYS B 303      93.820  65.830  70.950  0.00  0.00           H  
ATOM   4911  HG2 LYS B 303      94.460  65.230  72.520  0.00  0.00           H  
ATOM   4912  HD1 LYS B 303      92.630  63.580  72.680  0.00  0.00           H  
ATOM   4913  HD2 LYS B 303      92.180  63.840  70.960  0.00  0.00           H  
ATOM   4914  HE1 LYS B 303      91.480  66.190  71.450  0.00  0.00           H  
ATOM   4915  HE2 LYS B 303      91.830  65.950  73.200  0.00  0.00           H  
ATOM   4916  HZ1 LYS B 303      89.470  65.640  72.500  0.00  0.00           H  
ATOM   4917  HZ2 LYS B 303      90.120  64.290  73.300  0.00  0.00           H  
ATOM   4918  HZ3 LYS B 303      89.930  64.250  71.620  0.00  0.00           H  
ATOM   4919  N   ALA B 304      96.420  66.860  69.990  0.00  0.00           N  
ATOM   4920  CA  ALA B 304      96.290  68.150  69.330  0.00  0.00           C  
ATOM   4921  C   ALA B 304      97.580  68.610  68.650  0.00  0.00           C  
ATOM   4922  O   ALA B 304      97.630  69.670  68.040  0.00  0.00           O  
ATOM   4923  CB  ALA B 304      95.880  69.190  70.390  0.00  0.00           C  
ATOM   4924  HN  ALA B 304      96.810  66.870  70.900  0.00  0.00           H  
ATOM   4925  HA  ALA B 304      95.520  68.100  68.570  0.00  0.00           H  
ATOM   4926  HB1 ALA B 304      94.930  68.890  70.870  0.00  0.00           H  
ATOM   4927  HB2 ALA B 304      95.720  70.190  69.920  0.00  0.00           H  
ATOM   4928  HB3 ALA B 304      96.650  69.290  71.180  0.00  0.00           H  
ATOM   4929  N   ASP B 305      98.650  67.790  68.680  0.00  0.00           N  
ATOM   4930  CA  ASP B 305      99.980  68.200  68.240  0.00  0.00           C  
ATOM   4931  C   ASP B 305     100.210  67.910  66.750  0.00  0.00           C  
ATOM   4932  O   ASP B 305     101.350  67.940  66.260  0.00  0.00           O  
ATOM   4933  CB  ASP B 305     101.030  67.380  69.040  0.00  0.00           C  
ATOM   4934  CG  ASP B 305     101.160  67.790  70.490  0.00  0.00           C  
ATOM   4935  OD1 ASP B 305     100.790  68.920  70.870  0.00  0.00           O  
ATOM   4936  OD2 ASP B 305     101.760  66.970  71.250  0.00  0.00           O1-
ATOM   4937  HN  ASP B 305      98.600  66.900  69.120  0.00  0.00           H  
ATOM   4938  HA  ASP B 305     100.120  69.260  68.390  0.00  0.00           H
[truncated: 1,210,712 more chars]
