# Supplementary material for: Modeling of interaction between cytochrome c and the WD domains of Apaf-1: bifurcated salt bridges underlying apoptosome assembly
Source: Biol Direct. 2015 May 27;10:29. doi: 10.1186/s13062-015-0059-4 (PMC4445527; doi:10.1186/s13062-015-0059-4)
Supplement: Additional file 3: — Original EM-fitted model structure [PDB:3J2T] [ 25 ] after energy minimization. [file 13062_2015_59_MOESM3_ESM.pdb]

ATOM      1  N   GLY A   2      73.349  88.199  -2.364  1.00  0.00           N  
ATOM      2  CA  GLY A   2      73.872  87.046  -3.172  1.00  0.00           C  
ATOM      3  C   GLY A   2      74.019  85.726  -2.455  1.00  0.00           C  
ATOM      4  O   GLY A   2      73.606  85.570  -1.307  1.00  0.00           O  
ATOM      5  HA1 GLY A   2      74.846  87.325  -3.543  1.00  0.00           H  
ATOM      6  HA2 GLY A   2      73.164  86.876  -3.971  1.00  0.00           H  
ATOM      7  H1  GLY A   2      74.084  88.833  -1.982  1.00  0.00           H  
ATOM      8  H2  GLY A   2      72.787  87.867  -1.542  1.00  0.00           H  
ATOM      9  H3  GLY A   2      72.715  88.792  -2.960  1.00  0.00           H  
ATOM     10  N   ASP A   3      74.606  84.736  -3.147  1.00  0.00           N  
ATOM     11  CA  ASP A   3      74.823  83.370  -2.721  1.00  0.00           C  
ATOM     12  C   ASP A   3      76.316  83.165  -2.441  1.00  0.00           C  
ATOM     13  O   ASP A   3      77.175  83.311  -3.311  1.00  0.00           O  
ATOM     14  CB  ASP A   3      74.323  82.452  -3.871  1.00  0.00           C  
ATOM     15  CG  ASP A   3      74.189  80.994  -3.497  1.00  0.00           C  
ATOM     16  OD1 ASP A   3      75.205  80.342  -3.135  1.00  0.00           O  
ATOM     17  OD2 ASP A   3      73.047  80.470  -3.588  1.00  0.00           O1-
ATOM     18  HN  ASP A   3      74.850  84.906  -4.119  1.00  0.00           H  
ATOM     19  HA  ASP A   3      74.267  83.179  -1.813  1.00  0.00           H  
ATOM     20  HB1 ASP A   3      74.998  82.538  -4.747  1.00  0.00           H  
ATOM     21  HB2 ASP A   3      73.322  82.812  -4.191  1.00  0.00           H  
ATOM     22  N   VAL A   4      76.668  82.848  -1.179  1.00  0.00           N  
ATOM     23  CA  VAL A   4      78.047  82.767  -0.713  1.00  0.00           C  
ATOM     24  C   VAL A   4      78.854  81.668  -1.392  1.00  0.00           C  
ATOM     25  O   VAL A   4      79.984  81.883  -1.828  1.00  0.00           O  
ATOM     26  CB  VAL A   4      78.084  82.588   0.806  1.00  0.00           C  
ATOM     27  CG1 VAL A   4      79.528  82.465   1.335  1.00  0.00           C  
ATOM     28  CG2 VAL A   4      77.391  83.793   1.476  1.00  0.00           C  
ATOM     29  HN  VAL A   4      75.970  82.672  -0.493  1.00  0.00           H  
ATOM     30  HA  VAL A   4      78.536  83.699  -0.962  1.00  0.00           H  
ATOM     31  HB  VAL A   4      77.531  81.660   1.081  1.00  0.00           H  
ATOM     32 1HG1 VAL A   4      80.019  81.538   0.968  1.00  0.00           H  
ATOM     33 2HG1 VAL A   4      80.135  83.340   1.026  1.00  0.00           H  
ATOM     34 3HG1 VAL A   4      79.519  82.414   2.445  1.00  0.00           H  
ATOM     35 1HG2 VAL A   4      77.437  83.680   2.580  1.00  0.00           H  
ATOM     36 2HG2 VAL A   4      76.322  83.869   1.187  1.00  0.00           H  
ATOM     37 3HG2 VAL A   4      77.905  84.739   1.199  1.00  0.00           H  
ATOM     38  N   GLU A   5      78.286  80.456  -1.540  1.00  0.00           N  
ATOM     39  CA  GLU A   5      79.018  79.329  -2.088  1.00  0.00           C  
ATOM     40  C   GLU A   5      79.123  79.342  -3.610  1.00  0.00           C  
ATOM     41  O   GLU A   5      80.044  78.755  -4.186  1.00  0.00           O  
ATOM     42  CB  GLU A   5      78.401  78.003  -1.593  1.00  0.00           C  
ATOM     43  CG  GLU A   5      78.463  77.829  -0.051  1.00  0.00           C  
ATOM     44  CD  GLU A   5      79.871  77.906   0.522  1.00  0.00           C  
ATOM     45  OE1 GLU A   5      80.760  77.136   0.073  1.00  0.00           O  
ATOM     46  OE2 GLU A   5      80.095  78.697   1.477  1.00  0.00           O1-
ATOM     47  HN  GLU A   5      77.360  80.275  -1.205  1.00  0.00           H  
ATOM     48  HA  GLU A   5      80.035  79.370  -1.721  1.00  0.00           H  
ATOM     49  HB1 GLU A   5      78.932  77.149  -2.065  1.00  0.00           H  
ATOM     50  HB2 GLU A   5      77.336  77.952  -1.912  1.00  0.00           H  
ATOM     51  HG1 GLU A   5      78.046  76.836   0.221  1.00  0.00           H  
ATOM     52  HG2 GLU A   5      77.847  78.608   0.444  1.00  0.00           H  
ATOM     53  N   LYS A   6      78.227  80.065  -4.318  1.00  0.00           N  
ATOM     54  CA  LYS A   6      78.461  80.443  -5.705  1.00  0.00           C  
ATOM     55  C   LYS A   6      79.576  81.467  -5.840  1.00  0.00           C  
ATOM     56  O   LYS A   6      80.466  81.334  -6.681  1.00  0.00           O  
ATOM     57  CB  LYS A   6      77.193  81.013  -6.371  1.00  0.00           C  
ATOM     58  CG  LYS A   6      76.109  79.952  -6.580  1.00  0.00           C  
ATOM     59  CD  LYS A   6      74.894  80.520  -7.324  1.00  0.00           C  
ATOM     60  CE  LYS A   6      73.813  79.463  -7.535  1.00  0.00           C  
ATOM     61  NZ  LYS A   6      72.659  80.026  -8.249  1.00  0.00           N1+
ATOM     62  HN  LYS A   6      77.410  80.440  -3.874  1.00  0.00           H  
ATOM     63  HA  LYS A   6      78.774  79.566  -6.256  1.00  0.00           H  
ATOM     64  HB1 LYS A   6      77.443  81.439  -7.370  1.00  0.00           H  
ATOM     65  HB2 LYS A   6      76.787  81.846  -5.755  1.00  0.00           H  
ATOM     66  HG1 LYS A   6      75.787  79.555  -5.591  1.00  0.00           H  
ATOM     67  HG2 LYS A   6      76.535  79.104  -7.164  1.00  0.00           H  
ATOM     68  HD1 LYS A   6      75.230  80.922  -8.308  1.00  0.00           H  
ATOM     69  HD2 LYS A   6      74.486  81.375  -6.738  1.00  0.00           H  
ATOM     70  HE1 LYS A   6      73.462  79.075  -6.553  1.00  0.00           H  
ATOM     71  HE2 LYS A   6      74.217  78.620  -8.138  1.00  0.00           H  
ATOM     72  HZ1 LYS A   6      72.981  80.472  -9.151  1.00  0.00           H  
ATOM     73  HZ2 LYS A   6      72.198  80.766  -7.661  1.00  0.00           H  
ATOM     74  HZ3 LYS A   6      71.966  79.276  -8.466  1.00  0.00           H  
ATOM     75  N   GLY A   7      79.579  82.497  -4.964  1.00  0.00           N  
ATOM     76  CA  GLY A   7      80.607  83.533  -4.929  1.00  0.00           C  
ATOM     77  C   GLY A   7      81.983  83.030  -4.611  1.00  0.00           C  
ATOM     78  O   GLY A   7      82.980  83.536  -5.120  1.00  0.00           O  
ATOM     79  HN  GLY A   7      78.819  82.594  -4.314  1.00  0.00           H  
ATOM     80  HA1 GLY A   7      80.339  84.211  -4.136  1.00  0.00           H  
ATOM     81  HA2 GLY A   7      80.651  84.009  -5.896  1.00  0.00           H  
ATOM     82  N   LYS A   8      82.068  81.970  -3.789  1.00  0.00           N  
ATOM     83  CA  LYS A   8      83.300  81.261  -3.527  1.00  0.00           C  
ATOM     84  C   LYS A   8      83.896  80.617  -4.765  1.00  0.00           C  
ATOM     85  O   LYS A   8      85.085  80.760  -5.033  1.00  0.00           O  
ATOM     86  CB  LYS A   8      83.096  80.180  -2.443  1.00  0.00           C  
ATOM     87  CG  LYS A   8      84.418  79.506  -2.048  1.00  0.00           C  
ATOM     88  CD  LYS A   8      84.324  78.706  -0.745  1.00  0.00           C  
ATOM     89  CE  LYS A   8      85.699  78.197  -0.308  1.00  0.00           C  
ATOM     90  NZ  LYS A   8      85.617  77.638   1.047  1.00  0.00           N1+
ATOM     91  HN  LYS A   8      81.250  81.674  -3.290  1.00  0.00           H  
ATOM     92  HA  LYS A   8      84.023  81.982  -3.168  1.00  0.00           H  
ATOM     93  HB1 LYS A   8      82.363  79.417  -2.784  1.00  0.00           H  
ATOM     94  HB2 LYS A   8      82.661  80.674  -1.546  1.00  0.00           H  
ATOM     95  HG1 LYS A   8      85.185  80.306  -1.912  1.00  0.00           H  
ATOM     96  HG2 LYS A   8      84.771  78.842  -2.869  1.00  0.00           H  
ATOM     97  HD1 LYS A   8      83.615  77.857  -0.872  1.00  0.00           H  
ATOM     98  HD2 LYS A   8      83.907  79.378   0.041  1.00  0.00           H  
ATOM     99  HE1 LYS A   8      86.426  79.039  -0.292  1.00  0.00           H  
ATOM    100  HE2 LYS A   8      86.076  77.411  -0.997  1.00  0.00           H  
ATOM    101  HZ1 LYS A   8      85.145  76.703   1.014  1.00  0.00           H  
ATOM    102  HZ2 LYS A   8      85.069  78.290   1.663  1.00  0.00           H  
ATOM    103  HZ3 LYS A   8      86.581  77.552   1.456  1.00  0.00           H  
ATOM    104  N   LYS A   9      83.080  79.938  -5.603  1.00  0.00           N  
ATOM    105  CA  LYS A   9      83.564  79.360  -6.848  1.00  0.00           C  
ATOM    106  C   LYS A   9      84.084  80.423  -7.807  1.00  0.00           C  
ATOM    107  O   LYS A   9      85.136  80.263  -8.419  1.00  0.00           O  
ATOM    108  CB  LYS A   9      82.487  78.504  -7.562  1.00  0.00           C  
ATOM    109  CG  LYS A   9      83.052  77.719  -8.763  1.00  0.00           C  
ATOM    110  CD  LYS A   9      81.970  77.054  -9.626  1.00  0.00           C  
ATOM    111  CE  LYS A   9      82.524  76.562 -10.972  1.00  0.00           C  
ATOM    112  NZ  LYS A   9      81.433  76.121 -11.853  1.00  0.00           N1+
ATOM    113  HN  LYS A   9      82.106  79.856  -5.403  1.00  0.00           H  
ATOM    114  HA  LYS A   9      84.403  78.720  -6.608  1.00  0.00           H  
ATOM    115  HB1 LYS A   9      81.657  79.164  -7.898  1.00  0.00           H  
ATOM    116  HB2 LYS A   9      82.060  77.781  -6.832  1.00  0.00           H  
ATOM    117  HG1 LYS A   9      83.777  76.954  -8.404  1.00  0.00           H  
ATOM    118  HG2 LYS A   9      83.614  78.418  -9.424  1.00  0.00           H  
ATOM    119  HD1 LYS A   9      81.181  77.818  -9.812  1.00  0.00           H  
ATOM    120  HD2 LYS A   9      81.505  76.212  -9.066  1.00  0.00           H  
ATOM    121  HE1 LYS A   9      83.222  75.710 -10.818  1.00  0.00           H  
ATOM    122  HE2 LYS A   9      83.066  77.386 -11.486  1.00  0.00           H  
ATOM    123  HZ1 LYS A   9      81.127  75.151 -11.602  1.00  0.00           H  
ATOM    124  HZ2 LYS A   9      81.730  76.086 -12.862  1.00  0.00           H  
ATOM    125  HZ3 LYS A   9      80.622  76.786 -11.779  1.00  0.00           H  
ATOM    126  N   ILE A  10      83.382  81.569  -7.912  1.00  0.00           N  
ATOM    127  CA  ILE A  10      83.807  82.719  -8.702  1.00  0.00           C  
ATOM    128  C   ILE A  10      85.148  83.275  -8.221  1.00  0.00           C  
ATOM    129  O   ILE A  10      86.046  83.539  -9.024  1.00  0.00           O  
ATOM    130  CB  ILE A  10      82.727  83.803  -8.695  1.00  0.00           C  
ATOM    131  CG1 ILE A  10      81.419  83.264  -9.329  1.00  0.00           C  
ATOM    132  CG2 ILE A  10      83.208  85.068  -9.447  1.00  0.00           C  
ATOM    133  CD  ILE A  10      80.188  84.120  -9.009  1.00  0.00           C  
ATOM    134  HN  ILE A  10      82.519  81.664  -7.412  1.00  0.00           H  
ATOM    135  HA  ILE A  10      83.960  82.389  -9.720  1.00  0.00           H  
ATOM    136  HB  ILE A  10      82.507  84.078  -7.638  1.00  0.00           H  
ATOM    137 1HG1 ILE A  10      81.209  82.233  -8.972  1.00  0.00           H  
ATOM    138 2HG1 ILE A  10      81.554  83.207 -10.432  1.00  0.00           H  
ATOM    139 1HG2 ILE A  10      84.081  85.535  -8.947  1.00  0.00           H  
ATOM    140 2HG2 ILE A  10      82.399  85.827  -9.476  1.00  0.00           H  
ATOM    141 3HG2 ILE A  10      83.487  84.812 -10.491  1.00  0.00           H  
ATOM    142  HD1 ILE A  10      79.966  84.100  -7.922  1.00  0.00           H  
ATOM    143  HD2 ILE A  10      79.295  83.735  -9.547  1.00  0.00           H  
ATOM    144  HD3 ILE A  10      80.346  85.176  -9.308  1.00  0.00           H  
ATOM    145  N   PHE A  11      85.344  83.411  -6.889  1.00  0.00           N  
ATOM    146  CA  PHE A  11      86.615  83.822  -6.316  1.00  0.00           C  
ATOM    147  C   PHE A  11      87.753  82.842  -6.599  1.00  0.00           C  
ATOM    148  O   PHE A  11      88.822  83.232  -7.065  1.00  0.00           O  
ATOM    149  CB  PHE A  11      86.480  84.048  -4.784  1.00  0.00           C  
ATOM    150  CG  PHE A  11      87.701  84.730  -4.207  1.00  0.00           C  
ATOM    151  CD1 PHE A  11      87.876  86.120  -4.324  1.00  0.00           C  
ATOM    152  CD2 PHE A  11      88.691  83.976  -3.554  1.00  0.00           C  
ATOM    153  CE1 PHE A  11      89.022  86.743  -3.810  1.00  0.00           C  
ATOM    154  CE2 PHE A  11      89.837  84.594  -3.039  1.00  0.00           C  
ATOM    155  CZ  PHE A  11      90.004  85.978  -3.170  1.00  0.00           C  
ATOM    156  HN  PHE A  11      84.596  83.225  -6.246  1.00  0.00           H  
ATOM    157  HA  PHE A  11      86.882  84.757  -6.781  1.00  0.00           H  
ATOM    158  HB1 PHE A  11      86.314  83.085  -4.255  1.00  0.00           H  
ATOM    159  HB2 PHE A  11      85.603  84.697  -4.581  1.00  0.00           H  
ATOM    160  HD1 PHE A  11      87.128  86.714  -4.823  1.00  0.00           H  
ATOM    161  HD2 PHE A  11      88.566  82.908  -3.447  1.00  0.00           H  
ATOM    162  HE1 PHE A  11      89.146  87.812  -3.908  1.00  0.00           H  
ATOM    163  HE2 PHE A  11      90.591  84.001  -2.539  1.00  0.00           H  
ATOM    164  HZ  PHE A  11      90.887  86.451  -2.766  1.00  0.00           H  
ATOM    165  N   ILE A  12      87.546  81.530  -6.373  1.00  0.00           N  
ATOM    166  CA  ILE A  12      88.568  80.522  -6.628  1.00  0.00           C  
ATOM    167  C   ILE A  12      88.926  80.424  -8.107  1.00  0.00           C  
ATOM    168  O   ILE A  12      90.099  80.375  -8.472  1.00  0.00           O  
ATOM    169  CB  ILE A  12      88.192  79.157  -6.047  1.00  0.00           C  
ATOM    170  CG1 ILE A  12      87.947  79.216  -4.514  1.00  0.00           C  
ATOM    171  CG2 ILE A  12      89.288  78.115  -6.366  1.00  0.00           C  
ATOM    172  CD  ILE A  12      89.159  79.627  -3.669  1.00  0.00           C  
ATOM    173  HN  ILE A  12      86.673  81.214  -5.991  1.00  0.00           H  
ATOM    174  HA  ILE A  12      89.472  80.838  -6.137  1.00  0.00           H  
ATOM    175  HB  ILE A  12      87.240  78.820  -6.521  1.00  0.00           H  
ATOM    176 1HG1 ILE A  12      87.606  78.208  -4.185  1.00  0.00           H  
ATOM    177 2HG1 ILE A  12      87.120  79.920  -4.293  1.00  0.00           H  
ATOM    178 1HG2 ILE A  12      89.312  77.870  -7.447  1.00  0.00           H  
ATOM    179 2HG2 ILE A  12      89.094  77.178  -5.805  1.00  0.00           H  
ATOM    180 3HG2 ILE A  12      90.291  78.492  -6.069  1.00  0.00           H  
ATOM    181  HD1 ILE A  12      90.007  78.928  -3.826  1.00  0.00           H  
ATOM    182  HD2 ILE A  12      88.898  79.619  -2.588  1.00  0.00           H  
ATOM    183  HD3 ILE A  12      89.499  80.652  -3.925  1.00  0.00           H  
ATOM    184  N   MET A  13      87.919  80.438  -9.000  1.00  0.00           N  
ATOM    185  CA  MET A  13      88.119  80.356 -10.433  1.00  0.00           C  
ATOM    186  C   MET A  13      88.788  81.564 -11.078  1.00  0.00           C  
ATOM    187  O   MET A  13      89.680  81.409 -11.908  1.00  0.00           O  
ATOM    188  CB  MET A  13      86.767  80.058 -11.124  1.00  0.00           C  
ATOM    189  CG  MET A  13      86.888  79.546 -12.571  1.00  0.00           C  
ATOM    190  SD  MET A  13      85.299  79.006 -13.276  1.00  0.00           S  
ATOM    191  CE  MET A  13      84.696  80.659 -13.707  1.00  0.00           C  
ATOM    192  HN  MET A  13      86.964  80.470  -8.690  1.00  0.00           H  
ATOM    193  HA  MET A  13      88.777  79.519 -10.618  1.00  0.00           H  
ATOM    194  HB1 MET A  13      86.112  80.954 -11.076  1.00  0.00           H  
ATOM    195  HB2 MET A  13      86.265  79.255 -10.535  1.00  0.00           H  
ATOM    196  HG1 MET A  13      87.590  78.681 -12.565  1.00  0.00           H  
ATOM    197  HG2 MET A  13      87.347  80.328 -13.214  1.00  0.00           H  
ATOM    198  HE1 MET A  13      83.712  80.600 -14.221  1.00  0.00           H  
ATOM    199  HE2 MET A  13      84.571  81.297 -12.806  1.00  0.00           H  
ATOM    200  HE3 MET A  13      85.405  81.165 -14.397  1.00  0.00           H  
ATOM    201  N   LYS A  14      88.387  82.809 -10.736  1.00  0.00           N  
ATOM    202  CA  LYS A  14      88.858  83.972 -11.479  1.00  0.00           C  
ATOM    203  C   LYS A  14      89.747  84.932 -10.693  1.00  0.00           C  
ATOM    204  O   LYS A  14      90.319  85.852 -11.287  1.00  0.00           O  
ATOM    205  CB  LYS A  14      87.638  84.772 -12.018  1.00  0.00           C  
ATOM    206  CG  LYS A  14      86.830  84.021 -13.095  1.00  0.00           C  
ATOM    207  CD  LYS A  14      85.703  84.886 -13.692  1.00  0.00           C  
ATOM    208  CE  LYS A  14      85.017  84.276 -14.928  1.00  0.00           C  
ATOM    209  NZ  LYS A  14      83.976  85.191 -15.431  1.00  0.00           N1+
ATOM    210  HN  LYS A  14      87.656  82.946 -10.064  1.00  0.00           H  
ATOM    211  HA  LYS A  14      89.446  83.672 -12.337  1.00  0.00           H  
ATOM    212  HB1 LYS A  14      87.993  85.723 -12.474  1.00  0.00           H  
ATOM    213  HB2 LYS A  14      86.966  85.027 -11.169  1.00  0.00           H  
ATOM    214  HG1 LYS A  14      86.399  83.091 -12.662  1.00  0.00           H  
ATOM    215  HG2 LYS A  14      87.529  83.718 -13.908  1.00  0.00           H  
ATOM    216  HD1 LYS A  14      86.139  85.869 -13.978  1.00  0.00           H  
ATOM    217  HD2 LYS A  14      84.945  85.068 -12.897  1.00  0.00           H  
ATOM    218  HE1 LYS A  14      84.535  83.308 -14.676  1.00  0.00           H  
ATOM    219  HE2 LYS A  14      85.755  84.110 -15.742  1.00  0.00           H  
ATOM    220  HZ1 LYS A  14      83.541  84.851 -16.321  1.00  0.00           H  
ATOM    221  HZ2 LYS A  14      84.398  86.134 -15.631  1.00  0.00           H  
ATOM    222  HZ3 LYS A  14      83.231  85.325 -14.705  1.00  0.00           H  
ATOM    223  N   CYS A  15      89.900  84.772  -9.358  1.00  0.00           N  
ATOM    224  CA  CYS A  15      90.424  85.854  -8.522  1.00  0.00           C  
ATOM    225  C   CYS A  15      91.506  85.436  -7.532  1.00  0.00           C  
ATOM    226  O   CYS A  15      92.380  86.229  -7.175  1.00  0.00           O  
ATOM    227  CB  CYS A  15      89.277  86.454  -7.660  1.00  0.00           C  
ATOM    228  SG  CYS A  15      87.699  86.625  -8.552  1.00  0.00           S  
ATOM    229  HN  CYS A  15      89.469  83.997  -8.894  1.00  0.00           H  
ATOM    230  HA  CYS A  15      90.851  86.637  -9.134  1.00  0.00           H  
ATOM    231  HB1 CYS A  15      89.594  87.441  -7.257  1.00  0.00           H  
ATOM    232  HB2 CYS A  15      89.080  85.790  -6.791  1.00  0.00           H  
ATOM    233  N   SER A  16      91.492  84.171  -7.063  1.00  0.00           N  
ATOM    234  CA  SER A  16      92.310  83.684  -5.952  1.00  0.00           C  
ATOM    235  C   SER A  16      93.802  83.686  -6.223  1.00  0.00           C  
ATOM    236  O   SER A  16      94.610  83.780  -5.301  1.00  0.00           O  
ATOM    237  CB  SER A  16      91.892  82.256  -5.509  1.00  0.00           C  
ATOM    238  OG  SER A  16      92.516  81.851  -4.286  1.00  0.00           O  
ATOM    239  HN  SER A  16      90.757  83.561  -7.367  1.00  0.00           H  
ATOM    240  HA  SER A  16      92.146  84.349  -5.115  1.00  0.00           H  
ATOM    241  HB1 SER A  16      92.099  81.516  -6.317  1.00  0.00           H  
ATOM    242  HB2 SER A  16      90.793  82.271  -5.336  1.00  0.00           H  
ATOM    243  HG1 SER A  16      93.469  81.815  -4.459  1.00  0.00           H  
ATOM    244  N   GLN A  17      94.222  83.626  -7.499  1.00  0.00           N  
ATOM    245  CA  GLN A  17      95.611  83.740  -7.905  1.00  0.00           C  
ATOM    246  C   GLN A  17      96.231  85.088  -7.565  1.00  0.00           C  
ATOM    247  O   GLN A  17      97.428  85.182  -7.310  1.00  0.00           O  
ATOM    248  CB  GLN A  17      95.821  83.407  -9.411  1.00  0.00           C  
ATOM    249  CG  GLN A  17      95.302  84.422 -10.467  1.00  0.00           C  
ATOM    250  CD  GLN A  17      93.778  84.550 -10.524  1.00  0.00           C  
ATOM    251  NE2 GLN A  17      93.298  85.631 -11.177  1.00  0.00           N  
ATOM    252  OE1 GLN A  17      93.023  83.732  -9.997  1.00  0.00           O  
ATOM    253  HN  GLN A  17      93.560  83.544  -8.253  1.00  0.00           H  
ATOM    254  HA  GLN A  17      96.165  83.002  -7.339  1.00  0.00           H  
ATOM    255  HB1 GLN A  17      95.367  82.416  -9.613  1.00  0.00           H  
ATOM    256  HB2 GLN A  17      96.918  83.292  -9.579  1.00  0.00           H  
ATOM    257  HG1 GLN A  17      95.639  84.082 -11.471  1.00  0.00           H  
ATOM    258  HG2 GLN A  17      95.750  85.419 -10.289  1.00  0.00           H  
ATOM    259 1HE2 GLN A  17      92.302  85.734 -11.220  1.00  0.00           H  
ATOM    260 2HE2 GLN A  17      93.932  86.285 -11.583  1.00  0.00           H  
ATOM    261  N   CYS A  18      95.434  86.177  -7.519  1.00  0.00           N  
ATOM    262  CA  CYS A  18      95.960  87.507  -7.264  1.00  0.00           C  
ATOM    263  C   CYS A  18      95.770  87.981  -5.839  1.00  0.00           C  
ATOM    264  O   CYS A  18      96.428  88.933  -5.435  1.00  0.00           O  
ATOM    265  CB  CYS A  18      95.267  88.548  -8.173  1.00  0.00           C  
ATOM    266  SG  CYS A  18      95.683  88.274  -9.910  1.00  0.00           S  
ATOM    267  HN  CYS A  18      94.452  86.094  -7.699  1.00  0.00           H  
ATOM    268  HA  CYS A  18      97.024  87.538  -7.460  1.00  0.00           H  
ATOM    269  HB1 CYS A  18      95.580  89.580  -7.898  1.00  0.00           H  
ATOM    270  HB2 CYS A  18      94.165  88.489  -8.043  1.00  0.00           H  
ATOM    271  N   HSD A  19      94.913  87.332  -5.026  1.00  0.00           N  
ATOM    272  CA  HSD A  19      94.487  87.909  -3.758  1.00  0.00           C  
ATOM    273  C   HSD A  19      94.473  86.923  -2.613  1.00  0.00           C  
ATOM    274  O   HSD A  19      94.499  85.708  -2.796  1.00  0.00           O  
ATOM    275  CB  HSD A  19      93.063  88.499  -3.880  1.00  0.00           C  
ATOM    276  CG  HSD A  19      93.065  89.736  -4.716  1.00  0.00           C  
ATOM    277  CD2 HSD A  19      92.762  89.929  -6.025  1.00  0.00           C  
ATOM    278  ND1 HSD A  19      93.506  90.953  -4.252  1.00  0.00           N  
ATOM    279  CE1 HSD A  19      93.440  91.821  -5.280  1.00  0.00           C  
ATOM    280  NE2 HSD A  19      93.016  91.240  -6.376  1.00  0.00           N  
ATOM    281  HN  HSD A  19      94.444  86.506  -5.330  1.00  0.00           H  
ATOM    282  HA  HSD A  19      95.165  88.699  -3.457  1.00  0.00           H  
ATOM    283  HB1 HSD A  19      92.646  88.778  -2.889  1.00  0.00           H  
ATOM    284  HB2 HSD A  19      92.388  87.748  -4.344  1.00  0.00           H  
ATOM    285  HD1 HSD A  19      93.926  91.145  -3.351  1.00  0.00           H  
ATOM    286  HD2 HSD A  19      92.385  89.228  -6.760  1.00  0.00           H  
ATOM    287  HE1 HSD A  19      93.691  92.878  -5.192  1.00  0.00           H  
ATOM    288  N   THR A  20      94.431  87.471  -1.387  1.00  0.00           N  
ATOM    289  CA  THR A  20      94.268  86.766  -0.123  1.00  0.00           C  
ATOM    290  C   THR A  20      93.199  87.537   0.629  1.00  0.00           C  
ATOM    291  O   THR A  20      92.959  88.710   0.333  1.00  0.00           O  
ATOM    292  CB  THR A  20      95.537  86.710   0.730  1.00  0.00           C  
ATOM    293  CG2 THR A  20      96.582  85.818   0.052  1.00  0.00           C  
ATOM    294  OG1 THR A  20      96.135  87.992   0.886  1.00  0.00           O  
ATOM    295  HN  THR A  20      94.463  88.462  -1.273  1.00  0.00           H  
ATOM    296  HA  THR A  20      93.897  85.766  -0.297  1.00  0.00           H  
ATOM    297  HB  THR A  20      95.305  86.286   1.735  1.00  0.00           H  
ATOM    298  HG1 THR A  20      97.080  87.882   0.664  1.00  0.00           H  
ATOM    299 1HG2 THR A  20      96.890  86.240  -0.926  1.00  0.00           H  
ATOM    300 2HG2 THR A  20      96.166  84.800  -0.108  1.00  0.00           H  
ATOM    301 3HG2 THR A  20      97.480  85.726   0.699  1.00  0.00           H  
ATOM    302  N   VAL A  21      92.494  86.914   1.594  1.00  0.00           N  
ATOM    303  CA  VAL A  21      91.324  87.538   2.221  1.00  0.00           C  
ATOM    304  C   VAL A  21      91.379  87.426   3.733  1.00  0.00           C  
ATOM    305  O   VAL A  21      90.837  88.263   4.455  1.00  0.00           O  
ATOM    306  CB  VAL A  21      89.996  86.944   1.730  1.00  0.00           C  
ATOM    307  CG1 VAL A  21      89.732  87.397   0.280  1.00  0.00           C  
ATOM    308  CG2 VAL A  21      89.990  85.404   1.820  1.00  0.00           C  
ATOM    309  HN  VAL A  21      92.715  85.968   1.867  1.00  0.00           H  
ATOM    310  HA  VAL A  21      91.313  88.601   2.023  1.00  0.00           H  
ATOM    311  HB  VAL A  21      89.162  87.337   2.359  1.00  0.00           H  
ATOM    312 1HG1 VAL A  21      88.762  86.990  -0.077  1.00  0.00           H  
ATOM    313 2HG1 VAL A  21      89.698  88.503   0.213  1.00  0.00           H  
ATOM    314 3HG1 VAL A  21      90.530  87.024  -0.395  1.00  0.00           H  
ATOM    315 1HG2 VAL A  21      90.809  84.958   1.219  1.00  0.00           H  
ATOM    316 2HG2 VAL A  21      89.032  85.001   1.428  1.00  0.00           H  
ATOM    317 3HG2 VAL A  21      90.100  85.063   2.871  1.00  0.00           H  
ATOM    318  N   GLU A  22      92.079  86.404   4.242  1.00  0.00           N  
ATOM    319  CA  GLU A  22      92.377  86.146   5.625  1.00  0.00           C  
ATOM    320  C   GLU A  22      93.234  87.209   6.302  1.00  0.00           C  
ATOM    321  O   GLU A  22      94.065  87.888   5.691  1.00  0.00           O  
ATOM    322  CB  GLU A  22      93.012  84.736   5.783  1.00  0.00           C  
ATOM    323  CG  GLU A  22      94.377  84.498   5.068  1.00  0.00           C  
ATOM    324  CD  GLU A  22      94.351  84.345   3.544  1.00  0.00           C  
ATOM    325  OE1 GLU A  22      93.259  84.397   2.916  1.00  0.00           O  
ATOM    326  OE2 GLU A  22      95.463  84.186   2.977  1.00  0.00           O1-
ATOM    327  HN  GLU A  22      92.483  85.705   3.634  1.00  0.00           H  
ATOM    328  HA  GLU A  22      91.428  86.140   6.146  1.00  0.00           H  
ATOM    329  HB1 GLU A  22      92.283  83.981   5.414  1.00  0.00           H  
ATOM    330  HB2 GLU A  22      93.152  84.541   6.869  1.00  0.00           H  
ATOM    331  HG1 GLU A  22      94.817  83.554   5.456  1.00  0.00           H  
ATOM    332  HG2 GLU A  22      95.080  85.321   5.308  1.00  0.00           H  
ATOM    333  N   LYS A  23      93.026  87.393   7.621  1.00  0.00           N  
ATOM    334  CA  LYS A  23      93.756  88.326   8.453  1.00  0.00           C  
ATOM    335  C   LYS A  23      95.262  88.101   8.482  1.00  0.00           C  
ATOM    336  O   LYS A  23      95.780  87.164   9.087  1.00  0.00           O  
ATOM    337  CB  LYS A  23      93.198  88.313   9.897  1.00  0.00           C  
ATOM    338  CG  LYS A  23      93.889  89.291  10.860  1.00  0.00           C  
ATOM    339  CD  LYS A  23      93.157  89.391  12.206  1.00  0.00           C  
ATOM    340  CE  LYS A  23      93.857  90.328  13.194  1.00  0.00           C  
ATOM    341  NZ  LYS A  23      93.019  90.571  14.379  1.00  0.00           N1+
ATOM    342  HN  LYS A  23      92.287  86.886   8.087  1.00  0.00           H  
ATOM    343  HA  LYS A  23      93.586  89.312   8.045  1.00  0.00           H  
ATOM    344  HB1 LYS A  23      93.272  87.280  10.305  1.00  0.00           H  
ATOM    345  HB2 LYS A  23      92.114  88.565   9.845  1.00  0.00           H  
ATOM    346  HG1 LYS A  23      93.923  90.299  10.388  1.00  0.00           H  
ATOM    347  HG2 LYS A  23      94.938  88.959  11.036  1.00  0.00           H  
ATOM    348  HD1 LYS A  23      93.070  88.375  12.653  1.00  0.00           H  
ATOM    349  HD2 LYS A  23      92.125  89.761  12.006  1.00  0.00           H  
ATOM    350  HE1 LYS A  23      94.057  91.311  12.714  1.00  0.00           H  
ATOM    351  HE2 LYS A  23      94.823  89.890  13.530  1.00  0.00           H  
ATOM    352  HZ1 LYS A  23      92.805  89.690  14.907  1.00  0.00           H  
ATOM    353  HZ2 LYS A  23      92.101  91.004  14.113  1.00  0.00           H  
ATOM    354  HZ3 LYS A  23      93.517  91.240  15.020  1.00  0.00           H  
ATOM    355  N   GLY A  24      96.004  89.010   7.821  1.00  0.00           N  
ATOM    356  CA  GLY A  24      97.458  89.017   7.807  1.00  0.00           C  
ATOM    357  C   GLY A  24      98.077  88.322   6.633  1.00  0.00           C  
ATOM    358  O   GLY A  24      99.297  88.354   6.491  1.00  0.00           O  
ATOM    359  HN  GLY A  24      95.548  89.710   7.279  1.00  0.00           H  
ATOM    360  HA1 GLY A  24      97.836  88.534   8.697  1.00  0.00           H  
ATOM    361  HA2 GLY A  24      97.764  90.047   7.735  1.00  0.00           H  
ATOM    362  N   GLY A  25      97.256  87.711   5.750  1.00  0.00           N  
ATOM    363  CA  GLY A  25      97.699  87.064   4.516  1.00  0.00           C  
ATOM    364  C   GLY A  25      98.592  87.899   3.623  1.00  0.00           C  
ATOM    365  O   GLY A  25      98.448  89.118   3.514  1.00  0.00           O  
ATOM    366  HN  GLY A  25      96.272  87.713   5.926  1.00  0.00           H  
ATOM    367  HA1 GLY A  25      96.815  86.829   3.941  1.00  0.00           H  
ATOM    368  HA2 GLY A  25      98.250  86.181   4.799  1.00  0.00           H  
ATOM    369  N   LYS A  26      99.558  87.264   2.931  1.00  0.00           N  
ATOM    370  CA  LYS A  26     100.435  87.991   2.031  1.00  0.00           C  
ATOM    371  C   LYS A  26      99.759  88.703   0.866  1.00  0.00           C  
ATOM    372  O   LYS A  26      98.820  88.207   0.238  1.00  0.00           O  
ATOM    373  CB  LYS A  26     101.621  87.170   1.471  1.00  0.00           C  
ATOM    374  CG  LYS A  26     101.275  86.072   0.448  1.00  0.00           C  
ATOM    375  CD  LYS A  26     102.491  85.760  -0.439  1.00  0.00           C  
ATOM    376  CE  LYS A  26     102.326  84.521  -1.322  1.00  0.00           C  
ATOM    377  NZ  LYS A  26     103.488  84.403  -2.215  1.00  0.00           N1+
ATOM    378  HN  LYS A  26      99.781  86.311   3.138  1.00  0.00           H  
ATOM    379  HA  LYS A  26     100.895  88.757   2.636  1.00  0.00           H  
ATOM    380  HB1 LYS A  26     102.174  86.714   2.322  1.00  0.00           H  
ATOM    381  HB2 LYS A  26     102.326  87.881   0.977  1.00  0.00           H  
ATOM    382  HG1 LYS A  26     100.438  86.387  -0.213  1.00  0.00           H  
ATOM    383  HG2 LYS A  26     100.952  85.165   1.003  1.00  0.00           H  
ATOM    384  HD1 LYS A  26     103.372  85.617   0.229  1.00  0.00           H  
ATOM    385  HD2 LYS A  26     102.691  86.658  -1.069  1.00  0.00           H  
ATOM    386  HE1 LYS A  26     101.410  84.584  -1.943  1.00  0.00           H  
ATOM    387  HE2 LYS A  26     102.269  83.609  -0.689  1.00  0.00           H  
ATOM    388  HZ1 LYS A  26     103.611  83.451  -2.600  1.00  0.00           H  
ATOM    389  HZ2 LYS A  26     104.367  84.676  -1.694  1.00  0.00           H  
ATOM    390  HZ3 LYS A  26     103.430  85.073  -3.025  1.00  0.00           H  
ATOM    391  N   HSE A  27     100.275  89.896   0.527  1.00  0.00           N  
ATOM    392  CA  HSE A  27     100.096  90.498  -0.778  1.00  0.00           C  
ATOM    393  C   HSE A  27     100.704  89.648  -1.888  1.00  0.00           C  
ATOM    394  O   HSE A  27     101.778  89.068  -1.729  1.00  0.00           O  
ATOM    395  CB  HSE A  27     100.767  91.885  -0.859  1.00  0.00           C  
ATOM    396  CG  HSE A  27     100.284  92.857   0.171  1.00  0.00           C  
ATOM    397  CD2 HSE A  27     100.986  93.567   1.090  1.00  0.00           C  
ATOM    398  ND1 HSE A  27      98.938  93.158   0.258  1.00  0.00           N  
ATOM    399  CE1 HSE A  27      98.848  94.040   1.236  1.00  0.00           C  
ATOM    400  NE2 HSE A  27     100.058  94.323   1.769  1.00  0.00           N  
ATOM    401  HN  HSE A  27     100.886  90.364   1.163  1.00  0.00           H  
ATOM    402  HA  HSE A  27      99.034  90.593  -0.965  1.00  0.00           H  
ATOM    403  HB1 HSE A  27     100.579  92.320  -1.859  1.00  0.00           H  
ATOM    404  HB2 HSE A  27     101.864  91.779  -0.722  1.00  0.00           H  
ATOM    405  HD2 HSE A  27     102.048  93.590   1.286  1.00  0.00           H  
ATOM    406  HE1 HSE A  27      97.923  94.501   1.588  1.00  0.00           H  
ATOM    407  HE2 HSE A  27     100.243  94.973   2.517  1.00  0.00           H  
ATOM    408  N   LYS A  28     100.044  89.570  -3.053  1.00  0.00           N  
ATOM    409  CA  LYS A  28     100.521  88.789  -4.177  1.00  0.00           C  
ATOM    410  C   LYS A  28     100.611  89.726  -5.366  1.00  0.00           C  
ATOM    411  O   LYS A  28     101.189  90.810  -5.265  1.00  0.00           O  
ATOM    412  CB  LYS A  28      99.622  87.550  -4.431  1.00  0.00           C  
ATOM    413  CG  LYS A  28      99.625  86.567  -3.246  1.00  0.00           C  
ATOM    414  CD  LYS A  28      99.039  85.177  -3.565  1.00  0.00           C  
ATOM    415  CE  LYS A  28      97.543  85.204  -3.892  1.00  0.00           C  
ATOM    416  NZ  LYS A  28      96.965  83.851  -3.914  1.00  0.00           N1+
ATOM    417  HN  LYS A  28      99.198  90.091  -3.206  1.00  0.00           H  
ATOM    418  HA  LYS A  28     101.532  88.446  -3.998  1.00  0.00           H  
ATOM    419  HB1 LYS A  28     100.017  86.997  -5.309  1.00  0.00           H  
ATOM    420  HB2 LYS A  28      98.583  87.875  -4.648  1.00  0.00           H  
ATOM    421  HG1 LYS A  28      99.083  87.020  -2.385  1.00  0.00           H  
ATOM    422  HG2 LYS A  28     100.686  86.436  -2.933  1.00  0.00           H  
ATOM    423  HD1 LYS A  28      99.196  84.529  -2.672  1.00  0.00           H  
ATOM    424  HD2 LYS A  28      99.596  84.728  -4.419  1.00  0.00           H  
ATOM    425  HE1 LYS A  28      97.364  85.683  -4.876  1.00  0.00           H  
ATOM    426  HE2 LYS A  28      97.010  85.787  -3.111  1.00  0.00           H  
ATOM    427  HZ1 LYS A  28      97.420  83.209  -4.612  1.00  0.00           H  
ATOM    428  HZ2 LYS A  28      95.948  83.895  -4.162  1.00  0.00           H  
ATOM    429  HZ3 LYS A  28      97.064  83.391  -2.970  1.00  0.00           H  
ATOM    430  N   THR A  29     100.076  89.359  -6.549  1.00  0.00           N  
ATOM    431  CA  THR A  29      99.914  90.303  -7.659  1.00  0.00           C  
ATOM    432  C   THR A  29      98.977  91.440  -7.296  1.00  0.00           C  
ATOM    433  O   THR A  29      99.257  92.603  -7.574  1.00  0.00           O  
ATOM    434  CB  THR A  29      99.416  89.652  -8.939  1.00  0.00           C  
ATOM    435  CG2 THR A  29      99.461  90.627 -10.124  1.00  0.00           C  
ATOM    436  OG1 THR A  29     100.276  88.578  -9.273  1.00  0.00           O  
ATOM    437  HN  THR A  29      99.800  88.414  -6.729  1.00  0.00           H  
ATOM    438  HA  THR A  29     100.880  90.740  -7.869  1.00  0.00           H  
ATOM    439  HB  THR A  29      98.383  89.257  -8.805  1.00  0.00           H  
ATOM    440  HG1 THR A  29      99.819  88.068  -9.973  1.00  0.00           H  
ATOM    441 1HG2 THR A  29      98.760  91.475  -9.985  1.00  0.00           H  
ATOM    442 2HG2 THR A  29      99.177  90.107 -11.064  1.00  0.00           H  
ATOM    443 3HG2 THR A  29     100.487  91.034 -10.253  1.00  0.00           H  
ATOM    444  N   GLY A  30      97.858  91.140  -6.605  1.00  0.00           N  
ATOM    445  CA  GLY A  30      96.992  92.136  -5.989  1.00  0.00           C  
ATOM    446  C   GLY A  30      97.213  92.212  -4.490  1.00  0.00           C  
ATOM    447  O   GLY A  30      97.977  91.427  -3.921  1.00  0.00           O  
ATOM    448  HN  GLY A  30      97.652  90.197  -6.339  1.00  0.00           H  
ATOM    449  HA1 GLY A  30      95.976  91.807  -6.148  1.00  0.00           H  
ATOM    450  HA2 GLY A  30      97.195  93.107  -6.419  1.00  0.00           H  
ATOM    451  N   PRO A  31      96.564  93.142  -3.803  1.00  0.00           N  
ATOM    452  CA  PRO A  31      96.665  93.274  -2.350  1.00  0.00           C  
ATOM    453  C   PRO A  31      95.932  92.191  -1.570  1.00  0.00           C  
ATOM    454  O   PRO A  31      95.009  91.559  -2.080  1.00  0.00           O  
ATOM    455  CB  PRO A  31      96.026  94.652  -2.072  1.00  0.00           C  
ATOM    456  CG  PRO A  31      95.092  94.897  -3.260  1.00  0.00           C  
ATOM    457  CD  PRO A  31      95.869  94.278  -4.415  1.00  0.00           C  
ATOM    458  HA  PRO A  31      97.705  93.231  -2.062  1.00  0.00           H  
ATOM    459  HB1 PRO A  31      96.821  95.429  -2.080  1.00  0.00           H  
ATOM    460  HB2 PRO A  31      95.496  94.710  -1.099  1.00  0.00           H  
ATOM    461  HG1 PRO A  31      94.881  95.973  -3.417  1.00  0.00           H  
ATOM    462  HG2 PRO A  31      94.138  94.345  -3.107  1.00  0.00           H  
ATOM    463  HD1 PRO A  31      96.629  94.998  -4.795  1.00  0.00           H  
ATOM    464  HD2 PRO A  31      95.192  93.974  -5.241  1.00  0.00           H  
ATOM    465  N   ASN A  32      96.291  91.984  -0.289  1.00  0.00           N  
ATOM    466  CA  ASN A  32      95.416  91.355   0.691  1.00  0.00           C  
ATOM    467  C   ASN A  32      94.126  92.165   0.852  1.00  0.00           C  
ATOM    468  O   ASN A  32      94.154  93.393   0.911  1.00  0.00           O  
ATOM    469  CB  ASN A  32      96.148  91.221   2.062  1.00  0.00           C  
ATOM    470  CG  ASN A  32      95.258  90.667   3.179  1.00  0.00           C  
ATOM    471  ND2 ASN A  32      95.100  89.330   3.239  1.00  0.00           N  
ATOM    472  OD1 ASN A  32      94.668  91.434   3.946  1.00  0.00           O  
ATOM    473  HN  ASN A  32      97.142  92.402   0.051  1.00  0.00           H  
ATOM    474  HA  ASN A  32      95.148  90.375   0.319  1.00  0.00           H  
ATOM    475  HB1 ASN A  32      96.510  92.218   2.388  1.00  0.00           H  
ATOM    476  HB2 ASN A  32      97.033  90.563   1.940  1.00  0.00           H  
ATOM    477 1HD2 ASN A  32      95.536  88.761   2.535  1.00  0.00           H  
ATOM    478 2HD2 ASN A  32      94.592  88.930   4.004  1.00  0.00           H  
ATOM    479  N   LEU A  33      92.964  91.496   0.951  1.00  0.00           N  
ATOM    480  CA  LEU A  33      91.681  92.172   0.996  1.00  0.00           C  
ATOM    481  C   LEU A  33      91.012  92.109   2.364  1.00  0.00           C  
ATOM    482  O   LEU A  33      89.850  92.480   2.500  1.00  0.00           O  
ATOM    483  CB  LEU A  33      90.720  91.575  -0.066  1.00  0.00           C  
ATOM    484  CG  LEU A  33      91.216  91.688  -1.526  1.00  0.00           C  
ATOM    485  CD1 LEU A  33      90.230  90.998  -2.483  1.00  0.00           C  
ATOM    486  CD2 LEU A  33      91.440  93.144  -1.967  1.00  0.00           C  
ATOM    487  HN  LEU A  33      92.944  90.496   0.844  1.00  0.00           H  
ATOM    488  HA  LEU A  33      91.800  93.225   0.781  1.00  0.00           H  
ATOM    489  HB1 LEU A  33      89.734  92.088  -0.004  1.00  0.00           H  
ATOM    490  HB2 LEU A  33      90.560  90.500   0.165  1.00  0.00           H  
ATOM    491  HG  LEU A  33      92.193  91.152  -1.605  1.00  0.00           H  
ATOM    492 1HD1 LEU A  33      90.100  89.931  -2.205  1.00  0.00           H  
ATOM    493 2HD1 LEU A  33      90.610  91.049  -3.527  1.00  0.00           H  
ATOM    494 3HD1 LEU A  33      89.241  91.501  -2.446  1.00  0.00           H  
ATOM    495 1HD2 LEU A  33      90.514  93.740  -1.827  1.00  0.00           H  
ATOM    496 2HD2 LEU A  33      92.259  93.615  -1.384  1.00  0.00           H  
ATOM    497 3HD2 LEU A  33      91.720  93.180  -3.042  1.00  0.00           H  
ATOM    498  N   HSD A  34      91.693  91.664   3.443  1.00  0.00           N  
ATOM    499  CA  HSD A  34      91.087  91.661   4.773  1.00  0.00           C  
ATOM    500  C   HSD A  34      90.700  93.052   5.270  1.00  0.00           C  
ATOM    501  O   HSD A  34      91.463  94.007   5.144  1.00  0.00           O  
ATOM    502  CB  HSD A  34      92.000  91.030   5.849  1.00  0.00           C  
ATOM    503  CG  HSD A  34      91.314  90.895   7.188  1.00  0.00           C  
ATOM    504  CD2 HSD A  34      91.187  91.793   8.205  1.00  0.00           C  
ATOM    505  ND1 HSD A  34      90.556  89.806   7.553  1.00  0.00           N  
ATOM    506  CE1 HSD A  34      90.023  90.079   8.770  1.00  0.00           C  
ATOM    507  NE2 HSD A  34      90.381  91.278   9.209  1.00  0.00           N  
ATOM    508  HN  HSD A  34      92.656  91.401   3.381  1.00  0.00           H  
ATOM    509  HA  HSD A  34      90.185  91.067   4.716  1.00  0.00           H  
ATOM    510  HB1 HSD A  34      92.918  91.647   5.959  1.00  0.00           H  
ATOM    511  HB2 HSD A  34      92.322  90.023   5.506  1.00  0.00           H  
ATOM    512  HD1 HSD A  34      90.412  88.970   7.014  1.00  0.00           H  
ATOM    513  HD2 HSD A  34      91.574  92.802   8.278  1.00  0.00           H  
ATOM    514  HE1 HSD A  34      89.374  89.377   9.298  1.00  0.00           H  
ATOM    515  N   GLY A  35      89.503  93.207   5.877  1.00  0.00           N  
ATOM    516  CA  GLY A  35      89.078  94.486   6.439  1.00  0.00           C  
ATOM    517  C   GLY A  35      88.561  95.493   5.444  1.00  0.00           C  
ATOM    518  O   GLY A  35      88.355  96.654   5.785  1.00  0.00           O  
ATOM    519  HN  GLY A  35      88.900  92.416   6.040  1.00  0.00           H  
ATOM    520  HA1 GLY A  35      89.923  94.944   6.931  1.00  0.00           H  
ATOM    521  HA2 GLY A  35      88.269  94.279   7.123  1.00  0.00           H  
ATOM    522  N   LEU A  36      88.344  95.083   4.182  1.00  0.00           N  
ATOM    523  CA  LEU A  36      88.014  95.956   3.066  1.00  0.00           C  
ATOM    524  C   LEU A  36      86.758  96.807   3.249  1.00  0.00           C  
ATOM    525  O   LEU A  36      86.734  97.992   2.927  1.00  0.00           O  
ATOM    526  CB  LEU A  36      87.837  95.065   1.811  1.00  0.00           C  
ATOM    527  CG  LEU A  36      87.730  95.796   0.461  1.00  0.00           C  
ATOM    528  CD1 LEU A  36      89.061  96.460   0.075  1.00  0.00           C  
ATOM    529  CD2 LEU A  36      87.295  94.810  -0.632  1.00  0.00           C  
ATOM    530  HN  LEU A  36      88.553  94.137   3.941  1.00  0.00           H  
ATOM    531  HA  LEU A  36      88.843  96.635   2.926  1.00  0.00           H  
ATOM    532  HB1 LEU A  36      86.944  94.415   1.946  1.00  0.00           H  
ATOM    533  HB2 LEU A  36      88.717  94.392   1.740  1.00  0.00           H  
ATOM    534  HG  LEU A  36      86.947  96.587   0.534  1.00  0.00           H  
ATOM    535 1HD1 LEU A  36      89.347  97.239   0.811  1.00  0.00           H  
ATOM    536 2HD1 LEU A  36      88.972  96.944  -0.921  1.00  0.00           H  
ATOM    537 3HD1 LEU A  36      89.871  95.703   0.022  1.00  0.00           H  
ATOM    538 1HD2 LEU A  36      88.053  94.007  -0.750  1.00  0.00           H  
ATOM    539 2HD2 LEU A  36      86.321  94.344  -0.372  1.00  0.00           H  
ATOM    540 3HD2 LEU A  36      87.186  95.339  -1.601  1.00  0.00           H  
ATOM    541  N   PHE A  37      85.674  96.222   3.790  1.00  0.00           N  
ATOM    542  CA  PHE A  37      84.399  96.898   3.973  1.00  0.00           C  
ATOM    543  C   PHE A  37      84.452  98.065   4.963  1.00  0.00           C  
ATOM    544  O   PHE A  37      84.636  97.904   6.172  1.00  0.00           O  
ATOM    545  CB  PHE A  37      83.269  95.903   4.359  1.00  0.00           C  
ATOM    546  CG  PHE A  37      82.878  95.074   3.159  1.00  0.00           C  
ATOM    547  CD1 PHE A  37      83.676  94.004   2.715  1.00  0.00           C  
ATOM    548  CD2 PHE A  37      81.713  95.390   2.437  1.00  0.00           C  
ATOM    549  CE1 PHE A  37      83.338  93.291   1.559  1.00  0.00           C  
ATOM    550  CE2 PHE A  37      81.358  94.663   1.293  1.00  0.00           C  
ATOM    551  CZ  PHE A  37      82.173  93.613   0.853  1.00  0.00           C  
ATOM    552  HN  PHE A  37      85.728  95.274   4.078  1.00  0.00           H  
ATOM    553  HA  PHE A  37      84.139  97.338   3.019  1.00  0.00           H  
ATOM    554  HB1 PHE A  37      82.365  96.455   4.699  1.00  0.00           H  
ATOM    555  HB2 PHE A  37      83.602  95.231   5.176  1.00  0.00           H  
ATOM    556  HD1 PHE A  37      84.574  93.736   3.252  1.00  0.00           H  
ATOM    557  HD2 PHE A  37      81.089  96.209   2.764  1.00  0.00           H  
ATOM    558  HE1 PHE A  37      83.972  92.484   1.220  1.00  0.00           H  
ATOM    559  HE2 PHE A  37      80.462  94.918   0.746  1.00  0.00           H  
ATOM    560  HZ  PHE A  37      81.904  93.051  -0.030  1.00  0.00           H  
ATOM    561  N   GLY A  38      84.279  99.293   4.431  1.00  0.00           N  
ATOM    562  CA  GLY A  38      84.353 100.554   5.156  1.00  0.00           C  
ATOM    563  C   GLY A  38      85.672 101.257   4.984  1.00  0.00           C  
ATOM    564  O   GLY A  38      85.835 102.385   5.444  1.00  0.00           O  
ATOM    565  HN  GLY A  38      84.112  99.365   3.442  1.00  0.00           H  
ATOM    566  HA1 GLY A  38      84.223 100.376   6.214  1.00  0.00           H  
ATOM    567  HA2 GLY A  38      83.593 101.205   4.752  1.00  0.00           H  
ATOM    568  N   ARG A  39      86.646 100.625   4.302  1.00  0.00           N  
ATOM    569  CA  ARG A  39      87.969 101.183   4.108  1.00  0.00           C  
ATOM    570  C   ARG A  39      88.078 101.989   2.824  1.00  0.00           C  
ATOM    571  O   ARG A  39      87.413 101.712   1.828  1.00  0.00           O  
ATOM    572  CB  ARG A  39      89.043 100.066   4.125  1.00  0.00           C  
ATOM    573  CG  ARG A  39      90.484 100.592   4.289  1.00  0.00           C  
ATOM    574  CD  ARG A  39      91.502  99.538   4.717  1.00  0.00           C  
ATOM    575  NE  ARG A  39      91.672  98.600   3.572  1.00  0.00           N  
ATOM    576  CZ  ARG A  39      91.986  97.308   3.710  1.00  0.00           C  
ATOM    577  NH1 ARG A  39      92.002  96.685   4.883  1.00  0.00           N1+
ATOM    578  NH2 ARG A  39      92.322  96.615   2.627  1.00  0.00           N  
ATOM    579  HN  ARG A  39      86.494  99.716   3.909  1.00  0.00           H  
ATOM    580  HA  ARG A  39      88.178 101.856   4.929  1.00  0.00           H  
ATOM    581  HB1 ARG A  39      88.958  99.437   3.212  1.00  0.00           H  
ATOM    582  HB2 ARG A  39      88.816  99.409   4.994  1.00  0.00           H  
ATOM    583  HG1 ARG A  39      90.462 101.358   5.095  1.00  0.00           H  
ATOM    584  HG2 ARG A  39      90.821 101.089   3.353  1.00  0.00           H  
ATOM    585  HD1 ARG A  39      91.126  99.013   5.620  1.00  0.00           H  
ATOM    586  HD2 ARG A  39      92.487 100.003   4.943  1.00  0.00           H  
ATOM    587  HE  ARG A  39      91.732  98.970   2.630  1.00  0.00           H  
ATOM    588 1HH1 ARG A  39      91.673  97.139   5.712  1.00  0.00           H  
ATOM    589 2HH1 ARG A  39      92.075  95.682   4.878  1.00  0.00           H  
ATOM    590 1HH2 ARG A  39      92.437  97.120   1.781  1.00  0.00           H  
ATOM    591 2HH2 ARG A  39      92.834  95.763   2.819  1.00  0.00           H  
ATOM    592  N   LYS A  40      88.923 103.038   2.823  1.00  0.00           N  
ATOM    593  CA  LYS A  40      89.233 103.825   1.645  1.00  0.00           C  
ATOM    594  C   LYS A  40      90.163 103.117   0.654  1.00  0.00           C  
ATOM    595  O   LYS A  40      90.929 102.217   1.010  1.00  0.00           O  
ATOM    596  CB  LYS A  40      89.837 105.203   2.026  1.00  0.00           C  
ATOM    597  CG  LYS A  40      89.057 105.998   3.094  1.00  0.00           C  
ATOM    598  CD  LYS A  40      87.669 106.466   2.628  1.00  0.00           C  
ATOM    599  CE  LYS A  40      87.640 107.810   1.891  1.00  0.00           C  
ATOM    600  NZ  LYS A  40      87.726 108.924   2.853  1.00  0.00           N1+
ATOM    601  HN  LYS A  40      89.397 103.296   3.660  1.00  0.00           H  
ATOM    602  HA  LYS A  40      88.304 103.993   1.124  1.00  0.00           H  
ATOM    603  HB1 LYS A  40      89.911 105.820   1.104  1.00  0.00           H  
ATOM    604  HB2 LYS A  40      90.871 105.052   2.407  1.00  0.00           H  
ATOM    605  HG1 LYS A  40      89.664 106.877   3.409  1.00  0.00           H  
ATOM    606  HG2 LYS A  40      88.930 105.361   3.999  1.00  0.00           H  
ATOM    607  HD1 LYS A  40      86.991 106.522   3.512  1.00  0.00           H  
ATOM    608  HD2 LYS A  40      87.238 105.695   1.952  1.00  0.00           H  
ATOM    609  HE1 LYS A  40      86.671 107.913   1.351  1.00  0.00           H  
ATOM    610  HE2 LYS A  40      88.471 107.896   1.160  1.00  0.00           H  
ATOM    611  HZ1 LYS A  40      88.686 109.033   3.256  1.00  0.00           H  
ATOM    612  HZ2 LYS A  40      87.024 108.762   3.623  1.00  0.00           H  
ATOM    613  HZ3 LYS A  40      87.440 109.817   2.384  1.00  0.00           H  
ATOM    614  N   THR A  41      90.112 103.513  -0.636  1.00  0.00           N  
ATOM    615  CA  THR A  41      90.965 102.979  -1.700  1.00  0.00           C  
ATOM    616  C   THR A  41      92.461 103.173  -1.482  1.00  0.00           C  
ATOM    617  O   THR A  41      92.929 104.252  -1.123  1.00  0.00           O  
ATOM    618  CB  THR A  41      90.638 103.518  -3.100  1.00  0.00           C  
ATOM    619  CG2 THR A  41      89.163 103.267  -3.418  1.00  0.00           C  
ATOM    620  OG1 THR A  41      90.859 104.920  -3.242  1.00  0.00           O  
ATOM    621  HN  THR A  41      89.461 104.213  -0.924  1.00  0.00           H  
ATOM    622  HA  THR A  41      90.790 101.913  -1.728  1.00  0.00           H  
ATOM    623  HB  THR A  41      91.256 102.979  -3.858  1.00  0.00           H  
ATOM    624  HG1 THR A  41      91.789 104.980  -3.510  1.00  0.00           H  
ATOM    625 1HG2 THR A  41      88.503 103.853  -2.748  1.00  0.00           H  
ATOM    626 2HG2 THR A  41      88.921 102.192  -3.301  1.00  0.00           H  
ATOM    627 3HG2 THR A  41      88.950 103.554  -4.469  1.00  0.00           H  
ATOM    628  N   GLY A  42      93.285 102.135  -1.730  1.00  0.00           N  
ATOM    629  CA  GLY A  42      94.739 102.281  -1.716  1.00  0.00           C  
ATOM    630  C   GLY A  42      95.414 102.257  -0.369  1.00  0.00           C  
ATOM    631  O   GLY A  42      96.568 102.663  -0.243  1.00  0.00           O  
ATOM    632  HN  GLY A  42      92.901 101.240  -2.011  1.00  0.00           H  
ATOM    633  HA1 GLY A  42      94.991 103.229  -2.167  1.00  0.00           H  
ATOM    634  HA2 GLY A  42      95.139 101.451  -2.272  1.00  0.00           H  
ATOM    635  N   GLN A  43      94.713 101.820   0.690  1.00  0.00           N  
ATOM    636  CA  GLN A  43      95.167 102.010   2.058  1.00  0.00           C  
ATOM    637  C   GLN A  43      95.487 100.715   2.803  1.00  0.00           C  
ATOM    638  O   GLN A  43      95.402 100.667   4.031  1.00  0.00           O  
ATOM    639  CB  GLN A  43      94.153 102.860   2.870  1.00  0.00           C  
ATOM    640  CG  GLN A  43      93.731 104.201   2.206  1.00  0.00           C  
ATOM    641  CD  GLN A  43      94.897 105.095   1.754  1.00  0.00           C  
ATOM    642  NE2 GLN A  43      94.787 105.646   0.525  1.00  0.00           N  
ATOM    643  OE1 GLN A  43      95.867 105.332   2.479  1.00  0.00           O  
ATOM    644  HN  GLN A  43      93.790 101.467   0.551  1.00  0.00           H  
ATOM    645  HA  GLN A  43      96.097 102.562   2.058  1.00  0.00           H  
ATOM    646  HB1 GLN A  43      94.597 103.089   3.865  1.00  0.00           H  
ATOM    647  HB2 GLN A  43      93.233 102.257   3.039  1.00  0.00           H  
ATOM    648  HG1 GLN A  43      93.132 104.794   2.928  1.00  0.00           H  
ATOM    649  HG2 GLN A  43      93.084 103.978   1.333  1.00  0.00           H  
ATOM    650 1HE2 GLN A  43      95.471 106.311   0.228  1.00  0.00           H  
ATOM    651 2HE2 GLN A  43      94.027 105.370  -0.072  1.00  0.00           H  
ATOM    652  N   ALA A  44      95.869  99.625   2.102  1.00  0.00           N  
ATOM    653  CA  ALA A  44      96.388  98.423   2.739  1.00  0.00           C  
ATOM    654  C   ALA A  44      97.923  98.478   2.876  1.00  0.00           C  
ATOM    655  O   ALA A  44      98.601  98.538   1.847  1.00  0.00           O  
ATOM    656  CB  ALA A  44      96.013  97.171   1.921  1.00  0.00           C  
ATOM    657  HN  ALA A  44      95.875  99.628   1.103  1.00  0.00           H  
ATOM    658  HA  ALA A  44      95.924  98.307   3.707  1.00  0.00           H  
ATOM    659  HB1 ALA A  44      96.311  96.244   2.454  1.00  0.00           H  
ATOM    660  HB2 ALA A  44      96.507  97.186   0.925  1.00  0.00           H  
ATOM    661  HB3 ALA A  44      94.917  97.142   1.757  1.00  0.00           H  
ATOM    662  N   PRO A  45      98.538  98.462   4.069  1.00  0.00           N  
ATOM    663  CA  PRO A  45      99.988  98.571   4.237  1.00  0.00           C  
ATOM    664  C   PRO A  45     100.826  97.553   3.485  1.00  0.00           C  
ATOM    665  O   PRO A  45     100.620  96.349   3.658  1.00  0.00           O  
ATOM    666  CB  PRO A  45     100.201  98.457   5.754  1.00  0.00           C  
ATOM    667  CG  PRO A  45      98.928  99.073   6.333  1.00  0.00           C  
ATOM    668  CD  PRO A  45      97.852  98.601   5.355  1.00  0.00           C  
ATOM    669  HA  PRO A  45     100.279  99.546   3.870  1.00  0.00           H  
ATOM    670  HB1 PRO A  45     101.117  98.990   6.084  1.00  0.00           H  
ATOM    671  HB2 PRO A  45     100.261  97.391   6.069  1.00  0.00           H  
ATOM    672  HG1 PRO A  45      99.002 100.183   6.292  1.00  0.00           H  
ATOM    673  HG2 PRO A  45      98.728  98.753   7.375  1.00  0.00           H  
ATOM    674  HD1 PRO A  45      97.033  99.348   5.306  1.00  0.00           H  
ATOM    675  HD2 PRO A  45      97.451  97.608   5.658  1.00  0.00           H  
ATOM    676  N   GLY A  46     101.801  98.013   2.680  1.00  0.00           N  
ATOM    677  CA  GLY A  46     102.769  97.169   1.991  1.00  0.00           C  
ATOM    678  C   GLY A  46     102.414  96.769   0.587  1.00  0.00           C  
ATOM    679  O   GLY A  46     103.211  96.109  -0.082  1.00  0.00           O  
ATOM    680  HN  GLY A  46     101.948  99.000   2.612  1.00  0.00           H  
ATOM    681  HA1 GLY A  46     102.917  96.258   2.554  1.00  0.00           H  
ATOM    682  HA2 GLY A  46     103.679  97.746   1.912  1.00  0.00           H  
ATOM    683  N   TYR A  47     101.233  97.161   0.064  1.00  0.00           N  
ATOM    684  CA  TYR A  47     100.931  96.937  -1.339  1.00  0.00           C  
ATOM    685  C   TYR A  47     101.321  98.158  -2.166  1.00  0.00           C  
ATOM    686  O   TYR A  47     100.899  99.289  -1.936  1.00  0.00           O  
ATOM    687  CB  TYR A  47      99.461  96.511  -1.618  1.00  0.00           C  
ATOM    688  CG  TYR A  47      99.345  96.063  -3.060  1.00  0.00           C  
ATOM    689  CD1 TYR A  47      99.798  94.795  -3.453  1.00  0.00           C  
ATOM    690  CD2 TYR A  47      98.946  96.970  -4.050  1.00  0.00           C  
ATOM    691  CE1 TYR A  47      99.899  94.456  -4.810  1.00  0.00           C  
ATOM    692  CE2 TYR A  47      99.070  96.652  -5.408  1.00  0.00           C  
ATOM    693  CZ  TYR A  47      99.566  95.402  -5.786  1.00  0.00           C  
ATOM    694  OH  TYR A  47      99.797  95.129  -7.147  1.00  0.00           O  
ATOM    695  HN  TYR A  47     100.579  97.691   0.602  1.00  0.00           H  
ATOM    696  HA  TYR A  47     101.541  96.117  -1.691  1.00  0.00           H  
ATOM    697  HB1 TYR A  47      98.757  97.347  -1.424  1.00  0.00           H  
ATOM    698  HB2 TYR A  47      99.187  95.655  -0.966  1.00  0.00           H  
ATOM    699  HD1 TYR A  47     100.111  94.102  -2.694  1.00  0.00           H  
ATOM    700  HD2 TYR A  47      98.625  97.954  -3.755  1.00  0.00           H  
ATOM    701  HE1 TYR A  47     100.273  93.483  -5.097  1.00  0.00           H  
ATOM    702  HE2 TYR A  47      98.805  97.387  -6.154  1.00  0.00           H  
ATOM    703  HH  TYR A  47      99.614  94.176  -7.294  1.00  0.00           H  
ATOM    704  N   SER A  48     102.155  97.931  -3.192  1.00  0.00           N  
ATOM    705  CA  SER A  48     102.630  98.947  -4.112  1.00  0.00           C  
ATOM    706  C   SER A  48     101.622  99.331  -5.175  1.00  0.00           C  
ATOM    707  O   SER A  48     101.793  99.042  -6.359  1.00  0.00           O  
ATOM    708  CB  SER A  48     103.945  98.510  -4.793  1.00  0.00           C  
ATOM    709  OG  SER A  48     104.955  98.277  -3.807  1.00  0.00           O  
ATOM    710  HN  SER A  48     102.538  97.017  -3.318  1.00  0.00           H  
ATOM    711  HA  SER A  48     102.828  99.845  -3.545  1.00  0.00           H  
ATOM    712  HB1 SER A  48     104.285  99.288  -5.509  1.00  0.00           H  
ATOM    713  HB2 SER A  48     103.777  97.571  -5.366  1.00  0.00           H  
ATOM    714  HG1 SER A  48     105.037  99.105  -3.287  1.00  0.00           H  
ATOM    715  N   TYR A  49     100.534  99.999  -4.760  1.00  0.00           N  
ATOM    716  CA  TYR A  49      99.494 100.579  -5.595  1.00  0.00           C  
ATOM    717  C   TYR A  49      99.963 101.548  -6.684  1.00  0.00           C  
ATOM    718  O   TYR A  49     101.025 102.170  -6.606  1.00  0.00           O  
ATOM    719  CB  TYR A  49      98.465 101.355  -4.735  1.00  0.00           C  
ATOM    720  CG  TYR A  49      97.714 100.472  -3.784  1.00  0.00           C  
ATOM    721  CD1 TYR A  49      96.625  99.712  -4.240  1.00  0.00           C  
ATOM    722  CD2 TYR A  49      98.042 100.440  -2.418  1.00  0.00           C  
ATOM    723  CE1 TYR A  49      95.833  98.989  -3.334  1.00  0.00           C  
ATOM    724  CE2 TYR A  49      97.277  99.685  -1.519  1.00  0.00           C  
ATOM    725  CZ  TYR A  49      96.148  98.995  -1.970  1.00  0.00           C  
ATOM    726  OH  TYR A  49      95.285  98.403  -1.029  1.00  0.00           O  
ATOM    727  HN  TYR A  49     100.410 100.114  -3.772  1.00  0.00           H  
ATOM    728  HA  TYR A  49      98.996  99.762  -6.098  1.00  0.00           H  
ATOM    729  HB1 TYR A  49      97.706 101.846  -5.382  1.00  0.00           H  
ATOM    730  HB2 TYR A  49      98.986 102.142  -4.151  1.00  0.00           H  
ATOM    731  HD1 TYR A  49      96.371  99.720  -5.292  1.00  0.00           H  
ATOM    732  HD2 TYR A  49      98.877 101.016  -2.047  1.00  0.00           H  
ATOM    733  HE1 TYR A  49      94.963  98.459  -3.689  1.00  0.00           H  
ATOM    734  HE2 TYR A  49      97.525  99.691  -0.467  1.00  0.00           H  
ATOM    735  HH  TYR A  49      94.361  98.619  -1.286  1.00  0.00           H  
ATOM    736  N   THR A  50      99.147 101.730  -7.741  1.00  0.00           N  
ATOM    737  CA  THR A  50      99.221 102.911  -8.607  1.00  0.00           C  
ATOM    738  C   THR A  50      98.810 104.186  -7.893  1.00  0.00           C  
ATOM    739  O   THR A  50      98.089 104.172  -6.894  1.00  0.00           O  
ATOM    740  CB  THR A  50      98.411 102.861  -9.904  1.00  0.00           C  
ATOM    741  CG2 THR A  50      98.902 101.702 -10.773  1.00  0.00           C  
ATOM    742  OG1 THR A  50      97.012 102.710  -9.687  1.00  0.00           O  
ATOM    743  HN  THR A  50      98.350 101.112  -7.861  1.00  0.00           H  
ATOM    744  HA  THR A  50     100.255 103.036  -8.891  1.00  0.00           H  
ATOM    745  HB  THR A  50      98.560 103.802 -10.487  1.00  0.00           H  
ATOM    746  HG1 THR A  50      96.835 101.734  -9.671  1.00  0.00           H  
ATOM    747 1HG2 THR A  50      98.863 100.758 -10.195  1.00  0.00           H  
ATOM    748 2HG2 THR A  50      99.946 101.873 -11.105  1.00  0.00           H  
ATOM    749 3HG2 THR A  50      98.254 101.587 -11.667  1.00  0.00           H  
ATOM    750  N   ALA A  51      99.240 105.357  -8.412  1.00  0.00           N  
ATOM    751  CA  ALA A  51      98.722 106.634  -7.961  1.00  0.00           C  
ATOM    752  C   ALA A  51      97.213 106.751  -8.160  1.00  0.00           C  
ATOM    753  O   ALA A  51      96.489 107.141  -7.251  1.00  0.00           O  
ATOM    754  CB  ALA A  51      99.439 107.786  -8.690  1.00  0.00           C  
ATOM    755  HN  ALA A  51      99.905 105.392  -9.163  1.00  0.00           H  
ATOM    756  HA  ALA A  51      98.906 106.722  -6.898  1.00  0.00           H  
ATOM    757  HB1 ALA A  51      99.054 108.771  -8.340  1.00  0.00           H  
ATOM    758  HB2 ALA A  51      99.298 107.720  -9.789  1.00  0.00           H  
ATOM    759  HB3 ALA A  51     100.527 107.753  -8.469  1.00  0.00           H  
ATOM    760  N   ALA A  52      96.679 106.312  -9.320  1.00  0.00           N  
ATOM    761  CA  ALA A  52      95.260 106.360  -9.616  1.00  0.00           C  
ATOM    762  C   ALA A  52      94.373 105.606  -8.633  1.00  0.00           C  
ATOM    763  O   ALA A  52      93.312 106.101  -8.246  1.00  0.00           O  
ATOM    764  CB  ALA A  52      95.008 105.797 -11.020  1.00  0.00           C  
ATOM    765  HN  ALA A  52      97.265 105.940 -10.035  1.00  0.00           H  
ATOM    766  HA  ALA A  52      94.954 107.397  -9.585  1.00  0.00           H  
ATOM    767  HB1 ALA A  52      95.363 104.747 -11.103  1.00  0.00           H  
ATOM    768  HB2 ALA A  52      95.534 106.413 -11.778  1.00  0.00           H  
ATOM    769  HB3 ALA A  52      93.928 105.826 -11.274  1.00  0.00           H  
ATOM    770  N   ASN A  53      94.797 104.407  -8.180  1.00  0.00           N  
ATOM    771  CA  ASN A  53      94.123 103.663  -7.130  1.00  0.00           C  
ATOM    772  C   ASN A  53      94.111 104.425  -5.798  1.00  0.00           C  
ATOM    773  O   ASN A  53      93.103 104.498  -5.097  1.00  0.00           O  
ATOM    774  CB  ASN A  53      94.796 102.267  -6.995  1.00  0.00           C  
ATOM    775  CG  ASN A  53      93.912 101.278  -6.247  1.00  0.00           C  
ATOM    776  ND2 ASN A  53      93.935 101.330  -4.898  1.00  0.00           N  
ATOM    777  OD1 ASN A  53      93.173 100.494  -6.846  1.00  0.00           O  
ATOM    778  HN  ASN A  53      95.626 103.991  -8.564  1.00  0.00           H  
ATOM    779  HA  ASN A  53      93.091 103.541  -7.434  1.00  0.00           H  
ATOM    780  HB1 ASN A  53      95.794 102.338  -6.522  1.00  0.00           H  
ATOM    781  HB2 ASN A  53      94.942 101.844  -8.015  1.00  0.00           H  
ATOM    782 1HD2 ASN A  53      94.493 102.008  -4.435  1.00  0.00           H  
ATOM    783 2HD2 ASN A  53      93.285 100.757  -4.387  1.00  0.00           H  
ATOM    784  N   LYS A  54      95.238 105.059  -5.424  1.00  0.00           N  
ATOM    785  CA  LYS A  54      95.322 105.854  -4.211  1.00  0.00           C  
ATOM    786  C   LYS A  54      94.597 107.199  -4.297  1.00  0.00           C  
ATOM    787  O   LYS A  54      94.161 107.741  -3.285  1.00  0.00           O  
ATOM    788  CB  LYS A  54      96.805 106.053  -3.797  1.00  0.00           C  
ATOM    789  CG  LYS A  54      97.509 104.712  -3.521  1.00  0.00           C  
ATOM    790  CD  LYS A  54      98.862 104.824  -2.794  1.00  0.00           C  
ATOM    791  CE  LYS A  54     100.021 105.388  -3.628  1.00  0.00           C  
ATOM    792  NZ  LYS A  54     101.257 105.393  -2.821  1.00  0.00           N1+
ATOM    793  HN  LYS A  54      96.057 105.027  -5.999  1.00  0.00           H  
ATOM    794  HA  LYS A  54      94.835 105.308  -3.413  1.00  0.00           H  
ATOM    795  HB1 LYS A  54      96.840 106.664  -2.867  1.00  0.00           H  
ATOM    796  HB2 LYS A  54      97.345 106.610  -4.594  1.00  0.00           H  
ATOM    797  HG1 LYS A  54      97.636 104.147  -4.469  1.00  0.00           H  
ATOM    798  HG2 LYS A  54      96.843 104.110  -2.862  1.00  0.00           H  
ATOM    799  HD1 LYS A  54      99.142 103.804  -2.440  1.00  0.00           H  
ATOM    800  HD2 LYS A  54      98.709 105.454  -1.889  1.00  0.00           H  
ATOM    801  HE1 LYS A  54      99.801 106.437  -3.926  1.00  0.00           H  
ATOM    802  HE2 LYS A  54     100.197 104.778  -4.540  1.00  0.00           H  
ATOM    803  HZ1 LYS A  54     101.887 106.188  -3.105  1.00  0.00           H  
ATOM    804  HZ2 LYS A  54     101.791 104.495  -2.869  1.00  0.00           H  
ATOM    805  HZ3 LYS A  54     101.006 105.559  -1.808  1.00  0.00           H  
ATOM    806  N   ASN A  55      94.397 107.769  -5.502  1.00  0.00           N  
ATOM    807  CA  ASN A  55      93.771 109.076  -5.668  1.00  0.00           C  
ATOM    808  C   ASN A  55      92.260 109.003  -5.919  1.00  0.00           C  
ATOM    809  O   ASN A  55      91.610 110.034  -6.093  1.00  0.00           O  
ATOM    810  CB  ASN A  55      94.378 109.853  -6.875  1.00  0.00           C  
ATOM    811  CG  ASN A  55      95.898 110.036  -6.862  1.00  0.00           C  
ATOM    812  ND2 ASN A  55      96.537 110.226  -5.691  1.00  0.00           N  
ATOM    813  OD1 ASN A  55      96.503 110.059  -7.939  1.00  0.00           O  
ATOM    814  HN  ASN A  55      94.842 107.367  -6.307  1.00  0.00           H  
ATOM    815  HA  ASN A  55      93.909 109.666  -4.770  1.00  0.00           H  
ATOM    816  HB1 ASN A  55      93.932 110.869  -6.937  1.00  0.00           H  
ATOM    817  HB2 ASN A  55      94.139 109.318  -7.819  1.00  0.00           H  
ATOM    818 1HD2 ASN A  55      96.042 110.279  -4.828  1.00  0.00           H  
ATOM    819 2HD2 ASN A  55      97.525 110.370  -5.724  1.00  0.00           H  
ATOM    820  N   LYS A  56      91.646 107.796  -5.951  1.00  0.00           N  
ATOM    821  CA  LYS A  56      90.202 107.644  -6.120  1.00  0.00           C  
ATOM    822  C   LYS A  56      89.379 108.143  -4.928  1.00  0.00           C  
ATOM    823  O   LYS A  56      88.422 108.899  -5.096  1.00  0.00           O  
ATOM    824  CB  LYS A  56      89.851 106.173  -6.461  1.00  0.00           C  
ATOM    825  CG  LYS A  56      88.357 105.870  -6.712  1.00  0.00           C  
ATOM    826  CD  LYS A  56      87.770 106.445  -8.017  1.00  0.00           C  
ATOM    827  CE  LYS A  56      86.301 106.037  -8.214  1.00  0.00           C  
ATOM    828  NZ  LYS A  56      85.830 106.301  -9.586  1.00  0.00           N1+
ATOM    829  HN  LYS A  56      92.188 106.963  -5.860  1.00  0.00           H  
ATOM    830  HA  LYS A  56      89.908 108.260  -6.956  1.00  0.00           H  
ATOM    831  HB1 LYS A  56      90.200 105.525  -5.626  1.00  0.00           H  
ATOM    832  HB2 LYS A  56      90.435 105.872  -7.359  1.00  0.00           H  
ATOM    833  HG1 LYS A  56      87.755 106.234  -5.852  1.00  0.00           H  
ATOM    834  HG2 LYS A  56      88.249 104.760  -6.744  1.00  0.00           H  
ATOM    835  HD1 LYS A  56      88.383 106.078  -8.870  1.00  0.00           H  
ATOM    836  HD2 LYS A  56      87.843 107.556  -8.003  1.00  0.00           H  
ATOM    837  HE1 LYS A  56      85.648 106.591  -7.505  1.00  0.00           H  
ATOM    838  HE2 LYS A  56      86.186 104.948  -8.026  1.00  0.00           H  
ATOM    839  HZ1 LYS A  56      85.920 107.319  -9.834  1.00  0.00           H  
ATOM    840  HZ2 LYS A  56      84.805 106.048  -9.657  1.00  0.00           H  
ATOM    841  HZ3 LYS A  56      86.361 105.734 -10.285  1.00  0.00           H  
ATOM    842  N   GLY A  57      89.758 107.781  -3.682  1.00  0.00           N  
ATOM    843  CA  GLY A  57      89.253 108.447  -2.481  1.00  0.00           C  
ATOM    844  C   GLY A  57      87.890 108.036  -1.980  1.00  0.00           C  
ATOM    845  O   GLY A  57      87.283 108.755  -1.186  1.00  0.00           O  
ATOM    846  HN  GLY A  57      90.465 107.084  -3.551  1.00  0.00           H  
ATOM    847  HA1 GLY A  57      89.208 109.510  -2.672  1.00  0.00           H  
ATOM    848  HA2 GLY A  57      89.947 108.210  -1.690  1.00  0.00           H  
ATOM    849  N   ILE A  58      87.356 106.888  -2.430  1.00  0.00           N  
ATOM    850  CA  ILE A  58      86.027 106.409  -2.056  1.00  0.00           C  
ATOM    851  C   ILE A  58      86.095 105.328  -0.988  1.00  0.00           C  
ATOM    852  O   ILE A  58      87.115 104.661  -0.826  1.00  0.00           O  
ATOM    853  CB  ILE A  58      85.202 105.935  -3.261  1.00  0.00           C  
ATOM    854  CG1 ILE A  58      85.854 104.812  -4.112  1.00  0.00           C  
ATOM    855  CG2 ILE A  58      84.938 107.176  -4.144  1.00  0.00           C  
ATOM    856  CD  ILE A  58      85.623 103.379  -3.612  1.00  0.00           C  
ATOM    857  HN  ILE A  58      87.888 106.312  -3.041  1.00  0.00           H  
ATOM    858  HA  ILE A  58      85.476 107.225  -1.610  1.00  0.00           H  
ATOM    859  HB  ILE A  58      84.209 105.568  -2.909  1.00  0.00           H  
ATOM    860 1HG1 ILE A  58      86.943 105.000  -4.211  1.00  0.00           H  
ATOM    861 2HG1 ILE A  58      85.418 104.883  -5.135  1.00  0.00           H  
ATOM    862 1HG2 ILE A  58      84.454 107.979  -3.550  1.00  0.00           H  
ATOM    863 2HG2 ILE A  58      84.260 106.914  -4.984  1.00  0.00           H  
ATOM    864 3HG2 ILE A  58      85.884 107.575  -4.566  1.00  0.00           H  
ATOM    865  HD1 ILE A  58      86.098 103.212  -2.623  1.00  0.00           H  
ATOM    866  HD2 ILE A  58      86.072 102.640  -4.309  1.00  0.00           H  
ATOM    867  HD3 ILE A  58      84.538 103.168  -3.511  1.00  0.00           H  
ATOM    868  N   ILE A  59      85.009 105.130  -0.206  1.00  0.00           N  
ATOM    869  CA  ILE A  59      84.860 103.962   0.662  1.00  0.00           C  
ATOM    870  C   ILE A  59      84.484 102.689  -0.093  1.00  0.00           C  
ATOM    871  O   ILE A  59      83.678 102.684  -1.028  1.00  0.00           O  
ATOM    872  CB  ILE A  59      83.857 104.143   1.809  1.00  0.00           C  
ATOM    873  CG1 ILE A  59      82.449 104.574   1.327  1.00  0.00           C  
ATOM    874  CG2 ILE A  59      84.447 105.138   2.828  1.00  0.00           C  
ATOM    875  CD  ILE A  59      81.382 104.467   2.424  1.00  0.00           C  
ATOM    876  HN  ILE A  59      84.243 105.775  -0.237  1.00  0.00           H  
ATOM    877  HA  ILE A  59      85.822 103.767   1.116  1.00  0.00           H  
ATOM    878  HB  ILE A  59      83.745 103.168   2.344  1.00  0.00           H  
ATOM    879 1HG1 ILE A  59      82.136 103.934   0.474  1.00  0.00           H  
ATOM    880 2HG1 ILE A  59      82.494 105.622   0.958  1.00  0.00           H  
ATOM    881 1HG2 ILE A  59      85.425 104.768   3.201  1.00  0.00           H  
ATOM    882 2HG2 ILE A  59      83.777 105.249   3.706  1.00  0.00           H  
ATOM    883 3HG2 ILE A  59      84.586 106.139   2.367  1.00  0.00           H  
ATOM    884  HD1 ILE A  59      81.308 103.422   2.797  1.00  0.00           H  
ATOM    885  HD2 ILE A  59      80.388 104.774   2.034  1.00  0.00           H  
ATOM    886  HD3 ILE A  59      81.629 105.126   3.283  1.00  0.00           H  
ATOM    887  N   TRP A  60      85.042 101.538   0.328  1.00  0.00           N  
ATOM    888  CA  TRP A  60      84.645 100.246  -0.186  1.00  0.00           C  
ATOM    889  C   TRP A  60      83.438  99.663   0.535  1.00  0.00           C  
ATOM    890  O   TRP A  60      83.411  99.476   1.753  1.00  0.00           O  
ATOM    891  CB  TRP A  60      85.804  99.220  -0.176  1.00  0.00           C  
ATOM    892  CG  TRP A  60      86.870  99.459  -1.231  1.00  0.00           C  
ATOM    893  CD1 TRP A  60      88.223  99.618  -1.076  1.00  0.00           C  
ATOM    894  CD2 TRP A  60      86.611  99.533  -2.646  1.00  0.00           C  
ATOM    895  CE2 TRP A  60      87.858  99.720  -3.279  1.00  0.00           C  
ATOM    896  CE3 TRP A  60      85.432  99.455  -3.392  1.00  0.00           C  
ATOM    897  NE1 TRP A  60      88.833  99.744  -2.308  1.00  0.00           N  
ATOM    898  CZ2 TRP A  60      87.937  99.850  -4.654  1.00  0.00           C  
ATOM    899  CZ3 TRP A  60      85.515  99.650  -4.777  1.00  0.00           C  
ATOM    900  CH2 TRP A  60      86.752  99.859  -5.395  1.00  0.00           C  
ATOM    901  HN  TRP A  60      85.802 101.543   0.988  1.00  0.00           H  
ATOM    902  HA  TRP A  60      84.339 100.379  -1.209  1.00  0.00           H  
ATOM    903  HB1 TRP A  60      85.406  98.201  -0.376  1.00  0.00           H  
ATOM    904  HB2 TRP A  60      86.278  99.214   0.829  1.00  0.00           H  
ATOM    905  HD1 TRP A  60      88.728  99.633  -0.120  1.00  0.00           H  
ATOM    906  HE1 TRP A  60      89.794  99.844  -2.499  1.00  0.00           H  
ATOM    907  HE3 TRP A  60      84.469  99.262  -2.949  1.00  0.00           H  
ATOM    908  HZ2 TRP A  60      88.876  99.959  -5.160  1.00  0.00           H  
ATOM    909  HZ3 TRP A  60      84.619  99.625  -5.376  1.00  0.00           H  
ATOM    910  HH2 TRP A  60      86.809 100.000  -6.463  1.00  0.00           H  
ATOM    911  N   GLY A  61      82.383  99.356  -0.237  1.00  0.00           N  
ATOM    912  CA  GLY A  61      81.189  98.692   0.241  1.00  0.00           C  
ATOM    913  C   GLY A  61      80.556  97.918  -0.867  1.00  0.00           C  
ATOM    914  O   GLY A  61      81.116  97.795  -1.951  1.00  0.00           O  
ATOM    915  HN  GLY A  61      82.392  99.576  -1.218  1.00  0.00           H  
ATOM    916  HA1 GLY A  61      80.491  99.452   0.557  1.00  0.00           H  
ATOM    917  HA2 GLY A  61      81.453  97.980   1.008  1.00  0.00           H  
ATOM    918  N   GLU A  62      79.343  97.386  -0.634  1.00  0.00           N  
ATOM    919  CA  GLU A  62      78.641  96.517  -1.563  1.00  0.00           C  
ATOM    920  C   GLU A  62      78.360  97.190  -2.903  1.00  0.00           C  
ATOM    921  O   GLU A  62      78.665  96.668  -3.973  1.00  0.00           O  
ATOM    922  CB  GLU A  62      77.280  96.088  -0.943  1.00  0.00           C  
ATOM    923  CG  GLU A  62      77.378  95.398   0.445  1.00  0.00           C  
ATOM    924  CD  GLU A  62      76.017  95.150   1.083  1.00  0.00           C  
ATOM    925  OE1 GLU A  62      74.964  95.386   0.437  1.00  0.00           O  
ATOM    926  OE2 GLU A  62      75.989  94.714   2.266  1.00  0.00           O1-
ATOM    927  HN  GLU A  62      78.870  97.590   0.232  1.00  0.00           H  
ATOM    928  HA  GLU A  62      79.260  95.652  -1.755  1.00  0.00           H  
ATOM    929  HB1 GLU A  62      76.753  95.402  -1.643  1.00  0.00           H  
ATOM    930  HB2 GLU A  62      76.647  96.997  -0.823  1.00  0.00           H  
ATOM    931  HG1 GLU A  62      77.945  96.041   1.151  1.00  0.00           H  
ATOM    932  HG2 GLU A  62      77.901  94.425   0.354  1.00  0.00           H  
ATOM    933  N   ASP A  63      77.805  98.411  -2.852  1.00  0.00           N  
ATOM    934  CA  ASP A  63      77.474  99.240  -3.986  1.00  0.00           C  
ATOM    935  C   ASP A  63      78.692  99.738  -4.769  1.00  0.00           C  
ATOM    936  O   ASP A  63      78.730  99.683  -5.996  1.00  0.00           O  
ATOM    937  CB  ASP A  63      76.610 100.427  -3.485  1.00  0.00           C  
ATOM    938  CG  ASP A  63      75.403  99.909  -2.722  1.00  0.00           C  
ATOM    939  OD1 ASP A  63      74.290  99.904  -3.311  1.00  0.00           O  
ATOM    940  OD2 ASP A  63      75.564  99.514  -1.536  1.00  0.00           O1-
ATOM    941  HN  ASP A  63      77.456  98.763  -1.982  1.00  0.00           H  
ATOM    942  HA  ASP A  63      76.892  98.642  -4.677  1.00  0.00           H  
ATOM    943  HB1 ASP A  63      76.251 101.023  -4.349  1.00  0.00           H  
ATOM    944  HB2 ASP A  63      77.191 101.084  -2.806  1.00  0.00           H  
ATOM    945  N   THR A  64      79.757 100.211  -4.085  1.00  0.00           N  
ATOM    946  CA  THR A  64      80.986 100.652  -4.749  1.00  0.00           C  
ATOM    947  C   THR A  64      81.769  99.514  -5.378  1.00  0.00           C  
ATOM    948  O   THR A  64      82.300  99.655  -6.478  1.00  0.00           O  
ATOM    949  CB  THR A  64      81.905 101.530  -3.906  1.00  0.00           C  
ATOM    950  CG2 THR A  64      81.199 102.860  -3.612  1.00  0.00           C  
ATOM    951  OG1 THR A  64      82.216 100.949  -2.649  1.00  0.00           O  
ATOM    952  HN  THR A  64      79.764 100.230  -3.090  1.00  0.00           H  
ATOM    953  HA  THR A  64      80.686 101.268  -5.585  1.00  0.00           H  
ATOM    954  HB  THR A  64      82.850 101.740  -4.462  1.00  0.00           H  
ATOM    955  HG1 THR A  64      82.726 101.635  -2.173  1.00  0.00           H  
ATOM    956 1HG2 THR A  64      80.927 103.373  -4.559  1.00  0.00           H  
ATOM    957 2HG2 THR A  64      81.866 103.534  -3.032  1.00  0.00           H  
ATOM    958 3HG2 THR A  64      80.272 102.695  -3.023  1.00  0.00           H  
ATOM    959  N   LEU A  65      81.828  98.326  -4.735  1.00  0.00           N  
ATOM    960  CA  LEU A  65      82.361  97.116  -5.347  1.00  0.00           C  
ATOM    961  C   LEU A  65      81.579  96.680  -6.578  1.00  0.00           C  
ATOM    962  O   LEU A  65      82.162  96.246  -7.569  1.00  0.00           O  
ATOM    963  CB  LEU A  65      82.426  95.929  -4.353  1.00  0.00           C  
ATOM    964  CG  LEU A  65      83.537  96.046  -3.288  1.00  0.00           C  
ATOM    965  CD1 LEU A  65      83.349  94.974  -2.205  1.00  0.00           C  
ATOM    966  CD2 LEU A  65      84.943  95.934  -3.898  1.00  0.00           C  
ATOM    967  HN  LEU A  65      81.461  98.227  -3.805  1.00  0.00           H  
ATOM    968  HA  LEU A  65      83.358  97.336  -5.699  1.00  0.00           H  
ATOM    969  HB1 LEU A  65      82.601  94.978  -4.906  1.00  0.00           H  
ATOM    970  HB2 LEU A  65      81.441  95.844  -3.842  1.00  0.00           H  
ATOM    971  HG  LEU A  65      83.445  97.044  -2.797  1.00  0.00           H  
ATOM    972 1HD1 LEU A  65      82.348  95.080  -1.734  1.00  0.00           H  
ATOM    973 2HD1 LEU A  65      84.122  95.083  -1.415  1.00  0.00           H  
ATOM    974 3HD1 LEU A  65      83.431  93.958  -2.646  1.00  0.00           H  
ATOM    975 1HD2 LEU A  65      85.069  94.958  -4.411  1.00  0.00           H  
ATOM    976 2HD2 LEU A  65      85.128  96.747  -4.630  1.00  0.00           H  
ATOM    977 3HD2 LEU A  65      85.712  96.018  -3.101  1.00  0.00           H  
ATOM    978  N   MET A  66      80.239  96.813  -6.574  1.00  0.00           N  
ATOM    979  CA  MET A  66      79.407  96.499  -7.724  1.00  0.00           C  
ATOM    980  C   MET A  66      79.768  97.314  -8.968  1.00  0.00           C  
ATOM    981  O   MET A  66      79.970  96.755 -10.046  1.00  0.00           O  
ATOM    982  CB  MET A  66      77.923  96.731  -7.349  1.00  0.00           C  
ATOM    983  CG  MET A  66      76.908  96.142  -8.343  1.00  0.00           C  
ATOM    984  SD  MET A  66      76.832  94.324  -8.366  1.00  0.00           S  
ATOM    985  CE  MET A  66      75.934  94.117  -6.802  1.00  0.00           C  
ATOM    986  HN  MET A  66      79.763  97.126  -5.751  1.00  0.00           H  
ATOM    987  HA  MET A  66      79.562  95.458  -7.968  1.00  0.00           H  
ATOM    988  HB1 MET A  66      77.731  97.823  -7.259  1.00  0.00           H  
ATOM    989  HB2 MET A  66      77.742  96.290  -6.345  1.00  0.00           H  
ATOM    990  HG1 MET A  66      77.156  96.526  -9.359  1.00  0.00           H  
ATOM    991  HG2 MET A  66      75.902  96.549  -8.095  1.00  0.00           H  
ATOM    992  HE1 MET A  66      75.706  93.045  -6.620  1.00  0.00           H  
ATOM    993  HE2 MET A  66      76.530  94.487  -5.941  1.00  0.00           H  
ATOM    994  HE3 MET A  66      74.971  94.670  -6.822  1.00  0.00           H  
ATOM    995  N   GLU A  67      79.943  98.646  -8.806  1.00  0.00           N  
ATOM    996  CA  GLU A  67      80.421  99.551  -9.840  1.00  0.00           C  
ATOM    997  C   GLU A  67      81.861  99.264 -10.284  1.00  0.00           C  
ATOM    998  O   GLU A  67      82.195  99.300 -11.467  1.00  0.00           O  
ATOM    999  CB  GLU A  67      80.290 101.026  -9.363  1.00  0.00           C  
ATOM   1000  CG  GLU A  67      80.362 102.076 -10.508  1.00  0.00           C  
ATOM   1001  CD  GLU A  67      80.519 103.510 -10.022  1.00  0.00           C  
ATOM   1002  OE1 GLU A  67      80.025 103.860  -8.918  1.00  0.00           O  
ATOM   1003  OE2 GLU A  67      81.192 104.311 -10.733  1.00  0.00           O1-
ATOM   1004  HN  GLU A  67      79.716  99.062  -7.926  1.00  0.00           H  
ATOM   1005  HA  GLU A  67      79.789  99.411 -10.707  1.00  0.00           H  
ATOM   1006  HB1 GLU A  67      81.067 101.229  -8.595  1.00  0.00           H  
ATOM   1007  HB2 GLU A  67      79.301 101.142  -8.863  1.00  0.00           H  
ATOM   1008  HG1 GLU A  67      79.437 102.019 -11.119  1.00  0.00           H  
ATOM   1009  HG2 GLU A  67      81.223 101.852 -11.170  1.00  0.00           H  
ATOM   1010  N   TYR A  68      82.772  98.949  -9.338  1.00  0.00           N  
ATOM   1011  CA  TYR A  68      84.159  98.608  -9.629  1.00  0.00           C  
ATOM   1012  C   TYR A  68      84.349  97.340 -10.444  1.00  0.00           C  
ATOM   1013  O   TYR A  68      85.071  97.318 -11.440  1.00  0.00           O  
ATOM   1014  CB  TYR A  68      84.917  98.441  -8.284  1.00  0.00           C  
ATOM   1015  CG  TYR A  68      86.402  98.149  -8.373  1.00  0.00           C  
ATOM   1016  CD1 TYR A  68      87.242  98.731  -9.342  1.00  0.00           C  
ATOM   1017  CD2 TYR A  68      86.984  97.342  -7.382  1.00  0.00           C  
ATOM   1018  CE1 TYR A  68      88.636  98.588  -9.263  1.00  0.00           C  
ATOM   1019  CE2 TYR A  68      88.373  97.187  -7.310  1.00  0.00           C  
ATOM   1020  CZ  TYR A  68      89.199  97.838  -8.228  1.00  0.00           C  
ATOM   1021  OH  TYR A  68      90.596  97.746  -8.089  1.00  0.00           O  
ATOM   1022  HN  TYR A  68      82.505  98.980  -8.373  1.00  0.00           H  
ATOM   1023  HA  TYR A  68      84.582  99.416 -10.204  1.00  0.00           H  
ATOM   1024  HB1 TYR A  68      84.437  97.632  -7.693  1.00  0.00           H  
ATOM   1025  HB2 TYR A  68      84.811  99.387  -7.710  1.00  0.00           H  
ATOM   1026  HD1 TYR A  68      86.825  99.329 -10.134  1.00  0.00           H  
ATOM   1027  HD2 TYR A  68      86.359  96.886  -6.629  1.00  0.00           H  
ATOM   1028  HE1 TYR A  68      89.276  99.074  -9.985  1.00  0.00           H  
ATOM   1029  HE2 TYR A  68      88.801  96.596  -6.520  1.00  0.00           H  
ATOM   1030  HH  TYR A  68      90.767  97.084  -7.411  1.00  0.00           H  
ATOM   1031  N   LEU A  69      83.668  96.243 -10.065  1.00  0.00           N  
ATOM   1032  CA  LEU A  69      83.982  94.930 -10.599  1.00  0.00           C  
ATOM   1033  C   LEU A  69      83.191  94.672 -11.872  1.00  0.00           C  
ATOM   1034  O   LEU A  69      83.325  93.638 -12.528  1.00  0.00           O  
ATOM   1035  CB  LEU A  69      83.701  93.833  -9.541  1.00  0.00           C  
ATOM   1036  CG  LEU A  69      84.455  94.026  -8.201  1.00  0.00           C  
ATOM   1037  CD1 LEU A  69      84.008  92.967  -7.181  1.00  0.00           C  
ATOM   1038  CD2 LEU A  69      85.985  94.036  -8.351  1.00  0.00           C  
ATOM   1039  HN  LEU A  69      83.048  96.281  -9.274  1.00  0.00           H  
ATOM   1040  HA  LEU A  69      85.029  94.890 -10.869  1.00  0.00           H  
ATOM   1041  HB1 LEU A  69      83.976  92.839  -9.957  1.00  0.00           H  
ATOM   1042  HB2 LEU A  69      82.611  93.824  -9.318  1.00  0.00           H  
ATOM   1043  HG  LEU A  69      84.173  95.019  -7.780  1.00  0.00           H  
ATOM   1044 1HD1 LEU A  69      82.911  93.027  -7.018  1.00  0.00           H  
ATOM   1045 2HD1 LEU A  69      84.516  93.131  -6.207  1.00  0.00           H  
ATOM   1046 3HD1 LEU A  69      84.259  91.949  -7.544  1.00  0.00           H  
ATOM   1047 1HD2 LEU A  69      86.347  93.087  -8.790  1.00  0.00           H  
ATOM   1048 2HD2 LEU A  69      86.319  94.876  -8.996  1.00  0.00           H  
ATOM   1049 3HD2 LEU A  69      86.467  94.159  -7.357  1.00  0.00           H  
ATOM   1050  N   GLU A  70      82.389  95.674 -12.280  1.00  0.00           N  
ATOM   1051  CA  GLU A  70      81.862  95.842 -13.614  1.00  0.00           C  
ATOM   1052  C   GLU A  70      82.942  96.073 -14.665  1.00  0.00           C  
ATOM   1053  O   GLU A  70      82.944  95.448 -15.724  1.00  0.00           O  
ATOM   1054  CB  GLU A  70      80.959  97.103 -13.610  1.00  0.00           C  
ATOM   1055  CG  GLU A  70      80.192  97.381 -14.922  1.00  0.00           C  
ATOM   1056  CD  GLU A  70      79.078  96.380 -15.077  1.00  0.00           C  
ATOM   1057  OE1 GLU A  70      77.976  96.629 -14.523  1.00  0.00           O  
ATOM   1058  OE2 GLU A  70      79.308  95.301 -15.685  1.00  0.00           O1-
ATOM   1059  HN  GLU A  70      82.228  96.440 -11.659  1.00  0.00           H  
ATOM   1060  HA  GLU A  70      81.299  94.961 -13.889  1.00  0.00           H  
ATOM   1061  HB1 GLU A  70      81.583  97.996 -13.384  1.00  0.00           H  
ATOM   1062  HB2 GLU A  70      80.228  97.015 -12.772  1.00  0.00           H  
ATOM   1063  HG1 GLU A  70      80.845  97.333 -15.814  1.00  0.00           H  
ATOM   1064  HG2 GLU A  70      79.734  98.392 -14.880  1.00  0.00           H  
ATOM   1065  N   ASN A  71      83.903  96.984 -14.403  1.00  0.00           N  
ATOM   1066  CA  ASN A  71      84.725  97.530 -15.473  1.00  0.00           C  
ATOM   1067  C   ASN A  71      85.981  98.233 -14.932  1.00  0.00           C  
ATOM   1068  O   ASN A  71      86.092  99.446 -15.125  1.00  0.00           O  
ATOM   1069  CB  ASN A  71      83.851  98.547 -16.285  1.00  0.00           C  
ATOM   1070  CG  ASN A  71      84.216  98.701 -17.759  1.00  0.00           C  
ATOM   1071  ND2 ASN A  71      85.519  98.780 -18.100  1.00  0.00           N  
ATOM   1072  OD1 ASN A  71      83.312  98.787 -18.598  1.00  0.00           O  
ATOM   1073  HN  ASN A  71      83.970  97.400 -13.495  1.00  0.00           H  
ATOM   1074  HA  ASN A  71      85.048  96.713 -16.108  1.00  0.00           H  
ATOM   1075  HB1 ASN A  71      83.811  99.543 -15.802  1.00  0.00           H  
ATOM   1076  HB2 ASN A  71      82.806  98.169 -16.297  1.00  0.00           H  
ATOM   1077 1HD2 ASN A  71      86.221  98.757 -17.396  1.00  0.00           H  
ATOM   1078 2HD2 ASN A  71      85.756  98.843 -19.069  1.00  0.00           H  
ATOM   1079  N   PRO A  72      86.943  97.575 -14.276  1.00  0.00           N  
ATOM   1080  CA  PRO A  72      88.018  98.196 -13.486  1.00  0.00           C  
ATOM   1081  C   PRO A  72      88.733  99.408 -14.060  1.00  0.00           C  
ATOM   1082  O   PRO A  72      88.808 100.431 -13.380  1.00  0.00           O  
ATOM   1083  CB  PRO A  72      88.979  97.040 -13.192  1.00  0.00           C  
ATOM   1084  CG  PRO A  72      88.045  95.833 -13.110  1.00  0.00           C  
ATOM   1085  CD  PRO A  72      87.001  96.113 -14.188  1.00  0.00           C  
ATOM   1086  HA  PRO A  72      87.549  98.556 -12.581  1.00  0.00           H  
ATOM   1087  HB1 PRO A  72      89.550  97.196 -12.253  1.00  0.00           H  
ATOM   1088  HB2 PRO A  72      89.693  96.888 -14.034  1.00  0.00           H  
ATOM   1089  HG1 PRO A  72      87.551  95.816 -12.112  1.00  0.00           H  
ATOM   1090  HG2 PRO A  72      88.577  94.877 -13.285  1.00  0.00           H  
ATOM   1091  HD1 PRO A  72      86.027  95.665 -13.895  1.00  0.00           H  
ATOM   1092  HD2 PRO A  72      87.326  95.705 -15.171  1.00  0.00           H  
ATOM   1093  N   LYS A  73      89.217  99.335 -15.318  1.00  0.00           N  
ATOM   1094  CA  LYS A  73      89.889 100.419 -16.025  1.00  0.00           C  
ATOM   1095  C   LYS A  73      89.056 101.684 -16.180  1.00  0.00           C  
ATOM   1096  O   LYS A  73      89.574 102.795 -16.205  1.00  0.00           O  
ATOM   1097  CB  LYS A  73      90.335  99.938 -17.428  1.00  0.00           C  
ATOM   1098  CG  LYS A  73      91.539  98.979 -17.417  1.00  0.00           C  
ATOM   1099  CD  LYS A  73      92.890  99.714 -17.325  1.00  0.00           C  
ATOM   1100  CE  LYS A  73      94.095  98.783 -17.516  1.00  0.00           C  
ATOM   1101  NZ  LYS A  73      95.350  99.546 -17.401  1.00  0.00           N1+
ATOM   1102  HN  LYS A  73      89.170  98.467 -15.813  1.00  0.00           H  
ATOM   1103  HA  LYS A  73      90.755 100.714 -15.454  1.00  0.00           H  
ATOM   1104  HB1 LYS A  73      90.604 100.808 -18.072  1.00  0.00           H  
ATOM   1105  HB2 LYS A  73      89.474  99.427 -17.915  1.00  0.00           H  
ATOM   1106  HG1 LYS A  73      91.522  98.408 -18.375  1.00  0.00           H  
ATOM   1107  HG2 LYS A  73      91.439  98.237 -16.595  1.00  0.00           H  
ATOM   1108  HD1 LYS A  73      92.956 100.224 -16.339  1.00  0.00           H  
ATOM   1109  HD2 LYS A  73      92.909 100.497 -18.119  1.00  0.00           H  
ATOM   1110  HE1 LYS A  73      94.064  98.307 -18.521  1.00  0.00           H  
ATOM   1111  HE2 LYS A  73      94.094  97.991 -16.735  1.00  0.00           H  
ATOM   1112  HZ1 LYS A  73      95.423  99.989 -16.453  1.00  0.00           H  
ATOM   1113  HZ2 LYS A  73      95.418 100.293 -18.138  1.00  0.00           H  
ATOM   1114  HZ3 LYS A  73      96.193  98.950 -17.530  1.00  0.00           H  
ATOM   1115  N   LYS A  74      87.724 101.556 -16.278  1.00  0.00           N  
ATOM   1116  CA  LYS A  74      86.857 102.691 -16.497  1.00  0.00           C  
ATOM   1117  C   LYS A  74      86.253 103.193 -15.186  1.00  0.00           C  
ATOM   1118  O   LYS A  74      85.663 104.276 -15.115  1.00  0.00           O  
ATOM   1119  CB  LYS A  74      85.742 102.248 -17.464  1.00  0.00           C  
ATOM   1120  CG  LYS A  74      85.249 103.351 -18.410  1.00  0.00           C  
ATOM   1121  CD  LYS A  74      83.830 103.051 -18.907  1.00  0.00           C  
ATOM   1122  CE  LYS A  74      83.681 101.824 -19.812  1.00  0.00           C  
ATOM   1123  NZ  LYS A  74      82.345 101.220 -19.624  1.00  0.00           N1+
ATOM   1124  HN  LYS A  74      87.295 100.658 -16.190  1.00  0.00           H  
ATOM   1125  HA  LYS A  74      87.413 103.504 -16.948  1.00  0.00           H  
ATOM   1126  HB1 LYS A  74      84.893 101.812 -16.890  1.00  0.00           H  
ATOM   1127  HB2 LYS A  74      86.148 101.433 -18.105  1.00  0.00           H  
ATOM   1128  HG1 LYS A  74      85.957 103.472 -19.262  1.00  0.00           H  
ATOM   1129  HG2 LYS A  74      85.232 104.311 -17.850  1.00  0.00           H  
ATOM   1130  HD1 LYS A  74      83.410 103.927 -19.443  1.00  0.00           H  
ATOM   1131  HD2 LYS A  74      83.236 102.911 -17.979  1.00  0.00           H  
ATOM   1132  HE1 LYS A  74      84.433 101.044 -19.567  1.00  0.00           H  
ATOM   1133  HE2 LYS A  74      83.803 102.103 -20.881  1.00  0.00           H  
ATOM   1134  HZ1 LYS A  74      82.478 100.260 -19.224  1.00  0.00           H  
ATOM   1135  HZ2 LYS A  74      81.837 101.140 -20.527  1.00  0.00           H  
ATOM   1136  HZ3 LYS A  74      81.764 101.780 -18.936  1.00  0.00           H  
ATOM   1137  N   TYR A  75      86.427 102.425 -14.087  1.00  0.00           N  
ATOM   1138  CA  TYR A  75      86.136 102.841 -12.725  1.00  0.00           C  
ATOM   1139  C   TYR A  75      87.278 103.690 -12.175  1.00  0.00           C  
ATOM   1140  O   TYR A  75      87.060 104.775 -11.624  1.00  0.00           O  
ATOM   1141  CB  TYR A  75      85.920 101.590 -11.830  1.00  0.00           C  
ATOM   1142  CG  TYR A  75      85.477 101.951 -10.433  1.00  0.00           C  
ATOM   1143  CD1 TYR A  75      84.143 102.304 -10.190  1.00  0.00           C  
ATOM   1144  CD2 TYR A  75      86.374 101.914  -9.350  1.00  0.00           C  
ATOM   1145  CE1 TYR A  75      83.714 102.596  -8.889  1.00  0.00           C  
ATOM   1146  CE2 TYR A  75      85.948 102.225  -8.050  1.00  0.00           C  
ATOM   1147  CZ  TYR A  75      84.610 102.565  -7.823  1.00  0.00           C  
ATOM   1148  OH  TYR A  75      84.146 102.891  -6.534  1.00  0.00           O  
ATOM   1149  HN  TYR A  75      86.848 101.524 -14.196  1.00  0.00           H  
ATOM   1150  HA  TYR A  75      85.239 103.446 -12.729  1.00  0.00           H  
ATOM   1151  HB1 TYR A  75      86.848 100.983 -11.771  1.00  0.00           H  
ATOM   1152  HB2 TYR A  75      85.126 100.952 -12.279  1.00  0.00           H  
ATOM   1153  HD1 TYR A  75      83.435 102.327 -11.006  1.00  0.00           H  
ATOM   1154  HD2 TYR A  75      87.397 101.616  -9.520  1.00  0.00           H  
ATOM   1155  HE1 TYR A  75      82.684 102.847  -8.707  1.00  0.00           H  
ATOM   1156  HE2 TYR A  75      86.655 102.196  -7.234  1.00  0.00           H  
ATOM   1157  HH  TYR A  75      84.846 102.675  -5.910  1.00  0.00           H  
ATOM   1158  N   ILE A  76      88.529 103.223 -12.358  1.00  0.00           N  
ATOM   1159  CA  ILE A  76      89.740 103.960 -12.034  1.00  0.00           C  
ATOM   1160  C   ILE A  76      90.602 103.979 -13.293  1.00  0.00           C  
ATOM   1161  O   ILE A  76      91.289 102.996 -13.587  1.00  0.00           O  
ATOM   1162  CB  ILE A  76      90.501 103.318 -10.867  1.00  0.00           C  
ATOM   1163  CG1 ILE A  76      89.710 103.484  -9.549  1.00  0.00           C  
ATOM   1164  CG2 ILE A  76      91.903 103.943 -10.685  1.00  0.00           C  
ATOM   1165  CD  ILE A  76      90.110 102.481  -8.463  1.00  0.00           C  
ATOM   1166  HN  ILE A  76      88.678 102.322 -12.777  1.00  0.00           H  
ATOM   1167  HA  ILE A  76      89.512 104.976 -11.750  1.00  0.00           H  
ATOM   1168  HB  ILE A  76      90.614 102.228 -11.077  1.00  0.00           H  
ATOM   1169 1HG1 ILE A  76      88.625 103.373  -9.747  1.00  0.00           H  
ATOM   1170 2HG1 ILE A  76      89.872 104.517  -9.174  1.00  0.00           H  
ATOM   1171 1HG2 ILE A  76      92.553 103.779 -11.568  1.00  0.00           H  
ATOM   1172 2HG2 ILE A  76      92.415 103.478  -9.816  1.00  0.00           H  
ATOM   1173 3HG2 ILE A  76      91.820 105.033 -10.499  1.00  0.00           H  
ATOM   1174  HD1 ILE A  76      89.933 101.439  -8.809  1.00  0.00           H  
ATOM   1175  HD2 ILE A  76      89.525 102.640  -7.532  1.00  0.00           H  
ATOM   1176  HD3 ILE A  76      91.186 102.573  -8.207  1.00  0.00           H  
ATOM   1177  N   PRO A  77      90.626 105.072 -14.056  1.00  0.00           N  
ATOM   1178  CA  PRO A  77      91.589 105.284 -15.130  1.00  0.00           C  
ATOM   1179  C   PRO A  77      93.033 105.147 -14.688  1.00  0.00           C  
ATOM   1180  O   PRO A  77      93.421 105.732 -13.680  1.00  0.00           O  
ATOM   1181  CB  PRO A  77      91.247 106.685 -15.654  1.00  0.00           C  
ATOM   1182  CG  PRO A  77      89.739 106.785 -15.431  1.00  0.00           C  
ATOM   1183  CD  PRO A  77      89.565 106.083 -14.085  1.00  0.00           C  
ATOM   1184  HA  PRO A  77      91.412 104.523 -15.877  1.00  0.00           H  
ATOM   1185  HB1 PRO A  77      91.533 106.816 -16.717  1.00  0.00           H  
ATOM   1186  HB2 PRO A  77      91.752 107.464 -15.040  1.00  0.00           H  
ATOM   1187  HG1 PRO A  77      89.207 106.212 -16.224  1.00  0.00           H  
ATOM   1188  HG2 PRO A  77      89.377 107.834 -15.424  1.00  0.00           H  
ATOM   1189  HD1 PRO A  77      88.557 105.623 -14.008  1.00  0.00           H  
ATOM   1190  HD2 PRO A  77      89.733 106.801 -13.252  1.00  0.00           H  
ATOM   1191  N   GLY A  78      93.853 104.356 -15.404  1.00  0.00           N  
ATOM   1192  CA  GLY A  78      95.253 104.166 -15.048  1.00  0.00           C  
ATOM   1193  C   GLY A  78      95.532 103.135 -13.978  1.00  0.00           C  
ATOM   1194  O   GLY A  78      96.666 103.034 -13.505  1.00  0.00           O  
ATOM   1195  HN  GLY A  78      93.526 103.953 -16.255  1.00  0.00           H  
ATOM   1196  HA1 GLY A  78      95.652 105.108 -14.699  1.00  0.00           H  
ATOM   1197  HA2 GLY A  78      95.756 103.827 -15.942  1.00  0.00           H  
ATOM   1198  N   THR A  79      94.525 102.342 -13.559  1.00  0.00           N  
ATOM   1199  CA  THR A  79      94.709 101.142 -12.730  1.00  0.00           C  
ATOM   1200  C   THR A  79      95.563 100.066 -13.396  1.00  0.00           C  
ATOM   1201  O   THR A  79      95.561  99.899 -14.620  1.00  0.00           O  
ATOM   1202  CB  THR A  79      93.392 100.510 -12.255  1.00  0.00           C  
ATOM   1203  CG2 THR A  79      92.557  99.980 -13.426  1.00  0.00           C  
ATOM   1204  OG1 THR A  79      93.590  99.409 -11.377  1.00  0.00           O  
ATOM   1205  HN  THR A  79      93.593 102.533 -13.867  1.00  0.00           H  
ATOM   1206  HA  THR A  79      95.242 101.451 -11.841  1.00  0.00           H  
ATOM   1207  HB  THR A  79      92.807 101.294 -11.718  1.00  0.00           H  
ATOM   1208  HG1 THR A  79      93.035  99.586 -10.586  1.00  0.00           H  
ATOM   1209 1HG2 THR A  79      92.391 100.781 -14.172  1.00  0.00           H  
ATOM   1210 2HG2 THR A  79      91.566  99.639 -13.056  1.00  0.00           H  
ATOM   1211 3HG2 THR A  79      93.052  99.118 -13.921  1.00  0.00           H  
ATOM   1212  N   LYS A  80      96.311  99.286 -12.586  1.00  0.00           N  
ATOM   1213  CA  LYS A  80      96.995  98.092 -13.055  1.00  0.00           C  
ATOM   1214  C   LYS A  80      96.233  96.818 -12.702  1.00  0.00           C  
ATOM   1215  O   LYS A  80      96.776  95.719 -12.813  1.00  0.00           O  
ATOM   1216  CB  LYS A  80      98.456  97.988 -12.543  1.00  0.00           C  
ATOM   1217  CG  LYS A  80      98.572  97.908 -11.018  1.00  0.00           C  
ATOM   1218  CD  LYS A  80      99.978  97.571 -10.504  1.00  0.00           C  
ATOM   1219  CE  LYS A  80     100.104  97.900  -9.013  1.00  0.00           C  
ATOM   1220  NZ  LYS A  80     101.352  97.359  -8.450  1.00  0.00           N1+
ATOM   1221  HN  LYS A  80      96.317  99.477 -11.594  1.00  0.00           H  
ATOM   1222  HA  LYS A  80      97.050  98.111 -14.135  1.00  0.00           H  
ATOM   1223  HB1 LYS A  80      99.015  98.883 -12.897  1.00  0.00           H  
ATOM   1224  HB2 LYS A  80      98.940  97.093 -12.994  1.00  0.00           H  
ATOM   1225  HG1 LYS A  80      97.862  97.157 -10.611  1.00  0.00           H  
ATOM   1226  HG2 LYS A  80      98.261  98.891 -10.608  1.00  0.00           H  
ATOM   1227  HD1 LYS A  80     100.730  98.160 -11.075  1.00  0.00           H  
ATOM   1228  HD2 LYS A  80     100.169  96.491 -10.690  1.00  0.00           H  
ATOM   1229  HE1 LYS A  80      99.252  97.466  -8.446  1.00  0.00           H  
ATOM   1230  HE2 LYS A  80     100.100  99.003  -8.865  1.00  0.00           H  
ATOM   1231  HZ1 LYS A  80     101.254  96.348  -8.222  1.00  0.00           H  
ATOM   1232  HZ2 LYS A  80     101.567  97.865  -7.556  1.00  0.00           H  
ATOM   1233  HZ3 LYS A  80     102.167  97.492  -9.091  1.00  0.00           H  
ATOM   1234  N   MET A  81      94.951  96.900 -12.283  1.00  0.00           N  
ATOM   1235  CA  MET A  81      94.070  95.742 -12.218  1.00  0.00           C  
ATOM   1236  C   MET A  81      93.661  95.279 -13.616  1.00  0.00           C  
ATOM   1237  O   MET A  81      92.879  95.929 -14.308  1.00  0.00           O  
ATOM   1238  CB  MET A  81      92.818  96.034 -11.355  1.00  0.00           C  
ATOM   1239  CG  MET A  81      91.790  94.884 -11.304  1.00  0.00           C  
ATOM   1240  SD  MET A  81      90.578  95.062  -9.965  1.00  0.00           S  
ATOM   1241  CE  MET A  81      89.494  93.705 -10.478  1.00  0.00           C  
ATOM   1242  HN  MET A  81      94.531  97.793 -12.082  1.00  0.00           H  
ATOM   1243  HA  MET A  81      94.603  94.931 -11.746  1.00  0.00           H  
ATOM   1244  HB1 MET A  81      92.313  96.949 -11.740  1.00  0.00           H  
ATOM   1245  HB2 MET A  81      93.165  96.261 -10.322  1.00  0.00           H  
ATOM   1246  HG1 MET A  81      92.335  93.925 -11.173  1.00  0.00           H  
ATOM   1247  HG2 MET A  81      91.264  94.832 -12.283  1.00  0.00           H  
ATOM   1248  HE1 MET A  81      88.913  93.966 -11.380  1.00  0.00           H  
ATOM   1249  HE2 MET A  81      90.085  92.797 -10.713  1.00  0.00           H  
ATOM   1250  HE3 MET A  81      88.773  93.449  -9.672  1.00  0.00           H  
ATOM   1251  N   ILE A  82      94.205  94.133 -14.084  1.00  0.00           N  
ATOM   1252  CA  ILE A  82      94.076  93.694 -15.472  1.00  0.00           C  
ATOM   1253  C   ILE A  82      93.054  92.587 -15.539  1.00  0.00           C  
ATOM   1254  O   ILE A  82      93.314  91.406 -15.789  1.00  0.00           O  
ATOM   1255  CB  ILE A  82      95.399  93.301 -16.110  1.00  0.00           C  
ATOM   1256  CG1 ILE A  82      96.485  94.371 -15.844  1.00  0.00           C  
ATOM   1257  CG2 ILE A  82      95.211  93.095 -17.630  1.00  0.00           C  
ATOM   1258  CD  ILE A  82      96.079  95.821 -16.167  1.00  0.00           C  
ATOM   1259  HN  ILE A  82      94.814  93.582 -13.524  1.00  0.00           H  
ATOM   1260  HA  ILE A  82      93.675  94.502 -16.068  1.00  0.00           H  
ATOM   1261  HB  ILE A  82      95.761  92.341 -15.668  1.00  0.00           H  
ATOM   1262 1HG1 ILE A  82      97.376  94.102 -16.455  1.00  0.00           H  
ATOM   1263 2HG1 ILE A  82      96.800  94.305 -14.781  1.00  0.00           H  
ATOM   1264 1HG2 ILE A  82      94.507  92.265 -17.847  1.00  0.00           H  
ATOM   1265 2HG2 ILE A  82      96.186  92.842 -18.096  1.00  0.00           H  
ATOM   1266 3HG2 ILE A  82      94.826  94.018 -18.112  1.00  0.00           H  
ATOM   1267  HD1 ILE A  82      95.756  95.906 -17.225  1.00  0.00           H  
ATOM   1268  HD2 ILE A  82      96.937  96.503 -15.999  1.00  0.00           H  
ATOM   1269  HD3 ILE A  82      95.249  96.174 -15.527  1.00  0.00           H  
ATOM   1270  N   PHE A  83      91.816  92.996 -15.259  1.00  0.00           N  
ATOM   1271  CA  PHE A  83      90.668  92.144 -15.235  1.00  0.00           C  
ATOM   1272  C   PHE A  83      89.583  92.895 -15.973  1.00  0.00           C  
ATOM   1273  O   PHE A  83      89.246  94.024 -15.620  1.00  0.00           O  
ATOM   1274  CB  PHE A  83      90.285  91.894 -13.759  1.00  0.00           C  
ATOM   1275  CG  PHE A  83      89.149  90.931 -13.622  1.00  0.00           C  
ATOM   1276  CD1 PHE A  83      89.299  89.581 -13.976  1.00  0.00           C  
ATOM   1277  CD2 PHE A  83      87.917  91.378 -13.133  1.00  0.00           C  
ATOM   1278  CE1 PHE A  83      88.233  88.687 -13.827  1.00  0.00           C  
ATOM   1279  CE2 PHE A  83      86.849  90.490 -12.992  1.00  0.00           C  
ATOM   1280  CZ  PHE A  83      87.003  89.142 -13.338  1.00  0.00           C  
ATOM   1281  HN  PHE A  83      91.662  93.967 -15.078  1.00  0.00           H  
ATOM   1282  HA  PHE A  83      90.870  91.222 -15.765  1.00  0.00           H  
ATOM   1283  HB1 PHE A  83      90.026  92.853 -13.262  1.00  0.00           H  
ATOM   1284  HB2 PHE A  83      91.160  91.465 -13.227  1.00  0.00           H  
ATOM   1285  HD1 PHE A  83      90.247  89.227 -14.356  1.00  0.00           H  
ATOM   1286  HD2 PHE A  83      87.792  92.417 -12.862  1.00  0.00           H  
ATOM   1287  HE1 PHE A  83      88.366  87.647 -14.088  1.00  0.00           H  
ATOM   1288  HE2 PHE A  83      85.913  90.860 -12.604  1.00  0.00           H  
ATOM   1289  HZ  PHE A  83      86.176  88.456 -13.230  1.00  0.00           H  
ATOM   1290  N   VAL A  84      89.014  92.300 -17.038  1.00  0.00           N  
ATOM   1291  CA  VAL A  84      88.039  92.957 -17.894  1.00  0.00           C  
ATOM   1292  C   VAL A  84      86.752  93.325 -17.158  1.00  0.00           C  
ATOM   1293  O   VAL A  84      86.145  94.371 -17.390  1.00  0.00           O  
ATOM   1294  CB  VAL A  84      87.807  92.146 -19.167  1.00  0.00           C  
ATOM   1295  CG1 VAL A  84      86.987  90.867 -18.915  1.00  0.00           C  
ATOM   1296  CG2 VAL A  84      87.150  93.022 -20.242  1.00  0.00           C  
ATOM   1297  HN  VAL A  84      89.357  91.414 -17.365  1.00  0.00           H  
ATOM   1298  HA  VAL A  84      88.483  93.894 -18.203  1.00  0.00           H  
ATOM   1299  HB  VAL A  84      88.812  91.845 -19.554  1.00  0.00           H  
ATOM   1300 1HG1 VAL A  84      85.952  91.112 -18.592  1.00  0.00           H  
ATOM   1301 2HG1 VAL A  84      86.914  90.287 -19.861  1.00  0.00           H  
ATOM   1302 3HG1 VAL A  84      87.469  90.230 -18.145  1.00  0.00           H  
ATOM   1303 1HG2 VAL A  84      87.735  93.950 -20.416  1.00  0.00           H  
ATOM   1304 2HG2 VAL A  84      86.119  93.295 -19.938  1.00  0.00           H  
ATOM   1305 3HG2 VAL A  84      87.087  92.469 -21.203  1.00  0.00           H  
ATOM   1306  N   GLY A  85      86.345  92.476 -16.194  1.00  0.00           N  
ATOM   1307  CA  GLY A  85      85.161  92.665 -15.381  1.00  0.00           C  
ATOM   1308  C   GLY A  85      84.442  91.363 -15.200  1.00  0.00           C  
ATOM   1309  O   GLY A  85      84.719  90.365 -15.865  1.00  0.00           O  
ATOM   1310  HN  GLY A  85      86.877  91.647 -16.041  1.00  0.00           H  
ATOM   1311  HA1 GLY A  85      84.476  93.337 -15.881  1.00  0.00           H  
ATOM   1312  HA2 GLY A  85      85.475  93.014 -14.409  1.00  0.00           H  
ATOM   1313  N   ILE A  86      83.472  91.340 -14.274  1.00  0.00           N  
ATOM   1314  CA  ILE A  86      82.471  90.291 -14.211  1.00  0.00           C  
ATOM   1315  C   ILE A  86      81.246  90.882 -14.858  1.00  0.00           C  
ATOM   1316  O   ILE A  86      80.695  91.865 -14.369  1.00  0.00           O  
ATOM   1317  CB  ILE A  86      82.143  89.839 -12.788  1.00  0.00           C  
ATOM   1318  CG1 ILE A  86      83.355  89.093 -12.190  1.00  0.00           C  
ATOM   1319  CG2 ILE A  86      80.869  88.961 -12.771  1.00  0.00           C  
ATOM   1320  CD  ILE A  86      83.152  88.624 -10.748  1.00  0.00           C  
ATOM   1321  HN  ILE A  86      83.317  92.144 -13.690  1.00  0.00           H  
ATOM   1322  HA  ILE A  86      82.777  89.430 -14.790  1.00  0.00           H  
ATOM   1323  HB  ILE A  86      81.957  90.742 -12.161  1.00  0.00           H  
ATOM   1324 1HG1 ILE A  86      84.223  89.784 -12.200  1.00  0.00           H  
ATOM   1325 2HG1 ILE A  86      83.615  88.229 -12.839  1.00  0.00           H  
ATOM   1326 1HG2 ILE A  86      79.970  89.551 -13.035  1.00  0.00           H  
ATOM   1327 2HG2 ILE A  86      80.677  88.555 -11.757  1.00  0.00           H  
ATOM   1328 3HG2 ILE A  86      80.955  88.111 -13.480  1.00  0.00           H  
ATOM   1329  HD1 ILE A  86      82.870  89.480 -10.098  1.00  0.00           H  
ATOM   1330  HD2 ILE A  86      84.093  88.187 -10.353  1.00  0.00           H  
ATOM   1331  HD3 ILE A  86      82.358  87.852 -10.672  1.00  0.00           H  
ATOM   1332  N   LYS A  87      80.778  90.290 -15.973  1.00  0.00           N  
ATOM   1333  CA  LYS A  87      79.758  90.878 -16.826  1.00  0.00           C  
ATOM   1334  C   LYS A  87      78.359  90.436 -16.407  1.00  0.00           C  
ATOM   1335  O   LYS A  87      77.374  90.647 -17.108  1.00  0.00           O  
ATOM   1336  CB  LYS A  87      80.043  90.451 -18.291  1.00  0.00           C  
ATOM   1337  CG  LYS A  87      79.420  91.344 -19.381  1.00  0.00           C  
ATOM   1338  CD  LYS A  87      79.772  90.836 -20.792  1.00  0.00           C  
ATOM   1339  CE  LYS A  87      79.675  91.889 -21.901  1.00  0.00           C  
ATOM   1340  NZ  LYS A  87      80.874  92.737 -21.876  1.00  0.00           N1+
ATOM   1341  HN  LYS A  87      81.231  89.486 -16.349  1.00  0.00           H  
ATOM   1342  HA  LYS A  87      79.806  91.958 -16.756  1.00  0.00           H  
ATOM   1343  HB1 LYS A  87      79.738  89.394 -18.447  1.00  0.00           H  
ATOM   1344  HB2 LYS A  87      81.148  90.498 -18.444  1.00  0.00           H  
ATOM   1345  HG1 LYS A  87      79.807  92.378 -19.237  1.00  0.00           H  
ATOM   1346  HG2 LYS A  87      78.315  91.390 -19.270  1.00  0.00           H  
ATOM   1347  HD1 LYS A  87      79.094  89.991 -21.039  1.00  0.00           H  
ATOM   1348  HD2 LYS A  87      80.806  90.421 -20.782  1.00  0.00           H  
ATOM   1349  HE1 LYS A  87      78.777  92.528 -21.763  1.00  0.00           H  
ATOM   1350  HE2 LYS A  87      79.629  91.402 -22.901  1.00  0.00           H  
ATOM   1351  HZ1 LYS A  87      81.553  92.432 -22.615  1.00  0.00           H  
ATOM   1352  HZ2 LYS A  87      81.356  92.684 -20.943  1.00  0.00           H  
ATOM   1353  HZ3 LYS A  87      80.646  93.750 -22.030  1.00  0.00           H  
ATOM   1354  N   LYS A  88      78.235  89.803 -15.225  1.00  0.00           N  
ATOM   1355  CA  LYS A  88      76.990  89.326 -14.659  1.00  0.00           C  
ATOM   1356  C   LYS A  88      76.760  89.918 -13.266  1.00  0.00           C  
ATOM   1357  O   LYS A  88      77.506  89.663 -12.326  1.00  0.00           O  
ATOM   1358  CB  LYS A  88      76.998  87.779 -14.556  1.00  0.00           C  
ATOM   1359  CG  LYS A  88      76.814  86.981 -15.870  1.00  0.00           C  
ATOM   1360  CD  LYS A  88      75.426  87.048 -16.555  1.00  0.00           C  
ATOM   1361  CE  LYS A  88      74.256  87.280 -15.588  1.00  0.00           C  
ATOM   1362  NZ  LYS A  88      72.913  87.174 -16.198  1.00  0.00           N1+
ATOM   1363  HN  LYS A  88      79.058  89.634 -14.692  1.00  0.00           H  
ATOM   1364  HA  LYS A  88      76.163  89.635 -15.272  1.00  0.00           H  
ATOM   1365  HB1 LYS A  88      76.250  87.425 -13.815  1.00  0.00           H  
ATOM   1366  HB2 LYS A  88      77.996  87.488 -14.151  1.00  0.00           H  
ATOM   1367  HG1 LYS A  88      77.005  85.911 -15.611  1.00  0.00           H  
ATOM   1368  HG2 LYS A  88      77.602  87.273 -16.599  1.00  0.00           H  
ATOM   1369  HD1 LYS A  88      75.277  86.096 -17.111  1.00  0.00           H  
ATOM   1370  HD2 LYS A  88      75.450  87.849 -17.320  1.00  0.00           H  
ATOM   1371  HE1 LYS A  88      74.322  88.292 -15.133  1.00  0.00           H  
ATOM   1372  HE2 LYS A  88      74.304  86.529 -14.769  1.00  0.00           H  
ATOM   1373  HZ1 LYS A  88      72.245  87.199 -15.372  1.00  0.00           H  
ATOM   1374  HZ2 LYS A  88      72.733  86.256 -16.660  1.00  0.00           H  
ATOM   1375  HZ3 LYS A  88      72.683  87.953 -16.858  1.00  0.00           H  
ATOM   1376  N   LYS A  89      75.674  90.706 -13.089  1.00  0.00           N  
ATOM   1377  CA  LYS A  89      75.276  91.373 -11.854  1.00  0.00           C  
ATOM   1378  C   LYS A  89      75.018  90.416 -10.704  1.00  0.00           C  
ATOM   1379  O   LYS A  89      75.439  90.647  -9.575  1.00  0.00           O  
ATOM   1380  CB  LYS A  89      74.018  92.264 -12.099  1.00  0.00           C  
ATOM   1381  CG  LYS A  89      73.460  92.958 -10.839  1.00  0.00           C  
ATOM   1382  CD  LYS A  89      72.382  94.038 -11.098  1.00  0.00           C  
ATOM   1383  CE  LYS A  89      70.989  93.510 -11.469  1.00  0.00           C  
ATOM   1384  NZ  LYS A  89      69.966  94.570 -11.342  1.00  0.00           N1+
ATOM   1385  HN  LYS A  89      75.152  90.966 -13.889  1.00  0.00           H  
ATOM   1386  HA  LYS A  89      76.093  92.005 -11.538  1.00  0.00           H  
ATOM   1387  HB1 LYS A  89      73.216  91.657 -12.559  1.00  0.00           H  
ATOM   1388  HB2 LYS A  89      74.302  93.060 -12.828  1.00  0.00           H  
ATOM   1389  HG1 LYS A  89      74.318  93.468 -10.336  1.00  0.00           H  
ATOM   1390  HG2 LYS A  89      73.064  92.208 -10.121  1.00  0.00           H  
ATOM   1391  HD1 LYS A  89      72.744  94.740 -11.885  1.00  0.00           H  
ATOM   1392  HD2 LYS A  89      72.298  94.628 -10.154  1.00  0.00           H  
ATOM   1393  HE1 LYS A  89      70.702  92.685 -10.778  1.00  0.00           H  
ATOM   1394  HE2 LYS A  89      70.973  93.130 -12.512  1.00  0.00           H  
ATOM   1395  HZ1 LYS A  89      70.025  94.988 -10.374  1.00  0.00           H  
ATOM   1396  HZ2 LYS A  89      68.996  94.182 -11.453  1.00  0.00           H  
ATOM   1397  HZ3 LYS A  89      70.107  95.356 -12.010  1.00  0.00           H  
ATOM   1398  N   GLU A  90      74.338  89.287 -10.968  1.00  0.00           N  
ATOM   1399  CA  GLU A  90      74.139  88.236  -9.993  1.00  0.00           C  
ATOM   1400  C   GLU A  90      75.429  87.547  -9.550  1.00  0.00           C  
ATOM   1401  O   GLU A  90      75.659  87.386  -8.357  1.00  0.00           O  
ATOM   1402  CB  GLU A  90      73.028  87.281 -10.478  1.00  0.00           C  
ATOM   1403  CG  GLU A  90      73.190  86.664 -11.891  1.00  0.00           C  
ATOM   1404  CD  GLU A  90      71.863  86.605 -12.638  1.00  0.00           C  
ATOM   1405  OE1 GLU A  90      71.826  87.042 -13.820  1.00  0.00           O  
ATOM   1406  OE2 GLU A  90      70.831  86.212 -12.038  1.00  0.00           O1-
ATOM   1407  HN  GLU A  90      73.963  89.100 -11.867  1.00  0.00           H  
ATOM   1408  HA  GLU A  90      73.760  88.700  -9.093  1.00  0.00           H  
ATOM   1409  HB1 GLU A  90      72.088  87.884 -10.463  1.00  0.00           H  
ATOM   1410  HB2 GLU A  90      72.881  86.462  -9.738  1.00  0.00           H  
ATOM   1411  HG1 GLU A  90      73.571  85.626 -11.789  1.00  0.00           H  
ATOM   1412  HG2 GLU A  90      73.908  87.229 -12.513  1.00  0.00           H  
ATOM   1413  N   GLU A  91      76.364  87.239 -10.477  1.00  0.00           N  
ATOM   1414  CA  GLU A  91      77.703  86.773 -10.134  1.00  0.00           C  
ATOM   1415  C   GLU A  91      78.497  87.780  -9.299  1.00  0.00           C  
ATOM   1416  O   GLU A  91      79.176  87.414  -8.341  1.00  0.00           O  
ATOM   1417  CB  GLU A  91      78.539  86.445 -11.396  1.00  0.00           C  
ATOM   1418  CG  GLU A  91      78.066  85.209 -12.202  1.00  0.00           C  
ATOM   1419  CD  GLU A  91      78.996  84.908 -13.370  1.00  0.00           C  
ATOM   1420  OE1 GLU A  91      79.904  85.725 -13.661  1.00  0.00           O  
ATOM   1421  OE2 GLU A  91      78.843  83.829 -14.003  1.00  0.00           O1-
ATOM   1422  HN  GLU A  91      76.169  87.323 -11.445  1.00  0.00           H  
ATOM   1423  HA  GLU A  91      77.601  85.879  -9.533  1.00  0.00           H  
ATOM   1424  HB1 GLU A  91      79.592  86.245 -11.089  1.00  0.00           H  
ATOM   1425  HB2 GLU A  91      78.558  87.335 -12.060  1.00  0.00           H  
ATOM   1426  HG1 GLU A  91      77.041  85.350 -12.599  1.00  0.00           H  
ATOM   1427  HG2 GLU A  91      78.058  84.320 -11.538  1.00  0.00           H  
ATOM   1428  N   ARG A  92      78.413  89.094  -9.614  1.00  0.00           N  
ATOM   1429  CA  ARG A  92      78.980  90.140  -8.774  1.00  0.00           C  
ATOM   1430  C   ARG A  92      78.371  90.178  -7.377  1.00  0.00           C  
ATOM   1431  O   ARG A  92      79.091  90.247  -6.386  1.00  0.00           O  
ATOM   1432  CB  ARG A  92      78.813  91.554  -9.391  1.00  0.00           C  
ATOM   1433  CG  ARG A  92      79.629  91.803 -10.671  1.00  0.00           C  
ATOM   1434  CD  ARG A  92      79.597  93.256 -11.170  1.00  0.00           C  
ATOM   1435  NE  ARG A  92      78.194  93.593 -11.599  1.00  0.00           N  
ATOM   1436  CZ  ARG A  92      77.886  93.897 -12.867  1.00  0.00           C  
ATOM   1437  NH1 ARG A  92      78.605  93.493 -13.903  1.00  0.00           N1+
ATOM   1438  NH2 ARG A  92      76.864  94.705 -13.118  1.00  0.00           N  
ATOM   1439  HN  ARG A  92      77.922  89.379 -10.440  1.00  0.00           H  
ATOM   1440  HA  ARG A  92      80.034  89.932  -8.645  1.00  0.00           H  
ATOM   1441  HB1 ARG A  92      79.138  92.313  -8.642  1.00  0.00           H  
ATOM   1442  HB2 ARG A  92      77.736  91.732  -9.604  1.00  0.00           H  
ATOM   1443  HG1 ARG A  92      79.277  91.134 -11.484  1.00  0.00           H  
ATOM   1444  HG2 ARG A  92      80.691  91.544 -10.458  1.00  0.00           H  
ATOM   1445  HD1 ARG A  92      80.321  93.396 -12.005  1.00  0.00           H  
ATOM   1446  HD2 ARG A  92      79.890  93.953 -10.351  1.00  0.00           H  
ATOM   1447  HE  ARG A  92      77.596  94.045 -10.941  1.00  0.00           H  
ATOM   1448 1HH1 ARG A  92      79.417  92.925 -13.779  1.00  0.00           H  
ATOM   1449 2HH1 ARG A  92      78.646  94.143 -14.689  1.00  0.00           H  
ATOM   1450 1HH2 ARG A  92      76.357  95.101 -12.338  1.00  0.00           H  
ATOM   1451 2HH2 ARG A  92      77.086  95.383 -13.847  1.00  0.00           H  
ATOM   1452  N   ALA A  93      77.032  90.086  -7.252  1.00  0.00           N  
ATOM   1453  CA  ALA A  93      76.332  90.046  -5.981  1.00  0.00           C  
ATOM   1454  C   ALA A  93      76.706  88.846  -5.115  1.00  0.00           C  
ATOM   1455  O   ALA A  93      76.904  88.969  -3.905  1.00  0.00           O  
ATOM   1456  CB  ALA A  93      74.810  90.055  -6.235  1.00  0.00           C  
ATOM   1457  HN  ALA A  93      76.458  90.047  -8.074  1.00  0.00           H  
ATOM   1458  HA  ALA A  93      76.608  90.931  -5.425  1.00  0.00           H  
ATOM   1459  HB1 ALA A  93      74.499  89.135  -6.777  1.00  0.00           H  
ATOM   1460  HB2 ALA A  93      74.538  90.933  -6.858  1.00  0.00           H  
ATOM   1461  HB3 ALA A  93      74.246  90.115  -5.281  1.00  0.00           H  
ATOM   1462  N   ASP A  94      76.838  87.654  -5.725  1.00  0.00           N  
ATOM   1463  CA  ASP A  94      77.333  86.450  -5.088  1.00  0.00           C  
ATOM   1464  C   ASP A  94      78.776  86.585  -4.619  1.00  0.00           C  
ATOM   1465  O   ASP A  94      79.115  86.265  -3.479  1.00  0.00           O  
ATOM   1466  CB  ASP A  94      77.220  85.263  -6.076  1.00  0.00           C  
ATOM   1467  CG  ASP A  94      75.780  84.879  -6.328  1.00  0.00           C  
ATOM   1468  OD1 ASP A  94      74.850  85.475  -5.714  1.00  0.00           O  
ATOM   1469  OD2 ASP A  94      75.557  83.925  -7.117  1.00  0.00           O1-
ATOM   1470  HN  ASP A  94      76.545  87.540  -6.680  1.00  0.00           H  
ATOM   1471  HA  ASP A  94      76.749  86.253  -4.201  1.00  0.00           H  
ATOM   1472  HB1 ASP A  94      77.717  84.362  -5.662  1.00  0.00           H  
ATOM   1473  HB2 ASP A  94      77.686  85.517  -7.049  1.00  0.00           H  
ATOM   1474  N   LEU A  95      79.666  87.130  -5.474  1.00  0.00           N  
ATOM   1475  CA  LEU A  95      81.047  87.394  -5.117  1.00  0.00           C  
ATOM   1476  C   LEU A  95      81.188  88.398  -3.981  1.00  0.00           C  
ATOM   1477  O   LEU A  95      81.933  88.176  -3.032  1.00  0.00           O  
ATOM   1478  CB  LEU A  95      81.847  87.877  -6.352  1.00  0.00           C  
ATOM   1479  CG  LEU A  95      83.358  88.074  -6.105  1.00  0.00           C  
ATOM   1480  CD1 LEU A  95      84.044  86.774  -5.669  1.00  0.00           C  
ATOM   1481  CD2 LEU A  95      84.053  88.622  -7.356  1.00  0.00           C  
ATOM   1482  HN  LEU A  95      79.385  87.355  -6.411  1.00  0.00           H  
ATOM   1483  HA  LEU A  95      81.469  86.464  -4.763  1.00  0.00           H  
ATOM   1484  HB1 LEU A  95      81.408  88.830  -6.719  1.00  0.00           H  
ATOM   1485  HB2 LEU A  95      81.718  87.125  -7.162  1.00  0.00           H  
ATOM   1486  HG  LEU A  95      83.491  88.828  -5.294  1.00  0.00           H  
ATOM   1487 1HD1 LEU A  95      83.671  86.428  -4.682  1.00  0.00           H  
ATOM   1488 2HD1 LEU A  95      85.138  86.934  -5.588  1.00  0.00           H  
ATOM   1489 3HD1 LEU A  95      83.865  85.970  -6.414  1.00  0.00           H  
ATOM   1490 1HD2 LEU A  95      83.994  87.876  -8.174  1.00  0.00           H  
ATOM   1491 2HD2 LEU A  95      83.574  89.566  -7.692  1.00  0.00           H  
ATOM   1492 3HD2 LEU A  95      85.126  88.823  -7.149  1.00  0.00           H  
ATOM   1493  N   ILE A  96      80.422  89.506  -4.010  1.00  0.00           N  
ATOM   1494  CA  ILE A  96      80.371  90.507  -2.952  1.00  0.00           C  
ATOM   1495  C   ILE A  96      79.885  89.924  -1.630  1.00  0.00           C  
ATOM   1496  O   ILE A  96      80.447  90.219  -0.577  1.00  0.00           O  
ATOM   1497  CB  ILE A  96      79.565  91.729  -3.397  1.00  0.00           C  
ATOM   1498  CG1 ILE A  96      80.354  92.479  -4.501  1.00  0.00           C  
ATOM   1499  CG2 ILE A  96      79.253  92.682  -2.220  1.00  0.00           C  
ATOM   1500  CD  ILE A  96      79.504  93.478  -5.292  1.00  0.00           C  
ATOM   1501  HN  ILE A  96      79.844  89.682  -4.815  1.00  0.00           H  
ATOM   1502  HA  ILE A  96      81.383  90.836  -2.766  1.00  0.00           H  
ATOM   1503  HB  ILE A  96      78.602  91.372  -3.832  1.00  0.00           H  
ATOM   1504 1HG1 ILE A  96      80.772  91.744  -5.225  1.00  0.00           H  
ATOM   1505 2HG1 ILE A  96      81.216  93.005  -4.035  1.00  0.00           H  
ATOM   1506 1HG2 ILE A  96      78.607  92.196  -1.459  1.00  0.00           H  
ATOM   1507 2HG2 ILE A  96      78.711  93.577  -2.590  1.00  0.00           H  
ATOM   1508 3HG2 ILE A  96      80.192  93.018  -1.733  1.00  0.00           H  
ATOM   1509  HD1 ILE A  96      78.638  92.963  -5.762  1.00  0.00           H  
ATOM   1510  HD2 ILE A  96      80.109  93.943  -6.099  1.00  0.00           H  
ATOM   1511  HD3 ILE A  96      79.121  94.287  -4.638  1.00  0.00           H  
ATOM   1512  N   ALA A  97      78.871  89.031  -1.643  1.00  0.00           N  
ATOM   1513  CA  ALA A  97      78.443  88.296  -0.464  1.00  0.00           C  
ATOM   1514  C   ALA A  97      79.530  87.394   0.132  1.00  0.00           C  
ATOM   1515  O   ALA A  97      79.763  87.395   1.341  1.00  0.00           O  
ATOM   1516  CB  ALA A  97      77.192  87.460  -0.808  1.00  0.00           C  
ATOM   1517  HN  ALA A  97      78.389  88.827  -2.498  1.00  0.00           H  
ATOM   1518  HA  ALA A  97      78.186  89.017   0.300  1.00  0.00           H  
ATOM   1519  HB1 ALA A  97      76.801  86.941   0.093  1.00  0.00           H  
ATOM   1520  HB2 ALA A  97      77.424  86.701  -1.585  1.00  0.00           H  
ATOM   1521  HB3 ALA A  97      76.397  88.128  -1.199  1.00  0.00           H  
ATOM   1522  N   TYR A  98      80.271  86.644  -0.715  1.00  0.00           N  
ATOM   1523  CA  TYR A  98      81.438  85.881  -0.294  1.00  0.00           C  
ATOM   1524  C   TYR A  98      82.559  86.767   0.260  1.00  0.00           C  
ATOM   1525  O   TYR A  98      83.096  86.496   1.332  1.00  0.00           O  
ATOM   1526  CB  TYR A  98      81.943  84.994  -1.472  1.00  0.00           C  
ATOM   1527  CG  TYR A  98      83.236  84.278  -1.159  1.00  0.00           C  
ATOM   1528  CD1 TYR A  98      83.273  83.156  -0.313  1.00  0.00           C  
ATOM   1529  CD2 TYR A  98      84.444  84.796  -1.655  1.00  0.00           C  
ATOM   1530  CE1 TYR A  98      84.499  82.555   0.023  1.00  0.00           C  
ATOM   1531  CE2 TYR A  98      85.665  84.206  -1.310  1.00  0.00           C  
ATOM   1532  CZ  TYR A  98      85.694  83.079  -0.487  1.00  0.00           C  
ATOM   1533  OH  TYR A  98      86.947  82.502  -0.201  1.00  0.00           O  
ATOM   1534  HN  TYR A  98      80.038  86.623  -1.691  1.00  0.00           H  
ATOM   1535  HA  TYR A  98      81.137  85.238   0.521  1.00  0.00           H  
ATOM   1536  HB1 TYR A  98      82.098  85.622  -2.376  1.00  0.00           H  
ATOM   1537  HB2 TYR A  98      81.175  84.229  -1.714  1.00  0.00           H  
ATOM   1538  HD1 TYR A  98      82.351  82.754   0.082  1.00  0.00           H  
ATOM   1539  HD2 TYR A  98      84.433  85.673  -2.286  1.00  0.00           H  
ATOM   1540  HE1 TYR A  98      84.520  81.689   0.666  1.00  0.00           H  
ATOM   1541  HE2 TYR A  98      86.592  84.619  -1.677  1.00  0.00           H  
ATOM   1542  HH  TYR A  98      86.842  81.780   0.444  1.00  0.00           H  
ATOM   1543  N   LEU A  99      82.907  87.879  -0.423  1.00  0.00           N  
ATOM   1544  CA  LEU A  99      83.917  88.824   0.028  1.00  0.00           C  
ATOM   1545  C   LEU A  99      83.558  89.461   1.358  1.00  0.00           C  
ATOM   1546  O   LEU A  99      84.401  89.608   2.243  1.00  0.00           O  
ATOM   1547  CB  LEU A  99      84.136  89.962  -1.001  1.00  0.00           C  
ATOM   1548  CG  LEU A  99      84.817  89.529  -2.314  1.00  0.00           C  
ATOM   1549  CD1 LEU A  99      84.685  90.645  -3.361  1.00  0.00           C  
ATOM   1550  CD2 LEU A  99      86.294  89.153  -2.115  1.00  0.00           C  
ATOM   1551  HN  LEU A  99      82.480  88.065  -1.315  1.00  0.00           H  
ATOM   1552  HA  LEU A  99      84.840  88.284   0.183  1.00  0.00           H  
ATOM   1553  HB1 LEU A  99      84.763  90.767  -0.555  1.00  0.00           H  
ATOM   1554  HB2 LEU A  99      83.145  90.405  -1.246  1.00  0.00           H  
ATOM   1555  HG  LEU A  99      84.288  88.630  -2.710  1.00  0.00           H  
ATOM   1556 1HD1 LEU A  99      83.617  90.902  -3.522  1.00  0.00           H  
ATOM   1557 2HD1 LEU A  99      85.109  90.309  -4.330  1.00  0.00           H  
ATOM   1558 3HD1 LEU A  99      85.227  91.556  -3.032  1.00  0.00           H  
ATOM   1559 1HD2 LEU A  99      86.860  90.011  -1.694  1.00  0.00           H  
ATOM   1560 2HD2 LEU A  99      86.397  88.286  -1.429  1.00  0.00           H  
ATOM   1561 3HD2 LEU A  99      86.751  88.876  -3.089  1.00  0.00           H  
ATOM   1562  N   LYS A 100      82.278  89.831   1.551  1.00  0.00           N  
ATOM   1563  CA  LYS A 100      81.783  90.378   2.797  1.00  0.00           C  
ATOM   1564  C   LYS A 100      81.891  89.416   3.971  1.00  0.00           C  
ATOM   1565  O   LYS A 100      82.202  89.831   5.090  1.00  0.00           O  
ATOM   1566  CB  LYS A 100      80.346  90.932   2.655  1.00  0.00           C  
ATOM   1567  CG  LYS A 100      80.017  91.938   3.767  1.00  0.00           C  
ATOM   1568  CD  LYS A 100      78.666  92.644   3.613  1.00  0.00           C  
ATOM   1569  CE  LYS A 100      78.483  93.736   4.675  1.00  0.00           C  
ATOM   1570  NZ  LYS A 100      77.108  94.245   4.648  1.00  0.00           N1+
ATOM   1571  HN  LYS A 100      81.610  89.749   0.804  1.00  0.00           H  
ATOM   1572  HA  LYS A 100      82.425  91.212   3.040  1.00  0.00           H  
ATOM   1573  HB1 LYS A 100      79.608  90.102   2.628  1.00  0.00           H  
ATOM   1574  HB2 LYS A 100      80.279  91.469   1.681  1.00  0.00           H  
ATOM   1575  HG1 LYS A 100      80.818  92.716   3.777  1.00  0.00           H  
ATOM   1576  HG2 LYS A 100      80.037  91.421   4.754  1.00  0.00           H  
ATOM   1577  HD1 LYS A 100      77.861  91.879   3.701  1.00  0.00           H  
ATOM   1578  HD2 LYS A 100      78.597  93.100   2.600  1.00  0.00           H  
ATOM   1579  HE1 LYS A 100      79.181  94.583   4.500  1.00  0.00           H  
ATOM   1580  HE2 LYS A 100      78.672  93.317   5.689  1.00  0.00           H  
ATOM   1581  HZ1 LYS A 100      76.893  94.721   3.733  1.00  0.00           H  
ATOM   1582  HZ2 LYS A 100      76.943  94.900   5.457  1.00  0.00           H  
ATOM   1583  HZ3 LYS A 100      76.440  93.448   4.708  1.00  0.00           H  
ATOM   1584  N   LYS A 101      81.660  88.102   3.756  1.00  0.00           N  
ATOM   1585  CA  LYS A 101      81.998  87.087   4.742  1.00  0.00           C  
ATOM   1586  C   LYS A 101      83.497  86.926   4.971  1.00  0.00           C  
ATOM   1587  O   LYS A 101      83.983  87.091   6.091  1.00  0.00           O  
ATOM   1588  CB  LYS A 101      81.415  85.708   4.346  1.00  0.00           C  
ATOM   1589  CG  LYS A 101      81.647  84.625   5.416  1.00  0.00           C  
ATOM   1590  CD  LYS A 101      81.105  83.248   5.010  1.00  0.00           C  
ATOM   1591  CE  LYS A 101      81.410  82.175   6.062  1.00  0.00           C  
ATOM   1592  NZ  LYS A 101      80.913  80.868   5.609  1.00  0.00           N1+
ATOM   1593  HN  LYS A 101      81.320  87.784   2.868  1.00  0.00           H  
ATOM   1594  HA  LYS A 101      81.565  87.361   5.687  1.00  0.00           H  
ATOM   1595  HB1 LYS A 101      81.851  85.377   3.378  1.00  0.00           H  
ATOM   1596  HB2 LYS A 101      80.319  85.825   4.188  1.00  0.00           H  
ATOM   1597  HG1 LYS A 101      81.166  84.944   6.369  1.00  0.00           H  
ATOM   1598  HG2 LYS A 101      82.738  84.511   5.618  1.00  0.00           H  
ATOM   1599  HD1 LYS A 101      81.569  82.954   4.040  1.00  0.00           H  
ATOM   1600  HD2 LYS A 101      80.006  83.322   4.855  1.00  0.00           H  
ATOM   1601  HE1 LYS A 101      80.924  82.424   7.030  1.00  0.00           H  
ATOM   1602  HE2 LYS A 101      82.506  82.099   6.224  1.00  0.00           H  
ATOM   1603  HZ1 LYS A 101      81.293  80.095   6.199  1.00  0.00           H  
ATOM   1604  HZ2 LYS A 101      81.207  80.676   4.616  1.00  0.00           H  
ATOM   1605  HZ3 LYS A 101      79.867  80.852   5.636  1.00  0.00           H  
ATOM   1606  N   ALA A 102      84.258  86.653   3.892  1.00  0.00           N  
ATOM   1607  CA  ALA A 102      85.649  86.238   3.916  1.00  0.00           C  
ATOM   1608  C   ALA A 102      86.600  87.268   4.496  1.00  0.00           C  
ATOM   1609  O   ALA A 102      87.531  86.954   5.229  1.00  0.00           O  
ATOM   1610  CB  ALA A 102      86.086  85.871   2.483  1.00  0.00           C  
ATOM   1611  HN  ALA A 102      83.825  86.614   2.985  1.00  0.00           H  
ATOM   1612  HA  ALA A 102      85.724  85.362   4.548  1.00  0.00           H  
ATOM   1613  HB1 ALA A 102      85.405  85.104   2.057  1.00  0.00           H  
ATOM   1614  HB2 ALA A 102      87.116  85.454   2.482  1.00  0.00           H  
ATOM   1615  HB3 ALA A 102      86.057  86.759   1.817  1.00  0.00           H  
ATOM   1616  N   THR A 103      86.357  88.559   4.215  1.00  0.00           N  
ATOM   1617  CA  THR A 103      87.277  89.628   4.587  1.00  0.00           C  
ATOM   1618  C   THR A 103      86.999  90.160   5.982  1.00  0.00           C  
ATOM   1619  O   THR A 103      87.617  91.130   6.422  1.00  0.00           O  
ATOM   1620  CB  THR A 103      87.238  90.804   3.609  1.00  0.00           C  
ATOM   1621  CG2 THR A 103      87.631  90.323   2.204  1.00  0.00           C  
ATOM   1622  OG1 THR A 103      85.954  91.411   3.506  1.00  0.00           O  
ATOM   1623  HN  THR A 103      85.572  88.799   3.642  1.00  0.00           H  
ATOM   1624  HA  THR A 103      88.288  89.241   4.594  1.00  0.00           H  
ATOM   1625  HB  THR A 103      87.968  91.585   3.928  1.00  0.00           H  
ATOM   1626  HG1 THR A 103      85.409  90.776   3.008  1.00  0.00           H  
ATOM   1627 1HG2 THR A 103      87.648  91.183   1.501  1.00  0.00           H  
ATOM   1628 2HG2 THR A 103      86.926  89.562   1.813  1.00  0.00           H  
ATOM   1629 3HG2 THR A 103      88.649  89.879   2.227  1.00  0.00           H  
ATOM   1630  N   ASN A 104      86.065  89.519   6.716  1.00  0.00           N  
ATOM   1631  CA  ASN A 104      85.654  89.912   8.049  1.00  0.00           C  
ATOM   1632  C   ASN A 104      85.852  88.798   9.084  1.00  0.00           C  
ATOM   1633  O   ASN A 104      85.620  89.024  10.273  1.00  0.00           O  
ATOM   1634  CB  ASN A 104      84.160  90.325   7.945  1.00  0.00           C  
ATOM   1635  CG  ASN A 104      83.572  90.890   9.236  1.00  0.00           C  
ATOM   1636  ND2 ASN A 104      82.617  90.150   9.843  1.00  0.00           N  
ATOM   1637  OD1 ASN A 104      83.957  91.964   9.705  1.00  0.00           O  
ATOM   1638  HN  ASN A 104      85.595  88.736   6.309  1.00  0.00           H  
ATOM   1639  HA  ASN A 104      86.245  90.754   8.386  1.00  0.00           H  
ATOM   1640  HB1 ASN A 104      83.556  89.470   7.584  1.00  0.00           H  
ATOM   1641  HB2 ASN A 104      84.089  91.127   7.181  1.00  0.00           H  
ATOM   1642 1HD2 ASN A 104      82.437  89.219   9.521  1.00  0.00           H  
ATOM   1643 2HD2 ASN A 104      82.147  90.531  10.634  1.00  0.00           H  
ATOM   1644  N   GLU A 105      86.316  87.595   8.690  1.00  0.00           N  
ATOM   1645  CA  GLU A 105      86.542  86.503   9.628  1.00  0.00           C  
ATOM   1646  C   GLU A 105      87.960  86.527  10.267  1.00  0.00           C  
ATOM   1647  CB  GLU A 105      86.288  85.114   8.975  1.00  0.00           C  
ATOM   1648  CG  GLU A 105      84.791  84.828   8.690  1.00  0.00           C  
ATOM   1649  CD  GLU A 105      84.509  83.350   8.464  1.00  0.00           C  
ATOM   1650  OE1 GLU A 105      84.862  82.829   7.372  1.00  0.00           O  
ATOM   1651  OE2 GLU A 105      83.918  82.710   9.378  1.00  0.00           O1-
ATOM   1652  OT1 GLU A 105      88.302  85.542  10.982  1.00  0.00           O  
ATOM   1653  OT2 GLU A 105      88.733  87.505  10.076  1.00  0.00           O  
ATOM   1654  HN  GLU A 105      86.564  87.404   7.746  1.00  0.00           H  
ATOM   1655  HA  GLU A 105      85.843  86.590  10.449  1.00  0.00           H  
ATOM   1656  HB1 GLU A 105      86.641  84.325   9.678  1.00  0.00           H  
ATOM   1657  HB2 GLU A 105      86.883  85.023   8.041  1.00  0.00           H  
ATOM   1658  HG1 GLU A 105      84.453  85.387   7.798  1.00  0.00           H  
ATOM   1659  HG2 GLU A 105      84.185  85.154   9.562  1.00  0.00           H  
ATOM   1660  CAA HEC A 105      91.448  97.639  -4.529  1.00  0.00           C  
ATOM   1661  CAB HEC A 105      87.627  89.855  -8.844  1.00  0.00           C  
ATOM   1662  CAC HEC A 105      94.630  91.223 -12.346  1.00  0.00           C  
ATOM   1663  CAD HEC A 105      95.982  97.129  -7.622  1.00  0.00           C  
ATOM   1664  NA  HEC A 105      91.484  94.324  -6.376  1.00  0.00           N  
ATOM   1665  CBA HEC A 105      92.057  97.679  -3.106  1.00  0.00           C  
ATOM   1666  CBB HEC A 105      86.555  90.558  -9.670  1.00  0.00           C  
ATOM   1667  CBC HEC A 105      95.140  89.938 -13.001  1.00  0.00           C  
ATOM   1668  CBD HEC A 105      95.598  98.177  -8.695  1.00  0.00           C  
ATOM   1669  NB  HEC A 105      90.371  92.114  -7.618  1.00  0.00           N  
ATOM   1670  CGA HEC A 105      92.252  99.086  -2.567  1.00  0.00           C  
ATOM   1671  CGD HEC A 105      96.486  99.412  -8.731  1.00  0.00           C  
ATOM   1672  ND  HEC A 105      93.732  94.097  -7.974  1.00  0.00           N  
ATOM   1673  CHA HEC A 105      93.242  95.995  -6.539  1.00  0.00           C  
ATOM   1674  CHB HEC A 105      89.389  93.281  -5.733  1.00  0.00           C  
ATOM   1675  CHC HEC A 105      90.569  90.618  -9.526  1.00  0.00           C  
ATOM   1676  CHD HEC A 105      94.816  92.796  -9.707  1.00  0.00           C  
ATOM   1677  CMA HEC A 105      89.080  95.686  -3.803  1.00  0.00           C  
ATOM   1678  CMB HEC A 105      87.043  91.233  -6.083  1.00  0.00           C  
ATOM   1679  CMC HEC A 105      92.123  89.240 -11.888  1.00  0.00           C  
ATOM   1680  CMD HEC A 105      97.176  94.759  -9.334  1.00  0.00           C  
ATOM   1681  C1A HEC A 105      92.046  95.537  -6.034  1.00  0.00           C  
ATOM   1682  C1B HEC A 105      89.374  92.294  -6.690  1.00  0.00           C  
ATOM   1683  C1C HEC A 105      91.846  90.964  -9.910  1.00  0.00           C  
ATOM   1684  C1D HEC A 105      94.811  93.799  -8.767  1.00  0.00           C  
ATOM   1685  O1A HEC A 105      91.874 100.084  -3.233  1.00  0.00           O  
ATOM   1686  O1D HEC A 105      96.364 100.181  -9.722  1.00  0.00           O  
ATOM   1687  C2A HEC A 105      91.238  96.244  -5.053  1.00  0.00           C  
ATOM   1688  C2B HEC A 105      88.245  91.427  -6.949  1.00  0.00           C  
ATOM   1689  C2C HEC A 105      92.546  90.412 -11.056  1.00  0.00           C  
ATOM   1690  C2D HEC A 105      95.831  94.815  -8.683  1.00  0.00           C  
ATOM   1691  O2A HEC A 105      92.816  99.212  -1.447  1.00  0.00           O  
ATOM   1692  O2D HEC A 105      97.339  99.616  -7.830  1.00  0.00           O  
ATOM   1693  C3A HEC A 105      90.200  95.426  -4.766  1.00  0.00           C  
ATOM   1694  C3B HEC A 105      88.532  90.766  -8.088  1.00  0.00           C  
ATOM   1695  C3C HEC A 105      93.702  91.114 -11.169  1.00  0.00           C  
ATOM   1696  C3D HEC A 105      95.342  95.794  -7.889  1.00  0.00           C  
ATOM   1697  C4A HEC A 105      90.353  94.254  -5.599  1.00  0.00           C  
ATOM   1698  C4B HEC A 105      89.868  91.160  -8.470  1.00  0.00           C  
ATOM   1699  C4C HEC A 105      93.754  91.978 -10.011  1.00  0.00           C  
ATOM   1700  C4D HEC A 105      94.045  95.326  -7.434  1.00  0.00           C  
ATOM   1701  NC  HEC A 105      92.595  91.928  -9.279  1.00  0.00           N  
ATOM   1702  FE  HEC A 105      92.127  92.996  -7.686  1.00  0.00           F  
ATOM   1703  HA  HEC A 105      93.580  96.980  -6.223  1.00  0.00           H  
ATOM   1704 1HAA HEC A 105      90.465  98.161  -4.516  1.00  0.00           H  
ATOM   1705 2HAA HEC A 105      92.103  98.203  -5.230  1.00  0.00           H  
ATOM   1706  HAB HEC A 105      88.897  88.103 -11.051  1.00  0.00           H  
ATOM   1707  HAC HEC A 105      96.298  93.577 -11.875  1.00  0.00           H  
ATOM   1708 1HAD HEC A 105      95.694  97.501  -6.615  1.00  0.00           H  
ATOM   1709 2HAD HEC A 105      97.084  96.998  -7.618  1.00  0.00           H  
ATOM   1710  HB  HEC A 105      88.594  93.268  -4.991  1.00  0.00           H  
ATOM   1711 1HBA HEC A 105      93.044  97.175  -3.111  1.00  0.00           H  
ATOM   1712 2HBA HEC A 105      91.395  97.137  -2.399  1.00  0.00           H  
ATOM   1713 1HBB HEC A 105      86.998  91.410 -10.230  1.00  0.00           H  
ATOM   1714 2HBB HEC A 105      85.754  90.950  -9.009  1.00  0.00           H  
ATOM   1715 3HBB HEC A 105      86.308  87.892 -10.786  1.00  0.00           H  
ATOM   1716 1HBC HEC A 105      94.880  89.043 -12.403  1.00  0.00           H  
ATOM   1717 2HBC HEC A 105      94.688  89.823 -14.010  1.00  0.00           H  
ATOM   1718 3HBC HEC A 105      92.482  88.769 -15.152  1.00  0.00           H  
ATOM   1719 1HBD HEC A 105      94.549  98.509  -8.556  1.00  0.00           H  
ATOM   1720 2HBD HEC A 105      95.674  97.704  -9.697  1.00  0.00           H  
ATOM   1721  HD  HEC A 105      95.770  92.524 -10.153  1.00  0.00           H  
ATOM   1722 1HMA HEC A 105      88.140  95.888  -4.358  1.00  0.00           H  
ATOM   1723 2HMA HEC A 105      89.299  96.563  -3.158  1.00  0.00           H  
ATOM   1724 3HMA HEC A 105      88.930  94.799  -3.152  1.00  0.00           H  
ATOM   1725 1HMB HEC A 105      87.255  90.455  -5.320  1.00  0.00           H  
ATOM   1726 2HMB HEC A 105      86.175  90.907  -6.693  1.00  0.00           H  
ATOM   1727 3HMB HEC A 105      86.776  92.181  -5.572  1.00  0.00           H  
ATOM   1728 1HMC HEC A 105      91.052  89.002 -11.732  1.00  0.00           H  
ATOM   1729 2HMC HEC A 105      92.283  89.464 -12.964  1.00  0.00           H  
ATOM   1730 3HMC HEC A 105      92.732  88.353 -11.617  1.00  0.00           H  
ATOM   1731 1HMD HEC A 105      97.092  95.072 -10.394  1.00  0.00           H  
ATOM   1732 2HMD HEC A 105      97.890  95.433  -8.822  1.00  0.00           H  
ATOM   1733 3HMD HEC A 105      97.579  93.724  -9.295  1.00  0.00           H  
ATOM   1734  HC  HEC A 105      90.048  89.870 -10.116  1.00  0.00           H  
ATOM   1735  N   GLY B 105     133.227  36.880  18.365  1.00  0.00           N  
ATOM   1736  CA  GLY B 105     134.444  37.357  19.098  1.00  0.00           C  
ATOM   1737  C   GLY B 105     135.685  36.700  18.573  1.00  0.00           C  
ATOM   1738  O   GLY B 105     136.005  35.577  18.939  1.00  0.00           O  
ATOM   1739  HA1 GLY B 105     134.332  37.076  20.134  1.00  0.00           H  
ATOM   1740  HA2 GLY B 105     134.529  38.422  18.944  1.00  0.00           H  
ATOM   1741  H1  GLY B 105     132.646  36.239  18.972  1.00  0.00           H  
ATOM   1742  H2  GLY B 105     133.502  36.309  17.524  1.00  0.00           H  
ATOM   1743  H3  GLY B 105     132.628  37.689  18.068  1.00  0.00           H  
ATOM   1744  N   ILE B 106     136.409  37.351  17.643  1.00  0.00           N  
ATOM   1745  CA  ILE B 106     137.373  36.669  16.784  1.00  0.00           C  
ATOM   1746  C   ILE B 106     138.582  36.096  17.529  1.00  0.00           C  
ATOM   1747  O   ILE B 106     139.397  36.832  18.089  1.00  0.00           O  
ATOM   1748  CB  ILE B 106     137.804  37.556  15.610  1.00  0.00           C  
ATOM   1749  CG1 ILE B 106     136.552  38.029  14.825  1.00  0.00           C  
ATOM   1750  CG2 ILE B 106     138.774  36.785  14.686  1.00  0.00           C  
ATOM   1751  CD  ILE B 106     136.853  38.958  13.641  1.00  0.00           C  
ATOM   1752  HN  ILE B 106     136.240  38.321  17.446  1.00  0.00           H  
ATOM   1753  HA  ILE B 106     136.854  35.823  16.352  1.00  0.00           H  
ATOM   1754  HB  ILE B 106     138.326  38.457  16.009  1.00  0.00           H  
ATOM   1755 1HG1 ILE B 106     135.866  38.575  15.508  1.00  0.00           H  
ATOM   1756 2HG1 ILE B 106     136.001  37.137  14.457  1.00  0.00           H  
ATOM   1757 1HG2 ILE B 106     139.695  36.473  15.220  1.00  0.00           H  
ATOM   1758 2HG2 ILE B 106     139.096  37.419  13.834  1.00  0.00           H  
ATOM   1759 3HG2 ILE B 106     138.279  35.880  14.275  1.00  0.00           H  
ATOM   1760  HD1 ILE B 106     137.425  39.845  13.986  1.00  0.00           H  
ATOM   1761  HD2 ILE B 106     135.904  39.320  13.188  1.00  0.00           H  
ATOM   1762  HD3 ILE B 106     137.430  38.435  12.850  1.00  0.00           H  
ATOM   1763  N   THR B 107     138.721  34.748  17.541  1.00  0.00           N  
ATOM   1764  CA  THR B 107     139.831  34.013  18.164  1.00  0.00           C  
ATOM   1765  C   THR B 107     141.211  34.412  17.650  1.00  0.00           C  
ATOM   1766  O   THR B 107     141.378  34.859  16.515  1.00  0.00           O  
ATOM   1767  CB  THR B 107     139.718  32.480  18.120  1.00  0.00           C  
ATOM   1768  CG2 THR B 107     138.394  32.004  18.724  1.00  0.00           C  
ATOM   1769  OG1 THR B 107     139.781  31.942  16.805  1.00  0.00           O  
ATOM   1770  HN  THR B 107     137.991  34.191  17.158  1.00  0.00           H  
ATOM   1771  HA  THR B 107     139.809  34.285  19.210  1.00  0.00           H  
ATOM   1772  HB  THR B 107     140.548  32.031  18.717  1.00  0.00           H  
ATOM   1773  HG1 THR B 107     138.909  32.102  16.425  1.00  0.00           H  
ATOM   1774 1HG2 THR B 107     137.511  32.410  18.188  1.00  0.00           H  
ATOM   1775 2HG2 THR B 107     138.324  32.311  19.789  1.00  0.00           H  
ATOM   1776 3HG2 THR B 107     138.332  30.894  18.700  1.00  0.00           H  
ATOM   1777  N   SER B 108     142.265  34.280  18.487  1.00  0.00           N  
ATOM   1778  CA  SER B 108     143.623  34.717  18.159  1.00  0.00           C  
ATOM   1779  C   SER B 108     144.243  33.971  16.993  1.00  0.00           C  
ATOM   1780  O   SER B 108     145.017  34.524  16.207  1.00  0.00           O  
ATOM   1781  CB  SER B 108     144.587  34.685  19.375  1.00  0.00           C  
ATOM   1782  OG  SER B 108     145.026  33.374  19.746  1.00  0.00           O  
ATOM   1783  HN  SER B 108     142.150  33.838  19.380  1.00  0.00           H  
ATOM   1784  HA  SER B 108     143.546  35.749  17.848  1.00  0.00           H  
ATOM   1785  HB1 SER B 108     144.073  35.156  20.243  1.00  0.00           H  
ATOM   1786  HB2 SER B 108     145.486  35.299  19.141  1.00  0.00           H  
ATOM   1787  HG1 SER B 108     144.236  32.862  20.025  1.00  0.00           H  
ATOM   1788  N   TYR B 109     143.857  32.687  16.848  1.00  0.00           N  
ATOM   1789  CA  TYR B 109     144.172  31.830  15.726  1.00  0.00           C  
ATOM   1790  C   TYR B 109     143.729  32.451  14.406  1.00  0.00           C  
ATOM   1791  O   TYR B 109     144.541  32.635  13.508  1.00  0.00           O  
ATOM   1792  CB  TYR B 109     143.452  30.472  15.958  1.00  0.00           C  
ATOM   1793  CG  TYR B 109     143.741  29.451  14.894  1.00  0.00           C  
ATOM   1794  CD1 TYR B 109     145.001  28.838  14.823  1.00  0.00           C  
ATOM   1795  CD2 TYR B 109     142.756  29.102  13.955  1.00  0.00           C  
ATOM   1796  CE1 TYR B 109     145.272  27.884  13.832  1.00  0.00           C  
ATOM   1797  CE2 TYR B 109     143.024  28.149  12.962  1.00  0.00           C  
ATOM   1798  CZ  TYR B 109     144.282  27.542  12.905  1.00  0.00           C  
ATOM   1799  OH  TYR B 109     144.571  26.602  11.899  1.00  0.00           O  
ATOM   1800  HN  TYR B 109     143.292  32.277  17.560  1.00  0.00           H  
ATOM   1801  HA  TYR B 109     145.245  31.692  15.686  1.00  0.00           H  
ATOM   1802  HB1 TYR B 109     142.353  30.623  16.019  1.00  0.00           H  
ATOM   1803  HB2 TYR B 109     143.787  30.038  16.924  1.00  0.00           H  
ATOM   1804  HD1 TYR B 109     145.768  29.112  15.533  1.00  0.00           H  
ATOM   1805  HD2 TYR B 109     141.787  29.580  13.984  1.00  0.00           H  
ATOM   1806  HE1 TYR B 109     146.248  27.424  13.774  1.00  0.00           H  
ATOM   1807  HE2 TYR B 109     142.262  27.911  12.235  1.00  0.00           H  
ATOM   1808  HH  TYR B 109     143.750  26.409  11.433  1.00  0.00           H  
ATOM   1809  N   VAL B 110     142.460  32.896  14.291  1.00  0.00           N  
ATOM   1810  CA  VAL B 110     141.912  33.490  13.075  1.00  0.00           C  
ATOM   1811  C   VAL B 110     142.649  34.760  12.677  1.00  0.00           C  
ATOM   1812  O   VAL B 110     143.041  34.947  11.526  1.00  0.00           O  
ATOM   1813  CB  VAL B 110     140.426  33.796  13.244  1.00  0.00           C  
ATOM   1814  CG1 VAL B 110     139.835  34.458  11.980  1.00  0.00           C  
ATOM   1815  CG2 VAL B 110     139.667  32.488  13.525  1.00  0.00           C  
ATOM   1816  HN  VAL B 110     141.824  32.797  15.053  1.00  0.00           H  
ATOM   1817  HA  VAL B 110     142.035  32.781  12.268  1.00  0.00           H  
ATOM   1818  HB  VAL B 110     140.290  34.474  14.117  1.00  0.00           H  
ATOM   1819 1HG1 VAL B 110     138.734  34.562  12.081  1.00  0.00           H  
ATOM   1820 2HG1 VAL B 110     140.259  35.468  11.803  1.00  0.00           H  
ATOM   1821 3HG1 VAL B 110     140.035  33.828  11.086  1.00  0.00           H  
ATOM   1822 1HG2 VAL B 110     139.650  31.854  12.615  1.00  0.00           H  
ATOM   1823 2HG2 VAL B 110     138.613  32.712  13.794  1.00  0.00           H  
ATOM   1824 3HG2 VAL B 110     140.120  31.897  14.342  1.00  0.00           H  
ATOM   1825  N   ARG B 111     142.935  35.644  13.658  1.00  0.00           N  
ATOM   1826  CA  ARG B 111     143.680  36.876  13.442  1.00  0.00           C  
ATOM   1827  C   ARG B 111     145.095  36.630  12.911  1.00  0.00           C  
ATOM   1828  O   ARG B 111     145.599  37.360  12.056  1.00  0.00           O  
ATOM   1829  CB  ARG B 111     143.771  37.717  14.744  1.00  0.00           C  
ATOM   1830  CG  ARG B 111     142.418  37.978  15.445  1.00  0.00           C  
ATOM   1831  CD  ARG B 111     142.544  38.951  16.625  1.00  0.00           C  
ATOM   1832  NE  ARG B 111     141.357  38.797  17.525  1.00  0.00           N  
ATOM   1833  CZ  ARG B 111     141.220  39.486  18.670  1.00  0.00           C  
ATOM   1834  NH1 ARG B 111     141.951  40.564  18.926  1.00  0.00           N1+
ATOM   1835  NH2 ARG B 111     140.336  39.050  19.563  1.00  0.00           N  
ATOM   1836  HN  ARG B 111     142.623  35.449  14.586  1.00  0.00           H  
ATOM   1837  HA  ARG B 111     143.154  37.447  12.689  1.00  0.00           H  
ATOM   1838  HB1 ARG B 111     144.237  38.700  14.498  1.00  0.00           H  
ATOM   1839  HB2 ARG B 111     144.437  37.196  15.468  1.00  0.00           H  
ATOM   1840  HG1 ARG B 111     142.021  37.009  15.809  1.00  0.00           H  
ATOM   1841  HG2 ARG B 111     141.686  38.395  14.718  1.00  0.00           H  
ATOM   1842  HD1 ARG B 111     142.604  39.995  16.243  1.00  0.00           H  
ATOM   1843  HD2 ARG B 111     143.458  38.712  17.215  1.00  0.00           H  
ATOM   1844  HE  ARG B 111     140.763  37.990  17.460  1.00  0.00           H  
ATOM   1845 1HH1 ARG B 111     142.563  40.914  18.227  1.00  0.00           H  
ATOM   1846 2HH1 ARG B 111     141.860  41.051  19.805  1.00  0.00           H  
ATOM   1847 1HH2 ARG B 111     139.854  38.200  19.350  1.00  0.00           H  
ATOM   1848 2HH2 ARG B 111     140.287  39.463  20.482  1.00  0.00           H  
ATOM   1849  N   THR B 112     145.762  35.578  13.424  1.00  0.00           N  
ATOM   1850  CA  THR B 112     147.070  35.115  12.960  1.00  0.00           C  
ATOM   1851  C   THR B 112     147.014  34.434  11.598  1.00  0.00           C  
ATOM   1852  O   THR B 112     147.775  34.765  10.692  1.00  0.00           O  
ATOM   1853  CB  THR B 112     147.722  34.173  13.966  1.00  0.00           C  
ATOM   1854  CG2 THR B 112     149.164  33.840  13.560  1.00  0.00           C  
ATOM   1855  OG1 THR B 112     147.794  34.809  15.239  1.00  0.00           O  
ATOM   1856  HN  THR B 112     145.323  35.028  14.136  1.00  0.00           H  
ATOM   1857  HA  THR B 112     147.712  35.979  12.852  1.00  0.00           H  
ATOM   1858  HB  THR B 112     147.134  33.230  14.065  1.00  0.00           H  
ATOM   1859  HG1 THR B 112     146.936  34.647  15.665  1.00  0.00           H  
ATOM   1860 1HG2 THR B 112     149.197  33.255  12.617  1.00  0.00           H  
ATOM   1861 2HG2 THR B 112     149.655  33.232  14.350  1.00  0.00           H  
ATOM   1862 3HG2 THR B 112     149.757  34.768  13.419  1.00  0.00           H  
ATOM   1863  N   VAL B 113     146.059  33.505  11.380  1.00  0.00           N  
ATOM   1864  CA  VAL B 113     145.882  32.723  10.157  1.00  0.00           C  
ATOM   1865  C   VAL B 113     145.617  33.586   8.937  1.00  0.00           C  
ATOM   1866  O   VAL B 113     146.127  33.316   7.847  1.00  0.00           O  
ATOM   1867  CB  VAL B 113     144.780  31.678  10.337  1.00  0.00           C  
ATOM   1868  CG1 VAL B 113     144.326  31.008   9.022  1.00  0.00           C  
ATOM   1869  CG2 VAL B 113     145.322  30.577  11.265  1.00  0.00           C  
ATOM   1870  HN  VAL B 113     145.439  33.246  12.131  1.00  0.00           H  
ATOM   1871  HA  VAL B 113     146.811  32.204   9.961  1.00  0.00           H  
ATOM   1872  HB  VAL B 113     143.897  32.158  10.819  1.00  0.00           H  
ATOM   1873 1HG1 VAL B 113     143.899  31.729   8.299  1.00  0.00           H  
ATOM   1874 2HG1 VAL B 113     145.175  30.476   8.545  1.00  0.00           H  
ATOM   1875 3HG1 VAL B 113     143.544  30.248   9.247  1.00  0.00           H  
ATOM   1876 1HG2 VAL B 113     145.679  30.976  12.234  1.00  0.00           H  
ATOM   1877 2HG2 VAL B 113     146.165  30.040  10.785  1.00  0.00           H  
ATOM   1878 3HG2 VAL B 113     144.516  29.842  11.471  1.00  0.00           H  
ATOM   1879  N   LEU B 114     144.850  34.684   9.090  1.00  0.00           N  
ATOM   1880  CA  LEU B 114     144.591  35.643   8.027  1.00  0.00           C  
ATOM   1881  C   LEU B 114     145.833  36.399   7.550  1.00  0.00           C  
ATOM   1882  O   LEU B 114     145.845  36.926   6.439  1.00  0.00           O  
ATOM   1883  CB  LEU B 114     143.520  36.674   8.465  1.00  0.00           C  
ATOM   1884  CG  LEU B 114     142.096  36.096   8.626  1.00  0.00           C  
ATOM   1885  CD1 LEU B 114     141.190  37.106   9.347  1.00  0.00           C  
ATOM   1886  CD2 LEU B 114     141.466  35.701   7.281  1.00  0.00           C  
ATOM   1887  HN  LEU B 114     144.403  34.861   9.971  1.00  0.00           H  
ATOM   1888  HA  LEU B 114     144.226  35.102   7.167  1.00  0.00           H  
ATOM   1889  HB1 LEU B 114     143.459  37.500   7.720  1.00  0.00           H  
ATOM   1890  HB2 LEU B 114     143.836  37.115   9.437  1.00  0.00           H  
ATOM   1891  HG  LEU B 114     142.149  35.181   9.261  1.00  0.00           H  
ATOM   1892 1HD1 LEU B 114     141.602  37.347  10.350  1.00  0.00           H  
ATOM   1893 2HD1 LEU B 114     140.171  36.682   9.480  1.00  0.00           H  
ATOM   1894 3HD1 LEU B 114     141.106  38.042   8.756  1.00  0.00           H  
ATOM   1895 1HD2 LEU B 114     141.384  36.592   6.623  1.00  0.00           H  
ATOM   1896 2HD2 LEU B 114     142.067  34.924   6.768  1.00  0.00           H  
ATOM   1897 3HD2 LEU B 114     140.443  35.296   7.447  1.00  0.00           H  
ATOM   1898  N   CYS B 115     146.926  36.454   8.347  1.00  0.00           N  
ATOM   1899  CA  CYS B 115     148.180  37.071   7.929  1.00  0.00           C  
ATOM   1900  C   CYS B 115     148.852  36.347   6.767  1.00  0.00           C  
ATOM   1901  O   CYS B 115     149.237  36.970   5.781  1.00  0.00           O  
ATOM   1902  CB  CYS B 115     149.194  37.175   9.095  1.00  0.00           C  
ATOM   1903  SG  CYS B 115     148.548  38.170  10.482  1.00  0.00           S  
ATOM   1904  HN  CYS B 115     146.929  35.999   9.238  1.00  0.00           H  
ATOM   1905  HA  CYS B 115     147.958  38.072   7.581  1.00  0.00           H  
ATOM   1906  HB1 CYS B 115     150.134  37.635   8.716  1.00  0.00           H  
ATOM   1907  HB2 CYS B 115     149.457  36.156   9.455  1.00  0.00           H  
ATOM   1908  HG1 CYS B 115     147.613  37.301  10.855  1.00  0.00           H  
ATOM   1909  N   GLU B 116     148.956  35.002   6.825  1.00  0.00           N  
ATOM   1910  CA  GLU B 116     149.343  34.195   5.676  1.00  0.00           C  
ATOM   1911  C   GLU B 116     148.198  34.033   4.682  1.00  0.00           C  
ATOM   1912  O   GLU B 116     148.396  34.118   3.471  1.00  0.00           O  
ATOM   1913  CB  GLU B 116     149.923  32.825   6.110  1.00  0.00           C  
ATOM   1914  CG  GLU B 116     151.336  32.975   6.729  1.00  0.00           C  
ATOM   1915  CD  GLU B 116     151.979  31.666   7.155  1.00  0.00           C  
ATOM   1916  OE1 GLU B 116     151.281  30.640   7.347  1.00  0.00           O  
ATOM   1917  OE2 GLU B 116     153.226  31.670   7.351  1.00  0.00           O1-
ATOM   1918  HN  GLU B 116     148.698  34.510   7.652  1.00  0.00           H  
ATOM   1919  HA  GLU B 116     150.124  34.716   5.138  1.00  0.00           H  
ATOM   1920  HB1 GLU B 116     150.003  32.155   5.224  1.00  0.00           H  
ATOM   1921  HB2 GLU B 116     149.238  32.340   6.839  1.00  0.00           H  
ATOM   1922  HG1 GLU B 116     151.295  33.637   7.619  1.00  0.00           H  
ATOM   1923  HG2 GLU B 116     152.008  33.447   5.980  1.00  0.00           H  
ATOM   1924  N   GLY B 117     146.959  33.842   5.182  1.00  0.00           N  
ATOM   1925  CA  GLY B 117     145.736  33.857   4.389  1.00  0.00           C  
ATOM   1926  C   GLY B 117     145.310  32.507   3.876  1.00  0.00           C  
ATOM   1927  O   GLY B 117     145.908  31.949   2.963  1.00  0.00           O  
ATOM   1928  HN  GLY B 117     146.850  33.733   6.172  1.00  0.00           H  
ATOM   1929  HA1 GLY B 117     145.895  34.482   3.520  1.00  0.00           H  
ATOM   1930  HA2 GLY B 117     144.951  34.235   5.025  1.00  0.00           H  
ATOM   1931  N   GLY B 118     144.193  31.955   4.403  1.00  0.00           N  
ATOM   1932  CA  GLY B 118     143.614  30.720   3.863  1.00  0.00           C  
ATOM   1933  C   GLY B 118     142.789  30.935   2.619  1.00  0.00           C  
ATOM   1934  O   GLY B 118     142.528  30.012   1.846  1.00  0.00           O  
ATOM   1935  HN  GLY B 118     143.760  32.352   5.205  1.00  0.00           H  
ATOM   1936  HA1 GLY B 118     142.954  30.310   4.613  1.00  0.00           H  
ATOM   1937  HA2 GLY B 118     144.412  30.038   3.605  1.00  0.00           H  
ATOM   1938  N   VAL B 119     142.414  32.198   2.367  1.00  0.00           N  
ATOM   1939  CA  VAL B 119     141.639  32.643   1.227  1.00  0.00           C  
ATOM   1940  C   VAL B 119     142.323  33.900   0.699  1.00  0.00           C  
ATOM   1941  O   VAL B 119     143.081  34.511   1.464  1.00  0.00           O  
ATOM   1942  CB  VAL B 119     140.176  32.947   1.590  1.00  0.00           C  
ATOM   1943  CG1 VAL B 119     139.492  31.667   2.112  1.00  0.00           C  
ATOM   1944  CG2 VAL B 119     140.062  34.072   2.638  1.00  0.00           C  
ATOM   1945  HN  VAL B 119     142.717  32.919   2.978  1.00  0.00           H  
ATOM   1946  HA  VAL B 119     141.682  31.888   0.457  1.00  0.00           H  
ATOM   1947  HB  VAL B 119     139.627  33.274   0.676  1.00  0.00           H  
ATOM   1948 1HG1 VAL B 119     138.405  31.849   2.261  1.00  0.00           H  
ATOM   1949 2HG1 VAL B 119     139.618  30.827   1.400  1.00  0.00           H  
ATOM   1950 3HG1 VAL B 119     139.921  31.361   3.089  1.00  0.00           H  
ATOM   1951 1HG2 VAL B 119     140.598  33.806   3.572  1.00  0.00           H  
ATOM   1952 2HG2 VAL B 119     138.993  34.229   2.896  1.00  0.00           H  
ATOM   1953 3HG2 VAL B 119     140.452  35.035   2.247  1.00  0.00           H  
ATOM   1954  N   PRO B 120     142.158  34.345  -0.549  1.00  0.00           N  
ATOM   1955  CA  PRO B 120     142.598  35.659  -1.012  1.00  0.00           C  
ATOM   1956  C   PRO B 120     142.010  36.804  -0.204  1.00  0.00           C  
ATOM   1957  O   PRO B 120     140.792  36.891  -0.038  1.00  0.00           O  
ATOM   1958  CB  PRO B 120     142.207  35.702  -2.498  1.00  0.00           C  
ATOM   1959  CG  PRO B 120     141.068  34.691  -2.616  1.00  0.00           C  
ATOM   1960  CD  PRO B 120     141.468  33.616  -1.608  1.00  0.00           C  
ATOM   1961  HA  PRO B 120     143.669  35.719  -0.894  1.00  0.00           H  
ATOM   1962  HB1 PRO B 120     143.070  35.341  -3.105  1.00  0.00           H  
ATOM   1963  HB2 PRO B 120     141.928  36.715  -2.850  1.00  0.00           H  
ATOM   1964  HG1 PRO B 120     140.951  34.282  -3.640  1.00  0.00           H  
ATOM   1965  HG2 PRO B 120     140.109  35.154  -2.290  1.00  0.00           H  
ATOM   1966  HD1 PRO B 120     142.181  32.896  -2.070  1.00  0.00           H  
ATOM   1967  HD2 PRO B 120     140.569  33.084  -1.238  1.00  0.00           H  
ATOM   1968  N   GLN B 121     142.879  37.676   0.327  1.00  0.00           N  
ATOM   1969  CA  GLN B 121     142.515  38.734   1.241  1.00  0.00           C  
ATOM   1970  C   GLN B 121     142.063  40.015   0.554  1.00  0.00           C  
ATOM   1971  O   GLN B 121     142.233  40.221  -0.648  1.00  0.00           O  
ATOM   1972  CB  GLN B 121     143.711  39.044   2.177  1.00  0.00           C  
ATOM   1973  CG  GLN B 121     144.172  37.834   3.028  1.00  0.00           C  
ATOM   1974  CD  GLN B 121     143.080  37.399   4.001  1.00  0.00           C  
ATOM   1975  NE2 GLN B 121     142.524  36.185   3.800  1.00  0.00           N  
ATOM   1976  OE1 GLN B 121     142.694  38.139   4.911  1.00  0.00           O  
ATOM   1977  HN  GLN B 121     143.861  37.571   0.144  1.00  0.00           H  
ATOM   1978  HA  GLN B 121     141.677  38.396   1.836  1.00  0.00           H  
ATOM   1979  HB1 GLN B 121     143.456  39.882   2.864  1.00  0.00           H  
ATOM   1980  HB2 GLN B 121     144.573  39.377   1.555  1.00  0.00           H  
ATOM   1981  HG1 GLN B 121     145.054  38.133   3.633  1.00  0.00           H  
ATOM   1982  HG2 GLN B 121     144.475  36.988   2.380  1.00  0.00           H  
ATOM   1983 1HE2 GLN B 121     141.750  35.943   4.379  1.00  0.00           H  
ATOM   1984 2HE2 GLN B 121     142.767  35.665   2.978  1.00  0.00           H  
ATOM   1985  N   ARG B 122     141.449  40.932   1.332  1.00  0.00           N  
ATOM   1986  CA  ARG B 122     141.094  42.268   0.877  1.00  0.00           C  
ATOM   1987  C   ARG B 122     142.312  43.100   0.406  1.00  0.00           C  
ATOM   1988  O   ARG B 122     143.386  42.952   1.000  1.00  0.00           O  
ATOM   1989  CB  ARG B 122     140.231  43.044   1.917  1.00  0.00           C  
ATOM   1990  CG  ARG B 122     140.963  43.686   3.116  1.00  0.00           C  
ATOM   1991  CD  ARG B 122     141.645  42.703   4.075  1.00  0.00           C  
ATOM   1992  NE  ARG B 122     142.456  43.480   5.063  1.00  0.00           N  
ATOM   1993  CZ  ARG B 122     143.680  43.944   4.790  1.00  0.00           C  
ATOM   1994  NH1 ARG B 122     144.209  43.877   3.575  1.00  0.00           N1+
ATOM   1995  NH2 ARG B 122     144.429  44.493   5.742  1.00  0.00           N  
ATOM   1996  HN  ARG B 122     141.214  40.687   2.278  1.00  0.00           H  
ATOM   1997  HA  ARG B 122     140.445  42.084   0.037  1.00  0.00           H  
ATOM   1998  HB1 ARG B 122     139.435  42.366   2.294  1.00  0.00           H  
ATOM   1999  HB2 ARG B 122     139.714  43.873   1.380  1.00  0.00           H  
ATOM   2000  HG1 ARG B 122     140.211  44.268   3.702  1.00  0.00           H  
ATOM   2001  HG2 ARG B 122     141.699  44.421   2.726  1.00  0.00           H  
ATOM   2002  HD1 ARG B 122     142.312  41.988   3.547  1.00  0.00           H  
ATOM   2003  HD2 ARG B 122     140.877  42.115   4.625  1.00  0.00           H  
ATOM   2004  HE  ARG B 122     142.097  43.611   5.992  1.00  0.00           H  
ATOM   2005 1HH1 ARG B 122     143.663  43.549   2.807  1.00  0.00           H  
ATOM   2006 2HH1 ARG B 122     144.939  44.547   3.377  1.00  0.00           H  
ATOM   2007 1HH2 ARG B 122     144.302  44.147   6.669  1.00  0.00           H  
ATOM   2008 2HH2 ARG B 122     145.377  44.627   5.469  1.00  0.00           H  
ATOM   2009  N   PRO B 123     142.238  43.931  -0.642  1.00  0.00           N  
ATOM   2010  CA  PRO B 123     143.379  44.646  -1.234  1.00  0.00           C  
ATOM   2011  C   PRO B 123     144.214  45.582  -0.365  1.00  0.00           C  
ATOM   2012  O   PRO B 123     143.915  45.831   0.801  1.00  0.00           O  
ATOM   2013  CB  PRO B 123     142.738  45.473  -2.362  1.00  0.00           C  
ATOM   2014  CG  PRO B 123     141.522  44.664  -2.793  1.00  0.00           C  
ATOM   2015  CD  PRO B 123     141.039  44.056  -1.479  1.00  0.00           C  
ATOM   2016  HA  PRO B 123     144.060  43.891  -1.601  1.00  0.00           H  
ATOM   2017  HB1 PRO B 123     143.447  45.663  -3.194  1.00  0.00           H  
ATOM   2018  HB2 PRO B 123     142.382  46.450  -1.963  1.00  0.00           H  
ATOM   2019  HG1 PRO B 123     141.836  43.848  -3.477  1.00  0.00           H  
ATOM   2020  HG2 PRO B 123     140.744  45.285  -3.284  1.00  0.00           H  
ATOM   2021  HD1 PRO B 123     140.560  43.073  -1.686  1.00  0.00           H  
ATOM   2022  HD2 PRO B 123     140.317  44.727  -0.965  1.00  0.00           H  
ATOM   2023  N   VAL B 124     145.271  46.167  -0.965  1.00  0.00           N  
ATOM   2024  CA  VAL B 124     145.977  47.339  -0.451  1.00  0.00           C  
ATOM   2025  C   VAL B 124     145.092  48.587  -0.456  1.00  0.00           C  
ATOM   2026  O   VAL B 124     145.058  49.348   0.511  1.00  0.00           O  
ATOM   2027  CB  VAL B 124     147.261  47.579  -1.245  1.00  0.00           C  
ATOM   2028  CG1 VAL B 124     147.959  48.898  -0.859  1.00  0.00           C  
ATOM   2029  CG2 VAL B 124     148.220  46.409  -0.960  1.00  0.00           C  
ATOM   2030  HN  VAL B 124     145.535  45.867  -1.882  1.00  0.00           H  
ATOM   2031  HA  VAL B 124     146.244  47.156   0.580  1.00  0.00           H  
ATOM   2032  HB  VAL B 124     147.025  47.607  -2.335  1.00  0.00           H  
ATOM   2033 1HG1 VAL B 124     147.348  49.786  -1.122  1.00  0.00           H  
ATOM   2034 2HG1 VAL B 124     148.165  48.918   0.232  1.00  0.00           H  
ATOM   2035 3HG1 VAL B 124     148.927  48.987  -1.395  1.00  0.00           H  
ATOM   2036 1HG2 VAL B 124     147.773  45.439  -1.248  1.00  0.00           H  
ATOM   2037 2HG2 VAL B 124     148.469  46.371   0.123  1.00  0.00           H  
ATOM   2038 3HG2 VAL B 124     149.167  46.545  -1.522  1.00  0.00           H  
ATOM   2039  N   VAL B 125     144.329  48.804  -1.548  1.00  0.00           N  
ATOM   2040  CA  VAL B 125     143.383  49.904  -1.676  1.00  0.00           C  
ATOM   2041  C   VAL B 125     141.991  49.344  -1.908  1.00  0.00           C  
ATOM   2042  O   VAL B 125     141.735  48.662  -2.902  1.00  0.00           O  
ATOM   2043  CB  VAL B 125     143.728  50.828  -2.845  1.00  0.00           C  
ATOM   2044  CG1 VAL B 125     142.667  51.936  -2.997  1.00  0.00           C  
ATOM   2045  CG2 VAL B 125     145.120  51.443  -2.617  1.00  0.00           C  
ATOM   2046  HN  VAL B 125     144.431  48.215  -2.351  1.00  0.00           H  
ATOM   2047  HA  VAL B 125     143.354  50.484  -0.763  1.00  0.00           H  
ATOM   2048  HB  VAL B 125     143.763  50.244  -3.794  1.00  0.00           H  
ATOM   2049 1HG1 VAL B 125     141.710  51.525  -3.382  1.00  0.00           H  
ATOM   2050 2HG1 VAL B 125     142.471  52.419  -2.019  1.00  0.00           H  
ATOM   2051 3HG1 VAL B 125     143.021  52.708  -3.713  1.00  0.00           H  
ATOM   2052 1HG2 VAL B 125     145.351  52.177  -3.419  1.00  0.00           H  
ATOM   2053 2HG2 VAL B 125     145.906  50.659  -2.641  1.00  0.00           H  
ATOM   2054 3HG2 VAL B 125     145.170  51.957  -1.636  1.00  0.00           H  
ATOM   2055  N   PHE B 126     141.035  49.620  -0.999  1.00  0.00           N  
ATOM   2056  CA  PHE B 126     139.695  49.083  -1.120  1.00  0.00           C  
ATOM   2057  C   PHE B 126     138.657  49.945  -0.421  1.00  0.00           C  
ATOM   2058  O   PHE B 126     138.948  50.763   0.448  1.00  0.00           O  
ATOM   2059  CB  PHE B 126     139.594  47.612  -0.603  1.00  0.00           C  
ATOM   2060  CG  PHE B 126     139.883  47.465   0.874  1.00  0.00           C  
ATOM   2061  CD1 PHE B 126     138.840  47.434   1.816  1.00  0.00           C  
ATOM   2062  CD2 PHE B 126     141.206  47.366   1.330  1.00  0.00           C  
ATOM   2063  CE1 PHE B 126     139.117  47.320   3.185  1.00  0.00           C  
ATOM   2064  CE2 PHE B 126     141.490  47.259   2.697  1.00  0.00           C  
ATOM   2065  CZ  PHE B 126     140.443  47.237   3.626  1.00  0.00           C  
ATOM   2066  HN  PHE B 126     141.248  50.124  -0.152  1.00  0.00           H  
ATOM   2067  HA  PHE B 126     139.427  49.095  -2.168  1.00  0.00           H  
ATOM   2068  HB1 PHE B 126     140.338  46.996  -1.151  1.00  0.00           H  
ATOM   2069  HB2 PHE B 126     138.591  47.190  -0.812  1.00  0.00           H  
ATOM   2070  HD1 PHE B 126     137.816  47.514   1.492  1.00  0.00           H  
ATOM   2071  HD2 PHE B 126     142.014  47.395   0.615  1.00  0.00           H  
ATOM   2072  HE1 PHE B 126     138.308  47.290   3.902  1.00  0.00           H  
ATOM   2073  HE2 PHE B 126     142.516  47.181   3.032  1.00  0.00           H  
ATOM   2074  HZ  PHE B 126     140.657  47.145   4.682  1.00  0.00           H  
ATOM   2075  N   VAL B 127     137.380  49.756  -0.799  1.00  0.00           N  
ATOM   2076  CA  VAL B 127     136.238  50.336  -0.116  1.00  0.00           C  
ATOM   2077  C   VAL B 127     135.296  49.199   0.241  1.00  0.00           C  
ATOM   2078  O   VAL B 127     134.929  48.382  -0.608  1.00  0.00           O  
ATOM   2079  CB  VAL B 127     135.527  51.371  -0.989  1.00  0.00           C  
ATOM   2080  CG1 VAL B 127     134.153  51.771  -0.421  1.00  0.00           C  
ATOM   2081  CG2 VAL B 127     136.415  52.625  -1.078  1.00  0.00           C  
ATOM   2082  HN  VAL B 127     137.175  49.169  -1.583  1.00  0.00           H  
ATOM   2083  HA  VAL B 127     136.547  50.803   0.809  1.00  0.00           H  
ATOM   2084  HB  VAL B 127     135.388  50.954  -2.013  1.00  0.00           H  
ATOM   2085 1HG1 VAL B 127     133.431  50.930  -0.442  1.00  0.00           H  
ATOM   2086 2HG1 VAL B 127     134.267  52.138   0.618  1.00  0.00           H  
ATOM   2087 3HG1 VAL B 127     133.725  52.599  -1.021  1.00  0.00           H  
ATOM   2088 1HG2 VAL B 127     136.536  53.091  -0.077  1.00  0.00           H  
ATOM   2089 2HG2 VAL B 127     135.952  53.376  -1.753  1.00  0.00           H  
ATOM   2090 3HG2 VAL B 127     137.421  52.378  -1.474  1.00  0.00           H  
ATOM   2091  N   THR B 128     134.888  49.088   1.525  1.00  0.00           N  
ATOM   2092  CA  THR B 128     133.855  48.158   1.992  1.00  0.00           C  
ATOM   2093  C   THR B 128     132.510  48.414   1.321  1.00  0.00           C  
ATOM   2094  O   THR B 128     132.041  49.552   1.286  1.00  0.00           O  
ATOM   2095  CB  THR B 128     133.626  48.273   3.499  1.00  0.00           C  
ATOM   2096  CG2 THR B 128     132.755  47.145   4.060  1.00  0.00           C  
ATOM   2097  OG1 THR B 128     134.859  48.229   4.198  1.00  0.00           O  
ATOM   2098  HN  THR B 128     135.306  49.648   2.244  1.00  0.00           H  
ATOM   2099  HA  THR B 128     134.178  47.152   1.762  1.00  0.00           H  
ATOM   2100  HB  THR B 128     133.154  49.255   3.740  1.00  0.00           H  
ATOM   2101  HG1 THR B 128     135.165  47.285   4.163  1.00  0.00           H  
ATOM   2102 1HG2 THR B 128     131.730  47.163   3.638  1.00  0.00           H  
ATOM   2103 2HG2 THR B 128     132.664  47.245   5.165  1.00  0.00           H  
ATOM   2104 3HG2 THR B 128     133.216  46.155   3.852  1.00  0.00           H  
ATOM   2105  N   ARG B 129     131.829  47.380   0.774  1.00  0.00           N  
ATOM   2106  CA  ARG B 129     130.507  47.548   0.180  1.00  0.00           C  
ATOM   2107  C   ARG B 129     129.421  47.363   1.244  1.00  0.00           C  
ATOM   2108  O   ARG B 129     128.885  46.272   1.427  1.00  0.00           O  
ATOM   2109  CB  ARG B 129     130.259  46.560  -0.998  1.00  0.00           C  
ATOM   2110  CG  ARG B 129     131.233  46.705  -2.194  1.00  0.00           C  
ATOM   2111  CD  ARG B 129     130.812  45.866  -3.416  1.00  0.00           C  
ATOM   2112  NE  ARG B 129     131.935  45.840  -4.413  1.00  0.00           N  
ATOM   2113  CZ  ARG B 129     132.013  46.582  -5.527  1.00  0.00           C  
ATOM   2114  NH1 ARG B 129     131.137  47.517  -5.866  1.00  0.00           N1+
ATOM   2115  NH2 ARG B 129     132.994  46.310  -6.388  1.00  0.00           N  
ATOM   2116  HN  ARG B 129     132.200  46.454   0.770  1.00  0.00           H  
ATOM   2117  HA  ARG B 129     130.409  48.549  -0.217  1.00  0.00           H  
ATOM   2118  HB1 ARG B 129     129.224  46.720  -1.378  1.00  0.00           H  
ATOM   2119  HB2 ARG B 129     130.323  45.515  -0.618  1.00  0.00           H  
ATOM   2120  HG1 ARG B 129     132.248  46.389  -1.864  1.00  0.00           H  
ATOM   2121  HG2 ARG B 129     131.291  47.771  -2.504  1.00  0.00           H  
ATOM   2122  HD1 ARG B 129     129.879  46.261  -3.876  1.00  0.00           H  
ATOM   2123  HD2 ARG B 129     130.625  44.817  -3.094  1.00  0.00           H  
ATOM   2124  HE  ARG B 129     132.569  45.065  -4.428  1.00  0.00           H  
ATOM   2125 1HH1 ARG B 129     130.218  47.470  -5.477  1.00  0.00           H  
ATOM   2126 2HH1 ARG B 129     131.157  47.760  -6.842  1.00  0.00           H  
ATOM   2127 1HH2 ARG B 129     133.434  45.408  -6.289  1.00  0.00           H  
ATOM   2128 2HH2 ARG B 129     132.900  46.667  -7.308  1.00  0.00           H  
ATOM   2129  N   LYS B 130     129.047  48.439   1.973  1.00  0.00           N  
ATOM   2130  CA  LYS B 130     128.257  48.349   3.201  1.00  0.00           C  
ATOM   2131  C   LYS B 130     126.806  47.930   3.010  1.00  0.00           C  
ATOM   2132  O   LYS B 130     126.165  47.432   3.932  1.00  0.00           O  
ATOM   2133  CB  LYS B 130     128.266  49.690   3.970  1.00  0.00           C  
ATOM   2134  CG  LYS B 130     129.648  50.080   4.512  1.00  0.00           C  
ATOM   2135  CD  LYS B 130     129.567  51.366   5.350  1.00  0.00           C  
ATOM   2136  CE  LYS B 130     130.933  51.864   5.821  1.00  0.00           C  
ATOM   2137  NZ  LYS B 130     130.793  53.148   6.529  1.00  0.00           N1+
ATOM   2138  HN  LYS B 130     129.425  49.341   1.769  1.00  0.00           H  
ATOM   2139  HA  LYS B 130     128.704  47.597   3.839  1.00  0.00           H  
ATOM   2140  HB1 LYS B 130     127.587  49.609   4.853  1.00  0.00           H  
ATOM   2141  HB2 LYS B 130     127.876  50.502   3.317  1.00  0.00           H  
ATOM   2142  HG1 LYS B 130     130.356  50.229   3.666  1.00  0.00           H  
ATOM   2143  HG2 LYS B 130     130.037  49.250   5.147  1.00  0.00           H  
ATOM   2144  HD1 LYS B 130     128.905  51.182   6.227  1.00  0.00           H  
ATOM   2145  HD2 LYS B 130     129.086  52.151   4.721  1.00  0.00           H  
ATOM   2146  HE1 LYS B 130     131.598  52.028   4.945  1.00  0.00           H  
ATOM   2147  HE2 LYS B 130     131.414  51.132   6.506  1.00  0.00           H  
ATOM   2148  HZ1 LYS B 130     131.589  53.774   6.257  1.00  0.00           H  
ATOM   2149  HZ2 LYS B 130     130.781  52.983   7.568  1.00  0.00           H  
ATOM   2150  HZ3 LYS B 130     129.902  53.634   6.257  1.00  0.00           H  
ATOM   2151  N   LYS B 131     126.268  48.073   1.783  1.00  0.00           N  
ATOM   2152  CA  LYS B 131     125.001  47.484   1.389  1.00  0.00           C  
ATOM   2153  C   LYS B 131     125.011  45.957   1.446  1.00  0.00           C  
ATOM   2154  O   LYS B 131     124.017  45.321   1.789  1.00  0.00           O  
ATOM   2155  CB  LYS B 131     124.626  47.895  -0.060  1.00  0.00           C  
ATOM   2156  CG  LYS B 131     124.198  49.363  -0.212  1.00  0.00           C  
ATOM   2157  CD  LYS B 131     123.665  49.670  -1.625  1.00  0.00           C  
ATOM   2158  CE  LYS B 131     122.970  51.034  -1.733  1.00  0.00           C  
ATOM   2159  NZ  LYS B 131     122.304  51.181  -3.039  1.00  0.00           N1+
ATOM   2160  HN  LYS B 131     126.771  48.557   1.076  1.00  0.00           H  
ATOM   2161  HA  LYS B 131     124.233  47.821   2.074  1.00  0.00           H  
ATOM   2162  HB1 LYS B 131     123.764  47.274  -0.404  1.00  0.00           H  
ATOM   2163  HB2 LYS B 131     125.483  47.689  -0.734  1.00  0.00           H  
ATOM   2164  HG1 LYS B 131     125.037  50.047   0.040  1.00  0.00           H  
ATOM   2165  HG2 LYS B 131     123.376  49.550   0.519  1.00  0.00           H  
ATOM   2166  HD1 LYS B 131     122.929  48.872  -1.884  1.00  0.00           H  
ATOM   2167  HD2 LYS B 131     124.500  49.609  -2.357  1.00  0.00           H  
ATOM   2168  HE1 LYS B 131     123.692  51.867  -1.604  1.00  0.00           H  
ATOM   2169  HE2 LYS B 131     122.186  51.111  -0.945  1.00  0.00           H  
ATOM   2170  HZ1 LYS B 131     121.827  50.276  -3.299  1.00  0.00           H  
ATOM   2171  HZ2 LYS B 131     122.936  51.411  -3.831  1.00  0.00           H  
ATOM   2172  HZ3 LYS B 131     121.546  51.906  -2.993  1.00  0.00           H  
ATOM   2173  N   LEU B 132     126.138  45.321   1.078  1.00  0.00           N  
ATOM   2174  CA  LEU B 132     126.167  43.891   0.858  1.00  0.00           C  
ATOM   2175  C   LEU B 132     126.795  43.125   2.002  1.00  0.00           C  
ATOM   2176  O   LEU B 132     126.433  41.978   2.238  1.00  0.00           O  
ATOM   2177  CB  LEU B 132     126.971  43.575  -0.426  1.00  0.00           C  
ATOM   2178  CG  LEU B 132     126.440  44.279  -1.692  1.00  0.00           C  
ATOM   2179  CD1 LEU B 132     127.367  43.989  -2.878  1.00  0.00           C  
ATOM   2180  CD2 LEU B 132     124.995  43.880  -2.030  1.00  0.00           C  
ATOM   2181  HN  LEU B 132     126.978  45.831   0.900  1.00  0.00           H  
ATOM   2182  HA  LEU B 132     125.163  43.503   0.745  1.00  0.00           H  
ATOM   2183  HB1 LEU B 132     126.961  42.477  -0.606  1.00  0.00           H  
ATOM   2184  HB2 LEU B 132     128.031  43.883  -0.276  1.00  0.00           H  
ATOM   2185  HG  LEU B 132     126.455  45.380  -1.514  1.00  0.00           H  
ATOM   2186 1HD1 LEU B 132     128.403  44.310  -2.645  1.00  0.00           H  
ATOM   2187 2HD1 LEU B 132     127.022  44.526  -3.786  1.00  0.00           H  
ATOM   2188 3HD1 LEU B 132     127.383  42.899  -3.093  1.00  0.00           H  
ATOM   2189 1HD2 LEU B 132     124.918  42.789  -2.218  1.00  0.00           H  
ATOM   2190 2HD2 LEU B 132     124.299  44.142  -1.205  1.00  0.00           H  
ATOM   2191 3HD2 LEU B 132     124.648  44.423  -2.933  1.00  0.00           H  
ATOM   2192  N   VAL B 133     127.728  43.728   2.768  1.00  0.00           N  
ATOM   2193  CA  VAL B 133     128.468  43.024   3.815  1.00  0.00           C  
ATOM   2194  C   VAL B 133     127.583  42.460   4.918  1.00  0.00           C  
ATOM   2195  O   VAL B 133     127.634  41.267   5.215  1.00  0.00           O  
ATOM   2196  CB  VAL B 133     129.550  43.937   4.390  1.00  0.00           C  
ATOM   2197  CG1 VAL B 133     130.192  43.371   5.675  1.00  0.00           C  
ATOM   2198  CG2 VAL B 133     130.642  44.110   3.317  1.00  0.00           C  
ATOM   2199  HN  VAL B 133     128.013  44.665   2.571  1.00  0.00           H  
ATOM   2200  HA  VAL B 133     128.950  42.167   3.366  1.00  0.00           H  
ATOM   2201  HB  VAL B 133     129.110  44.933   4.631  1.00  0.00           H  
ATOM   2202 1HG1 VAL B 133     130.569  42.340   5.511  1.00  0.00           H  
ATOM   2203 2HG1 VAL B 133     131.054  44.005   5.978  1.00  0.00           H  
ATOM   2204 3HG1 VAL B 133     129.477  43.361   6.525  1.00  0.00           H  
ATOM   2205 1HG2 VAL B 133     130.246  44.551   2.384  1.00  0.00           H  
ATOM   2206 2HG2 VAL B 133     131.094  43.126   3.079  1.00  0.00           H  
ATOM   2207 3HG2 VAL B 133     131.450  44.760   3.710  1.00  0.00           H  
ATOM   2208  N   ASN B 134     126.679  43.284   5.486  1.00  0.00           N  
ATOM   2209  CA  ASN B 134     125.743  42.861   6.519  1.00  0.00           C  
ATOM   2210  C   ASN B 134     124.751  41.832   5.981  1.00  0.00           C  
ATOM   2211  O   ASN B 134     124.446  40.817   6.601  1.00  0.00           O  
ATOM   2212  CB  ASN B 134     124.929  44.060   7.089  1.00  0.00           C  
ATOM   2213  CG  ASN B 134     125.813  45.185   7.628  1.00  0.00           C  
ATOM   2214  ND2 ASN B 134     125.148  46.253   8.125  1.00  0.00           N  
ATOM   2215  OD1 ASN B 134     127.044  45.175   7.593  1.00  0.00           O  
ATOM   2216  HN  ASN B 134     126.696  44.256   5.274  1.00  0.00           H  
ATOM   2217  HA  ASN B 134     126.305  42.384   7.314  1.00  0.00           H  
ATOM   2218  HB1 ASN B 134     124.286  43.703   7.923  1.00  0.00           H  
ATOM   2219  HB2 ASN B 134     124.279  44.489   6.296  1.00  0.00           H  
ATOM   2220 1HD2 ASN B 134     124.153  46.255   8.151  1.00  0.00           H  
ATOM   2221 2HD2 ASN B 134     125.686  47.025   8.458  1.00  0.00           H  
ATOM   2222  N   ALA B 135     124.243  42.075   4.761  1.00  0.00           N  
ATOM   2223  CA  ALA B 135     123.286  41.237   4.080  1.00  0.00           C  
ATOM   2224  C   ALA B 135     123.784  39.836   3.735  1.00  0.00           C  
ATOM   2225  O   ALA B 135     123.070  38.846   3.877  1.00  0.00           O  
ATOM   2226  CB  ALA B 135     122.845  41.967   2.807  1.00  0.00           C  
ATOM   2227  HN  ALA B 135     124.516  42.897   4.272  1.00  0.00           H  
ATOM   2228  HA  ALA B 135     122.432  41.113   4.732  1.00  0.00           H  
ATOM   2229  HB1 ALA B 135     121.996  41.424   2.348  1.00  0.00           H  
ATOM   2230  HB2 ALA B 135     123.672  42.047   2.071  1.00  0.00           H  
ATOM   2231  HB3 ALA B 135     122.499  42.995   3.051  1.00  0.00           H  
ATOM   2232  N   ILE B 136     125.050  39.698   3.288  1.00  0.00           N  
ATOM   2233  CA  ILE B 136     125.681  38.402   3.060  1.00  0.00           C  
ATOM   2234  C   ILE B 136     125.777  37.598   4.351  1.00  0.00           C  
ATOM   2235  O   ILE B 136     125.453  36.413   4.373  1.00  0.00           O  
ATOM   2236  CB  ILE B 136     127.037  38.552   2.366  1.00  0.00           C  
ATOM   2237  CG1 ILE B 136     126.823  39.068   0.920  1.00  0.00           C  
ATOM   2238  CG2 ILE B 136     127.808  37.211   2.347  1.00  0.00           C  
ATOM   2239  CD  ILE B 136     128.111  39.559   0.246  1.00  0.00           C  
ATOM   2240  HN  ILE B 136     125.616  40.511   3.125  1.00  0.00           H  
ATOM   2241  HA  ILE B 136     125.037  37.828   2.408  1.00  0.00           H  
ATOM   2242  HB  ILE B 136     127.639  39.306   2.925  1.00  0.00           H  
ATOM   2243 1HG1 ILE B 136     126.100  39.912   0.932  1.00  0.00           H  
ATOM   2244 2HG1 ILE B 136     126.373  38.251   0.314  1.00  0.00           H  
ATOM   2245 1HG2 ILE B 136     128.090  36.885   3.370  1.00  0.00           H  
ATOM   2246 2HG2 ILE B 136     128.744  37.302   1.759  1.00  0.00           H  
ATOM   2247 3HG2 ILE B 136     127.187  36.417   1.882  1.00  0.00           H  
ATOM   2248  HD1 ILE B 136     128.588  40.349   0.865  1.00  0.00           H  
ATOM   2249  HD2 ILE B 136     127.889  39.987  -0.753  1.00  0.00           H  
ATOM   2250  HD3 ILE B 136     128.834  38.726   0.113  1.00  0.00           H  
ATOM   2251  N   GLN B 137     126.147  38.236   5.481  1.00  0.00           N  
ATOM   2252  CA  GLN B 137     126.173  37.602   6.791  1.00  0.00           C  
ATOM   2253  C   GLN B 137     124.803  37.093   7.243  1.00  0.00           C  
ATOM   2254  O   GLN B 137     124.662  35.954   7.689  1.00  0.00           O  
ATOM   2255  CB  GLN B 137     126.753  38.584   7.836  1.00  0.00           C  
ATOM   2256  CG  GLN B 137     128.224  38.971   7.547  1.00  0.00           C  
ATOM   2257  CD  GLN B 137     128.658  40.176   8.380  1.00  0.00           C  
ATOM   2258  NE2 GLN B 137     129.822  40.759   8.015  1.00  0.00           N  
ATOM   2259  OE1 GLN B 137     127.982  40.607   9.317  1.00  0.00           O  
ATOM   2260  HN  GLN B 137     126.387  39.206   5.458  1.00  0.00           H  
ATOM   2261  HA  GLN B 137     126.816  36.736   6.726  1.00  0.00           H  
ATOM   2262  HB1 GLN B 137     126.695  38.138   8.855  1.00  0.00           H  
ATOM   2263  HB2 GLN B 137     126.123  39.502   7.843  1.00  0.00           H  
ATOM   2264  HG1 GLN B 137     128.352  39.236   6.477  1.00  0.00           H  
ATOM   2265  HG2 GLN B 137     128.894  38.119   7.778  1.00  0.00           H  
ATOM   2266 1HE2 GLN B 137     130.061  41.618   8.483  1.00  0.00           H  
ATOM   2267 2HE2 GLN B 137     130.288  40.445   7.188  1.00  0.00           H  
ATOM   2268  N   GLN B 138     123.738  37.899   7.048  1.00  0.00           N  
ATOM   2269  CA  GLN B 138     122.364  37.484   7.289  1.00  0.00           C  
ATOM   2270  C   GLN B 138     121.934  36.286   6.439  1.00  0.00           C  
ATOM   2271  O   GLN B 138     121.369  35.321   6.949  1.00  0.00           O  
ATOM   2272  CB  GLN B 138     121.389  38.639   6.956  1.00  0.00           C  
ATOM   2273  CG  GLN B 138     121.473  39.871   7.886  1.00  0.00           C  
ATOM   2274  CD  GLN B 138     120.633  41.009   7.304  1.00  0.00           C  
ATOM   2275  NE2 GLN B 138     120.380  42.061   8.109  1.00  0.00           N  
ATOM   2276  OE1 GLN B 138     120.207  40.977   6.146  1.00  0.00           O  
ATOM   2277  HN  GLN B 138     123.881  38.842   6.742  1.00  0.00           H  
ATOM   2278  HA  GLN B 138     122.265  37.202   8.329  1.00  0.00           H  
ATOM   2279  HB1 GLN B 138     120.340  38.264   6.990  1.00  0.00           H  
ATOM   2280  HB2 GLN B 138     121.606  38.959   5.912  1.00  0.00           H  
ATOM   2281  HG1 GLN B 138     122.519  40.223   7.984  1.00  0.00           H  
ATOM   2282  HG2 GLN B 138     121.097  39.612   8.897  1.00  0.00           H  
ATOM   2283 1HE2 GLN B 138     119.758  42.763   7.769  1.00  0.00           H  
ATOM   2284 2HE2 GLN B 138     120.739  42.070   9.048  1.00  0.00           H  
ATOM   2285  N   LYS B 139     122.223  36.286   5.120  1.00  0.00           N  
ATOM   2286  CA  LYS B 139     121.927  35.162   4.240  1.00  0.00           C  
ATOM   2287  C   LYS B 139     122.697  33.892   4.576  1.00  0.00           C  
ATOM   2288  O   LYS B 139     122.148  32.795   4.528  1.00  0.00           O  
ATOM   2289  CB  LYS B 139     122.110  35.524   2.747  1.00  0.00           C  
ATOM   2290  CG  LYS B 139     121.065  36.544   2.264  1.00  0.00           C  
ATOM   2291  CD  LYS B 139     121.164  36.847   0.761  1.00  0.00           C  
ATOM   2292  CE  LYS B 139     120.181  37.936   0.309  1.00  0.00           C  
ATOM   2293  NZ  LYS B 139     120.425  38.280  -1.103  1.00  0.00           N1+
ATOM   2294  HN  LYS B 139     122.653  37.093   4.707  1.00  0.00           H  
ATOM   2295  HA  LYS B 139     120.886  34.909   4.387  1.00  0.00           H  
ATOM   2296  HB1 LYS B 139     121.995  34.603   2.130  1.00  0.00           H  
ATOM   2297  HB2 LYS B 139     123.135  35.927   2.590  1.00  0.00           H  
ATOM   2298  HG1 LYS B 139     121.197  37.490   2.837  1.00  0.00           H  
ATOM   2299  HG2 LYS B 139     120.047  36.156   2.490  1.00  0.00           H  
ATOM   2300  HD1 LYS B 139     120.975  35.912   0.187  1.00  0.00           H  
ATOM   2301  HD2 LYS B 139     122.207  37.178   0.549  1.00  0.00           H  
ATOM   2302  HE1 LYS B 139     120.331  38.853   0.919  1.00  0.00           H  
ATOM   2303  HE2 LYS B 139     119.128  37.598   0.415  1.00  0.00           H  
ATOM   2304  HZ1 LYS B 139     120.077  37.509  -1.726  1.00  0.00           H  
ATOM   2305  HZ2 LYS B 139     121.447  38.452  -1.248  1.00  0.00           H  
ATOM   2306  HZ3 LYS B 139     119.917  39.154  -1.381  1.00  0.00           H  
ATOM   2307  N   LEU B 140     123.980  34.006   4.968  1.00  0.00           N  
ATOM   2308  CA  LEU B 140     124.802  32.901   5.441  1.00  0.00           C  
ATOM   2309  C   LEU B 140     124.246  32.219   6.684  1.00  0.00           C  
ATOM   2310  O   LEU B 140     124.349  31.002   6.828  1.00  0.00           O  
ATOM   2311  CB  LEU B 140     126.256  33.377   5.688  1.00  0.00           C  
ATOM   2312  CG  LEU B 140     127.236  33.091   4.528  1.00  0.00           C  
ATOM   2313  CD1 LEU B 140     126.718  33.508   3.144  1.00  0.00           C  
ATOM   2314  CD2 LEU B 140     128.590  33.765   4.802  1.00  0.00           C  
ATOM   2315  HN  LEU B 140     124.432  34.903   4.942  1.00  0.00           H  
ATOM   2316  HA  LEU B 140     124.807  32.134   4.679  1.00  0.00           H  
ATOM   2317  HB1 LEU B 140     126.683  32.890   6.594  1.00  0.00           H  
ATOM   2318  HB2 LEU B 140     126.238  34.470   5.889  1.00  0.00           H  
ATOM   2319  HG  LEU B 140     127.396  31.987   4.500  1.00  0.00           H  
ATOM   2320 1HD1 LEU B 140     125.785  32.970   2.877  1.00  0.00           H  
ATOM   2321 2HD1 LEU B 140     127.477  33.271   2.370  1.00  0.00           H  
ATOM   2322 3HD1 LEU B 140     126.520  34.598   3.115  1.00  0.00           H  
ATOM   2323 1HD2 LEU B 140     128.465  34.868   4.833  1.00  0.00           H  
ATOM   2324 2HD2 LEU B 140     129.001  33.429   5.777  1.00  0.00           H  
ATOM   2325 3HD2 LEU B 140     129.317  33.514   4.002  1.00  0.00           H  
ATOM   2326  N   SER B 141     123.604  32.973   7.603  1.00  0.00           N  
ATOM   2327  CA  SER B 141     122.947  32.422   8.790  1.00  0.00           C  
ATOM   2328  C   SER B 141     121.831  31.423   8.489  1.00  0.00           C  
ATOM   2329  O   SER B 141     121.574  30.506   9.265  1.00  0.00           O  
ATOM   2330  CB  SER B 141     122.409  33.516   9.763  1.00  0.00           C  
ATOM   2331  OG  SER B 141     121.181  34.115   9.332  1.00  0.00           O  
ATOM   2332  HN  SER B 141     123.588  33.968   7.490  1.00  0.00           H  
ATOM   2333  HA  SER B 141     123.704  31.868   9.330  1.00  0.00           H  
ATOM   2334  HB1 SER B 141     123.186  34.303   9.899  1.00  0.00           H  
ATOM   2335  HB2 SER B 141     122.233  33.051  10.761  1.00  0.00           H  
ATOM   2336  HG1 SER B 141     121.364  34.639   8.526  1.00  0.00           H  
ATOM   2337  N   LYS B 142     121.155  31.560   7.324  1.00  0.00           N  
ATOM   2338  CA  LYS B 142     120.008  30.757   6.932  1.00  0.00           C  
ATOM   2339  C   LYS B 142     120.347  29.303   6.631  1.00  0.00           C  
ATOM   2340  O   LYS B 142     119.472  28.437   6.634  1.00  0.00           O  
ATOM   2341  CB  LYS B 142     119.343  31.343   5.666  1.00  0.00           C  
ATOM   2342  CG  LYS B 142     118.771  32.758   5.833  1.00  0.00           C  
ATOM   2343  CD  LYS B 142     118.180  33.251   4.503  1.00  0.00           C  
ATOM   2344  CE  LYS B 142     117.419  34.572   4.601  1.00  0.00           C  
ATOM   2345  NZ  LYS B 142     116.907  34.944   3.267  1.00  0.00           N1+
ATOM   2346  HN  LYS B 142     121.416  32.281   6.686  1.00  0.00           H  
ATOM   2347  HA  LYS B 142     119.297  30.759   7.746  1.00  0.00           H  
ATOM   2348  HB1 LYS B 142     118.507  30.676   5.348  1.00  0.00           H  
ATOM   2349  HB2 LYS B 142     120.090  31.353   4.840  1.00  0.00           H  
ATOM   2350  HG1 LYS B 142     119.567  33.457   6.173  1.00  0.00           H  
ATOM   2351  HG2 LYS B 142     117.982  32.735   6.619  1.00  0.00           H  
ATOM   2352  HD1 LYS B 142     117.488  32.460   4.128  1.00  0.00           H  
ATOM   2353  HD2 LYS B 142     119.015  33.346   3.771  1.00  0.00           H  
ATOM   2354  HE1 LYS B 142     118.079  35.388   4.967  1.00  0.00           H  
ATOM   2355  HE2 LYS B 142     116.552  34.467   5.289  1.00  0.00           H  
ATOM   2356  HZ1 LYS B 142     116.453  34.117   2.819  1.00  0.00           H  
ATOM   2357  HZ2 LYS B 142     117.677  35.251   2.641  1.00  0.00           H  
ATOM   2358  HZ3 LYS B 142     116.190  35.712   3.366  1.00  0.00           H  
ATOM   2359  N   LEU B 143     121.640  28.994   6.402  1.00  0.00           N  
ATOM   2360  CA  LEU B 143     122.155  27.639   6.328  1.00  0.00           C  
ATOM   2361  C   LEU B 143     121.997  26.875   7.637  1.00  0.00           C  
ATOM   2362  O   LEU B 143     121.680  25.693   7.638  1.00  0.00           O  
ATOM   2363  CB  LEU B 143     123.660  27.653   5.956  1.00  0.00           C  
ATOM   2364  CG  LEU B 143     123.955  28.146   4.526  1.00  0.00           C  
ATOM   2365  CD1 LEU B 143     125.437  28.513   4.364  1.00  0.00           C  
ATOM   2366  CD2 LEU B 143     123.579  27.076   3.497  1.00  0.00           C  
ATOM   2367  HN  LEU B 143     122.316  29.726   6.353  1.00  0.00           H  
ATOM   2368  HA  LEU B 143     121.592  27.093   5.583  1.00  0.00           H  
ATOM   2369  HB1 LEU B 143     124.085  26.628   6.050  1.00  0.00           H  
ATOM   2370  HB2 LEU B 143     124.194  28.309   6.676  1.00  0.00           H  
ATOM   2371  HG  LEU B 143     123.354  29.065   4.327  1.00  0.00           H  
ATOM   2372 1HD1 LEU B 143     125.724  29.306   5.086  1.00  0.00           H  
ATOM   2373 2HD1 LEU B 143     125.635  28.884   3.337  1.00  0.00           H  
ATOM   2374 3HD1 LEU B 143     126.074  27.620   4.544  1.00  0.00           H  
ATOM   2375 1HD2 LEU B 143     124.135  26.135   3.702  1.00  0.00           H  
ATOM   2376 2HD2 LEU B 143     122.494  26.844   3.536  1.00  0.00           H  
ATOM   2377 3HD2 LEU B 143     123.834  27.419   2.474  1.00  0.00           H  
ATOM   2378  N   LYS B 144     122.239  27.530   8.795  1.00  0.00           N  
ATOM   2379  CA  LYS B 144     122.035  26.989  10.137  1.00  0.00           C  
ATOM   2380  C   LYS B 144     122.879  25.768  10.513  1.00  0.00           C  
ATOM   2381  O   LYS B 144     122.720  25.200  11.590  1.00  0.00           O  
ATOM   2382  CB  LYS B 144     120.534  26.710  10.431  1.00  0.00           C  
ATOM   2383  CG  LYS B 144     119.634  27.942  10.243  1.00  0.00           C  
ATOM   2384  CD  LYS B 144     118.149  27.613  10.453  1.00  0.00           C  
ATOM   2385  CE  LYS B 144     117.227  28.810  10.198  1.00  0.00           C  
ATOM   2386  NZ  LYS B 144     115.822  28.393  10.336  1.00  0.00           N1+
ATOM   2387  HN  LYS B 144     122.430  28.511   8.763  1.00  0.00           H  
ATOM   2388  HA  LYS B 144     122.346  27.770  10.816  1.00  0.00           H  
ATOM   2389  HB1 LYS B 144     120.415  26.337  11.472  1.00  0.00           H  
ATOM   2390  HB2 LYS B 144     120.179  25.902   9.750  1.00  0.00           H  
ATOM   2391  HG1 LYS B 144     119.761  28.324   9.206  1.00  0.00           H  
ATOM   2392  HG2 LYS B 144     119.954  28.752  10.934  1.00  0.00           H  
ATOM   2393  HD1 LYS B 144     118.009  27.233  11.490  1.00  0.00           H  
ATOM   2394  HD2 LYS B 144     117.886  26.784   9.754  1.00  0.00           H  
ATOM   2395  HE1 LYS B 144     117.374  29.203   9.167  1.00  0.00           H  
ATOM   2396  HE2 LYS B 144     117.429  29.621  10.930  1.00  0.00           H  
ATOM   2397  HZ1 LYS B 144     115.671  27.939  11.270  1.00  0.00           H  
ATOM   2398  HZ2 LYS B 144     115.596  27.664   9.613  1.00  0.00           H  
ATOM   2399  HZ3 LYS B 144     115.161  29.203  10.230  1.00  0.00           H  
ATOM   2400  N   GLY B 145     123.845  25.368   9.660  1.00  0.00           N  
ATOM   2401  CA  GLY B 145     124.617  24.135   9.808  1.00  0.00           C  
ATOM   2402  C   GLY B 145     124.178  23.048   8.856  1.00  0.00           C  
ATOM   2403  O   GLY B 145     124.868  22.044   8.689  1.00  0.00           O  
ATOM   2404  HN  GLY B 145     123.934  25.862   8.799  1.00  0.00           H  
ATOM   2405  HA1 GLY B 145     124.495  23.741  10.807  1.00  0.00           H  
ATOM   2406  HA2 GLY B 145     125.646  24.364   9.580  1.00  0.00           H  
ATOM   2407  N   GLU B 146     123.041  23.238   8.169  1.00  0.00           N  
ATOM   2408  CA  GLU B 146     122.481  22.323   7.195  1.00  0.00           C  
ATOM   2409  C   GLU B 146     123.141  22.507   5.818  1.00  0.00           C  
ATOM   2410  O   GLU B 146     123.900  23.464   5.650  1.00  0.00           O  
ATOM   2411  CB  GLU B 146     120.939  22.515   7.160  1.00  0.00           C  
ATOM   2412  CG  GLU B 146     120.283  22.267   8.544  1.00  0.00           C  
ATOM   2413  CD  GLU B 146     118.770  22.414   8.521  1.00  0.00           C  
ATOM   2414  OE1 GLU B 146     118.107  21.748   7.687  1.00  0.00           O  
ATOM   2415  OE2 GLU B 146     118.236  23.173   9.374  1.00  0.00           O1-
ATOM   2416  HN  GLU B 146     122.508  24.080   8.278  1.00  0.00           H  
ATOM   2417  HA  GLU B 146     122.699  21.321   7.531  1.00  0.00           H  
ATOM   2418  HB1 GLU B 146     120.473  21.828   6.424  1.00  0.00           H  
ATOM   2419  HB2 GLU B 146     120.707  23.553   6.831  1.00  0.00           H  
ATOM   2420  HG1 GLU B 146     120.678  22.990   9.290  1.00  0.00           H  
ATOM   2421  HG2 GLU B 146     120.512  21.243   8.898  1.00  0.00           H  
ATOM   2422  N   PRO B 147     122.972  21.621   4.823  1.00  0.00           N  
ATOM   2423  CA  PRO B 147     123.551  21.759   3.483  1.00  0.00           C  
ATOM   2424  C   PRO B 147     123.277  23.057   2.744  1.00  0.00           C  
ATOM   2425  O   PRO B 147     122.355  23.789   3.087  1.00  0.00           O  
ATOM   2426  CB  PRO B 147     122.956  20.573   2.710  1.00  0.00           C  
ATOM   2427  CG  PRO B 147     122.777  19.503   3.781  1.00  0.00           C  
ATOM   2428  CD  PRO B 147     122.295  20.329   4.971  1.00  0.00           C  
ATOM   2429  HA  PRO B 147     124.622  21.695   3.602  1.00  0.00           H  
ATOM   2430  HB1 PRO B 147     123.610  20.242   1.880  1.00  0.00           H  
ATOM   2431  HB2 PRO B 147     121.951  20.833   2.307  1.00  0.00           H  
ATOM   2432  HG1 PRO B 147     123.760  19.039   4.017  1.00  0.00           H  
ATOM   2433  HG2 PRO B 147     122.059  18.711   3.489  1.00  0.00           H  
ATOM   2434  HD1 PRO B 147     122.550  19.834   5.930  1.00  0.00           H  
ATOM   2435  HD2 PRO B 147     121.196  20.490   4.898  1.00  0.00           H  
ATOM   2436  N   GLY B 148     124.040  23.354   1.675  1.00  0.00           N  
ATOM   2437  CA  GLY B 148     123.696  24.500   0.854  1.00  0.00           C  
ATOM   2438  C   GLY B 148     124.806  25.006  -0.010  1.00  0.00           C  
ATOM   2439  O   GLY B 148     125.958  25.148   0.402  1.00  0.00           O  
ATOM   2440  HN  GLY B 148     124.788  22.758   1.370  1.00  0.00           H  
ATOM   2441  HA1 GLY B 148     123.409  25.323   1.489  1.00  0.00           H  
ATOM   2442  HA2 GLY B 148     122.897  24.179   0.204  1.00  0.00           H  
ATOM   2443  N   TRP B 149     124.460  25.327  -1.262  1.00  0.00           N  
ATOM   2444  CA  TRP B 149     125.382  25.802  -2.267  1.00  0.00           C  
ATOM   2445  C   TRP B 149     125.440  27.313  -2.254  1.00  0.00           C  
ATOM   2446  O   TRP B 149     124.433  27.993  -2.457  1.00  0.00           O  
ATOM   2447  CB  TRP B 149     124.949  25.336  -3.677  1.00  0.00           C  
ATOM   2448  CG  TRP B 149     124.915  23.830  -3.815  1.00  0.00           C  
ATOM   2449  CD1 TRP B 149     123.916  22.962  -3.469  1.00  0.00           C  
ATOM   2450  CD2 TRP B 149     125.979  23.030  -4.358  1.00  0.00           C  
ATOM   2451  CE2 TRP B 149     125.554  21.688  -4.289  1.00  0.00           C  
ATOM   2452  CE3 TRP B 149     127.218  23.368  -4.904  1.00  0.00           C  
ATOM   2453  NE1 TRP B 149     124.301  21.668  -3.731  1.00  0.00           N  
ATOM   2454  CZ2 TRP B 149     126.355  20.663  -4.760  1.00  0.00           C  
ATOM   2455  CZ3 TRP B 149     128.021  22.327  -5.398  1.00  0.00           C  
ATOM   2456  CH2 TRP B 149     127.597  20.991  -5.325  1.00  0.00           C  
ATOM   2457  HN  TRP B 149     123.501  25.232  -1.550  1.00  0.00           H  
ATOM   2458  HA  TRP B 149     126.373  25.420  -2.058  1.00  0.00           H  
ATOM   2459  HB1 TRP B 149     125.643  25.743  -4.443  1.00  0.00           H  
ATOM   2460  HB2 TRP B 149     123.926  25.720  -3.892  1.00  0.00           H  
ATOM   2461  HD1 TRP B 149     122.956  23.261  -3.068  1.00  0.00           H  
ATOM   2462  HE1 TRP B 149     123.728  20.864  -3.686  1.00  0.00           H  
ATOM   2463  HE3 TRP B 149     127.552  24.390  -4.974  1.00  0.00           H  
ATOM   2464  HZ2 TRP B 149     126.005  19.645  -4.732  1.00  0.00           H  
ATOM   2465  HZ3 TRP B 149     128.975  22.556  -5.848  1.00  0.00           H  
ATOM   2466  HH2 TRP B 149     128.224  20.206  -5.721  1.00  0.00           H  
ATOM   2467  N   VAL B 150     126.640  27.876  -2.028  1.00  0.00           N  
ATOM   2468  CA  VAL B 150     126.855  29.310  -1.997  1.00  0.00           C  
ATOM   2469  C   VAL B 150     127.682  29.679  -3.215  1.00  0.00           C  
ATOM   2470  O   VAL B 150     128.751  29.119  -3.456  1.00  0.00           O  
ATOM   2471  CB  VAL B 150     127.533  29.782  -0.716  1.00  0.00           C  
ATOM   2472  CG1 VAL B 150     127.710  31.311  -0.741  1.00  0.00           C  
ATOM   2473  CG2 VAL B 150     126.667  29.407   0.503  1.00  0.00           C  
ATOM   2474  HN  VAL B 150     127.442  27.302  -1.845  1.00  0.00           H  
ATOM   2475  HA  VAL B 150     125.912  29.824  -2.065  1.00  0.00           H  
ATOM   2476  HB  VAL B 150     128.524  29.283  -0.614  1.00  0.00           H  
ATOM   2477 1HG1 VAL B 150     128.406  31.638  -1.540  1.00  0.00           H  
ATOM   2478 2HG1 VAL B 150     126.732  31.816  -0.893  1.00  0.00           H  
ATOM   2479 3HG1 VAL B 150     128.121  31.655   0.232  1.00  0.00           H  
ATOM   2480 1HG2 VAL B 150     125.711  29.967   0.482  1.00  0.00           H  
ATOM   2481 2HG2 VAL B 150     127.197  29.671   1.443  1.00  0.00           H  
ATOM   2482 3HG2 VAL B 150     126.438  28.323   0.528  1.00  0.00           H  
ATOM   2483  N   THR B 151     127.178  30.606  -4.056  1.00  0.00           N  
ATOM   2484  CA  THR B 151     127.788  30.898  -5.356  1.00  0.00           C  
ATOM   2485  C   THR B 151     128.077  32.371  -5.544  1.00  0.00           C  
ATOM   2486  O   THR B 151     127.199  33.231  -5.425  1.00  0.00           O  
ATOM   2487  CB  THR B 151     126.929  30.412  -6.512  1.00  0.00           C  
ATOM   2488  CG2 THR B 151     127.532  30.756  -7.877  1.00  0.00           C  
ATOM   2489  OG1 THR B 151     126.862  28.996  -6.469  1.00  0.00           O  
ATOM   2490  HN  THR B 151     126.308  31.050  -3.833  1.00  0.00           H  
ATOM   2491  HA  THR B 151     128.740  30.392  -5.438  1.00  0.00           H  
ATOM   2492  HB  THR B 151     125.899  30.835  -6.438  1.00  0.00           H  
ATOM   2493  HG1 THR B 151     126.506  28.770  -5.605  1.00  0.00           H  
ATOM   2494 1HG2 THR B 151     127.533  31.847  -8.076  1.00  0.00           H  
ATOM   2495 2HG2 THR B 151     126.950  30.266  -8.689  1.00  0.00           H  
ATOM   2496 3HG2 THR B 151     128.574  30.378  -7.926  1.00  0.00           H  
ATOM   2497  N   ILE B 152     129.348  32.695  -5.875  1.00  0.00           N  
ATOM   2498  CA  ILE B 152     129.814  34.054  -6.113  1.00  0.00           C  
ATOM   2499  C   ILE B 152     130.156  34.226  -7.591  1.00  0.00           C  
ATOM   2500  O   ILE B 152     131.094  33.618  -8.113  1.00  0.00           O  
ATOM   2501  CB  ILE B 152     131.029  34.415  -5.255  1.00  0.00           C  
ATOM   2502  CG1 ILE B 152     130.779  34.061  -3.765  1.00  0.00           C  
ATOM   2503  CG2 ILE B 152     131.343  35.920  -5.434  1.00  0.00           C  
ATOM   2504  CD  ILE B 152     131.976  34.350  -2.851  1.00  0.00           C  
ATOM   2505  HN  ILE B 152     130.044  31.975  -5.938  1.00  0.00           H  
ATOM   2506  HA  ILE B 152     129.029  34.756  -5.874  1.00  0.00           H  
ATOM   2507  HB  ILE B 152     131.908  33.818  -5.597  1.00  0.00           H  
ATOM   2508 1HG1 ILE B 152     130.544  32.976  -3.676  1.00  0.00           H  
ATOM   2509 2HG1 ILE B 152     129.890  34.624  -3.403  1.00  0.00           H  
ATOM   2510 1HG2 ILE B 152     131.510  36.183  -6.500  1.00  0.00           H  
ATOM   2511 2HG2 ILE B 152     132.263  36.200  -4.880  1.00  0.00           H  
ATOM   2512 3HG2 ILE B 152     130.503  36.536  -5.051  1.00  0.00           H  
ATOM   2513  HD1 ILE B 152     132.884  33.833  -3.228  1.00  0.00           H  
ATOM   2514  HD2 ILE B 152     131.770  33.991  -1.819  1.00  0.00           H  
ATOM   2515  HD3 ILE B 152     132.182  35.440  -2.806  1.00  0.00           H  
ATOM   2516  N   HSD B 153     129.371  35.052  -8.315  1.00  0.00           N  
ATOM   2517  CA  HSD B 153     129.598  35.369  -9.715  1.00  0.00           C  
ATOM   2518  C   HSD B 153     130.792  36.277 -10.011  1.00  0.00           C  
ATOM   2519  O   HSD B 153     131.169  37.138  -9.218  1.00  0.00           O  
ATOM   2520  CB  HSD B 153     128.347  35.962 -10.413  1.00  0.00           C  
ATOM   2521  CG  HSD B 153     127.995  37.371 -10.018  1.00  0.00           C  
ATOM   2522  CD2 HSD B 153     128.429  38.559 -10.519  1.00  0.00           C  
ATOM   2523  ND1 HSD B 153     127.089  37.689  -9.033  1.00  0.00           N  
ATOM   2524  CE1 HSD B 153     127.006  39.039  -8.990  1.00  0.00           C  
ATOM   2525  NE2 HSD B 153     127.816  39.612  -9.858  1.00  0.00           N  
ATOM   2526  HN  HSD B 153     128.566  35.481  -7.898  1.00  0.00           H  
ATOM   2527  HA  HSD B 153     129.787  34.428 -10.203  1.00  0.00           H  
ATOM   2528  HB1 HSD B 153     127.473  35.304 -10.215  1.00  0.00           H  
ATOM   2529  HB2 HSD B 153     128.507  35.967 -11.513  1.00  0.00           H  
ATOM   2530  HD1 HSD B 153     126.612  37.029  -8.447  1.00  0.00           H  
ATOM   2531  HD2 HSD B 153     129.137  38.748 -11.317  1.00  0.00           H  
ATOM   2532  HE1 HSD B 153     126.324  39.575  -8.329  1.00  0.00           H  
ATOM   2533  N   GLY B 154     131.391  36.122 -11.211  1.00  0.00           N  
ATOM   2534  CA  GLY B 154     132.351  37.067 -11.771  1.00  0.00           C  
ATOM   2535  C   GLY B 154     133.526  36.398 -12.431  1.00  0.00           C  
ATOM   2536  O   GLY B 154     133.847  35.237 -12.183  1.00  0.00           O  
ATOM   2537  HN  GLY B 154     131.191  35.294 -11.740  1.00  0.00           H  
ATOM   2538  HA1 GLY B 154     132.758  37.681 -10.980  1.00  0.00           H  
ATOM   2539  HA2 GLY B 154     131.834  37.641 -12.526  1.00  0.00           H  
ATOM   2540  N   MET B 155     134.230  37.138 -13.299  1.00  0.00           N  
ATOM   2541  CA  MET B 155     135.453  36.676 -13.932  1.00  0.00           C  
ATOM   2542  C   MET B 155     136.679  36.963 -13.066  1.00  0.00           C  
ATOM   2543  O   MET B 155     136.613  37.627 -12.026  1.00  0.00           O  
ATOM   2544  CB  MET B 155     135.646  37.349 -15.313  1.00  0.00           C  
ATOM   2545  CG  MET B 155     134.495  37.100 -16.303  1.00  0.00           C  
ATOM   2546  SD  MET B 155     134.686  38.059 -17.832  1.00  0.00           S  
ATOM   2547  CE  MET B 155     133.323  37.218 -18.676  1.00  0.00           C  
ATOM   2548  HN  MET B 155     133.950  38.070 -13.518  1.00  0.00           H  
ATOM   2549  HA  MET B 155     135.401  35.604 -14.077  1.00  0.00           H  
ATOM   2550  HB1 MET B 155     136.588  36.987 -15.785  1.00  0.00           H  
ATOM   2551  HB2 MET B 155     135.746  38.445 -15.169  1.00  0.00           H  
ATOM   2552  HG1 MET B 155     133.526  37.367 -15.829  1.00  0.00           H  
ATOM   2553  HG2 MET B 155     134.461  36.013 -16.538  1.00  0.00           H  
ATOM   2554  HE1 MET B 155     133.236  37.560 -19.728  1.00  0.00           H  
ATOM   2555  HE2 MET B 155     133.483  36.119 -18.698  1.00  0.00           H  
ATOM   2556  HE3 MET B 155     132.357  37.411 -18.166  1.00  0.00           H  
ATOM   2557  N   ALA B 156     137.861  36.461 -13.475  1.00  0.00           N  
ATOM   2558  CA  ALA B 156     139.129  36.879 -12.915  1.00  0.00           C  
ATOM   2559  C   ALA B 156     139.410  38.377 -13.093  1.00  0.00           C  
ATOM   2560  O   ALA B 156     139.036  38.992 -14.093  1.00  0.00           O  
ATOM   2561  CB  ALA B 156     140.268  36.047 -13.528  1.00  0.00           C  
ATOM   2562  HN  ALA B 156     137.928  35.820 -14.247  1.00  0.00           H  
ATOM   2563  HA  ALA B 156     139.095  36.678 -11.855  1.00  0.00           H  
ATOM   2564  HB1 ALA B 156     141.246  36.315 -13.080  1.00  0.00           H  
ATOM   2565  HB2 ALA B 156     140.324  36.208 -14.625  1.00  0.00           H  
ATOM   2566  HB3 ALA B 156     140.088  34.965 -13.346  1.00  0.00           H  
ATOM   2567  N   GLY B 157     140.053  39.028 -12.097  1.00  0.00           N  
ATOM   2568  CA  GLY B 157     140.422  40.442 -12.185  1.00  0.00           C  
ATOM   2569  C   GLY B 157     139.289  41.436 -12.063  1.00  0.00           C  
ATOM   2570  O   GLY B 157     139.431  42.591 -12.449  1.00  0.00           O  
ATOM   2571  HN  GLY B 157     140.366  38.516 -11.299  1.00  0.00           H  
ATOM   2572  HA1 GLY B 157     140.883  40.615 -13.147  1.00  0.00           H  
ATOM   2573  HA2 GLY B 157     141.101  40.648 -11.371  1.00  0.00           H  
ATOM   2574  N   CYS B 158     138.109  41.018 -11.569  1.00  0.00           N  
ATOM   2575  CA  CYS B 158     136.912  41.855 -11.585  1.00  0.00           C  
ATOM   2576  C   CYS B 158     136.419  42.215 -10.195  1.00  0.00           C  
ATOM   2577  O   CYS B 158     135.445  42.950 -10.029  1.00  0.00           O  
ATOM   2578  CB  CYS B 158     135.774  41.144 -12.353  1.00  0.00           C  
ATOM   2579  SG  CYS B 158     136.224  40.898 -14.101  1.00  0.00           S  
ATOM   2580  HN  CYS B 158     138.014  40.068 -11.270  1.00  0.00           H  
ATOM   2581  HA  CYS B 158     137.110  42.798 -12.077  1.00  0.00           H  
ATOM   2582  HB1 CYS B 158     134.848  41.759 -12.299  1.00  0.00           H  
ATOM   2583  HB2 CYS B 158     135.550  40.168 -11.868  1.00  0.00           H  
ATOM   2584  HG1 CYS B 158     137.288  40.129 -13.874  1.00  0.00           H  
ATOM   2585  N   GLY B 159     137.121  41.758  -9.143  1.00  0.00           N  
ATOM   2586  CA  GLY B 159     136.753  42.050  -7.764  1.00  0.00           C  
ATOM   2587  C   GLY B 159     135.865  41.018  -7.118  1.00  0.00           C  
ATOM   2588  O   GLY B 159     135.200  41.301  -6.122  1.00  0.00           O  
ATOM   2589  HN  GLY B 159     137.932  41.200  -9.304  1.00  0.00           H  
ATOM   2590  HA1 GLY B 159     136.236  42.998  -7.710  1.00  0.00           H  
ATOM   2591  HA2 GLY B 159     137.673  42.062  -7.200  1.00  0.00           H  
ATOM   2592  N   LYS B 160     135.851  39.785  -7.651  1.00  0.00           N  
ATOM   2593  CA  LYS B 160     135.147  38.640  -7.102  1.00  0.00           C  
ATOM   2594  C   LYS B 160     135.672  38.188  -5.738  1.00  0.00           C  
ATOM   2595  O   LYS B 160     134.922  38.004  -4.779  1.00  0.00           O  
ATOM   2596  CB  LYS B 160     135.281  37.491  -8.131  1.00  0.00           C  
ATOM   2597  CG  LYS B 160     134.545  36.193  -7.776  1.00  0.00           C  
ATOM   2598  CD  LYS B 160     134.420  35.250  -8.985  1.00  0.00           C  
ATOM   2599  CE  LYS B 160     135.745  34.696  -9.540  1.00  0.00           C  
ATOM   2600  NZ  LYS B 160     135.466  33.655 -10.547  1.00  0.00           N1+
ATOM   2601  HN  LYS B 160     136.369  39.614  -8.486  1.00  0.00           H  
ATOM   2602  HA  LYS B 160     134.104  38.903  -6.983  1.00  0.00           H  
ATOM   2603  HB1 LYS B 160     136.357  37.267  -8.297  1.00  0.00           H  
ATOM   2604  HB2 LYS B 160     134.865  37.870  -9.095  1.00  0.00           H  
ATOM   2605  HG1 LYS B 160     133.513  36.461  -7.449  1.00  0.00           H  
ATOM   2606  HG2 LYS B 160     135.049  35.676  -6.930  1.00  0.00           H  
ATOM   2607  HD1 LYS B 160     133.902  35.816  -9.786  1.00  0.00           H  
ATOM   2608  HD2 LYS B 160     133.739  34.419  -8.706  1.00  0.00           H  
ATOM   2609  HE1 LYS B 160     136.341  34.232  -8.726  1.00  0.00           H  
ATOM   2610  HE2 LYS B 160     136.345  35.499 -10.021  1.00  0.00           H  
ATOM   2611  HZ1 LYS B 160     134.825  34.022 -11.291  1.00  0.00           H  
ATOM   2612  HZ2 LYS B 160     135.035  32.831 -10.084  1.00  0.00           H  
ATOM   2613  HZ3 LYS B 160     136.344  33.287 -11.009  1.00  0.00           H  
ATOM   2614  N   SER B 161     137.008  38.062  -5.597  1.00  0.00           N  
ATOM   2615  CA  SER B 161     137.681  37.742  -4.342  1.00  0.00           C  
ATOM   2616  C   SER B 161     137.591  38.891  -3.357  1.00  0.00           C  
ATOM   2617  O   SER B 161     137.441  38.701  -2.149  1.00  0.00           O  
ATOM   2618  CB  SER B 161     139.181  37.397  -4.540  1.00  0.00           C  
ATOM   2619  OG  SER B 161     139.331  36.239  -5.364  1.00  0.00           O  
ATOM   2620  HN  SER B 161     137.612  38.234  -6.379  1.00  0.00           H  
ATOM   2621  HA  SER B 161     137.185  36.891  -3.895  1.00  0.00           H  
ATOM   2622  HB1 SER B 161     139.653  37.198  -3.551  1.00  0.00           H  
ATOM   2623  HB2 SER B 161     139.706  38.255  -5.016  1.00  0.00           H  
ATOM   2624  HG1 SER B 161     140.282  36.082  -5.455  1.00  0.00           H  
ATOM   2625  N   VAL B 162     137.661  40.130  -3.891  1.00  0.00           N  
ATOM   2626  CA  VAL B 162     137.531  41.400  -3.187  1.00  0.00           C  
ATOM   2627  C   VAL B 162     136.169  41.544  -2.513  1.00  0.00           C  
ATOM   2628  O   VAL B 162     136.072  41.916  -1.342  1.00  0.00           O  
ATOM   2629  CB  VAL B 162     137.762  42.550  -4.174  1.00  0.00           C  
ATOM   2630  CG1 VAL B 162     137.630  43.945  -3.536  1.00  0.00           C  
ATOM   2631  CG2 VAL B 162     139.164  42.404  -4.802  1.00  0.00           C  
ATOM   2632  HN  VAL B 162     137.803  40.199  -4.876  1.00  0.00           H  
ATOM   2633  HA  VAL B 162     138.280  41.435  -2.407  1.00  0.00           H  
ATOM   2634  HB  VAL B 162     137.004  42.489  -4.984  1.00  0.00           H  
ATOM   2635 1HG1 VAL B 162     137.768  44.728  -4.313  1.00  0.00           H  
ATOM   2636 2HG1 VAL B 162     136.634  44.102  -3.074  1.00  0.00           H  
ATOM   2637 3HG1 VAL B 162     138.413  44.095  -2.765  1.00  0.00           H  
ATOM   2638 1HG2 VAL B 162     139.370  43.268  -5.471  1.00  0.00           H  
ATOM   2639 2HG2 VAL B 162     139.254  41.480  -5.408  1.00  0.00           H  
ATOM   2640 3HG2 VAL B 162     139.941  42.383  -4.010  1.00  0.00           H  
ATOM   2641  N   LEU B 163     135.074  41.189  -3.222  1.00  0.00           N  
ATOM   2642  CA  LEU B 163     133.717  41.171  -2.697  1.00  0.00           C  
ATOM   2643  C   LEU B 163     133.553  40.225  -1.517  1.00  0.00           C  
ATOM   2644  O   LEU B 163     132.988  40.583  -0.481  1.00  0.00           O  
ATOM   2645  CB  LEU B 163     132.761  40.705  -3.827  1.00  0.00           C  
ATOM   2646  CG  LEU B 163     131.272  40.534  -3.457  1.00  0.00           C  
ATOM   2647  CD1 LEU B 163     130.593  41.869  -3.122  1.00  0.00           C  
ATOM   2648  CD2 LEU B 163     130.537  39.833  -4.607  1.00  0.00           C  
ATOM   2649  HN  LEU B 163     135.170  40.932  -4.186  1.00  0.00           H  
ATOM   2650  HA  LEU B 163     133.461  42.166  -2.361  1.00  0.00           H  
ATOM   2651  HB1 LEU B 163     133.130  39.730  -4.217  1.00  0.00           H  
ATOM   2652  HB2 LEU B 163     132.829  41.424  -4.670  1.00  0.00           H  
ATOM   2653  HG  LEU B 163     131.190  39.865  -2.567  1.00  0.00           H  
ATOM   2654 1HD1 LEU B 163     131.085  42.358  -2.256  1.00  0.00           H  
ATOM   2655 2HD1 LEU B 163     129.525  41.700  -2.868  1.00  0.00           H  
ATOM   2656 3HD1 LEU B 163     130.644  42.550  -3.999  1.00  0.00           H  
ATOM   2657 1HD2 LEU B 163     130.528  40.478  -5.513  1.00  0.00           H  
ATOM   2658 2HD2 LEU B 163     131.042  38.878  -4.867  1.00  0.00           H  
ATOM   2659 3HD2 LEU B 163     129.490  39.606  -4.318  1.00  0.00           H  
ATOM   2660  N   ALA B 164     134.085  38.995  -1.655  1.00  0.00           N  
ATOM   2661  CA  ALA B 164     134.022  37.955  -0.655  1.00  0.00           C  
ATOM   2662  C   ALA B 164     134.756  38.287   0.640  1.00  0.00           C  
ATOM   2663  O   ALA B 164     134.226  38.097   1.735  1.00  0.00           O  
ATOM   2664  CB  ALA B 164     134.604  36.670  -1.271  1.00  0.00           C  
ATOM   2665  HN  ALA B 164     134.533  38.749  -2.513  1.00  0.00           H  
ATOM   2666  HA  ALA B 164     132.983  37.797  -0.397  1.00  0.00           H  
ATOM   2667  HB1 ALA B 164     134.492  35.817  -0.570  1.00  0.00           H  
ATOM   2668  HB2 ALA B 164     135.681  36.792  -1.508  1.00  0.00           H  
ATOM   2669  HB3 ALA B 164     134.073  36.425  -2.214  1.00  0.00           H  
ATOM   2670  N   ALA B 165     135.981  38.842   0.533  1.00  0.00           N  
ATOM   2671  CA  ALA B 165     136.853  39.121   1.658  1.00  0.00           C  
ATOM   2672  C   ALA B 165     136.280  40.102   2.674  1.00  0.00           C  
ATOM   2673  O   ALA B 165     136.335  39.878   3.883  1.00  0.00           O  
ATOM   2674  CB  ALA B 165     138.190  39.668   1.123  1.00  0.00           C  
ATOM   2675  HN  ALA B 165     136.374  38.999  -0.373  1.00  0.00           H  
ATOM   2676  HA  ALA B 165     137.029  38.189   2.181  1.00  0.00           H  
ATOM   2677  HB1 ALA B 165     138.660  38.932   0.436  1.00  0.00           H  
ATOM   2678  HB2 ALA B 165     138.898  39.852   1.958  1.00  0.00           H  
ATOM   2679  HB3 ALA B 165     138.041  40.617   0.565  1.00  0.00           H  
ATOM   2680  N   GLU B 166     135.670  41.205   2.199  1.00  0.00           N  
ATOM   2681  CA  GLU B 166     135.046  42.187   3.068  1.00  0.00           C  
ATOM   2682  C   GLU B 166     133.676  41.765   3.568  1.00  0.00           C  
ATOM   2683  O   GLU B 166     133.179  42.303   4.553  1.00  0.00           O  
ATOM   2684  CB  GLU B 166     134.934  43.555   2.353  1.00  0.00           C  
ATOM   2685  CG  GLU B 166     136.254  44.358   2.413  1.00  0.00           C  
ATOM   2686  CD  GLU B 166     136.515  44.895   3.805  1.00  0.00           C  
ATOM   2687  OE1 GLU B 166     135.748  45.793   4.242  1.00  0.00           O  
ATOM   2688  OE2 GLU B 166     137.454  44.424   4.488  1.00  0.00           O1-
ATOM   2689  HN  GLU B 166     135.664  41.387   1.219  1.00  0.00           H  
ATOM   2690  HA  GLU B 166     135.658  42.312   3.951  1.00  0.00           H  
ATOM   2691  HB1 GLU B 166     134.140  44.179   2.825  1.00  0.00           H  
ATOM   2692  HB2 GLU B 166     134.645  43.386   1.292  1.00  0.00           H  
ATOM   2693  HG1 GLU B 166     136.199  45.232   1.741  1.00  0.00           H  
ATOM   2694  HG2 GLU B 166     137.112  43.722   2.112  1.00  0.00           H  
ATOM   2695  N   ALA B 167     133.015  40.779   2.927  1.00  0.00           N  
ATOM   2696  CA  ALA B 167     131.783  40.218   3.447  1.00  0.00           C  
ATOM   2697  C   ALA B 167     131.996  39.387   4.710  1.00  0.00           C  
ATOM   2698  O   ALA B 167     131.286  39.529   5.707  1.00  0.00           O  
ATOM   2699  CB  ALA B 167     131.108  39.366   2.357  1.00  0.00           C  
ATOM   2700  HN  ALA B 167     133.420  40.326   2.135  1.00  0.00           H  
ATOM   2701  HA  ALA B 167     131.120  41.026   3.721  1.00  0.00           H  
ATOM   2702  HB1 ALA B 167     130.123  38.991   2.709  1.00  0.00           H  
ATOM   2703  HB2 ALA B 167     131.740  38.497   2.079  1.00  0.00           H  
ATOM   2704  HB3 ALA B 167     130.944  39.977   1.444  1.00  0.00           H  
ATOM   2705  N   VAL B 168     133.021  38.513   4.708  1.00  0.00           N  
ATOM   2706  CA  VAL B 168     133.326  37.632   5.824  1.00  0.00           C  
ATOM   2707  C   VAL B 168     134.209  38.326   6.860  1.00  0.00           C  
ATOM   2708  O   VAL B 168     135.368  37.979   7.077  1.00  0.00           O  
ATOM   2709  CB  VAL B 168     133.918  36.294   5.382  1.00  0.00           C  
ATOM   2710  CG1 VAL B 168     133.878  35.289   6.554  1.00  0.00           C  
ATOM   2711  CG2 VAL B 168     133.103  35.725   4.201  1.00  0.00           C  
ATOM   2712  HN  VAL B 168     133.608  38.427   3.902  1.00  0.00           H  
ATOM   2713  HA  VAL B 168     132.396  37.395   6.322  1.00  0.00           H  
ATOM   2714  HB  VAL B 168     134.973  36.431   5.046  1.00  0.00           H  
ATOM   2715 1HG1 VAL B 168     134.254  34.300   6.216  1.00  0.00           H  
ATOM   2716 2HG1 VAL B 168     134.518  35.620   7.398  1.00  0.00           H  
ATOM   2717 3HG1 VAL B 168     132.841  35.158   6.928  1.00  0.00           H  
ATOM   2718 1HG2 VAL B 168     133.482  34.712   3.944  1.00  0.00           H  
ATOM   2719 2HG2 VAL B 168     133.208  36.364   3.300  1.00  0.00           H  
ATOM   2720 3HG2 VAL B 168     132.030  35.645   4.472  1.00  0.00           H  
ATOM   2721  N   ARG B 169     133.670  39.356   7.545  1.00  0.00           N  
ATOM   2722  CA  ARG B 169     134.367  40.042   8.625  1.00  0.00           C  
ATOM   2723  C   ARG B 169     133.802  39.672   9.992  1.00  0.00           C  
ATOM   2724  O   ARG B 169     134.234  40.211  11.010  1.00  0.00           O  
ATOM   2725  CB  ARG B 169     134.360  41.584   8.433  1.00  0.00           C  
ATOM   2726  CG  ARG B 169     135.240  42.036   7.250  1.00  0.00           C  
ATOM   2727  CD  ARG B 169     135.275  43.552   6.990  1.00  0.00           C  
ATOM   2728  NE  ARG B 169     136.139  44.211   8.030  1.00  0.00           N  
ATOM   2729  CZ  ARG B 169     136.596  45.470   7.927  1.00  0.00           C  
ATOM   2730  NH1 ARG B 169     136.438  46.206   6.837  1.00  0.00           N1+
ATOM   2731  NH2 ARG B 169     137.205  46.018   8.979  1.00  0.00           N  
ATOM   2732  HN  ARG B 169     132.773  39.700   7.269  1.00  0.00           H  
ATOM   2733  HA  ARG B 169     135.404  39.733   8.652  1.00  0.00           H  
ATOM   2734  HB1 ARG B 169     134.759  42.075   9.347  1.00  0.00           H  
ATOM   2735  HB2 ARG B 169     133.315  41.933   8.281  1.00  0.00           H  
ATOM   2736  HG1 ARG B 169     134.843  41.551   6.329  1.00  0.00           H  
ATOM   2737  HG2 ARG B 169     136.280  41.664   7.384  1.00  0.00           H  
ATOM   2738  HD1 ARG B 169     134.250  43.988   7.013  1.00  0.00           H  
ATOM   2739  HD2 ARG B 169     135.715  43.724   5.986  1.00  0.00           H  
ATOM   2740  HE  ARG B 169     136.263  43.782   8.925  1.00  0.00           H  
ATOM   2741 1HH1 ARG B 169     136.228  45.766   5.945  1.00  0.00           H  
ATOM   2742 2HH1 ARG B 169     136.731  47.155   6.838  1.00  0.00           H  
ATOM   2743 1HH2 ARG B 169     137.274  45.474   9.807  1.00  0.00           H  
ATOM   2744 2HH2 ARG B 169     137.334  47.009   9.033  1.00  0.00           H  
ATOM   2745  N   ASP B 170     132.859  38.710  10.064  1.00  0.00           N  
ATOM   2746  CA  ASP B 170     132.404  38.129  11.313  1.00  0.00           C  
ATOM   2747  C   ASP B 170     132.782  36.655  11.292  1.00  0.00           C  
ATOM   2748  O   ASP B 170     132.240  35.868  10.518  1.00  0.00           O  
ATOM   2749  CB  ASP B 170     130.866  38.289  11.491  1.00  0.00           C  
ATOM   2750  CG  ASP B 170     130.446  37.969  12.909  1.00  0.00           C  
ATOM   2751  OD1 ASP B 170     130.117  36.798  13.231  1.00  0.00           O  
ATOM   2752  OD2 ASP B 170     130.467  38.903  13.754  1.00  0.00           O1-
ATOM   2753  HN  ASP B 170     132.505  38.285   9.238  1.00  0.00           H  
ATOM   2754  HA  ASP B 170     132.914  38.594  12.149  1.00  0.00           H  
ATOM   2755  HB1 ASP B 170     130.309  37.637  10.788  1.00  0.00           H  
ATOM   2756  HB2 ASP B 170     130.583  39.343  11.283  1.00  0.00           H  
ATOM   2757  N   HSD B 171     133.745  36.242  12.144  1.00  0.00           N  
ATOM   2758  CA  HSD B 171     134.100  34.837  12.280  1.00  0.00           C  
ATOM   2759  C   HSD B 171     133.015  34.041  12.987  1.00  0.00           C  
ATOM   2760  O   HSD B 171     132.730  32.908  12.621  1.00  0.00           O  
ATOM   2761  CB  HSD B 171     135.469  34.629  12.978  1.00  0.00           C  
ATOM   2762  CG  HSD B 171     135.951  33.197  12.962  1.00  0.00           C  
ATOM   2763  CD2 HSD B 171     136.537  32.477  11.964  1.00  0.00           C  
ATOM   2764  ND1 HSD B 171     135.798  32.318  14.010  1.00  0.00           N  
ATOM   2765  CE1 HSD B 171     136.288  31.122  13.610  1.00  0.00           C  
ATOM   2766  NE2 HSD B 171     136.753  31.167  12.377  1.00  0.00           N  
ATOM   2767  HN  HSD B 171     134.229  36.901  12.710  1.00  0.00           H  
ATOM   2768  HA  HSD B 171     134.187  34.420  11.284  1.00  0.00           H  
ATOM   2769  HB1 HSD B 171     135.430  34.996  14.025  1.00  0.00           H  
ATOM   2770  HB2 HSD B 171     136.225  35.232  12.429  1.00  0.00           H  
ATOM   2771  HD1 HSD B 171     135.331  32.483  14.901  1.00  0.00           H  
ATOM   2772  HD2 HSD B 171     136.817  32.794  10.967  1.00  0.00           H  
ATOM   2773  HE1 HSD B 171     136.273  30.232  14.243  1.00  0.00           H  
ATOM   2774  N   SER B 172     132.336  34.640  13.992  1.00  0.00           N  
ATOM   2775  CA  SER B 172     131.355  34.022  14.893  1.00  0.00           C  
ATOM   2776  C   SER B 172     130.197  33.368  14.172  1.00  0.00           C  
ATOM   2777  O   SER B 172     129.728  32.300  14.557  1.00  0.00           O  
ATOM   2778  CB  SER B 172     130.788  35.031  15.939  1.00  0.00           C  
ATOM   2779  OG  SER B 172     131.235  36.362  15.664  1.00  0.00           O  
ATOM   2780  HN  SER B 172     132.462  35.618  14.160  1.00  0.00           H  
ATOM   2781  HA  SER B 172     131.858  33.232  15.430  1.00  0.00           H  
ATOM   2782  HB1 SER B 172     131.163  34.738  16.947  1.00  0.00           H  
ATOM   2783  HB2 SER B 172     129.677  35.017  15.992  1.00  0.00           H  
ATOM   2784  HG1 SER B 172     130.728  36.667  14.874  1.00  0.00           H  
ATOM   2785  N   LEU B 173     129.761  33.974  13.057  1.00  0.00           N  
ATOM   2786  CA  LEU B 173     128.793  33.448  12.115  1.00  0.00           C  
ATOM   2787  C   LEU B 173     129.137  32.055  11.588  1.00  0.00           C  
ATOM   2788  O   LEU B 173     128.286  31.168  11.500  1.00  0.00           O  
ATOM   2789  CB  LEU B 173     128.786  34.443  10.929  1.00  0.00           C  
ATOM   2790  CG  LEU B 173     127.901  34.093   9.719  1.00  0.00           C  
ATOM   2791  CD1 LEU B 173     126.406  34.137  10.059  1.00  0.00           C  
ATOM   2792  CD2 LEU B 173     128.226  35.065   8.577  1.00  0.00           C  
ATOM   2793  HN  LEU B 173     130.113  34.896  12.851  1.00  0.00           H  
ATOM   2794  HA  LEU B 173     127.825  33.397  12.593  1.00  0.00           H  
ATOM   2795  HB1 LEU B 173     129.834  34.558  10.567  1.00  0.00           H  
ATOM   2796  HB2 LEU B 173     128.476  35.441  11.313  1.00  0.00           H  
ATOM   2797  HG  LEU B 173     128.147  33.066   9.360  1.00  0.00           H  
ATOM   2798 1HD1 LEU B 173     126.150  33.383  10.832  1.00  0.00           H  
ATOM   2799 2HD1 LEU B 173     125.802  33.929   9.150  1.00  0.00           H  
ATOM   2800 3HD1 LEU B 173     126.123  35.144  10.436  1.00  0.00           H  
ATOM   2801 1HD2 LEU B 173     128.023  36.106   8.903  1.00  0.00           H  
ATOM   2802 2HD2 LEU B 173     129.296  34.986   8.291  1.00  0.00           H  
ATOM   2803 3HD2 LEU B 173     127.601  34.842   7.690  1.00  0.00           H  
ATOM   2804  N   LEU B 174     130.417  31.825  11.244  1.00  0.00           N  
ATOM   2805  CA  LEU B 174     130.871  30.600  10.621  1.00  0.00           C  
ATOM   2806  C   LEU B 174     131.673  29.724  11.571  1.00  0.00           C  
ATOM   2807  O   LEU B 174     131.958  28.569  11.265  1.00  0.00           O  
ATOM   2808  CB  LEU B 174     131.735  30.957   9.389  1.00  0.00           C  
ATOM   2809  CG  LEU B 174     130.971  31.742   8.298  1.00  0.00           C  
ATOM   2810  CD1 LEU B 174     131.913  32.125   7.151  1.00  0.00           C  
ATOM   2811  CD2 LEU B 174     129.763  30.967   7.747  1.00  0.00           C  
ATOM   2812  HN  LEU B 174     131.107  32.536  11.388  1.00  0.00           H  
ATOM   2813  HA  LEU B 174     130.028  30.003  10.304  1.00  0.00           H  
ATOM   2814  HB1 LEU B 174     132.142  30.029   8.938  1.00  0.00           H  
ATOM   2815  HB2 LEU B 174     132.601  31.573   9.722  1.00  0.00           H  
ATOM   2816  HG  LEU B 174     130.595  32.692   8.751  1.00  0.00           H  
ATOM   2817 1HD1 LEU B 174     132.786  32.691   7.543  1.00  0.00           H  
ATOM   2818 2HD1 LEU B 174     131.383  32.758   6.410  1.00  0.00           H  
ATOM   2819 3HD1 LEU B 174     132.289  31.209   6.649  1.00  0.00           H  
ATOM   2820 1HD2 LEU B 174     130.088  29.989   7.335  1.00  0.00           H  
ATOM   2821 2HD2 LEU B 174     129.003  30.788   8.536  1.00  0.00           H  
ATOM   2822 3HD2 LEU B 174     129.274  31.539   6.931  1.00  0.00           H  
ATOM   2823  N   GLU B 175     131.985  30.219  12.783  1.00  0.00           N  
ATOM   2824  CA  GLU B 175     132.735  29.549  13.836  1.00  0.00           C  
ATOM   2825  C   GLU B 175     132.072  28.251  14.275  1.00  0.00           C  
ATOM   2826  O   GLU B 175     132.702  27.206  14.403  1.00  0.00           O  
ATOM   2827  CB  GLU B 175     132.876  30.552  15.013  1.00  0.00           C  
ATOM   2828  CG  GLU B 175     133.954  30.236  16.077  1.00  0.00           C  
ATOM   2829  CD  GLU B 175     134.219  31.439  16.979  1.00  0.00           C  
ATOM   2830  OE1 GLU B 175     134.614  32.512  16.447  1.00  0.00           O  
ATOM   2831  OE2 GLU B 175     134.053  31.312  18.219  1.00  0.00           O1-
ATOM   2832  HN  GLU B 175     131.801  31.187  12.954  1.00  0.00           H  
ATOM   2833  HA  GLU B 175     133.713  29.302  13.446  1.00  0.00           H  
ATOM   2834  HB1 GLU B 175     131.892  30.702  15.509  1.00  0.00           H  
ATOM   2835  HB2 GLU B 175     133.163  31.526  14.557  1.00  0.00           H  
ATOM   2836  HG1 GLU B 175     134.910  29.962  15.591  1.00  0.00           H  
ATOM   2837  HG2 GLU B 175     133.634  29.383  16.704  1.00  0.00           H  
ATOM   2838  N   GLY B 176     130.731  28.278  14.400  1.00  0.00           N  
ATOM   2839  CA  GLY B 176     129.899  27.121  14.702  1.00  0.00           C  
ATOM   2840  C   GLY B 176     129.587  26.227  13.524  1.00  0.00           C  
ATOM   2841  O   GLY B 176     128.790  25.300  13.647  1.00  0.00           O  
ATOM   2842  HN  GLY B 176     130.271  29.161  14.340  1.00  0.00           H  
ATOM   2843  HA1 GLY B 176     128.957  27.493  15.077  1.00  0.00           H  
ATOM   2844  HA2 GLY B 176     130.411  26.513  15.435  1.00  0.00           H  
ATOM   2845  N   CYS B 177     130.139  26.504  12.326  1.00  0.00           N  
ATOM   2846  CA  CYS B 177     129.872  25.709  11.130  1.00  0.00           C  
ATOM   2847  C   CYS B 177     131.133  25.140  10.508  1.00  0.00           C  
ATOM   2848  O   CYS B 177     131.127  24.027   9.991  1.00  0.00           O  
ATOM   2849  CB  CYS B 177     129.212  26.569  10.017  1.00  0.00           C  
ATOM   2850  SG  CYS B 177     127.603  27.246  10.523  1.00  0.00           S  
ATOM   2851  HN  CYS B 177     130.781  27.267  12.252  1.00  0.00           H  
ATOM   2852  HA  CYS B 177     129.236  24.864  11.358  1.00  0.00           H  
ATOM   2853  HB1 CYS B 177     129.071  25.936   9.111  1.00  0.00           H  
ATOM   2854  HB2 CYS B 177     129.899  27.398   9.737  1.00  0.00           H  
ATOM   2855  HG1 CYS B 177     128.099  28.208  11.293  1.00  0.00           H  
ATOM   2856  N   PHE B 178     132.250  25.888  10.550  1.00  0.00           N  
ATOM   2857  CA  PHE B 178     133.449  25.573   9.797  1.00  0.00           C  
ATOM   2858  C   PHE B 178     134.770  25.448  10.593  1.00  0.00           C  
ATOM   2859  O   PHE B 178     135.789  25.918  10.073  1.00  0.00           O  
ATOM   2860  CB  PHE B 178     133.575  26.669   8.689  1.00  0.00           C  
ATOM   2861  CG  PHE B 178     132.584  26.480   7.562  1.00  0.00           C  
ATOM   2862  CD1 PHE B 178     131.954  27.605   7.006  1.00  0.00           C  
ATOM   2863  CD2 PHE B 178     132.319  25.217   6.995  1.00  0.00           C  
ATOM   2864  CE1 PHE B 178     131.050  27.476   5.947  1.00  0.00           C  
ATOM   2865  CE2 PHE B 178     131.401  25.080   5.946  1.00  0.00           C  
ATOM   2866  CZ  PHE B 178     130.761  26.210   5.426  1.00  0.00           C  
ATOM   2867  HN  PHE B 178     132.239  26.795  10.976  1.00  0.00           H  
ATOM   2868  HA  PHE B 178     133.347  24.599   9.343  1.00  0.00           H  
ATOM   2869  HB1 PHE B 178     134.566  26.685   8.208  1.00  0.00           H  
ATOM   2870  HB2 PHE B 178     133.414  27.666   9.153  1.00  0.00           H  
ATOM   2871  HD1 PHE B 178     132.184  28.585   7.393  1.00  0.00           H  
ATOM   2872  HD2 PHE B 178     132.824  24.334   7.357  1.00  0.00           H  
ATOM   2873  HE1 PHE B 178     130.581  28.355   5.532  1.00  0.00           H  
ATOM   2874  HE2 PHE B 178     131.200  24.100   5.534  1.00  0.00           H  
ATOM   2875  HZ  PHE B 178     130.047  26.101   4.623  1.00  0.00           H  
ATOM   2876  N   PRO B 179     134.916  24.821  11.783  1.00  0.00           N  
ATOM   2877  CA  PRO B 179     136.211  24.637  12.452  1.00  0.00           C  
ATOM   2878  C   PRO B 179     137.320  23.953  11.666  1.00  0.00           C  
ATOM   2879  O   PRO B 179     138.489  24.129  12.007  1.00  0.00           O  
ATOM   2880  CB  PRO B 179     135.882  23.784  13.690  1.00  0.00           C  
ATOM   2881  CG  PRO B 179     134.444  24.159  14.027  1.00  0.00           C  
ATOM   2882  CD  PRO B 179     133.817  24.380  12.654  1.00  0.00           C  
ATOM   2883  HA  PRO B 179     136.572  25.625  12.699  1.00  0.00           H  
ATOM   2884  HB1 PRO B 179     136.577  23.990  14.530  1.00  0.00           H  
ATOM   2885  HB2 PRO B 179     135.917  22.697  13.448  1.00  0.00           H  
ATOM   2886  HG1 PRO B 179     134.431  25.124  14.584  1.00  0.00           H  
ATOM   2887  HG2 PRO B 179     133.919  23.387  14.625  1.00  0.00           H  
ATOM   2888  HD1 PRO B 179     133.032  25.161  12.759  1.00  0.00           H  
ATOM   2889  HD2 PRO B 179     133.381  23.443  12.247  1.00  0.00           H  
ATOM   2890  N   GLY B 180     137.003  23.136  10.646  1.00  0.00           N  
ATOM   2891  CA  GLY B 180     137.916  22.183  10.026  1.00  0.00           C  
ATOM   2892  C   GLY B 180     138.922  22.728   9.051  1.00  0.00           C  
ATOM   2893  O   GLY B 180     139.683  21.961   8.468  1.00  0.00           O  
ATOM   2894  HN  GLY B 180     136.044  23.067  10.348  1.00  0.00           H  
ATOM   2895  HA1 GLY B 180     137.310  21.474   9.483  1.00  0.00           H  
ATOM   2896  HA2 GLY B 180     138.482  21.702  10.811  1.00  0.00           H  
ATOM   2897  N   GLY B 181     138.953  24.053   8.830  1.00  0.00           N  
ATOM   2898  CA  GLY B 181     139.889  24.694   7.906  1.00  0.00           C  
ATOM   2899  C   GLY B 181     139.208  25.119   6.638  1.00  0.00           C  
ATOM   2900  O   GLY B 181     138.360  24.412   6.094  1.00  0.00           O  
ATOM   2901  HN  GLY B 181     138.330  24.633   9.349  1.00  0.00           H  
ATOM   2902  HA1 GLY B 181     140.675  24.004   7.626  1.00  0.00           H  
ATOM   2903  HA2 GLY B 181     140.270  25.580   8.392  1.00  0.00           H  
ATOM   2904  N   VAL B 182     139.535  26.322   6.143  1.00  0.00           N  
ATOM   2905  CA  VAL B 182     138.887  26.908   4.980  1.00  0.00           C  
ATOM   2906  C   VAL B 182     139.917  26.993   3.872  1.00  0.00           C  
ATOM   2907  O   VAL B 182     140.921  27.697   3.974  1.00  0.00           O  
ATOM   2908  CB  VAL B 182     138.313  28.292   5.274  1.00  0.00           C  
ATOM   2909  CG1 VAL B 182     137.639  28.874   4.017  1.00  0.00           C  
ATOM   2910  CG2 VAL B 182     137.276  28.184   6.410  1.00  0.00           C  
ATOM   2911  HN  VAL B 182     140.228  26.883   6.595  1.00  0.00           H  
ATOM   2912  HA  VAL B 182     138.083  26.274   4.633  1.00  0.00           H  
ATOM   2913  HB  VAL B 182     139.127  28.978   5.607  1.00  0.00           H  
ATOM   2914 1HG1 VAL B 182     138.379  29.072   3.215  1.00  0.00           H  
ATOM   2915 2HG1 VAL B 182     136.870  28.172   3.631  1.00  0.00           H  
ATOM   2916 3HG1 VAL B 182     137.140  29.836   4.266  1.00  0.00           H  
ATOM   2917 1HG2 VAL B 182     136.467  27.475   6.134  1.00  0.00           H  
ATOM   2918 2HG2 VAL B 182     136.819  29.178   6.601  1.00  0.00           H  
ATOM   2919 3HG2 VAL B 182     137.746  27.837   7.354  1.00  0.00           H  
ATOM   2920  N   HSD B 183     139.715  26.241   2.778  1.00  0.00           N  
ATOM   2921  CA  HSD B 183     140.752  26.047   1.784  1.00  0.00           C  
ATOM   2922  C   HSD B 183     140.307  26.521   0.421  1.00  0.00           C  
ATOM   2923  O   HSD B 183     139.393  25.972  -0.190  1.00  0.00           O  
ATOM   2924  CB  HSD B 183     141.135  24.558   1.692  1.00  0.00           C  
ATOM   2925  CG  HSD B 183     141.697  24.027   2.983  1.00  0.00           C  
ATOM   2926  CD2 HSD B 183     141.124  23.229   3.925  1.00  0.00           C  
ATOM   2927  ND1 HSD B 183     142.973  24.287   3.440  1.00  0.00           N  
ATOM   2928  CE1 HSD B 183     143.116  23.635   4.620  1.00  0.00           C  
ATOM   2929  NE2 HSD B 183     142.023  22.972   4.948  1.00  0.00           N  
ATOM   2930  HN  HSD B 183     138.876  25.695   2.680  1.00  0.00           H  
ATOM   2931  HA  HSD B 183     141.643  26.604   2.039  1.00  0.00           H  
ATOM   2932  HB1 HSD B 183     141.891  24.398   0.893  1.00  0.00           H  
ATOM   2933  HB2 HSD B 183     140.234  23.959   1.439  1.00  0.00           H  
ATOM   2934  HD1 HSD B 183     143.671  24.866   3.007  1.00  0.00           H  
ATOM   2935  HD2 HSD B 183     140.124  22.812   3.957  1.00  0.00           H  
ATOM   2936  HE1 HSD B 183     144.037  23.671   5.209  1.00  0.00           H  
ATOM   2937  N   TRP B 184     140.974  27.563  -0.104  1.00  0.00           N  
ATOM   2938  CA  TRP B 184     140.722  28.110  -1.419  1.00  0.00           C  
ATOM   2939  C   TRP B 184     141.570  27.407  -2.472  1.00  0.00           C  
ATOM   2940  O   TRP B 184     142.800  27.378  -2.377  1.00  0.00           O  
ATOM   2941  CB  TRP B 184     141.037  29.625  -1.385  1.00  0.00           C  
ATOM   2942  CG  TRP B 184     140.516  30.440  -2.553  1.00  0.00           C  
ATOM   2943  CD1 TRP B 184     141.073  30.630  -3.787  1.00  0.00           C  
ATOM   2944  CD2 TRP B 184     139.329  31.254  -2.515  1.00  0.00           C  
ATOM   2945  CE2 TRP B 184     139.239  31.909  -3.758  1.00  0.00           C  
ATOM   2946  CE3 TRP B 184     138.387  31.484  -1.516  1.00  0.00           C  
ATOM   2947  NE1 TRP B 184     140.311  31.515  -4.515  1.00  0.00           N  
ATOM   2948  CZ2 TRP B 184     138.198  32.784  -4.035  1.00  0.00           C  
ATOM   2949  CZ3 TRP B 184     137.354  32.395  -1.781  1.00  0.00           C  
ATOM   2950  CH2 TRP B 184     137.255  33.033  -3.026  1.00  0.00           C  
ATOM   2951  HN  TRP B 184     141.707  27.996   0.419  1.00  0.00           H  
ATOM   2952  HA  TRP B 184     139.684  27.963  -1.674  1.00  0.00           H  
ATOM   2953  HB1 TRP B 184     142.136  29.776  -1.298  1.00  0.00           H  
ATOM   2954  HB2 TRP B 184     140.580  30.039  -0.461  1.00  0.00           H  
ATOM   2955  HD1 TRP B 184     141.985  30.160  -4.129  1.00  0.00           H  
ATOM   2956  HE1 TRP B 184     140.325  31.646  -5.500  1.00  0.00           H  
ATOM   2957  HE3 TRP B 184     138.451  31.007  -0.554  1.00  0.00           H  
ATOM   2958  HZ2 TRP B 184     138.125  33.278  -4.991  1.00  0.00           H  
ATOM   2959  HZ3 TRP B 184     136.633  32.609  -1.007  1.00  0.00           H  
ATOM   2960  HH2 TRP B 184     136.452  33.733  -3.210  1.00  0.00           H  
ATOM   2961  N   VAL B 185     140.940  26.795  -3.496  1.00  0.00           N  
ATOM   2962  CA  VAL B 185     141.660  26.052  -4.521  1.00  0.00           C  
ATOM   2963  C   VAL B 185     141.181  26.451  -5.913  1.00  0.00           C  
ATOM   2964  O   VAL B 185     140.011  26.289  -6.265  1.00  0.00           O  
ATOM   2965  CB  VAL B 185     141.512  24.541  -4.327  1.00  0.00           C  
ATOM   2966  CG1 VAL B 185     142.251  23.762  -5.433  1.00  0.00           C  
ATOM   2967  CG2 VAL B 185     142.092  24.134  -2.955  1.00  0.00           C  
ATOM   2968  HN  VAL B 185     139.938  26.760  -3.546  1.00  0.00           H  
ATOM   2969  HA  VAL B 185     142.713  26.293  -4.482  1.00  0.00           H  
ATOM   2970  HB  VAL B 185     140.429  24.277  -4.342  1.00  0.00           H  
ATOM   2971 1HG1 VAL B 185     143.322  24.047  -5.438  1.00  0.00           H  
ATOM   2972 2HG1 VAL B 185     142.184  22.674  -5.232  1.00  0.00           H  
ATOM   2973 3HG1 VAL B 185     141.823  23.956  -6.439  1.00  0.00           H  
ATOM   2974 1HG2 VAL B 185     141.512  24.587  -2.124  1.00  0.00           H  
ATOM   2975 2HG2 VAL B 185     143.149  24.463  -2.861  1.00  0.00           H  
ATOM   2976 3HG2 VAL B 185     142.059  23.032  -2.827  1.00  0.00           H  
ATOM   2977  N   SER B 186     142.097  26.976  -6.760  1.00  0.00           N  
ATOM   2978  CA  SER B 186     141.810  27.335  -8.149  1.00  0.00           C  
ATOM   2979  C   SER B 186     141.658  26.133  -9.067  1.00  0.00           C  
ATOM   2980  O   SER B 186     142.570  25.317  -9.244  1.00  0.00           O  
ATOM   2981  CB  SER B 186     142.886  28.277  -8.754  1.00  0.00           C  
ATOM   2982  OG  SER B 186     142.471  28.865  -9.990  1.00  0.00           O  
ATOM   2983  HN  SER B 186     143.028  27.157  -6.440  1.00  0.00           H  
ATOM   2984  HA  SER B 186     140.869  27.865  -8.162  1.00  0.00           H  
ATOM   2985  HB1 SER B 186     143.842  27.726  -8.898  1.00  0.00           H  
ATOM   2986  HB2 SER B 186     143.079  29.100  -8.032  1.00  0.00           H  
ATOM   2987  HG1 SER B 186     141.949  29.662  -9.758  1.00  0.00           H  
ATOM   2988  N   VAL B 187     140.478  25.985  -9.694  1.00  0.00           N  
ATOM   2989  CA  VAL B 187     140.220  24.908 -10.630  1.00  0.00           C  
ATOM   2990  C   VAL B 187     140.410  25.382 -12.059  1.00  0.00           C  
ATOM   2991  O   VAL B 187     141.229  24.824 -12.783  1.00  0.00           O  
ATOM   2992  CB  VAL B 187     138.852  24.272 -10.446  1.00  0.00           C  
ATOM   2993  CG1 VAL B 187     138.797  22.977 -11.285  1.00  0.00           C  
ATOM   2994  CG2 VAL B 187     138.631  23.949  -8.954  1.00  0.00           C  
ATOM   2995  HN  VAL B 187     139.732  26.646  -9.545  1.00  0.00           H  
ATOM   2996  HA  VAL B 187     140.939  24.119 -10.473  1.00  0.00           H  
ATOM   2997  HB  VAL B 187     138.055  24.978 -10.774  1.00  0.00           H  
ATOM   2998 1HG1 VAL B 187     138.839  23.206 -12.373  1.00  0.00           H  
ATOM   2999 2HG1 VAL B 187     139.643  22.306 -11.031  1.00  0.00           H  
ATOM   3000 3HG1 VAL B 187     137.849  22.433 -11.092  1.00  0.00           H  
ATOM   3001 1HG2 VAL B 187     137.674  23.403  -8.819  1.00  0.00           H  
ATOM   3002 2HG2 VAL B 187     138.579  24.879  -8.347  1.00  0.00           H  
ATOM   3003 3HG2 VAL B 187     139.458  23.319  -8.566  1.00  0.00           H  
ATOM   3004  N   GLY B 188     139.704  26.443 -12.499  1.00  0.00           N  
ATOM   3005  CA  GLY B 188     139.763  26.910 -13.883  1.00  0.00           C  
ATOM   3006  C   GLY B 188     139.014  26.043 -14.868  1.00  0.00           C  
ATOM   3007  O   GLY B 188     138.365  25.055 -14.520  1.00  0.00           O  
ATOM   3008  HN  GLY B 188     139.028  26.893 -11.914  1.00  0.00           H  
ATOM   3009  HA1 GLY B 188     140.799  26.935 -14.194  1.00  0.00           H  
ATOM   3010  HA2 GLY B 188     139.304  27.886 -13.909  1.00  0.00           H  
ATOM   3011  N   LYS B 189     139.065  26.401 -16.167  1.00  0.00           N  
ATOM   3012  CA  LYS B 189     138.546  25.551 -17.227  1.00  0.00           C  
ATOM   3013  C   LYS B 189     139.467  24.354 -17.428  1.00  0.00           C  
ATOM   3014  O   LYS B 189     140.636  24.512 -17.777  1.00  0.00           O  
ATOM   3015  CB  LYS B 189     138.421  26.325 -18.566  1.00  0.00           C  
ATOM   3016  CG  LYS B 189     137.844  25.494 -19.728  1.00  0.00           C  
ATOM   3017  CD  LYS B 189     137.985  26.190 -21.094  1.00  0.00           C  
ATOM   3018  CE  LYS B 189     137.582  25.277 -22.260  1.00  0.00           C  
ATOM   3019  NZ  LYS B 189     137.670  25.977 -23.553  1.00  0.00           N1+
ATOM   3020  HN  LYS B 189     139.579  27.208 -16.453  1.00  0.00           H  
ATOM   3021  HA  LYS B 189     137.569  25.185 -16.939  1.00  0.00           H  
ATOM   3022  HB1 LYS B 189     139.428  26.702 -18.856  1.00  0.00           H  
ATOM   3023  HB2 LYS B 189     137.774  27.215 -18.405  1.00  0.00           H  
ATOM   3024  HG1 LYS B 189     136.773  25.262 -19.528  1.00  0.00           H  
ATOM   3025  HG2 LYS B 189     138.381  24.521 -19.801  1.00  0.00           H  
ATOM   3026  HD1 LYS B 189     139.048  26.494 -21.229  1.00  0.00           H  
ATOM   3027  HD2 LYS B 189     137.378  27.116 -21.100  1.00  0.00           H  
ATOM   3028  HE1 LYS B 189     136.540  24.909 -22.134  1.00  0.00           H  
ATOM   3029  HE2 LYS B 189     138.268  24.404 -22.290  1.00  0.00           H  
ATOM   3030  HZ1 LYS B 189     138.366  26.767 -23.523  1.00  0.00           H  
ATOM   3031  HZ2 LYS B 189     136.727  26.355 -23.819  1.00  0.00           H  
ATOM   3032  HZ3 LYS B 189     137.968  25.310 -24.305  1.00  0.00           H  
ATOM   3033  N   GLN B 190     138.980  23.121 -17.203  1.00  0.00           N  
ATOM   3034  CA  GLN B 190     139.808  21.932 -17.239  1.00  0.00           C  
ATOM   3035  C   GLN B 190     139.032  20.813 -17.889  1.00  0.00           C  
ATOM   3036  O   GLN B 190     137.890  20.552 -17.525  1.00  0.00           O  
ATOM   3037  CB  GLN B 190     140.181  21.451 -15.811  1.00  0.00           C  
ATOM   3038  CG  GLN B 190     141.064  22.426 -15.001  1.00  0.00           C  
ATOM   3039  CD  GLN B 190     142.518  22.469 -15.475  1.00  0.00           C  
ATOM   3040  NE2 GLN B 190     142.838  23.395 -16.402  1.00  0.00           N  
ATOM   3041  OE1 GLN B 190     143.368  21.715 -14.994  1.00  0.00           O  
ATOM   3042  HN  GLN B 190     138.022  22.972 -16.966  1.00  0.00           H  
ATOM   3043  HA  GLN B 190     140.696  22.099 -17.835  1.00  0.00           H  
ATOM   3044  HB1 GLN B 190     140.689  20.463 -15.861  1.00  0.00           H  
ATOM   3045  HB2 GLN B 190     139.232  21.306 -15.243  1.00  0.00           H  
ATOM   3046  HG1 GLN B 190     141.079  22.092 -13.944  1.00  0.00           H  
ATOM   3047  HG2 GLN B 190     140.638  23.450 -15.011  1.00  0.00           H  
ATOM   3048 1HE2 GLN B 190     143.792  23.514 -16.649  1.00  0.00           H  
ATOM   3049 2HE2 GLN B 190     142.116  23.973 -16.795  1.00  0.00           H  
ATOM   3050  N   ASP B 191     139.652  20.115 -18.855  1.00  0.00           N  
ATOM   3051  CA  ASP B 191     139.126  18.938 -19.510  1.00  0.00           C  
ATOM   3052  C   ASP B 191     139.043  17.721 -18.584  1.00  0.00           C  
ATOM   3053  O   ASP B 191     139.469  17.749 -17.431  1.00  0.00           O  
ATOM   3054  CB  ASP B 191     139.988  18.629 -20.766  1.00  0.00           C  
ATOM   3055  CG  ASP B 191     141.429  18.360 -20.392  1.00  0.00           C  
ATOM   3056  OD1 ASP B 191     141.874  17.191 -20.517  1.00  0.00           O  
ATOM   3057  OD2 ASP B 191     142.139  19.303 -19.956  1.00  0.00           O1-
ATOM   3058  HN  ASP B 191     140.595  20.310 -19.135  1.00  0.00           H  
ATOM   3059  HA  ASP B 191     138.112  19.157 -19.823  1.00  0.00           H  
ATOM   3060  HB1 ASP B 191     139.968  19.499 -21.455  1.00  0.00           H  
ATOM   3061  HB2 ASP B 191     139.586  17.752 -21.314  1.00  0.00           H  
ATOM   3062  N   LYS B 192     138.524  16.588 -19.089  1.00  0.00           N  
ATOM   3063  CA  LYS B 192     138.470  15.328 -18.369  1.00  0.00           C  
ATOM   3064  C   LYS B 192     139.840  14.823 -17.891  1.00  0.00           C  
ATOM   3065  O   LYS B 192     139.962  14.318 -16.771  1.00  0.00           O  
ATOM   3066  CB  LYS B 192     137.716  14.279 -19.233  1.00  0.00           C  
ATOM   3067  CG  LYS B 192     137.344  12.958 -18.532  1.00  0.00           C  
ATOM   3068  CD  LYS B 192     136.201  12.207 -19.257  1.00  0.00           C  
ATOM   3069  CE  LYS B 192     135.733  10.944 -18.518  1.00  0.00           C  
ATOM   3070  NZ  LYS B 192     134.563  10.297 -19.150  1.00  0.00           N1+
ATOM   3071  HN  LYS B 192     138.053  16.621 -19.976  1.00  0.00           H  
ATOM   3072  HA  LYS B 192     137.883  15.507 -17.478  1.00  0.00           H  
ATOM   3073  HB1 LYS B 192     138.282  14.071 -20.166  1.00  0.00           H  
ATOM   3074  HB2 LYS B 192     136.758  14.762 -19.542  1.00  0.00           H  
ATOM   3075  HG1 LYS B 192     137.007  13.191 -17.498  1.00  0.00           H  
ATOM   3076  HG2 LYS B 192     138.242  12.306 -18.463  1.00  0.00           H  
ATOM   3077  HD1 LYS B 192     136.539  11.942 -20.284  1.00  0.00           H  
ATOM   3078  HD2 LYS B 192     135.340  12.909 -19.356  1.00  0.00           H  
ATOM   3079  HE1 LYS B 192     135.448  11.211 -17.477  1.00  0.00           H  
ATOM   3080  HE2 LYS B 192     136.555  10.197 -18.478  1.00  0.00           H  
ATOM   3081  HZ1 LYS B 192     134.149   9.592 -18.488  1.00  0.00           H  
ATOM   3082  HZ2 LYS B 192     134.815   9.765 -20.006  1.00  0.00           H  
ATOM   3083  HZ3 LYS B 192     133.795  10.961 -19.421  1.00  0.00           H  
ATOM   3084  N   SER B 193     140.932  14.975 -18.684  1.00  0.00           N  
ATOM   3085  CA  SER B 193     142.288  14.683 -18.198  1.00  0.00           C  
ATOM   3086  C   SER B 193     142.776  15.693 -17.168  1.00  0.00           C  
ATOM   3087  O   SER B 193     143.292  15.322 -16.112  1.00  0.00           O  
ATOM   3088  CB  SER B 193     143.352  14.443 -19.321  1.00  0.00           C  
ATOM   3089  OG  SER B 193     143.833  15.629 -19.964  1.00  0.00           O  
ATOM   3090  HN  SER B 193     140.857  15.442 -19.568  1.00  0.00           H  
ATOM   3091  HA  SER B 193     142.229  13.743 -17.669  1.00  0.00           H  
ATOM   3092  HB1 SER B 193     142.912  13.760 -20.083  1.00  0.00           H  
ATOM   3093  HB2 SER B 193     144.223  13.914 -18.872  1.00  0.00           H  
ATOM   3094  HG1 SER B 193     143.032  16.140 -20.256  1.00  0.00           H  
ATOM   3095  N   GLY B 194     142.551  17.004 -17.426  1.00  0.00           N  
ATOM   3096  CA  GLY B 194     142.758  18.118 -16.496  1.00  0.00           C  
ATOM   3097  C   GLY B 194     142.155  17.938 -15.126  1.00  0.00           C  
ATOM   3098  O   GLY B 194     142.809  18.133 -14.102  1.00  0.00           O  
ATOM   3099  HN  GLY B 194     142.177  17.250 -18.326  1.00  0.00           H  
ATOM   3100  HA1 GLY B 194     142.291  18.987 -16.937  1.00  0.00           H  
ATOM   3101  HA2 GLY B 194     143.819  18.242 -16.358  1.00  0.00           H  
ATOM   3102  N   LEU B 195     140.876  17.521 -15.077  1.00  0.00           N  
ATOM   3103  CA  LEU B 195     140.134  17.226 -13.867  1.00  0.00           C  
ATOM   3104  C   LEU B 195     140.773  16.134 -13.030  1.00  0.00           C  
ATOM   3105  O   LEU B 195     140.934  16.284 -11.820  1.00  0.00           O  
ATOM   3106  CB  LEU B 195     138.687  16.803 -14.232  1.00  0.00           C  
ATOM   3107  CG  LEU B 195     137.785  16.387 -13.046  1.00  0.00           C  
ATOM   3108  CD1 LEU B 195     137.683  17.482 -11.974  1.00  0.00           C  
ATOM   3109  CD2 LEU B 195     136.390  16.000 -13.553  1.00  0.00           C  
ATOM   3110  HN  LEU B 195     140.363  17.446 -15.942  1.00  0.00           H  
ATOM   3111  HA  LEU B 195     140.113  18.122 -13.264  1.00  0.00           H  
ATOM   3112  HB1 LEU B 195     138.729  15.960 -14.955  1.00  0.00           H  
ATOM   3113  HB2 LEU B 195     138.202  17.653 -14.763  1.00  0.00           H  
ATOM   3114  HG  LEU B 195     138.220  15.477 -12.564  1.00  0.00           H  
ATOM   3115 1HD1 LEU B 195     138.661  17.642 -11.476  1.00  0.00           H  
ATOM   3116 2HD1 LEU B 195     136.940  17.188 -11.201  1.00  0.00           H  
ATOM   3117 3HD1 LEU B 195     137.358  18.434 -12.440  1.00  0.00           H  
ATOM   3118 1HD2 LEU B 195     135.920  16.851 -14.093  1.00  0.00           H  
ATOM   3119 2HD2 LEU B 195     136.458  15.143 -14.254  1.00  0.00           H  
ATOM   3120 3HD2 LEU B 195     135.729  15.708 -12.710  1.00  0.00           H  
ATOM   3121  N   LEU B 196     141.218  15.023 -13.654  1.00  0.00           N  
ATOM   3122  CA  LEU B 196     141.909  13.957 -12.947  1.00  0.00           C  
ATOM   3123  C   LEU B 196     143.223  14.421 -12.337  1.00  0.00           C  
ATOM   3124  O   LEU B 196     143.501  14.155 -11.170  1.00  0.00           O  
ATOM   3125  CB  LEU B 196     142.120  12.726 -13.859  1.00  0.00           C  
ATOM   3126  CG  LEU B 196     142.784  11.501 -13.187  1.00  0.00           C  
ATOM   3127  CD1 LEU B 196     142.004  10.989 -11.964  1.00  0.00           C  
ATOM   3128  CD2 LEU B 196     142.959  10.358 -14.196  1.00  0.00           C  
ATOM   3129  HN  LEU B 196     141.111  14.934 -14.643  1.00  0.00           H  
ATOM   3130  HA  LEU B 196     141.279  13.664 -12.119  1.00  0.00           H  
ATOM   3131  HB1 LEU B 196     142.728  13.026 -14.741  1.00  0.00           H  
ATOM   3132  HB2 LEU B 196     141.117  12.412 -14.222  1.00  0.00           H  
ATOM   3133  HG  LEU B 196     143.804  11.799 -12.844  1.00  0.00           H  
ATOM   3134 1HD1 LEU B 196     141.951  11.759 -11.167  1.00  0.00           H  
ATOM   3135 2HD1 LEU B 196     142.512  10.095 -11.540  1.00  0.00           H  
ATOM   3136 3HD1 LEU B 196     140.973  10.700 -12.256  1.00  0.00           H  
ATOM   3137 1HD2 LEU B 196     141.973   9.986 -14.546  1.00  0.00           H  
ATOM   3138 2HD2 LEU B 196     143.550  10.696 -15.073  1.00  0.00           H  
ATOM   3139 3HD2 LEU B 196     143.498   9.508 -13.722  1.00  0.00           H  
ATOM   3140  N   MET B 197     144.028  15.213 -13.073  1.00  0.00           N  
ATOM   3141  CA  MET B 197     145.229  15.827 -12.529  1.00  0.00           C  
ATOM   3142  C   MET B 197     144.942  16.782 -11.367  1.00  0.00           C  
ATOM   3143  O   MET B 197     145.604  16.747 -10.332  1.00  0.00           O  
ATOM   3144  CB  MET B 197     146.026  16.557 -13.638  1.00  0.00           C  
ATOM   3145  CG  MET B 197     146.550  15.596 -14.725  1.00  0.00           C  
ATOM   3146  SD  MET B 197     147.682  16.361 -15.929  1.00  0.00           S  
ATOM   3147  CE  MET B 197     146.452  17.336 -16.836  1.00  0.00           C  
ATOM   3148  HN  MET B 197     143.799  15.416 -14.027  1.00  0.00           H  
ATOM   3149  HA  MET B 197     145.849  15.036 -12.127  1.00  0.00           H  
ATOM   3150  HB1 MET B 197     146.902  17.071 -13.181  1.00  0.00           H  
ATOM   3151  HB2 MET B 197     145.380  17.329 -14.110  1.00  0.00           H  
ATOM   3152  HG1 MET B 197     145.688  15.142 -15.261  1.00  0.00           H  
ATOM   3153  HG2 MET B 197     147.078  14.760 -14.213  1.00  0.00           H  
ATOM   3154  HE1 MET B 197     146.901  17.806 -17.738  1.00  0.00           H  
ATOM   3155  HE2 MET B 197     145.608  16.698 -17.175  1.00  0.00           H  
ATOM   3156  HE3 MET B 197     146.040  18.150 -16.203  1.00  0.00           H  
ATOM   3157  N   LYS B 198     143.893  17.627 -11.466  1.00  0.00           N  
ATOM   3158  CA  LYS B 198     143.431  18.460 -10.364  1.00  0.00           C  
ATOM   3159  C   LYS B 198     142.981  17.659  -9.133  1.00  0.00           C  
ATOM   3160  O   LYS B 198     143.296  18.065  -8.010  1.00  0.00           O  
ATOM   3161  CB  LYS B 198     142.291  19.416 -10.809  1.00  0.00           C  
ATOM   3162  CG  LYS B 198     142.712  20.568 -11.747  1.00  0.00           C  
ATOM   3163  CD  LYS B 198     143.242  21.844 -11.047  1.00  0.00           C  
ATOM   3164  CE  LYS B 198     143.623  22.946 -12.061  1.00  0.00           C  
ATOM   3165  NZ  LYS B 198     143.915  24.261 -11.444  1.00  0.00           N1+
ATOM   3166  HN  LYS B 198     143.370  17.670 -12.326  1.00  0.00           H  
ATOM   3167  HA  LYS B 198     144.270  19.059 -10.040  1.00  0.00           H  
ATOM   3168  HB1 LYS B 198     141.788  19.867  -9.928  1.00  0.00           H  
ATOM   3169  HB2 LYS B 198     141.528  18.800 -11.339  1.00  0.00           H  
ATOM   3170  HG1 LYS B 198     141.801  20.866 -12.318  1.00  0.00           H  
ATOM   3171  HG2 LYS B 198     143.441  20.198 -12.500  1.00  0.00           H  
ATOM   3172  HD1 LYS B 198     144.124  21.595 -10.425  1.00  0.00           H  
ATOM   3173  HD2 LYS B 198     142.441  22.226 -10.376  1.00  0.00           H  
ATOM   3174  HE1 LYS B 198     142.776  23.084 -12.761  1.00  0.00           H  
ATOM   3175  HE2 LYS B 198     144.509  22.639 -12.657  1.00  0.00           H  
ATOM   3176  HZ1 LYS B 198     143.756  25.030 -12.149  1.00  0.00           H  
ATOM   3177  HZ2 LYS B 198     144.923  24.312 -11.160  1.00  0.00           H  
ATOM   3178  HZ3 LYS B 198     143.310  24.480 -10.619  1.00  0.00           H  
ATOM   3179  N   LEU B 199     142.262  16.523  -9.305  1.00  0.00           N  
ATOM   3180  CA  LEU B 199     141.892  15.570  -8.257  1.00  0.00           C  
ATOM   3181  C   LEU B 199     143.073  14.849  -7.608  1.00  0.00           C  
ATOM   3182  O   LEU B 199     143.163  14.760  -6.384  1.00  0.00           O  
ATOM   3183  CB  LEU B 199     140.933  14.476  -8.801  1.00  0.00           C  
ATOM   3184  CG  LEU B 199     139.504  14.952  -9.136  1.00  0.00           C  
ATOM   3185  CD1 LEU B 199     138.770  13.881  -9.958  1.00  0.00           C  
ATOM   3186  CD2 LEU B 199     138.691  15.277  -7.874  1.00  0.00           C  
ATOM   3187  HN  LEU B 199     141.953  16.277 -10.231  1.00  0.00           H  
ATOM   3188  HA  LEU B 199     141.397  16.115  -7.465  1.00  0.00           H  
ATOM   3189  HB1 LEU B 199     140.831  13.652  -8.059  1.00  0.00           H  
ATOM   3190  HB2 LEU B 199     141.383  14.040  -9.719  1.00  0.00           H  
ATOM   3191  HG  LEU B 199     139.571  15.873  -9.761  1.00  0.00           H  
ATOM   3192 1HD1 LEU B 199     139.314  13.674 -10.903  1.00  0.00           H  
ATOM   3193 2HD1 LEU B 199     137.744  14.224 -10.213  1.00  0.00           H  
ATOM   3194 3HD1 LEU B 199     138.688  12.936  -9.380  1.00  0.00           H  
ATOM   3195 1HD2 LEU B 199     138.612  14.377  -7.226  1.00  0.00           H  
ATOM   3196 2HD2 LEU B 199     139.160  16.093  -7.290  1.00  0.00           H  
ATOM   3197 3HD2 LEU B 199     137.660  15.589  -8.148  1.00  0.00           H  
ATOM   3198  N   GLN B 200     144.047  14.347  -8.397  1.00  0.00           N  
ATOM   3199  CA  GLN B 200     145.259  13.704  -7.897  1.00  0.00           C  
ATOM   3200  C   GLN B 200     146.091  14.663  -7.049  1.00  0.00           C  
ATOM   3201  O   GLN B 200     146.571  14.346  -5.957  1.00  0.00           O  
ATOM   3202  CB  GLN B 200     146.091  13.144  -9.085  1.00  0.00           C  
ATOM   3203  CG  GLN B 200     145.397  11.932  -9.756  1.00  0.00           C  
ATOM   3204  CD  GLN B 200     146.076  11.442 -11.045  1.00  0.00           C  
ATOM   3205  NE2 GLN B 200     146.162  10.099 -11.174  1.00  0.00           N  
ATOM   3206  OE1 GLN B 200     146.470  12.199 -11.937  1.00  0.00           O  
ATOM   3207  HN  GLN B 200     143.941  14.375  -9.398  1.00  0.00           H  
ATOM   3208  HA  GLN B 200     144.971  12.888  -7.248  1.00  0.00           H  
ATOM   3209  HB1 GLN B 200     147.092  12.818  -8.728  1.00  0.00           H  
ATOM   3210  HB2 GLN B 200     146.239  13.952  -9.836  1.00  0.00           H  
ATOM   3211  HG1 GLN B 200     144.353  12.188 -10.028  1.00  0.00           H  
ATOM   3212  HG2 GLN B 200     145.355  11.100  -9.022  1.00  0.00           H  
ATOM   3213 1HE2 GLN B 200     146.376   9.696 -12.070  1.00  0.00           H  
ATOM   3214 2HE2 GLN B 200     145.779   9.516 -10.450  1.00  0.00           H  
ATOM   3215  N   ASN B 201     146.194  15.918  -7.512  1.00  0.00           N  
ATOM   3216  CA  ASN B 201     146.775  17.009  -6.763  1.00  0.00           C  
ATOM   3217  C   ASN B 201     145.967  17.404  -5.509  1.00  0.00           C  
ATOM   3218  O   ASN B 201     146.548  17.838  -4.520  1.00  0.00           O  
ATOM   3219  CB  ASN B 201     147.001  18.236  -7.678  1.00  0.00           C  
ATOM   3220  CG  ASN B 201     147.973  17.942  -8.823  1.00  0.00           C  
ATOM   3221  ND2 ASN B 201     148.043  18.902  -9.774  1.00  0.00           N  
ATOM   3222  OD1 ASN B 201     148.670  16.931  -8.910  1.00  0.00           O  
ATOM   3223  HN  ASN B 201     145.886  16.122  -8.445  1.00  0.00           H  
ATOM   3224  HA  ASN B 201     147.742  16.677  -6.400  1.00  0.00           H  
ATOM   3225  HB1 ASN B 201     147.438  19.064  -7.085  1.00  0.00           H  
ATOM   3226  HB2 ASN B 201     146.033  18.560  -8.112  1.00  0.00           H  
ATOM   3227 1HD2 ASN B 201     147.549  19.765  -9.649  1.00  0.00           H  
ATOM   3228 2HD2 ASN B 201     148.649  18.749 -10.550  1.00  0.00           H  
ATOM   3229  N   LEU B 202     144.612  17.261  -5.477  1.00  0.00           N  
ATOM   3230  CA  LEU B 202     143.827  17.431  -4.244  1.00  0.00           C  
ATOM   3231  C   LEU B 202     144.156  16.398  -3.182  1.00  0.00           C  
ATOM   3232  O   LEU B 202     144.312  16.737  -2.015  1.00  0.00           O  
ATOM   3233  CB  LEU B 202     142.281  17.347  -4.423  1.00  0.00           C  
ATOM   3234  CG  LEU B 202     141.584  18.550  -5.077  1.00  0.00           C  
ATOM   3235  CD1 LEU B 202     140.070  18.300  -5.143  1.00  0.00           C  
ATOM   3236  CD2 LEU B 202     141.851  19.858  -4.317  1.00  0.00           C  
ATOM   3237  HN  LEU B 202     144.127  16.894  -6.269  1.00  0.00           H  
ATOM   3238  HA  LEU B 202     144.092  18.381  -3.803  1.00  0.00           H  
ATOM   3239  HB1 LEU B 202     141.804  17.246  -3.417  1.00  0.00           H  
ATOM   3240  HB2 LEU B 202     142.022  16.426  -4.987  1.00  0.00           H  
ATOM   3241  HG  LEU B 202     141.938  18.631  -6.123  1.00  0.00           H  
ATOM   3242 1HD1 LEU B 202     139.850  17.349  -5.669  1.00  0.00           H  
ATOM   3243 2HD1 LEU B 202     139.553  19.128  -5.672  1.00  0.00           H  
ATOM   3244 3HD1 LEU B 202     139.645  18.225  -4.117  1.00  0.00           H  
ATOM   3245 1HD2 LEU B 202     141.513  19.747  -3.261  1.00  0.00           H  
ATOM   3246 2HD2 LEU B 202     142.924  20.133  -4.304  1.00  0.00           H  
ATOM   3247 3HD2 LEU B 202     141.268  20.692  -4.761  1.00  0.00           H  
ATOM   3248  N   CYS B 203     144.300  15.113  -3.567  1.00  0.00           N  
ATOM   3249  CA  CYS B 203     144.605  14.023  -2.645  1.00  0.00           C  
ATOM   3250  C   CYS B 203     145.931  14.238  -1.927  1.00  0.00           C  
ATOM   3251  O   CYS B 203     146.072  13.996  -0.733  1.00  0.00           O  
ATOM   3252  CB  CYS B 203     144.595  12.667  -3.397  1.00  0.00           C  
ATOM   3253  SG  CYS B 203     144.355  11.222  -2.304  1.00  0.00           S  
ATOM   3254  HN  CYS B 203     144.130  14.866  -4.523  1.00  0.00           H  
ATOM   3255  HA  CYS B 203     143.834  14.018  -1.885  1.00  0.00           H  
ATOM   3256  HB1 CYS B 203     145.524  12.562  -4.000  1.00  0.00           H  
ATOM   3257  HB2 CYS B 203     143.748  12.698  -4.119  1.00  0.00           H  
ATOM   3258  HG1 CYS B 203     145.482  11.332  -1.600  1.00  0.00           H  
ATOM   3259  N   THR B 204     146.910  14.798  -2.664  1.00  0.00           N  
ATOM   3260  CA  THR B 204     148.207  15.252  -2.158  1.00  0.00           C  
ATOM   3261  C   THR B 204     148.080  16.327  -1.079  1.00  0.00           C  
ATOM   3262  O   THR B 204     148.804  16.332  -0.085  1.00  0.00           O  
ATOM   3263  CB  THR B 204     149.085  15.811  -3.279  1.00  0.00           C  
ATOM   3264  CG2 THR B 204     150.510  16.101  -2.781  1.00  0.00           C  
ATOM   3265  OG1 THR B 204     149.219  14.871  -4.343  1.00  0.00           O  
ATOM   3266  HN  THR B 204     146.721  14.954  -3.628  1.00  0.00           H  
ATOM   3267  HA  THR B 204     148.704  14.403  -1.709  1.00  0.00           H  
ATOM   3268  HB  THR B 204     148.644  16.750  -3.688  1.00  0.00           H  
ATOM   3269  HG1 THR B 204     148.348  14.746  -4.745  1.00  0.00           H  
ATOM   3270 1HG2 THR B 204     150.520  16.900  -2.010  1.00  0.00           H  
ATOM   3271 2HG2 THR B 204     151.150  16.440  -3.622  1.00  0.00           H  
ATOM   3272 3HG2 THR B 204     150.961  15.184  -2.346  1.00  0.00           H  
ATOM   3273  N   ARG B 205     147.127  17.274  -1.223  1.00  0.00           N  
ATOM   3274  CA  ARG B 205     146.941  18.376  -0.289  1.00  0.00           C  
ATOM   3275  C   ARG B 205     146.278  17.979   1.029  1.00  0.00           C  
ATOM   3276  O   ARG B 205     146.347  18.721   2.009  1.00  0.00           O  
ATOM   3277  CB  ARG B 205     146.114  19.529  -0.921  1.00  0.00           C  
ATOM   3278  CG  ARG B 205     146.849  20.284  -2.049  1.00  0.00           C  
ATOM   3279  CD  ARG B 205     146.074  21.500  -2.572  1.00  0.00           C  
ATOM   3280  NE  ARG B 205     146.919  22.150  -3.633  1.00  0.00           N  
ATOM   3281  CZ  ARG B 205     147.441  23.383  -3.569  1.00  0.00           C  
ATOM   3282  NH1 ARG B 205     147.347  24.183  -2.521  1.00  0.00           N1+
ATOM   3283  NH2 ARG B 205     148.136  23.827  -4.615  1.00  0.00           N  
ATOM   3284  HN  ARG B 205     146.485  17.238  -1.986  1.00  0.00           H  
ATOM   3285  HA  ARG B 205     147.916  18.761  -0.028  1.00  0.00           H  
ATOM   3286  HB1 ARG B 205     145.880  20.282  -0.129  1.00  0.00           H  
ATOM   3287  HB2 ARG B 205     145.147  19.126  -1.294  1.00  0.00           H  
ATOM   3288  HG1 ARG B 205     147.070  19.584  -2.882  1.00  0.00           H  
ATOM   3289  HG2 ARG B 205     147.823  20.643  -1.644  1.00  0.00           H  
ATOM   3290  HD1 ARG B 205     145.842  22.209  -1.746  1.00  0.00           H  
ATOM   3291  HD2 ARG B 205     145.111  21.178  -3.026  1.00  0.00           H  
ATOM   3292  HE  ARG B 205     147.206  21.637  -4.440  1.00  0.00           H  
ATOM   3293 1HH1 ARG B 205     147.130  23.784  -1.617  1.00  0.00           H  
ATOM   3294 2HH1 ARG B 205     147.951  24.987  -2.527  1.00  0.00           H  
ATOM   3295 1HH2 ARG B 205     148.275  23.219  -5.388  1.00  0.00           H  
ATOM   3296 2HH2 ARG B 205     148.597  24.710  -4.517  1.00  0.00           H  
ATOM   3297  N   LEU B 206     145.642  16.792   1.111  1.00  0.00           N  
ATOM   3298  CA  LEU B 206     144.960  16.349   2.319  1.00  0.00           C  
ATOM   3299  C   LEU B 206     145.839  15.473   3.205  1.00  0.00           C  
ATOM   3300  O   LEU B 206     145.390  15.000   4.249  1.00  0.00           O  
ATOM   3301  CB  LEU B 206     143.665  15.571   1.977  1.00  0.00           C  
ATOM   3302  CG  LEU B 206     142.561  16.391   1.276  1.00  0.00           C  
ATOM   3303  CD1 LEU B 206     141.352  15.486   0.998  1.00  0.00           C  
ATOM   3304  CD2 LEU B 206     142.114  17.615   2.094  1.00  0.00           C  
ATOM   3305  HN  LEU B 206     145.580  16.192   0.316  1.00  0.00           H  
ATOM   3306  HA  LEU B 206     144.690  17.200   2.926  1.00  0.00           H  
ATOM   3307  HB1 LEU B 206     143.226  15.159   2.914  1.00  0.00           H  
ATOM   3308  HB2 LEU B 206     143.932  14.713   1.322  1.00  0.00           H  
ATOM   3309  HG  LEU B 206     142.960  16.751   0.298  1.00  0.00           H  
ATOM   3310 1HD1 LEU B 206     141.667  14.581   0.438  1.00  0.00           H  
ATOM   3311 2HD1 LEU B 206     140.590  16.029   0.402  1.00  0.00           H  
ATOM   3312 3HD1 LEU B 206     140.887  15.161   1.953  1.00  0.00           H  
ATOM   3313 1HD2 LEU B 206     141.779  17.306   3.107  1.00  0.00           H  
ATOM   3314 2HD2 LEU B 206     142.940  18.347   2.203  1.00  0.00           H  
ATOM   3315 3HD2 LEU B 206     141.269  18.129   1.588  1.00  0.00           H  
ATOM   3316  N   ASP B 207     147.122  15.286   2.833  1.00  0.00           N  
ATOM   3317  CA  ASP B 207     148.106  14.604   3.649  1.00  0.00           C  
ATOM   3318  C   ASP B 207     149.410  15.398   3.601  1.00  0.00           C  
ATOM   3319  O   ASP B 207     150.362  15.058   2.899  1.00  0.00           O  
ATOM   3320  CB  ASP B 207     148.297  13.143   3.153  1.00  0.00           C  
ATOM   3321  CG  ASP B 207     149.222  12.333   4.040  1.00  0.00           C  
ATOM   3322  OD1 ASP B 207     149.361  12.659   5.250  1.00  0.00           O  
ATOM   3323  OD2 ASP B 207     149.807  11.344   3.534  1.00  0.00           O1-
ATOM   3324  HN  ASP B 207     147.439  15.642   1.958  1.00  0.00           H  
ATOM   3325  HA  ASP B 207     147.774  14.609   4.679  1.00  0.00           H  
ATOM   3326  HB1 ASP B 207     148.703  13.140   2.121  1.00  0.00           H  
ATOM   3327  HB2 ASP B 207     147.313  12.632   3.142  1.00  0.00           H  
ATOM   3328  N   GLN B 208     149.486  16.515   4.347  1.00  0.00           N  
ATOM   3329  CA  GLN B 208     150.618  17.427   4.348  1.00  0.00           C  
ATOM   3330  C   GLN B 208     151.947  16.821   4.799  1.00  0.00           C  
ATOM   3331  O   GLN B 208     152.986  17.071   4.184  1.00  0.00           O  
ATOM   3332  CB  GLN B 208     150.302  18.659   5.228  1.00  0.00           C  
ATOM   3333  CG  GLN B 208     149.260  19.616   4.603  1.00  0.00           C  
ATOM   3334  CD  GLN B 208     148.875  20.704   5.608  1.00  0.00           C  
ATOM   3335  NE2 GLN B 208     147.561  20.961   5.776  1.00  0.00           N  
ATOM   3336  OE1 GLN B 208     149.743  21.312   6.240  1.00  0.00           O  
ATOM   3337  HN  GLN B 208     148.694  16.789   4.911  1.00  0.00           H  
ATOM   3338  HA  GLN B 208     150.772  17.764   3.333  1.00  0.00           H  
ATOM   3339  HB1 GLN B 208     151.232  19.245   5.414  1.00  0.00           H  
ATOM   3340  HB2 GLN B 208     149.920  18.295   6.209  1.00  0.00           H  
ATOM   3341  HG1 GLN B 208     148.354  19.054   4.298  1.00  0.00           H  
ATOM   3342  HG2 GLN B 208     149.688  20.111   3.709  1.00  0.00           H  
ATOM   3343 1HE2 GLN B 208     147.318  21.659   6.455  1.00  0.00           H  
ATOM   3344 2HE2 GLN B 208     146.871  20.398   5.319  1.00  0.00           H  
ATOM   3345  N   ASP B 209     151.965  15.993   5.863  1.00  0.00           N  
ATOM   3346  CA  ASP B 209     153.195  15.484   6.449  1.00  0.00           C  
ATOM   3347  C   ASP B 209     153.605  14.106   5.929  1.00  0.00           C  
ATOM   3348  O   ASP B 209     154.619  13.564   6.369  1.00  0.00           O  
ATOM   3349  CB  ASP B 209     153.155  15.521   8.012  1.00  0.00           C  
ATOM   3350  CG  ASP B 209     152.119  14.631   8.673  1.00  0.00           C  
ATOM   3351  OD1 ASP B 209     151.109  14.255   8.029  1.00  0.00           O  
ATOM   3352  OD2 ASP B 209     152.278  14.347   9.892  1.00  0.00           O1-
ATOM   3353  HN  ASP B 209     151.120  15.737   6.338  1.00  0.00           H  
ATOM   3354  HA  ASP B 209     154.005  16.143   6.166  1.00  0.00           H  
ATOM   3355  HB1 ASP B 209     152.956  16.561   8.344  1.00  0.00           H  
ATOM   3356  HB2 ASP B 209     154.148  15.225   8.411  1.00  0.00           H  
ATOM   3357  N   GLU B 210     152.861  13.542   4.951  1.00  0.00           N  
ATOM   3358  CA  GLU B 210     153.094  12.225   4.368  1.00  0.00           C  
ATOM   3359  C   GLU B 210     152.836  11.099   5.360  1.00  0.00           C  
ATOM   3360  O   GLU B 210     153.648  10.189   5.543  1.00  0.00           O  
ATOM   3361  CB  GLU B 210     154.487  12.009   3.704  1.00  0.00           C  
ATOM   3362  CG  GLU B 210     154.926  13.057   2.653  1.00  0.00           C  
ATOM   3363  CD  GLU B 210     156.268  12.704   2.029  1.00  0.00           C  
ATOM   3364  OE1 GLU B 210     156.726  11.537   2.165  1.00  0.00           O  
ATOM   3365  OE2 GLU B 210     156.875  13.589   1.370  1.00  0.00           O1-
ATOM   3366  HN  GLU B 210     152.029  14.007   4.657  1.00  0.00           H  
ATOM   3367  HA  GLU B 210     152.346  12.109   3.596  1.00  0.00           H  
ATOM   3368  HB1 GLU B 210     154.467  11.011   3.209  1.00  0.00           H  
ATOM   3369  HB2 GLU B 210     155.262  11.977   4.503  1.00  0.00           H  
ATOM   3370  HG1 GLU B 210     155.020  14.050   3.138  1.00  0.00           H  
ATOM   3371  HG2 GLU B 210     154.176  13.124   1.839  1.00  0.00           H  
ATOM   3372  N   SER B 211     151.689  11.147   6.054  1.00  0.00           N  
ATOM   3373  CA  SER B 211     151.255  10.097   6.962  1.00  0.00           C  
ATOM   3374  C   SER B 211     150.848   8.824   6.230  1.00  0.00           C  
ATOM   3375  O   SER B 211     151.145   7.704   6.657  1.00  0.00           O  
ATOM   3376  CB  SER B 211     150.138  10.591   7.922  1.00  0.00           C  
ATOM   3377  OG  SER B 211     148.934  10.961   7.246  1.00  0.00           O  
ATOM   3378  HN  SER B 211     151.027  11.879   5.855  1.00  0.00           H  
ATOM   3379  HA  SER B 211     152.100   9.830   7.581  1.00  0.00           H  
ATOM   3380  HB1 SER B 211     150.525  11.478   8.474  1.00  0.00           H  
ATOM   3381  HB2 SER B 211     149.908   9.800   8.670  1.00  0.00           H  
ATOM   3382  HG1 SER B 211     149.186  11.546   6.494  1.00  0.00           H  
ATOM   3383  N   PHE B 212     150.181   8.967   5.072  1.00  0.00           N  
ATOM   3384  CA  PHE B 212     149.724   7.880   4.231  1.00  0.00           C  
ATOM   3385  C   PHE B 212     150.746   7.561   3.145  1.00  0.00           C  
ATOM   3386  O   PHE B 212     151.820   8.157   3.049  1.00  0.00           O  
ATOM   3387  CB  PHE B 212     148.335   8.209   3.619  1.00  0.00           C  
ATOM   3388  CG  PHE B 212     147.319   8.298   4.729  1.00  0.00           C  
ATOM   3389  CD1 PHE B 212     146.871   9.545   5.192  1.00  0.00           C  
ATOM   3390  CD2 PHE B 212     146.859   7.133   5.367  1.00  0.00           C  
ATOM   3391  CE1 PHE B 212     146.013   9.634   6.295  1.00  0.00           C  
ATOM   3392  CE2 PHE B 212     145.997   7.217   6.468  1.00  0.00           C  
ATOM   3393  CZ  PHE B 212     145.585   8.469   6.942  1.00  0.00           C  
ATOM   3394  HN  PHE B 212     150.016   9.891   4.696  1.00  0.00           H  
ATOM   3395  HA  PHE B 212     149.639   6.984   4.832  1.00  0.00           H  
ATOM   3396  HB1 PHE B 212     147.994   7.425   2.915  1.00  0.00           H  
ATOM   3397  HB2 PHE B 212     148.380   9.184   3.087  1.00  0.00           H  
ATOM   3398  HD1 PHE B 212     147.238  10.449   4.728  1.00  0.00           H  
ATOM   3399  HD2 PHE B 212     147.206   6.168   5.026  1.00  0.00           H  
ATOM   3400  HE1 PHE B 212     145.711  10.606   6.659  1.00  0.00           H  
ATOM   3401  HE2 PHE B 212     145.675   6.317   6.974  1.00  0.00           H  
ATOM   3402  HZ  PHE B 212     144.945   8.538   7.810  1.00  0.00           H  
ATOM   3403  N   SER B 213     150.467   6.546   2.299  1.00  0.00           N  
ATOM   3404  CA  SER B 213     151.288   6.240   1.129  1.00  0.00           C  
ATOM   3405  C   SER B 213     151.337   7.385   0.123  1.00  0.00           C  
ATOM   3406  O   SER B 213     150.353   8.093  -0.078  1.00  0.00           O  
ATOM   3407  CB  SER B 213     150.796   4.956   0.403  1.00  0.00           C  
ATOM   3408  OG  SER B 213     151.645   4.568  -0.684  1.00  0.00           O  
ATOM   3409  HN  SER B 213     149.611   6.030   2.395  1.00  0.00           H  
ATOM   3410  HA  SER B 213     152.297   6.065   1.473  1.00  0.00           H  
ATOM   3411  HB1 SER B 213     149.758   5.113   0.030  1.00  0.00           H  
ATOM   3412  HB2 SER B 213     150.761   4.132   1.152  1.00  0.00           H  
ATOM   3413  HG1 SER B 213     151.520   3.606  -0.796  1.00  0.00           H  
ATOM   3414  N   GLN B 214     152.471   7.568  -0.588  1.00  0.00           N  
ATOM   3415  CA  GLN B 214     152.627   8.661  -1.536  1.00  0.00           C  
ATOM   3416  C   GLN B 214     152.047   8.315  -2.903  1.00  0.00           C  
ATOM   3417  O   GLN B 214     152.109   9.101  -3.853  1.00  0.00           O  
ATOM   3418  CB  GLN B 214     154.115   8.976  -1.812  1.00  0.00           C  
ATOM   3419  CG  GLN B 214     154.957   9.441  -0.606  1.00  0.00           C  
ATOM   3420  CD  GLN B 214     156.361   9.754  -1.119  1.00  0.00           C  
ATOM   3421  NE2 GLN B 214     157.047  10.743  -0.516  1.00  0.00           N  
ATOM   3422  OE1 GLN B 214     156.836   9.139  -2.082  1.00  0.00           O  
ATOM   3423  HN  GLN B 214     153.262   6.984  -0.427  1.00  0.00           H  
ATOM   3424  HA  GLN B 214     152.123   9.545  -1.164  1.00  0.00           H  
ATOM   3425  HB1 GLN B 214     154.161   9.790  -2.575  1.00  0.00           H  
ATOM   3426  HB2 GLN B 214     154.586   8.068  -2.254  1.00  0.00           H  
ATOM   3427  HG1 GLN B 214     155.026   8.646   0.164  1.00  0.00           H  
ATOM   3428  HG2 GLN B 214     154.509  10.350  -0.150  1.00  0.00           H  
ATOM   3429 1HE2 GLN B 214     157.971  10.935  -0.836  1.00  0.00           H  
ATOM   3430 2HE2 GLN B 214     156.695  11.180   0.322  1.00  0.00           H  
ATOM   3431  N   ARG B 215     151.467   7.110  -3.050  1.00  0.00           N  
ATOM   3432  CA  ARG B 215     150.655   6.756  -4.194  1.00  0.00           C  
ATOM   3433  C   ARG B 215     149.414   7.637  -4.319  1.00  0.00           C  
ATOM   3434  O   ARG B 215     148.806   8.053  -3.330  1.00  0.00           O  
ATOM   3435  CB  ARG B 215     150.292   5.252  -4.174  1.00  0.00           C  
ATOM   3436  CG  ARG B 215     151.508   4.370  -4.525  1.00  0.00           C  
ATOM   3437  CD  ARG B 215     151.219   2.865  -4.494  1.00  0.00           C  
ATOM   3438  NE  ARG B 215     152.311   2.215  -5.291  1.00  0.00           N  
ATOM   3439  CZ  ARG B 215     152.118   1.064  -5.948  1.00  0.00           C  
ATOM   3440  NH1 ARG B 215     151.217   0.171  -5.566  1.00  0.00           N1+
ATOM   3441  NH2 ARG B 215     152.847   0.835  -7.031  1.00  0.00           N  
ATOM   3442  HN  ARG B 215     151.485   6.464  -2.288  1.00  0.00           H  
ATOM   3443  HA  ARG B 215     151.248   6.942  -5.080  1.00  0.00           H  
ATOM   3444  HB1 ARG B 215     149.489   5.045  -4.919  1.00  0.00           H  
ATOM   3445  HB2 ARG B 215     149.897   4.983  -3.169  1.00  0.00           H  
ATOM   3446  HG1 ARG B 215     152.350   4.584  -3.829  1.00  0.00           H  
ATOM   3447  HG2 ARG B 215     151.832   4.665  -5.551  1.00  0.00           H  
ATOM   3448  HD1 ARG B 215     150.231   2.663  -4.971  1.00  0.00           H  
ATOM   3449  HD2 ARG B 215     151.215   2.471  -3.453  1.00  0.00           H  
ATOM   3450  HE  ARG B 215     153.030   2.787  -5.685  1.00  0.00           H  
ATOM   3451 1HH1 ARG B 215     151.053   0.158  -4.566  1.00  0.00           H  
ATOM   3452 2HH1 ARG B 215     151.259  -0.710  -6.012  1.00  0.00           H  
ATOM   3453 1HH2 ARG B 215     153.429   1.605  -7.315  1.00  0.00           H  
ATOM   3454 2HH2 ARG B 215     152.429   0.316  -7.780  1.00  0.00           H  
ATOM   3455  N   LEU B 216     149.035   7.960  -5.568  1.00  0.00           N  
ATOM   3456  CA  LEU B 216     147.952   8.867  -5.882  1.00  0.00           C  
ATOM   3457  C   LEU B 216     146.855   8.056  -6.542  1.00  0.00           C  
ATOM   3458  O   LEU B 216     147.190   7.108  -7.255  1.00  0.00           O  
ATOM   3459  CB  LEU B 216     148.393   9.970  -6.883  1.00  0.00           C  
ATOM   3460  CG  LEU B 216     149.507  10.904  -6.374  1.00  0.00           C  
ATOM   3461  CD1 LEU B 216     149.859  11.943  -7.449  1.00  0.00           C  
ATOM   3462  CD2 LEU B 216     149.132  11.617  -5.069  1.00  0.00           C  
ATOM   3463  HN  LEU B 216     149.490   7.565  -6.358  1.00  0.00           H  
ATOM   3464  HA  LEU B 216     147.575   9.306  -4.971  1.00  0.00           H  
ATOM   3465  HB1 LEU B 216     147.517  10.600  -7.150  1.00  0.00           H  
ATOM   3466  HB2 LEU B 216     148.749   9.484  -7.819  1.00  0.00           H  
ATOM   3467  HG  LEU B 216     150.417  10.286  -6.181  1.00  0.00           H  
ATOM   3468 1HD1 LEU B 216     150.134  11.440  -8.400  1.00  0.00           H  
ATOM   3469 2HD1 LEU B 216     150.719  12.562  -7.114  1.00  0.00           H  
ATOM   3470 3HD1 LEU B 216     148.997  12.619  -7.631  1.00  0.00           H  
ATOM   3471 1HD2 LEU B 216     148.212  12.223  -5.202  1.00  0.00           H  
ATOM   3472 2HD2 LEU B 216     148.967  10.892  -4.246  1.00  0.00           H  
ATOM   3473 3HD2 LEU B 216     149.954  12.297  -4.756  1.00  0.00           H  
ATOM   3474  N   PRO B 217     145.566   8.339  -6.333  1.00  0.00           N  
ATOM   3475  CA  PRO B 217     144.477   7.652  -7.024  1.00  0.00           C  
ATOM   3476  C   PRO B 217     144.594   7.632  -8.539  1.00  0.00           C  
ATOM   3477  O   PRO B 217     144.946   8.648  -9.133  1.00  0.00           O  
ATOM   3478  CB  PRO B 217     143.214   8.377  -6.541  1.00  0.00           C  
ATOM   3479  CG  PRO B 217     143.695   9.787  -6.196  1.00  0.00           C  
ATOM   3480  CD  PRO B 217     145.086   9.529  -5.623  1.00  0.00           C  
ATOM   3481  HA  PRO B 217     144.516   6.619  -6.721  1.00  0.00           H  
ATOM   3482  HB1 PRO B 217     142.848   7.883  -5.614  1.00  0.00           H  
ATOM   3483  HB2 PRO B 217     142.398   8.372  -7.293  1.00  0.00           H  
ATOM   3484  HG1 PRO B 217     143.027  10.311  -5.482  1.00  0.00           H  
ATOM   3485  HG2 PRO B 217     143.783  10.384  -7.132  1.00  0.00           H  
ATOM   3486  HD1 PRO B 217     145.026   9.289  -4.538  1.00  0.00           H  
ATOM   3487  HD2 PRO B 217     145.738  10.416  -5.779  1.00  0.00           H  
ATOM   3488  N   LEU B 218     144.304   6.495  -9.192  1.00  0.00           N  
ATOM   3489  CA  LEU B 218     144.605   6.306 -10.597  1.00  0.00           C  
ATOM   3490  C   LEU B 218     143.413   6.611 -11.484  1.00  0.00           C  
ATOM   3491  O   LEU B 218     143.512   6.593 -12.710  1.00  0.00           O  
ATOM   3492  CB  LEU B 218     145.008   4.830 -10.848  1.00  0.00           C  
ATOM   3493  CG  LEU B 218     146.173   4.317  -9.974  1.00  0.00           C  
ATOM   3494  CD1 LEU B 218     146.418   2.826 -10.253  1.00  0.00           C  
ATOM   3495  CD2 LEU B 218     147.464   5.125 -10.176  1.00  0.00           C  
ATOM   3496  HN  LEU B 218     143.982   5.670  -8.699  1.00  0.00           H  
ATOM   3497  HA  LEU B 218     145.413   6.959 -10.902  1.00  0.00           H  
ATOM   3498  HB1 LEU B 218     145.288   4.698 -11.916  1.00  0.00           H  
ATOM   3499  HB2 LEU B 218     144.131   4.176 -10.640  1.00  0.00           H  
ATOM   3500  HG  LEU B 218     145.874   4.406  -8.901  1.00  0.00           H  
ATOM   3501 1HD1 LEU B 218     145.489   2.243 -10.073  1.00  0.00           H  
ATOM   3502 2HD1 LEU B 218     147.209   2.430  -9.582  1.00  0.00           H  
ATOM   3503 3HD1 LEU B 218     146.736   2.673 -11.305  1.00  0.00           H  
ATOM   3504 1HD2 LEU B 218     147.765   5.113 -11.245  1.00  0.00           H  
ATOM   3505 2HD2 LEU B 218     147.323   6.177  -9.851  1.00  0.00           H  
ATOM   3506 3HD2 LEU B 218     148.280   4.681  -9.567  1.00  0.00           H  
ATOM   3507  N   ASN B 219     142.246   6.913 -10.888  1.00  0.00           N  
ATOM   3508  CA  ASN B 219     141.045   7.212 -11.634  1.00  0.00           C  
ATOM   3509  C   ASN B 219     140.051   7.964 -10.750  1.00  0.00           C  
ATOM   3510  O   ASN B 219     140.243   8.064  -9.539  1.00  0.00           O  
ATOM   3511  CB  ASN B 219     140.438   5.934 -12.289  1.00  0.00           C  
ATOM   3512  CG  ASN B 219     139.768   4.998 -11.291  1.00  0.00           C  
ATOM   3513  ND2 ASN B 219     140.494   4.000 -10.749  1.00  0.00           N  
ATOM   3514  OD1 ASN B 219     138.579   5.181 -11.018  1.00  0.00           O  
ATOM   3515  HN  ASN B 219     142.191   6.943  -9.892  1.00  0.00           H  
ATOM   3516  HA  ASN B 219     141.319   7.901 -12.424  1.00  0.00           H  
ATOM   3517  HB1 ASN B 219     141.224   5.384 -12.845  1.00  0.00           H  
ATOM   3518  HB2 ASN B 219     139.666   6.233 -13.025  1.00  0.00           H  
ATOM   3519 1HD2 ASN B 219     141.468   3.919 -10.945  1.00  0.00           H  
ATOM   3520 2HD2 ASN B 219     140.021   3.331 -10.178  1.00  0.00           H  
ATOM   3521  N   ILE B 220     138.964   8.515 -11.336  1.00  0.00           N  
ATOM   3522  CA  ILE B 220     137.945   9.293 -10.624  1.00  0.00           C  
ATOM   3523  C   ILE B 220     137.220   8.523  -9.514  1.00  0.00           C  
ATOM   3524  O   ILE B 220     137.046   9.042  -8.412  1.00  0.00           O  
ATOM   3525  CB  ILE B 220     136.939   9.927 -11.598  1.00  0.00           C  
ATOM   3526  CG1 ILE B 220     137.671  10.912 -12.548  1.00  0.00           C  
ATOM   3527  CG2 ILE B 220     135.802  10.653 -10.834  1.00  0.00           C  
ATOM   3528  CD  ILE B 220     136.781  11.480 -13.663  1.00  0.00           C  
ATOM   3529  HN  ILE B 220     138.868   8.457 -12.334  1.00  0.00           H  
ATOM   3530  HA  ILE B 220     138.455  10.103 -10.123  1.00  0.00           H  
ATOM   3531  HB  ILE B 220     136.482   9.120 -12.216  1.00  0.00           H  
ATOM   3532 1HG1 ILE B 220     138.531  10.397 -13.028  1.00  0.00           H  
ATOM   3533 2HG1 ILE B 220     138.081  11.751 -11.945  1.00  0.00           H  
ATOM   3534 1HG2 ILE B 220     135.194   9.946 -10.232  1.00  0.00           H  
ATOM   3535 2HG2 ILE B 220     135.101  11.143 -11.542  1.00  0.00           H  
ATOM   3536 3HG2 ILE B 220     136.216  11.430 -10.158  1.00  0.00           H  
ATOM   3537  HD1 ILE B 220     136.301  10.655 -14.230  1.00  0.00           H  
ATOM   3538  HD2 ILE B 220     137.384  12.089 -14.369  1.00  0.00           H  
ATOM   3539  HD3 ILE B 220     135.979  12.126 -13.245  1.00  0.00           H  
ATOM   3540  N   GLU B 221     136.820   7.252  -9.744  1.00  0.00           N  
ATOM   3541  CA  GLU B 221     136.117   6.419  -8.772  1.00  0.00           C  
ATOM   3542  C   GLU B 221     136.950   6.159  -7.523  1.00  0.00           C  
ATOM   3543  O   GLU B 221     136.486   6.267  -6.386  1.00  0.00           O  
ATOM   3544  CB  GLU B 221     135.744   5.042  -9.390  1.00  0.00           C  
ATOM   3545  CG  GLU B 221     134.971   5.134 -10.725  1.00  0.00           C  
ATOM   3546  CD  GLU B 221     134.709   3.778 -11.348  1.00  0.00           C  
ATOM   3547  OE1 GLU B 221     135.659   2.981 -11.593  1.00  0.00           O  
ATOM   3548  OE2 GLU B 221     133.536   3.483 -11.689  1.00  0.00           O1-
ATOM   3549  HN  GLU B 221     137.010   6.809 -10.614  1.00  0.00           H  
ATOM   3550  HA  GLU B 221     135.218   6.938  -8.466  1.00  0.00           H  
ATOM   3551  HB1 GLU B 221     135.117   4.479  -8.662  1.00  0.00           H  
ATOM   3552  HB2 GLU B 221     136.671   4.452  -9.564  1.00  0.00           H  
ATOM   3553  HG1 GLU B 221     135.543   5.728 -11.465  1.00  0.00           H  
ATOM   3554  HG2 GLU B 221     133.995   5.639 -10.562  1.00  0.00           H  
ATOM   3555  N   GLU B 222     138.245   5.850  -7.727  1.00  0.00           N  
ATOM   3556  CA  GLU B 222     139.226   5.725  -6.669  1.00  0.00           C  
ATOM   3557  C   GLU B 222     139.476   7.039  -5.941  1.00  0.00           C  
ATOM   3558  O   GLU B 222     139.514   7.096  -4.714  1.00  0.00           O  
ATOM   3559  CB  GLU B 222     140.558   5.203  -7.255  1.00  0.00           C  
ATOM   3560  CG  GLU B 222     141.651   4.946  -6.191  1.00  0.00           C  
ATOM   3561  CD  GLU B 222     142.971   4.497  -6.788  1.00  0.00           C  
ATOM   3562  OE1 GLU B 222     143.065   4.319  -8.025  1.00  0.00           O  
ATOM   3563  OE2 GLU B 222     143.943   4.369  -5.995  1.00  0.00           O1-
ATOM   3564  HN  GLU B 222     138.565   5.728  -8.664  1.00  0.00           H  
ATOM   3565  HA  GLU B 222     138.852   5.018  -5.939  1.00  0.00           H  
ATOM   3566  HB1 GLU B 222     140.936   5.927  -8.011  1.00  0.00           H  
ATOM   3567  HB2 GLU B 222     140.352   4.249  -7.790  1.00  0.00           H  
ATOM   3568  HG1 GLU B 222     141.312   4.179  -5.467  1.00  0.00           H  
ATOM   3569  HG2 GLU B 222     141.853   5.877  -5.626  1.00  0.00           H  
ATOM   3570  N   ALA B 223     139.613   8.157  -6.688  1.00  0.00           N  
ATOM   3571  CA  ALA B 223     139.843   9.480  -6.140  1.00  0.00           C  
ATOM   3572  C   ALA B 223     138.735   9.945  -5.216  1.00  0.00           C  
ATOM   3573  O   ALA B 223     139.000  10.497  -4.151  1.00  0.00           O  
ATOM   3574  CB  ALA B 223     140.039  10.504  -7.277  1.00  0.00           C  
ATOM   3575  HN  ALA B 223     139.577   8.095  -7.688  1.00  0.00           H  
ATOM   3576  HA  ALA B 223     140.737   9.436  -5.536  1.00  0.00           H  
ATOM   3577  HB1 ALA B 223     140.283  11.507  -6.867  1.00  0.00           H  
ATOM   3578  HB2 ALA B 223     139.117  10.586  -7.891  1.00  0.00           H  
ATOM   3579  HB3 ALA B 223     140.869  10.181  -7.941  1.00  0.00           H  
ATOM   3580  N   LYS B 224     137.470   9.668  -5.583  1.00  0.00           N  
ATOM   3581  CA  LYS B 224     136.306   9.969  -4.778  1.00  0.00           C  
ATOM   3582  C   LYS B 224     136.336   9.308  -3.401  1.00  0.00           C  
ATOM   3583  O   LYS B 224     136.120   9.959  -2.379  1.00  0.00           O  
ATOM   3584  CB  LYS B 224     135.043   9.515  -5.550  1.00  0.00           C  
ATOM   3585  CG  LYS B 224     133.741  10.017  -4.918  1.00  0.00           C  
ATOM   3586  CD  LYS B 224     132.477   9.467  -5.591  1.00  0.00           C  
ATOM   3587  CE  LYS B 224     131.201  10.027  -4.952  1.00  0.00           C  
ATOM   3588  NZ  LYS B 224     130.007   9.331  -5.451  1.00  0.00           N1+
ATOM   3589  HN  LYS B 224     137.296   9.241  -6.475  1.00  0.00           H  
ATOM   3590  HA  LYS B 224     136.273  11.039  -4.621  1.00  0.00           H  
ATOM   3591  HB1 LYS B 224     135.025   8.405  -5.622  1.00  0.00           H  
ATOM   3592  HB2 LYS B 224     135.103   9.908  -6.590  1.00  0.00           H  
ATOM   3593  HG1 LYS B 224     133.730  11.130  -4.957  1.00  0.00           H  
ATOM   3594  HG2 LYS B 224     133.717   9.717  -3.847  1.00  0.00           H  
ATOM   3595  HD1 LYS B 224     132.488   8.355  -5.501  1.00  0.00           H  
ATOM   3596  HD2 LYS B 224     132.497   9.718  -6.675  1.00  0.00           H  
ATOM   3597  HE1 LYS B 224     131.096  11.113  -5.163  1.00  0.00           H  
ATOM   3598  HE2 LYS B 224     131.234   9.873  -3.850  1.00  0.00           H  
ATOM   3599  HZ1 LYS B 224     130.090   8.307  -5.213  1.00  0.00           H  
ATOM   3600  HZ2 LYS B 224     129.884   9.440  -6.484  1.00  0.00           H  
ATOM   3601  HZ3 LYS B 224     129.162   9.685  -4.946  1.00  0.00           H  
ATOM   3602  N   ASP B 225     136.679   8.003  -3.328  1.00  0.00           N  
ATOM   3603  CA  ASP B 225     136.899   7.313  -2.069  1.00  0.00           C  
ATOM   3604  C   ASP B 225     138.072   7.868  -1.279  1.00  0.00           C  
ATOM   3605  O   ASP B 225     137.959   8.147  -0.086  1.00  0.00           O  
ATOM   3606  CB  ASP B 225     137.203   5.818  -2.318  1.00  0.00           C  
ATOM   3607  CG  ASP B 225     135.979   5.014  -2.670  1.00  0.00           C  
ATOM   3608  OD1 ASP B 225     134.830   5.523  -2.637  1.00  0.00           O  
ATOM   3609  OD2 ASP B 225     136.165   3.795  -2.922  1.00  0.00           O1-
ATOM   3610  HN  ASP B 225     136.824   7.471  -4.160  1.00  0.00           H  
ATOM   3611  HA  ASP B 225     136.029   7.433  -1.439  1.00  0.00           H  
ATOM   3612  HB1 ASP B 225     137.626   5.345  -1.402  1.00  0.00           H  
ATOM   3613  HB2 ASP B 225     137.943   5.709  -3.139  1.00  0.00           H  
ATOM   3614  N   ARG B 226     139.234   8.078  -1.935  1.00  0.00           N  
ATOM   3615  CA  ARG B 226     140.433   8.533  -1.258  1.00  0.00           C  
ATOM   3616  C   ARG B 226     140.281   9.906  -0.620  1.00  0.00           C  
ATOM   3617  O   ARG B 226     140.723  10.108   0.510  1.00  0.00           O  
ATOM   3618  CB  ARG B 226     141.692   8.491  -2.165  1.00  0.00           C  
ATOM   3619  CG  ARG B 226     142.022   7.075  -2.687  1.00  0.00           C  
ATOM   3620  CD  ARG B 226     143.504   6.679  -2.616  1.00  0.00           C  
ATOM   3621  NE  ARG B 226     143.647   5.377  -3.348  1.00  0.00           N  
ATOM   3622  CZ  ARG B 226     143.542   4.149  -2.819  1.00  0.00           C  
ATOM   3623  NH1 ARG B 226     143.354   3.911  -1.532  1.00  0.00           N1+
ATOM   3624  NH2 ARG B 226     143.604   3.126  -3.666  1.00  0.00           N  
ATOM   3625  HN  ARG B 226     139.302   7.851  -2.910  1.00  0.00           H  
ATOM   3626  HA  ARG B 226     140.599   7.849  -0.437  1.00  0.00           H  
ATOM   3627  HB1 ARG B 226     142.565   8.861  -1.583  1.00  0.00           H  
ATOM   3628  HB2 ARG B 226     141.551   9.178  -3.028  1.00  0.00           H  
ATOM   3629  HG1 ARG B 226     141.684   7.013  -3.743  1.00  0.00           H  
ATOM   3630  HG2 ARG B 226     141.432   6.323  -2.116  1.00  0.00           H  
ATOM   3631  HD1 ARG B 226     143.856   6.582  -1.564  1.00  0.00           H  
ATOM   3632  HD2 ARG B 226     144.133   7.440  -3.130  1.00  0.00           H  
ATOM   3633  HE  ARG B 226     143.810   5.344  -4.342  1.00  0.00           H  
ATOM   3634 1HH1 ARG B 226     143.054   4.670  -0.956  1.00  0.00           H  
ATOM   3635 2HH1 ARG B 226     143.039   2.981  -1.305  1.00  0.00           H  
ATOM   3636 1HH2 ARG B 226     143.815   3.382  -4.623  1.00  0.00           H  
ATOM   3637 2HH2 ARG B 226     143.800   2.197  -3.341  1.00  0.00           H  
ATOM   3638  N   LEU B 227     139.621  10.860  -1.310  1.00  0.00           N  
ATOM   3639  CA  LEU B 227     139.261  12.154  -0.757  1.00  0.00           C  
ATOM   3640  C   LEU B 227     138.246  12.075   0.381  1.00  0.00           C  
ATOM   3641  O   LEU B 227     138.438  12.689   1.429  1.00  0.00           O  
ATOM   3642  CB  LEU B 227     138.701  13.079  -1.869  1.00  0.00           C  
ATOM   3643  CG  LEU B 227     139.721  13.439  -2.972  1.00  0.00           C  
ATOM   3644  CD1 LEU B 227     139.020  14.069  -4.185  1.00  0.00           C  
ATOM   3645  CD2 LEU B 227     140.834  14.364  -2.461  1.00  0.00           C  
ATOM   3646  HN  LEU B 227     139.299  10.675  -2.243  1.00  0.00           H  
ATOM   3647  HA  LEU B 227     140.151  12.599  -0.332  1.00  0.00           H  
ATOM   3648  HB1 LEU B 227     138.323  14.024  -1.422  1.00  0.00           H  
ATOM   3649  HB2 LEU B 227     137.835  12.566  -2.348  1.00  0.00           H  
ATOM   3650  HG  LEU B 227     140.201  12.495  -3.326  1.00  0.00           H  
ATOM   3651 1HD1 LEU B 227     138.250  13.375  -4.585  1.00  0.00           H  
ATOM   3652 2HD1 LEU B 227     139.755  14.283  -4.989  1.00  0.00           H  
ATOM   3653 3HD1 LEU B 227     138.519  15.018  -3.905  1.00  0.00           H  
ATOM   3654 1HD2 LEU B 227     140.405  15.308  -2.063  1.00  0.00           H  
ATOM   3655 2HD2 LEU B 227     141.419  13.870  -1.658  1.00  0.00           H  
ATOM   3656 3HD2 LEU B 227     141.527  14.614  -3.291  1.00  0.00           H  
ATOM   3657  N   ARG B 228     137.159  11.282   0.228  1.00  0.00           N  
ATOM   3658  CA  ARG B 228     136.111  11.149   1.233  1.00  0.00           C  
ATOM   3659  C   ARG B 228     136.601  10.573   2.554  1.00  0.00           C  
ATOM   3660  O   ARG B 228     136.307  11.097   3.626  1.00  0.00           O  
ATOM   3661  CB  ARG B 228     134.961  10.266   0.683  1.00  0.00           C  
ATOM   3662  CG  ARG B 228     133.741  10.121   1.621  1.00  0.00           C  
ATOM   3663  CD  ARG B 228     132.529   9.381   1.025  1.00  0.00           C  
ATOM   3664  NE  ARG B 228     132.889   7.941   0.819  1.00  0.00           N  
ATOM   3665  CZ  ARG B 228     133.271   7.392  -0.339  1.00  0.00           C  
ATOM   3666  NH1 ARG B 228     133.383   8.071  -1.476  1.00  0.00           N1+
ATOM   3667  NH2 ARG B 228     133.597   6.103  -0.354  1.00  0.00           N  
ATOM   3668  HN  ARG B 228     137.009  10.781  -0.626  1.00  0.00           H  
ATOM   3669  HA  ARG B 228     135.723  12.137   1.445  1.00  0.00           H  
ATOM   3670  HB1 ARG B 228     135.362   9.259   0.434  1.00  0.00           H  
ATOM   3671  HB2 ARG B 228     134.615  10.725  -0.271  1.00  0.00           H  
ATOM   3672  HG1 ARG B 228     133.400  11.145   1.900  1.00  0.00           H  
ATOM   3673  HG2 ARG B 228     134.040   9.604   2.560  1.00  0.00           H  
ATOM   3674  HD1 ARG B 228     132.179   9.847   0.082  1.00  0.00           H  
ATOM   3675  HD2 ARG B 228     131.682   9.416   1.747  1.00  0.00           H  
ATOM   3676  HE  ARG B 228     132.736   7.288   1.560  1.00  0.00           H  
ATOM   3677 1HH1 ARG B 228     133.194   9.055  -1.493  1.00  0.00           H  
ATOM   3678 2HH1 ARG B 228     133.744   7.566  -2.255  1.00  0.00           H  
ATOM   3679 1HH2 ARG B 228     133.630   5.608   0.526  1.00  0.00           H  
ATOM   3680 2HH2 ARG B 228     134.031   5.746  -1.200  1.00  0.00           H  
ATOM   3681  N   ILE B 229     137.418   9.501   2.510  1.00  0.00           N  
ATOM   3682  CA  ILE B 229     137.998   8.867   3.690  1.00  0.00           C  
ATOM   3683  C   ILE B 229     138.943   9.807   4.442  1.00  0.00           C  
ATOM   3684  O   ILE B 229     138.976   9.836   5.675  1.00  0.00           O  
ATOM   3685  CB  ILE B 229     138.681   7.544   3.329  1.00  0.00           C  
ATOM   3686  CG1 ILE B 229     137.662   6.549   2.716  1.00  0.00           C  
ATOM   3687  CG2 ILE B 229     139.332   6.904   4.577  1.00  0.00           C  
ATOM   3688  CD  ILE B 229     138.331   5.408   1.939  1.00  0.00           C  
ATOM   3689  HN  ILE B 229     137.629   9.080   1.623  1.00  0.00           H  
ATOM   3690  HA  ILE B 229     137.188   8.645   4.372  1.00  0.00           H  
ATOM   3691  HB  ILE B 229     139.465   7.746   2.562  1.00  0.00           H  
ATOM   3692 1HG1 ILE B 229     136.980   7.075   2.012  1.00  0.00           H  
ATOM   3693 2HG1 ILE B 229     137.025   6.135   3.529  1.00  0.00           H  
ATOM   3694 1HG2 ILE B 229     140.140   7.535   4.997  1.00  0.00           H  
ATOM   3695 2HG2 ILE B 229     139.776   5.919   4.325  1.00  0.00           H  
ATOM   3696 3HG2 ILE B 229     138.563   6.744   5.362  1.00  0.00           H  
ATOM   3697  HD1 ILE B 229     138.892   5.815   1.069  1.00  0.00           H  
ATOM   3698  HD2 ILE B 229     137.566   4.701   1.550  1.00  0.00           H  
ATOM   3699  HD3 ILE B 229     139.046   4.847   2.575  1.00  0.00           H  
ATOM   3700  N   LEU B 230     139.745  10.623   3.724  1.00  0.00           N  
ATOM   3701  CA  LEU B 230     140.555  11.668   4.338  1.00  0.00           C  
ATOM   3702  C   LEU B 230     139.736  12.797   4.958  1.00  0.00           C  
ATOM   3703  O   LEU B 230     139.966  13.186   6.103  1.00  0.00           O  
ATOM   3704  CB  LEU B 230     141.568  12.252   3.321  1.00  0.00           C  
ATOM   3705  CG  LEU B 230     142.660  11.249   2.886  1.00  0.00           C  
ATOM   3706  CD1 LEU B 230     143.456  11.781   1.686  1.00  0.00           C  
ATOM   3707  CD2 LEU B 230     143.625  10.910   4.031  1.00  0.00           C  
ATOM   3708  HN  LEU B 230     139.727  10.604   2.724  1.00  0.00           H  
ATOM   3709  HA  LEU B 230     141.106  11.237   5.159  1.00  0.00           H  
ATOM   3710  HB1 LEU B 230     142.080  13.138   3.760  1.00  0.00           H  
ATOM   3711  HB2 LEU B 230     141.012  12.592   2.419  1.00  0.00           H  
ATOM   3712  HG  LEU B 230     142.156  10.312   2.557  1.00  0.00           H  
ATOM   3713 1HD1 LEU B 230     142.773  12.067   0.858  1.00  0.00           H  
ATOM   3714 2HD1 LEU B 230     144.157  11.005   1.313  1.00  0.00           H  
ATOM   3715 3HD1 LEU B 230     144.052  12.668   1.986  1.00  0.00           H  
ATOM   3716 1HD2 LEU B 230     144.141  11.831   4.381  1.00  0.00           H  
ATOM   3717 2HD2 LEU B 230     143.098  10.457   4.895  1.00  0.00           H  
ATOM   3718 3HD2 LEU B 230     144.400  10.194   3.682  1.00  0.00           H  
ATOM   3719  N   MET B 231     138.718  13.335   4.254  1.00  0.00           N  
ATOM   3720  CA  MET B 231     137.883  14.387   4.812  1.00  0.00           C  
ATOM   3721  C   MET B 231     137.070  13.953   6.021  1.00  0.00           C  
ATOM   3722  O   MET B 231     137.057  14.630   7.041  1.00  0.00           O  
ATOM   3723  CB  MET B 231     136.949  15.021   3.755  1.00  0.00           C  
ATOM   3724  CG  MET B 231     137.714  15.869   2.722  1.00  0.00           C  
ATOM   3725  SD  MET B 231     136.627  16.872   1.670  1.00  0.00           S  
ATOM   3726  CE  MET B 231     137.981  17.765   0.860  1.00  0.00           C  
ATOM   3727  HN  MET B 231     138.517  13.040   3.315  1.00  0.00           H  
ATOM   3728  HA  MET B 231     138.538  15.165   5.170  1.00  0.00           H  
ATOM   3729  HB1 MET B 231     136.220  15.695   4.266  1.00  0.00           H  
ATOM   3730  HB2 MET B 231     136.367  14.228   3.237  1.00  0.00           H  
ATOM   3731  HG1 MET B 231     138.341  15.199   2.093  1.00  0.00           H  
ATOM   3732  HG2 MET B 231     138.406  16.546   3.272  1.00  0.00           H  
ATOM   3733  HE1 MET B 231     138.625  18.283   1.602  1.00  0.00           H  
ATOM   3734  HE2 MET B 231     138.621  17.071   0.277  1.00  0.00           H  
ATOM   3735  HE3 MET B 231     137.583  18.527   0.155  1.00  0.00           H  
ATOM   3736  N   LEU B 232     136.427  12.779   5.970  1.00  0.00           N  
ATOM   3737  CA  LEU B 232     135.609  12.258   7.048  1.00  0.00           C  
ATOM   3738  C   LEU B 232     136.355  11.985   8.356  1.00  0.00           C  
ATOM   3739  O   LEU B 232     135.873  12.312   9.444  1.00  0.00           O  
ATOM   3740  CB  LEU B 232     134.923  10.986   6.502  1.00  0.00           C  
ATOM   3741  CG  LEU B 232     134.082  10.138   7.471  1.00  0.00           C  
ATOM   3742  CD1 LEU B 232     132.991  10.918   8.217  1.00  0.00           C  
ATOM   3743  CD2 LEU B 232     133.438   9.002   6.671  1.00  0.00           C  
ATOM   3744  HN  LEU B 232     136.443  12.235   5.125  1.00  0.00           H  
ATOM   3745  HA  LEU B 232     134.855  12.998   7.279  1.00  0.00           H  
ATOM   3746  HB1 LEU B 232     135.710  10.325   6.072  1.00  0.00           H  
ATOM   3747  HB2 LEU B 232     134.272  11.297   5.653  1.00  0.00           H  
ATOM   3748  HG  LEU B 232     134.770   9.691   8.229  1.00  0.00           H  
ATOM   3749 1HD1 LEU B 232     133.416  11.755   8.809  1.00  0.00           H  
ATOM   3750 2HD1 LEU B 232     132.461  10.241   8.921  1.00  0.00           H  
ATOM   3751 3HD1 LEU B 232     132.243  11.317   7.502  1.00  0.00           H  
ATOM   3752 1HD2 LEU B 232     132.580   9.381   6.077  1.00  0.00           H  
ATOM   3753 2HD2 LEU B 232     134.165   8.554   5.962  1.00  0.00           H  
ATOM   3754 3HD2 LEU B 232     133.066   8.213   7.355  1.00  0.00           H  
ATOM   3755  N   ARG B 233     137.567  11.391   8.297  1.00  0.00           N  
ATOM   3756  CA  ARG B 233     138.257  10.988   9.511  1.00  0.00           C  
ATOM   3757  C   ARG B 233     139.301  11.984  10.004  1.00  0.00           C  
ATOM   3758  O   ARG B 233     139.706  11.895  11.165  1.00  0.00           O  
ATOM   3759  CB  ARG B 233     138.997   9.644   9.309  1.00  0.00           C  
ATOM   3760  CG  ARG B 233     138.128   8.482   8.791  1.00  0.00           C  
ATOM   3761  CD  ARG B 233     138.953   7.203   8.604  1.00  0.00           C  
ATOM   3762  NE  ARG B 233     138.061   6.171   7.998  1.00  0.00           N  
ATOM   3763  CZ  ARG B 233     138.416   4.900   7.783  1.00  0.00           C  
ATOM   3764  NH1 ARG B 233     139.631   4.447   8.068  1.00  0.00           N1+
ATOM   3765  NH2 ARG B 233     137.538   4.063   7.238  1.00  0.00           N  
ATOM   3766  HN  ARG B 233     137.968  11.134   7.419  1.00  0.00           H  
ATOM   3767  HA  ARG B 233     137.545  10.852  10.315  1.00  0.00           H  
ATOM   3768  HB1 ARG B 233     139.459   9.331  10.274  1.00  0.00           H  
ATOM   3769  HB2 ARG B 233     139.823   9.807   8.584  1.00  0.00           H  
ATOM   3770  HG1 ARG B 233     137.680   8.767   7.812  1.00  0.00           H  
ATOM   3771  HG2 ARG B 233     137.298   8.289   9.507  1.00  0.00           H  
ATOM   3772  HD1 ARG B 233     139.344   6.840   9.583  1.00  0.00           H  
ATOM   3773  HD2 ARG B 233     139.804   7.401   7.913  1.00  0.00           H  
ATOM   3774  HE  ARG B 233     137.141   6.425   7.653  1.00  0.00           H  
ATOM   3775 1HH1 ARG B 233     140.344   5.119   8.295  1.00  0.00           H  
ATOM   3776 2HH1 ARG B 233     139.951   3.692   7.486  1.00  0.00           H  
ATOM   3777 1HH2 ARG B 233     136.607   4.386   7.047  1.00  0.00           H  
ATOM   3778 2HH2 ARG B 233     137.614   3.102   7.501  1.00  0.00           H  
ATOM   3779  N   LYS B 234     139.757  12.947   9.169  1.00  0.00           N  
ATOM   3780  CA  LYS B 234     140.818  13.873   9.557  1.00  0.00           C  
ATOM   3781  C   LYS B 234     140.411  15.332   9.438  1.00  0.00           C  
ATOM   3782  O   LYS B 234     140.781  16.150  10.281  1.00  0.00           O  
ATOM   3783  CB  LYS B 234     142.081  13.688   8.671  1.00  0.00           C  
ATOM   3784  CG  LYS B 234     142.749  12.305   8.767  1.00  0.00           C  
ATOM   3785  CD  LYS B 234     143.242  11.983  10.186  1.00  0.00           C  
ATOM   3786  CE  LYS B 234     144.162  10.764  10.255  1.00  0.00           C  
ATOM   3787  NZ  LYS B 234     144.524  10.514  11.660  1.00  0.00           N1+
ATOM   3788  HN  LYS B 234     139.458  12.970   8.216  1.00  0.00           H  
ATOM   3789  HA  LYS B 234     141.085  13.733  10.595  1.00  0.00           H  
ATOM   3790  HB1 LYS B 234     142.844  14.451   8.954  1.00  0.00           H  
ATOM   3791  HB2 LYS B 234     141.814  13.870   7.607  1.00  0.00           H  
ATOM   3792  HG1 LYS B 234     143.617  12.297   8.068  1.00  0.00           H  
ATOM   3793  HG2 LYS B 234     142.039  11.519   8.425  1.00  0.00           H  
ATOM   3794  HD1 LYS B 234     142.357  11.823  10.842  1.00  0.00           H  
ATOM   3795  HD2 LYS B 234     143.795  12.869  10.572  1.00  0.00           H  
ATOM   3796  HE1 LYS B 234     145.094  10.938   9.674  1.00  0.00           H  
ATOM   3797  HE2 LYS B 234     143.647   9.860   9.861  1.00  0.00           H  
ATOM   3798  HZ1 LYS B 234     144.909  11.380  12.105  1.00  0.00           H  
ATOM   3799  HZ2 LYS B 234     145.252   9.754  11.711  1.00  0.00           H  
ATOM   3800  HZ3 LYS B 234     143.657  10.204  12.172  1.00  0.00           H  
ATOM   3801  N   HSE B 235     139.587  15.695   8.435  1.00  0.00           N  
ATOM   3802  CA  HSE B 235     139.207  17.082   8.186  1.00  0.00           C  
ATOM   3803  C   HSE B 235     137.692  17.323   8.242  1.00  0.00           C  
ATOM   3804  O   HSE B 235     137.178  17.980   7.331  1.00  0.00           O  
ATOM   3805  CB  HSE B 235     139.711  17.531   6.788  1.00  0.00           C  
ATOM   3806  CG  HSE B 235     141.180  17.309   6.571  1.00  0.00           C  
ATOM   3807  CD2 HSE B 235     141.845  16.250   6.034  1.00  0.00           C  
ATOM   3808  ND1 HSE B 235     142.076  18.277   6.982  1.00  0.00           N  
ATOM   3809  CE1 HSE B 235     143.269  17.782   6.704  1.00  0.00           C  
ATOM   3810  NE2 HSE B 235     143.186  16.559   6.124  1.00  0.00           N  
ATOM   3811  HN  HSE B 235     139.218  15.014   7.805  1.00  0.00           H  
ATOM   3812  HA  HSE B 235     139.653  17.738   8.923  1.00  0.00           H  
ATOM   3813  HB1 HSE B 235     139.508  18.612   6.639  1.00  0.00           H  
ATOM   3814  HB2 HSE B 235     139.178  16.970   5.997  1.00  0.00           H  
ATOM   3815  HD2 HSE B 235     141.461  15.327   5.626  1.00  0.00           H  
ATOM   3816  HE1 HSE B 235     144.219  18.275   6.923  1.00  0.00           H  
ATOM   3817  HE2 HSE B 235     143.963  15.970   5.873  1.00  0.00           H  
ATOM   3818  N   PRO B 236     136.893  16.838   9.203  1.00  0.00           N  
ATOM   3819  CA  PRO B 236     135.454  17.085   9.233  1.00  0.00           C  
ATOM   3820  C   PRO B 236     135.132  18.542   9.519  1.00  0.00           C  
ATOM   3821  O   PRO B 236     135.970  19.260  10.065  1.00  0.00           O  
ATOM   3822  CB  PRO B 236     134.978  16.188  10.383  1.00  0.00           C  
ATOM   3823  CG  PRO B 236     136.146  16.233  11.369  1.00  0.00           C  
ATOM   3824  CD  PRO B 236     137.352  16.205  10.442  1.00  0.00           C  
ATOM   3825  HA  PRO B 236     135.028  16.829   8.274  1.00  0.00           H  
ATOM   3826  HB1 PRO B 236     134.866  15.147  10.003  1.00  0.00           H  
ATOM   3827  HB2 PRO B 236     134.020  16.512  10.836  1.00  0.00           H  
ATOM   3828  HG1 PRO B 236     136.155  15.392  12.090  1.00  0.00           H  
ATOM   3829  HG2 PRO B 236     136.137  17.196  11.925  1.00  0.00           H  
ATOM   3830  HD1 PRO B 236     137.630  15.150  10.219  1.00  0.00           H  
ATOM   3831  HD2 PRO B 236     138.214  16.752  10.884  1.00  0.00           H  
ATOM   3832  N   ARG B 237     133.925  19.010   9.132  1.00  0.00           N  
ATOM   3833  CA  ARG B 237     133.471  20.381   9.343  1.00  0.00           C  
ATOM   3834  C   ARG B 237     134.374  21.406   8.654  1.00  0.00           C  
ATOM   3835  O   ARG B 237     134.675  22.468   9.195  1.00  0.00           O  
ATOM   3836  CB  ARG B 237     133.276  20.719  10.854  1.00  0.00           C  
ATOM   3837  CG  ARG B 237     132.361  19.729  11.606  1.00  0.00           C  
ATOM   3838  CD  ARG B 237     132.233  19.994  13.115  1.00  0.00           C  
ATOM   3839  NE  ARG B 237     131.300  18.946  13.644  1.00  0.00           N  
ATOM   3840  CZ  ARG B 237     131.076  18.713  14.942  1.00  0.00           C  
ATOM   3841  NH1 ARG B 237     131.716  19.346  15.916  1.00  0.00           N1+
ATOM   3842  NH2 ARG B 237     130.182  17.800  15.316  1.00  0.00           N  
ATOM   3843  HN  ARG B 237     133.275  18.394   8.699  1.00  0.00           H  
ATOM   3844  HA  ARG B 237     132.505  20.465   8.865  1.00  0.00           H  
ATOM   3845  HB1 ARG B 237     132.838  21.739  10.936  1.00  0.00           H  
ATOM   3846  HB2 ARG B 237     134.273  20.732  11.349  1.00  0.00           H  
ATOM   3847  HG1 ARG B 237     132.759  18.697  11.476  1.00  0.00           H  
ATOM   3848  HG2 ARG B 237     131.349  19.769  11.143  1.00  0.00           H  
ATOM   3849  HD1 ARG B 237     131.800  21.003  13.305  1.00  0.00           H  
ATOM   3850  HD2 ARG B 237     133.228  19.905  13.609  1.00  0.00           H  
ATOM   3851  HE  ARG B 237     130.824  18.344  12.991  1.00  0.00           H  
ATOM   3852 1HH1 ARG B 237     132.438  20.007  15.725  1.00  0.00           H  
ATOM   3853 2HH1 ARG B 237     131.567  19.003  16.854  1.00  0.00           H  
ATOM   3854 1HH2 ARG B 237     129.578  17.377  14.645  1.00  0.00           H  
ATOM   3855 2HH2 ARG B 237     130.078  17.653  16.295  1.00  0.00           H  
ATOM   3856  N   SER B 238     134.835  21.082   7.428  1.00  0.00           N  
ATOM   3857  CA  SER B 238     135.812  21.861   6.679  1.00  0.00           C  
ATOM   3858  C   SER B 238     135.211  22.353   5.384  1.00  0.00           C  
ATOM   3859  O   SER B 238     134.220  21.803   4.906  1.00  0.00           O  
ATOM   3860  CB  SER B 238     137.114  21.077   6.341  1.00  0.00           C  
ATOM   3861  OG  SER B 238     136.878  19.925   5.520  1.00  0.00           O  
ATOM   3862  HN  SER B 238     134.539  20.233   6.999  1.00  0.00           H  
ATOM   3863  HA  SER B 238     136.092  22.727   7.255  1.00  0.00           H  
ATOM   3864  HB1 SER B 238     137.584  20.744   7.294  1.00  0.00           H  
ATOM   3865  HB2 SER B 238     137.843  21.752   5.837  1.00  0.00           H  
ATOM   3866  HG1 SER B 238     136.881  19.161   6.139  1.00  0.00           H  
ATOM   3867  N   LEU B 239     135.791  23.399   4.771  1.00  0.00           N  
ATOM   3868  CA  LEU B 239     135.270  23.946   3.535  1.00  0.00           C  
ATOM   3869  C   LEU B 239     136.330  23.983   2.449  1.00  0.00           C  
ATOM   3870  O   LEU B 239     137.290  24.753   2.495  1.00  0.00           O  
ATOM   3871  CB  LEU B 239     134.715  25.371   3.781  1.00  0.00           C  
ATOM   3872  CG  LEU B 239     133.977  26.020   2.590  1.00  0.00           C  
ATOM   3873  CD1 LEU B 239     132.730  25.229   2.164  1.00  0.00           C  
ATOM   3874  CD2 LEU B 239     133.592  27.463   2.946  1.00  0.00           C  
ATOM   3875  HN  LEU B 239     136.571  23.869   5.188  1.00  0.00           H  
ATOM   3876  HA  LEU B 239     134.467  23.324   3.164  1.00  0.00           H  
ATOM   3877  HB1 LEU B 239     135.551  26.031   4.101  1.00  0.00           H  
ATOM   3878  HB2 LEU B 239     134.008  25.314   4.639  1.00  0.00           H  
ATOM   3879  HG  LEU B 239     134.676  26.058   1.721  1.00  0.00           H  
ATOM   3880 1HD1 LEU B 239     133.003  24.222   1.785  1.00  0.00           H  
ATOM   3881 2HD1 LEU B 239     132.187  25.763   1.358  1.00  0.00           H  
ATOM   3882 3HD1 LEU B 239     132.042  25.098   3.026  1.00  0.00           H  
ATOM   3883 1HD2 LEU B 239     132.928  27.470   3.836  1.00  0.00           H  
ATOM   3884 2HD2 LEU B 239     134.503  28.057   3.174  1.00  0.00           H  
ATOM   3885 3HD2 LEU B 239     133.061  27.946   2.101  1.00  0.00           H  
ATOM   3886  N   LEU B 240     136.152  23.159   1.397  1.00  0.00           N  
ATOM   3887  CA  LEU B 240     136.921  23.250   0.173  1.00  0.00           C  
ATOM   3888  C   LEU B 240     136.209  24.177  -0.801  1.00  0.00           C  
ATOM   3889  O   LEU B 240     135.128  23.874  -1.313  1.00  0.00           O  
ATOM   3890  CB  LEU B 240     137.110  21.852  -0.470  1.00  0.00           C  
ATOM   3891  CG  LEU B 240     137.841  21.834  -1.834  1.00  0.00           C  
ATOM   3892  CD1 LEU B 240     139.269  22.392  -1.755  1.00  0.00           C  
ATOM   3893  CD2 LEU B 240     137.863  20.412  -2.408  1.00  0.00           C  
ATOM   3894  HN  LEU B 240     135.445  22.454   1.431  1.00  0.00           H  
ATOM   3895  HA  LEU B 240     137.893  23.675   0.387  1.00  0.00           H  
ATOM   3896  HB1 LEU B 240     136.109  21.384  -0.604  1.00  0.00           H  
ATOM   3897  HB2 LEU B 240     137.663  21.205   0.243  1.00  0.00           H  
ATOM   3898  HG  LEU B 240     137.261  22.467  -2.549  1.00  0.00           H  
ATOM   3899 1HD1 LEU B 240     139.273  23.451  -1.422  1.00  0.00           H  
ATOM   3900 2HD1 LEU B 240     139.749  22.345  -2.755  1.00  0.00           H  
ATOM   3901 3HD1 LEU B 240     139.885  21.793  -1.052  1.00  0.00           H  
ATOM   3902 1HD2 LEU B 240     138.430  19.730  -1.739  1.00  0.00           H  
ATOM   3903 2HD2 LEU B 240     136.828  20.016  -2.506  1.00  0.00           H  
ATOM   3904 3HD2 LEU B 240     138.342  20.393  -3.408  1.00  0.00           H  
ATOM   3905  N   ILE B 241     136.818  25.345  -1.078  1.00  0.00           N  
ATOM   3906  CA  ILE B 241     136.259  26.377  -1.927  1.00  0.00           C  
ATOM   3907  C   ILE B 241     136.772  26.195  -3.341  1.00  0.00           C  
ATOM   3908  O   ILE B 241     137.976  26.119  -3.594  1.00  0.00           O  
ATOM   3909  CB  ILE B 241     136.582  27.786  -1.431  1.00  0.00           C  
ATOM   3910  CG1 ILE B 241     136.112  27.958   0.034  1.00  0.00           C  
ATOM   3911  CG2 ILE B 241     135.940  28.830  -2.377  1.00  0.00           C  
ATOM   3912  CD  ILE B 241     136.551  29.277   0.678  1.00  0.00           C  
ATOM   3913  HN  ILE B 241     137.716  25.559  -0.676  1.00  0.00           H  
ATOM   3914  HA  ILE B 241     135.183  26.271  -1.945  1.00  0.00           H  
ATOM   3915  HB  ILE B 241     137.684  27.929  -1.440  1.00  0.00           H  
ATOM   3916 1HG1 ILE B 241     136.521  27.133   0.660  1.00  0.00           H  
ATOM   3917 2HG1 ILE B 241     135.005  27.876   0.063  1.00  0.00           H  
ATOM   3918 1HG2 ILE B 241     136.401  28.803  -3.386  1.00  0.00           H  
ATOM   3919 2HG2 ILE B 241     136.079  29.858  -1.986  1.00  0.00           H  
ATOM   3920 3HG2 ILE B 241     134.852  28.639  -2.479  1.00  0.00           H  
ATOM   3921  HD1 ILE B 241     137.659  29.326   0.739  1.00  0.00           H  
ATOM   3922  HD2 ILE B 241     136.142  29.358   1.708  1.00  0.00           H  
ATOM   3923  HD3 ILE B 241     136.185  30.154   0.106  1.00  0.00           H  
ATOM   3924  N   LEU B 242     135.846  26.109  -4.311  1.00  0.00           N  
ATOM   3925  CA  LEU B 242     136.175  25.853  -5.697  1.00  0.00           C  
ATOM   3926  C   LEU B 242     136.203  27.164  -6.472  1.00  0.00           C  
ATOM   3927  O   LEU B 242     135.163  27.734  -6.800  1.00  0.00           O  
ATOM   3928  CB  LEU B 242     135.135  24.882  -6.322  1.00  0.00           C  
ATOM   3929  CG  LEU B 242     134.925  23.566  -5.533  1.00  0.00           C  
ATOM   3930  CD1 LEU B 242     133.712  22.778  -6.055  1.00  0.00           C  
ATOM   3931  CD2 LEU B 242     136.180  22.681  -5.520  1.00  0.00           C  
ATOM   3932  HN  LEU B 242     134.875  26.196  -4.079  1.00  0.00           H  
ATOM   3933  HA  LEU B 242     137.160  25.410  -5.768  1.00  0.00           H  
ATOM   3934  HB1 LEU B 242     135.434  24.646  -7.364  1.00  0.00           H  
ATOM   3935  HB2 LEU B 242     134.153  25.402  -6.366  1.00  0.00           H  
ATOM   3936  HG  LEU B 242     134.693  23.832  -4.472  1.00  0.00           H  
ATOM   3937 1HD1 LEU B 242     132.794  23.404  -6.007  1.00  0.00           H  
ATOM   3938 2HD1 LEU B 242     133.548  21.871  -5.434  1.00  0.00           H  
ATOM   3939 3HD1 LEU B 242     133.860  22.449  -7.100  1.00  0.00           H  
ATOM   3940 1HD2 LEU B 242     136.490  22.417  -6.552  1.00  0.00           H  
ATOM   3941 2HD2 LEU B 242     137.015  23.208  -5.012  1.00  0.00           H  
ATOM   3942 3HD2 LEU B 242     135.975  21.741  -4.960  1.00  0.00           H  
ATOM   3943  N   ASP B 243     137.406  27.686  -6.778  1.00  0.00           N  
ATOM   3944  CA  ASP B 243     137.566  28.959  -7.454  1.00  0.00           C  
ATOM   3945  C   ASP B 243     137.687  28.742  -8.959  1.00  0.00           C  
ATOM   3946  O   ASP B 243     138.382  27.835  -9.423  1.00  0.00           O  
ATOM   3947  CB  ASP B 243     138.773  29.705  -6.827  1.00  0.00           C  
ATOM   3948  CG  ASP B 243     138.942  31.157  -7.244  1.00  0.00           C  
ATOM   3949  OD1 ASP B 243     137.939  31.884  -7.448  1.00  0.00           O  
ATOM   3950  OD2 ASP B 243     140.122  31.604  -7.276  1.00  0.00           O1-
ATOM   3951  HN  ASP B 243     138.256  27.226  -6.514  1.00  0.00           H  
ATOM   3952  HA  ASP B 243     136.681  29.556  -7.291  1.00  0.00           H  
ATOM   3953  HB1 ASP B 243     139.715  29.165  -7.033  1.00  0.00           H  
ATOM   3954  HB2 ASP B 243     138.629  29.714  -5.725  1.00  0.00           H  
ATOM   3955  N   ASP B 244     136.958  29.563  -9.742  1.00  0.00           N  
ATOM   3956  CA  ASP B 244     136.835  29.473 -11.183  1.00  0.00           C  
ATOM   3957  C   ASP B 244     136.252  28.157 -11.703  1.00  0.00           C  
ATOM   3958  O   ASP B 244     136.920  27.336 -12.328  1.00  0.00           O  
ATOM   3959  CB  ASP B 244     138.120  29.941 -11.928  1.00  0.00           C  
ATOM   3960  CG  ASP B 244     138.250  31.453 -11.968  1.00  0.00           C  
ATOM   3961  OD1 ASP B 244     137.219  32.165 -11.836  1.00  0.00           O  
ATOM   3962  OD2 ASP B 244     139.381  31.935 -12.233  1.00  0.00           O1-
ATOM   3963  HN  ASP B 244     136.445  30.307  -9.309  1.00  0.00           H  
ATOM   3964  HA  ASP B 244     136.045  30.168 -11.421  1.00  0.00           H  
ATOM   3965  HB1 ASP B 244     138.113  29.593 -12.980  1.00  0.00           H  
ATOM   3966  HB2 ASP B 244     139.017  29.520 -11.430  1.00  0.00           H  
ATOM   3967  N   VAL B 245     134.952  27.923 -11.443  1.00  0.00           N  
ATOM   3968  CA  VAL B 245     134.200  26.810 -12.001  1.00  0.00           C  
ATOM   3969  C   VAL B 245     133.580  27.197 -13.335  1.00  0.00           C  
ATOM   3970  O   VAL B 245     132.894  28.216 -13.441  1.00  0.00           O  
ATOM   3971  CB  VAL B 245     133.105  26.325 -11.053  1.00  0.00           C  
ATOM   3972  CG1 VAL B 245     132.403  25.073 -11.620  1.00  0.00           C  
ATOM   3973  CG2 VAL B 245     133.723  26.018  -9.674  1.00  0.00           C  
ATOM   3974  HN  VAL B 245     134.444  28.556 -10.849  1.00  0.00           H  
ATOM   3975  HA  VAL B 245     134.876  25.994 -12.191  1.00  0.00           H  
ATOM   3976  HB  VAL B 245     132.345  27.128 -10.915  1.00  0.00           H  
ATOM   3977 1HG1 VAL B 245     131.665  24.688 -10.886  1.00  0.00           H  
ATOM   3978 2HG1 VAL B 245     131.851  25.302 -12.557  1.00  0.00           H  
ATOM   3979 3HG1 VAL B 245     133.138  24.268 -11.832  1.00  0.00           H  
ATOM   3980 1HG2 VAL B 245     134.106  26.943  -9.191  1.00  0.00           H  
ATOM   3981 2HG2 VAL B 245     134.563  25.301  -9.776  1.00  0.00           H  
ATOM   3982 3HG2 VAL B 245     132.956  25.576  -9.004  1.00  0.00           H  
ATOM   3983  N   TRP B 246     133.807  26.397 -14.400  1.00  0.00           N  
ATOM   3984  CA  TRP B 246     133.290  26.680 -15.729  1.00  0.00           C  
ATOM   3985  C   TRP B 246     132.621  25.485 -16.393  1.00  0.00           C  
ATOM   3986  O   TRP B 246     131.732  25.683 -17.221  1.00  0.00           O  
ATOM   3987  CB  TRP B 246     134.431  27.171 -16.671  1.00  0.00           C  
ATOM   3988  CG  TRP B 246     135.114  28.463 -16.239  1.00  0.00           C  
ATOM   3989  CD1 TRP B 246     136.133  28.627 -15.340  1.00  0.00           C  
ATOM   3990  CD2 TRP B 246     134.778  29.782 -16.710  1.00  0.00           C  
ATOM   3991  CE2 TRP B 246     135.611  30.690 -16.020  1.00  0.00           C  
ATOM   3992  CE3 TRP B 246     133.844  30.233 -17.644  1.00  0.00           C  
ATOM   3993  NE1 TRP B 246     136.433  29.966 -15.192  1.00  0.00           N  
ATOM   3994  CZ2 TRP B 246     135.507  32.057 -16.229  1.00  0.00           C  
ATOM   3995  CZ3 TRP B 246     133.734  31.616 -17.848  1.00  0.00           C  
ATOM   3996  CH2 TRP B 246     134.546  32.514 -17.139  1.00  0.00           C  
ATOM   3997  HN  TRP B 246     134.432  25.612 -14.323  1.00  0.00           H  
ATOM   3998  HA  TRP B 246     132.514  27.425 -15.671  1.00  0.00           H  
ATOM   3999  HB1 TRP B 246     134.021  27.326 -17.693  1.00  0.00           H  
ATOM   4000  HB2 TRP B 246     135.207  26.377 -16.729  1.00  0.00           H  
ATOM   4001  HD1 TRP B 246     136.616  27.812 -14.819  1.00  0.00           H  
ATOM   4002  HE1 TRP B 246     137.221  30.335 -14.743  1.00  0.00           H  
ATOM   4003  HE3 TRP B 246     133.212  29.553 -18.195  1.00  0.00           H  
ATOM   4004  HZ2 TRP B 246     136.136  32.759 -15.703  1.00  0.00           H  
ATOM   4005  HZ3 TRP B 246     133.030  32.003 -18.573  1.00  0.00           H  
ATOM   4006  HH2 TRP B 246     134.446  33.576 -17.316  1.00  0.00           H  
ATOM   4007  N   ASP B 247     133.011  24.241 -16.043  1.00  0.00           N  
ATOM   4008  CA  ASP B 247     132.590  23.033 -16.732  1.00  0.00           C  
ATOM   4009  C   ASP B 247     131.654  22.183 -15.857  1.00  0.00           C  
ATOM   4010  O   ASP B 247     131.929  21.890 -14.691  1.00  0.00           O  
ATOM   4011  CB  ASP B 247     133.888  22.272 -17.147  1.00  0.00           C  
ATOM   4012  CG  ASP B 247     133.696  21.074 -18.061  1.00  0.00           C  
ATOM   4013  OD1 ASP B 247     132.613  20.444 -18.057  1.00  0.00           O  
ATOM   4014  OD2 ASP B 247     134.671  20.726 -18.780  1.00  0.00           O1-
ATOM   4015  HN  ASP B 247     133.726  24.104 -15.360  1.00  0.00           H  
ATOM   4016  HA  ASP B 247     132.042  23.297 -17.628  1.00  0.00           H  
ATOM   4017  HB1 ASP B 247     134.435  21.938 -16.244  1.00  0.00           H  
ATOM   4018  HB2 ASP B 247     134.542  22.986 -17.691  1.00  0.00           H  
ATOM   4019  N   SER B 248     130.502  21.758 -16.426  1.00  0.00           N  
ATOM   4020  CA  SER B 248     129.507  20.896 -15.797  1.00  0.00           C  
ATOM   4021  C   SER B 248     130.002  19.499 -15.462  1.00  0.00           C  
ATOM   4022  O   SER B 248     129.557  18.898 -14.483  1.00  0.00           O  
ATOM   4023  CB  SER B 248     128.177  20.777 -16.603  1.00  0.00           C  
ATOM   4024  OG  SER B 248     128.300  19.985 -17.791  1.00  0.00           O  
ATOM   4025  HN  SER B 248     130.306  22.031 -17.370  1.00  0.00           H  
ATOM   4026  HA  SER B 248     129.259  21.358 -14.853  1.00  0.00           H  
ATOM   4027  HB1 SER B 248     127.825  21.799 -16.872  1.00  0.00           H  
ATOM   4028  HB2 SER B 248     127.397  20.320 -15.952  1.00  0.00           H  
ATOM   4029  HG1 SER B 248     128.204  20.598 -18.563  1.00  0.00           H  
ATOM   4030  N   TRP B 249     130.958  18.941 -16.242  1.00  0.00           N  
ATOM   4031  CA  TRP B 249     131.545  17.633 -15.989  1.00  0.00           C  
ATOM   4032  C   TRP B 249     132.275  17.597 -14.652  1.00  0.00           C  
ATOM   4033  O   TRP B 249     132.215  16.618 -13.907  1.00  0.00           O  
ATOM   4034  CB  TRP B 249     132.501  17.204 -17.143  1.00  0.00           C  
ATOM   4035  CG  TRP B 249     133.223  15.875 -16.927  1.00  0.00           C  
ATOM   4036  CD1 TRP B 249     134.553  15.667 -16.680  1.00  0.00           C  
ATOM   4037  CD2 TRP B 249     132.575  14.602 -16.748  1.00  0.00           C  
ATOM   4038  CE2 TRP B 249     133.574  13.683 -16.356  1.00  0.00           C  
ATOM   4039  CE3 TRP B 249     131.243  14.210 -16.864  1.00  0.00           C  
ATOM   4040  NE1 TRP B 249     134.775  14.350 -16.329  1.00  0.00           N  
ATOM   4041  CZ2 TRP B 249     133.255  12.365 -16.057  1.00  0.00           C  
ATOM   4042  CZ3 TRP B 249     130.928  12.872 -16.585  1.00  0.00           C  
ATOM   4043  CH2 TRP B 249     131.917  11.966 -16.176  1.00  0.00           C  
ATOM   4044  HN  TRP B 249     131.346  19.466 -17.013  1.00  0.00           H  
ATOM   4045  HA  TRP B 249     130.736  16.919 -15.918  1.00  0.00           H  
ATOM   4046  HB1 TRP B 249     133.261  18.003 -17.295  1.00  0.00           H  
ATOM   4047  HB2 TRP B 249     131.905  17.137 -18.077  1.00  0.00           H  
ATOM   4048  HD1 TRP B 249     135.303  16.445 -16.713  1.00  0.00           H  
ATOM   4049  HE1 TRP B 249     135.621  13.979 -16.022  1.00  0.00           H  
ATOM   4050  HE3 TRP B 249     130.464  14.895 -17.166  1.00  0.00           H  
ATOM   4051  HZ2 TRP B 249     134.001  11.661 -15.725  1.00  0.00           H  
ATOM   4052  HZ3 TRP B 249     129.907  12.536 -16.687  1.00  0.00           H  
ATOM   4053  HH2 TRP B 249     131.641  10.947 -15.948  1.00  0.00           H  
ATOM   4054  N   VAL B 250     132.956  18.702 -14.294  1.00  0.00           N  
ATOM   4055  CA  VAL B 250     133.658  18.864 -13.033  1.00  0.00           C  
ATOM   4056  C   VAL B 250     132.727  18.758 -11.830  1.00  0.00           C  
ATOM   4057  O   VAL B 250     133.050  18.089 -10.848  1.00  0.00           O  
ATOM   4058  CB  VAL B 250     134.441  20.173 -12.999  1.00  0.00           C  
ATOM   4059  CG1 VAL B 250     135.172  20.337 -11.651  1.00  0.00           C  
ATOM   4060  CG2 VAL B 250     135.460  20.175 -14.157  1.00  0.00           C  
ATOM   4061  HN  VAL B 250     132.974  19.479 -14.923  1.00  0.00           H  
ATOM   4062  HA  VAL B 250     134.362  18.050 -12.946  1.00  0.00           H  
ATOM   4063  HB  VAL B 250     133.746  21.034 -13.143  1.00  0.00           H  
ATOM   4064 1HG1 VAL B 250     135.868  21.199 -11.705  1.00  0.00           H  
ATOM   4065 2HG1 VAL B 250     134.453  20.521 -10.827  1.00  0.00           H  
ATOM   4066 3HG1 VAL B 250     135.753  19.426 -11.410  1.00  0.00           H  
ATOM   4067 1HG2 VAL B 250     136.055  21.113 -14.144  1.00  0.00           H  
ATOM   4068 2HG2 VAL B 250     134.957  20.111 -15.144  1.00  0.00           H  
ATOM   4069 3HG2 VAL B 250     136.156  19.314 -14.077  1.00  0.00           H  
ATOM   4070  N   LEU B 251     131.522  19.360 -11.907  1.00  0.00           N  
ATOM   4071  CA  LEU B 251     130.511  19.366 -10.858  1.00  0.00           C  
ATOM   4072  C   LEU B 251     129.983  17.994 -10.444  1.00  0.00           C  
ATOM   4073  O   LEU B 251     129.673  17.784  -9.273  1.00  0.00           O  
ATOM   4074  CB  LEU B 251     129.311  20.269 -11.244  1.00  0.00           C  
ATOM   4075  CG  LEU B 251     129.627  21.779 -11.319  1.00  0.00           C  
ATOM   4076  CD1 LEU B 251     128.444  22.539 -11.938  1.00  0.00           C  
ATOM   4077  CD2 LEU B 251     129.945  22.364  -9.933  1.00  0.00           C  
ATOM   4078  HN  LEU B 251     131.269  19.837 -12.748  1.00  0.00           H  
ATOM   4079  HA  LEU B 251     130.973  19.769  -9.969  1.00  0.00           H  
ATOM   4080  HB1 LEU B 251     128.486  20.140 -10.506  1.00  0.00           H  
ATOM   4081  HB2 LEU B 251     128.916  19.934 -12.229  1.00  0.00           H  
ATOM   4082  HG  LEU B 251     130.510  21.929 -11.987  1.00  0.00           H  
ATOM   4083 1HD1 LEU B 251     128.205  22.138 -12.945  1.00  0.00           H  
ATOM   4084 2HD1 LEU B 251     128.682  23.619 -12.037  1.00  0.00           H  
ATOM   4085 3HD1 LEU B 251     127.539  22.434 -11.301  1.00  0.00           H  
ATOM   4086 1HD2 LEU B 251     129.098  22.169  -9.239  1.00  0.00           H  
ATOM   4087 2HD2 LEU B 251     130.865  21.916  -9.508  1.00  0.00           H  
ATOM   4088 3HD2 LEU B 251     130.084  23.463 -10.004  1.00  0.00           H  
ATOM   4089  N   LYS B 252     129.888  17.018 -11.369  1.00  0.00           N  
ATOM   4090  CA  LYS B 252     129.203  15.743 -11.176  1.00  0.00           C  
ATOM   4091  C   LYS B 252     129.658  14.906  -9.970  1.00  0.00           C  
ATOM   4092  O   LYS B 252     128.858  14.305  -9.251  1.00  0.00           O  
ATOM   4093  CB  LYS B 252     129.316  14.910 -12.478  1.00  0.00           C  
ATOM   4094  CG  LYS B 252     128.372  13.699 -12.522  1.00  0.00           C  
ATOM   4095  CD  LYS B 252     128.404  12.953 -13.867  1.00  0.00           C  
ATOM   4096  CE  LYS B 252     127.287  11.906 -13.952  1.00  0.00           C  
ATOM   4097  NZ  LYS B 252     127.292  11.179 -15.236  1.00  0.00           N1+
ATOM   4098  HN  LYS B 252     130.151  17.222 -12.309  1.00  0.00           H  
ATOM   4099  HA  LYS B 252     128.158  15.975 -11.014  1.00  0.00           H  
ATOM   4100  HB1 LYS B 252     130.367  14.585 -12.633  1.00  0.00           H  
ATOM   4101  HB2 LYS B 252     129.047  15.579 -13.330  1.00  0.00           H  
ATOM   4102  HG1 LYS B 252     127.334  14.069 -12.344  1.00  0.00           H  
ATOM   4103  HG2 LYS B 252     128.619  12.989 -11.702  1.00  0.00           H  
ATOM   4104  HD1 LYS B 252     129.398  12.469 -13.992  1.00  0.00           H  
ATOM   4105  HD2 LYS B 252     128.273  13.696 -14.687  1.00  0.00           H  
ATOM   4106  HE1 LYS B 252     126.298  12.405 -13.845  1.00  0.00           H  
ATOM   4107  HE2 LYS B 252     127.401  11.160 -13.135  1.00  0.00           H  
ATOM   4108  HZ1 LYS B 252     126.367  10.698 -15.345  1.00  0.00           H  
ATOM   4109  HZ2 LYS B 252     128.061  10.462 -15.249  1.00  0.00           H  
ATOM   4110  HZ3 LYS B 252     127.411  11.834 -16.045  1.00  0.00           H  
ATOM   4111  N   ALA B 253     130.969  14.877  -9.669  1.00  0.00           N  
ATOM   4112  CA  ALA B 253     131.496  14.172  -8.516  1.00  0.00           C  
ATOM   4113  C   ALA B 253     131.583  15.048  -7.262  1.00  0.00           C  
ATOM   4114  O   ALA B 253     132.085  14.612  -6.222  1.00  0.00           O  
ATOM   4115  CB  ALA B 253     132.896  13.625  -8.861  1.00  0.00           C  
ATOM   4116  HN  ALA B 253     131.633  15.276 -10.304  1.00  0.00           H  
ATOM   4117  HA  ALA B 253     130.857  13.333  -8.275  1.00  0.00           H  
ATOM   4118  HB1 ALA B 253     133.310  13.025  -8.022  1.00  0.00           H  
ATOM   4119  HB2 ALA B 253     133.600  14.452  -9.091  1.00  0.00           H  
ATOM   4120  HB3 ALA B 253     132.831  12.968  -9.756  1.00  0.00           H  
ATOM   4121  N   PHE B 254     131.082  16.300  -7.315  1.00  0.00           N  
ATOM   4122  CA  PHE B 254     130.959  17.173  -6.157  1.00  0.00           C  
ATOM   4123  C   PHE B 254     129.506  17.395  -5.756  1.00  0.00           C  
ATOM   4124  O   PHE B 254     129.245  17.847  -4.641  1.00  0.00           O  
ATOM   4125  CB  PHE B 254     131.566  18.578  -6.428  1.00  0.00           C  
ATOM   4126  CG  PHE B 254     133.065  18.530  -6.517  1.00  0.00           C  
ATOM   4127  CD1 PHE B 254     133.721  18.832  -7.720  1.00  0.00           C  
ATOM   4128  CD2 PHE B 254     133.837  18.229  -5.382  1.00  0.00           C  
ATOM   4129  CE1 PHE B 254     135.120  18.818  -7.797  1.00  0.00           C  
ATOM   4130  CE2 PHE B 254     135.237  18.224  -5.449  1.00  0.00           C  
ATOM   4131  CZ  PHE B 254     135.879  18.512  -6.660  1.00  0.00           C  
ATOM   4132  HN  PHE B 254     130.707  16.656  -8.175  1.00  0.00           H  
ATOM   4133  HA  PHE B 254     131.437  16.729  -5.293  1.00  0.00           H  
ATOM   4134  HB1 PHE B 254     131.323  19.275  -5.595  1.00  0.00           H  
ATOM   4135  HB2 PHE B 254     131.152  18.996  -7.371  1.00  0.00           H  
ATOM   4136  HD1 PHE B 254     133.134  19.078  -8.591  1.00  0.00           H  
ATOM   4137  HD2 PHE B 254     133.346  18.007  -4.446  1.00  0.00           H  
ATOM   4138  HE1 PHE B 254     135.605  19.040  -8.736  1.00  0.00           H  
ATOM   4139  HE2 PHE B 254     135.817  17.987  -4.566  1.00  0.00           H  
ATOM   4140  HZ  PHE B 254     136.958  18.496  -6.710  1.00  0.00           H  
ATOM   4141  N   ASP B 255     128.510  17.061  -6.608  1.00  0.00           N  
ATOM   4142  CA  ASP B 255     127.104  17.122  -6.238  1.00  0.00           C  
ATOM   4143  C   ASP B 255     126.780  16.062  -5.180  1.00  0.00           C  
ATOM   4144  O   ASP B 255     126.876  14.861  -5.428  1.00  0.00           O  
ATOM   4145  CB  ASP B 255     126.190  17.040  -7.489  1.00  0.00           C  
ATOM   4146  CG  ASP B 255     124.745  17.320  -7.122  1.00  0.00           C  
ATOM   4147  OD1 ASP B 255     124.491  18.328  -6.421  1.00  0.00           O  
ATOM   4148  OD2 ASP B 255     123.864  16.510  -7.512  1.00  0.00           O1-
ATOM   4149  HN  ASP B 255     128.701  16.758  -7.539  1.00  0.00           H  
ATOM   4150  HA  ASP B 255     126.943  18.087  -5.783  1.00  0.00           H  
ATOM   4151  HB1 ASP B 255     126.264  16.045  -7.970  1.00  0.00           H  
ATOM   4152  HB2 ASP B 255     126.503  17.815  -8.219  1.00  0.00           H  
ATOM   4153  N   SER B 256     126.469  16.508  -3.946  1.00  0.00           N  
ATOM   4154  CA  SER B 256     126.642  15.646  -2.782  1.00  0.00           C  
ATOM   4155  C   SER B 256     125.870  16.091  -1.552  1.00  0.00           C  
ATOM   4156  O   SER B 256     126.125  15.597  -0.456  1.00  0.00           O  
ATOM   4157  CB  SER B 256     128.150  15.532  -2.390  1.00  0.00           C  
ATOM   4158  OG  SER B 256     128.767  16.812  -2.188  1.00  0.00           O  
ATOM   4159  HN  SER B 256     126.346  17.482  -3.799  1.00  0.00           H  
ATOM   4160  HA  SER B 256     126.268  14.660  -3.018  1.00  0.00           H  
ATOM   4161  HB1 SER B 256     128.681  15.006  -3.216  1.00  0.00           H  
ATOM   4162  HB2 SER B 256     128.273  14.906  -1.479  1.00  0.00           H  
ATOM   4163  HG1 SER B 256     128.871  17.206  -3.079  1.00  0.00           H  
ATOM   4164  N   GLN B 257     124.912  17.040  -1.684  1.00  0.00           N  
ATOM   4165  CA  GLN B 257     124.105  17.571  -0.584  1.00  0.00           C  
ATOM   4166  C   GLN B 257     124.882  18.013   0.667  1.00  0.00           C  
ATOM   4167  O   GLN B 257     124.699  17.514   1.780  1.00  0.00           O  
ATOM   4168  CB  GLN B 257     122.878  16.683  -0.239  1.00  0.00           C  
ATOM   4169  CG  GLN B 257     121.962  16.422  -1.464  1.00  0.00           C  
ATOM   4170  CD  GLN B 257     120.600  15.837  -1.077  1.00  0.00           C  
ATOM   4171  NE2 GLN B 257     119.879  15.287  -2.079  1.00  0.00           N  
ATOM   4172  OE1 GLN B 257     120.158  15.886   0.078  1.00  0.00           O  
ATOM   4173  HN  GLN B 257     124.656  17.345  -2.598  1.00  0.00           H  
ATOM   4174  HA  GLN B 257     123.686  18.487  -0.974  1.00  0.00           H  
ATOM   4175  HB1 GLN B 257     122.292  17.195   0.557  1.00  0.00           H  
ATOM   4176  HB2 GLN B 257     123.234  15.711   0.172  1.00  0.00           H  
ATOM   4177  HG1 GLN B 257     122.469  15.725  -2.165  1.00  0.00           H  
ATOM   4178  HG2 GLN B 257     121.774  17.378  -1.997  1.00  0.00           H  
ATOM   4179 1HE2 GLN B 257     118.986  14.892  -1.881  1.00  0.00           H  
ATOM   4180 2HE2 GLN B 257     120.261  15.210  -3.005  1.00  0.00           H  
ATOM   4181  N   CYS B 258     125.795  18.985   0.481  1.00  0.00           N  
ATOM   4182  CA  CYS B 258     126.737  19.448   1.485  1.00  0.00           C  
ATOM   4183  C   CYS B 258     126.768  20.964   1.469  1.00  0.00           C  
ATOM   4184  O   CYS B 258     126.175  21.607   0.605  1.00  0.00           O  
ATOM   4185  CB  CYS B 258     128.173  18.942   1.181  1.00  0.00           C  
ATOM   4186  SG  CYS B 258     128.345  17.152   1.435  1.00  0.00           S  
ATOM   4187  HN  CYS B 258     125.883  19.409  -0.415  1.00  0.00           H  
ATOM   4188  HA  CYS B 258     126.423  19.138   2.473  1.00  0.00           H  
ATOM   4189  HB1 CYS B 258     128.911  19.458   1.832  1.00  0.00           H  
ATOM   4190  HB2 CYS B 258     128.428  19.196   0.129  1.00  0.00           H  
ATOM   4191  HG1 CYS B 258     127.430  16.789   0.538  1.00  0.00           H  
ATOM   4192  N   GLN B 259     127.458  21.603   2.435  1.00  0.00           N  
ATOM   4193  CA  GLN B 259     127.783  23.015   2.325  1.00  0.00           C  
ATOM   4194  C   GLN B 259     128.996  23.218   1.426  1.00  0.00           C  
ATOM   4195  O   GLN B 259     130.128  22.916   1.802  1.00  0.00           O  
ATOM   4196  CB  GLN B 259     128.056  23.680   3.694  1.00  0.00           C  
ATOM   4197  CG  GLN B 259     126.782  23.840   4.548  1.00  0.00           C  
ATOM   4198  CD  GLN B 259     127.082  24.601   5.837  1.00  0.00           C  
ATOM   4199  NE2 GLN B 259     126.844  23.959   7.000  1.00  0.00           N  
ATOM   4200  OE1 GLN B 259     127.532  25.750   5.823  1.00  0.00           O  
ATOM   4201  HN  GLN B 259     127.880  21.094   3.194  1.00  0.00           H  
ATOM   4202  HA  GLN B 259     126.953  23.537   1.876  1.00  0.00           H  
ATOM   4203  HB1 GLN B 259     128.479  24.698   3.524  1.00  0.00           H  
ATOM   4204  HB2 GLN B 259     128.815  23.084   4.250  1.00  0.00           H  
ATOM   4205  HG1 GLN B 259     126.350  22.846   4.786  1.00  0.00           H  
ATOM   4206  HG2 GLN B 259     126.017  24.422   3.990  1.00  0.00           H  
ATOM   4207 1HE2 GLN B 259     127.113  24.412   7.842  1.00  0.00           H  
ATOM   4208 2HE2 GLN B 259     126.332  23.101   6.995  1.00  0.00           H  
ATOM   4209  N   ILE B 260     128.770  23.736   0.204  1.00  0.00           N  
ATOM   4210  CA  ILE B 260     129.802  23.951  -0.800  1.00  0.00           C  
ATOM   4211  C   ILE B 260     129.830  25.433  -1.143  1.00  0.00           C  
ATOM   4212  O   ILE B 260     128.792  26.094  -1.213  1.00  0.00           O  
ATOM   4213  CB  ILE B 260     129.561  23.125  -2.067  1.00  0.00           C  
ATOM   4214  CG1 ILE B 260     129.382  21.613  -1.761  1.00  0.00           C  
ATOM   4215  CG2 ILE B 260     130.695  23.341  -3.098  1.00  0.00           C  
ATOM   4216  CD  ILE B 260     130.605  20.926  -1.139  1.00  0.00           C  
ATOM   4217  HN  ILE B 260     127.832  23.957  -0.065  1.00  0.00           H  
ATOM   4218  HA  ILE B 260     130.769  23.693  -0.392  1.00  0.00           H  
ATOM   4219  HB  ILE B 260     128.602  23.463  -2.528  1.00  0.00           H  
ATOM   4220 1HG1 ILE B 260     129.134  21.096  -2.716  1.00  0.00           H  
ATOM   4221 2HG1 ILE B 260     128.504  21.476  -1.093  1.00  0.00           H  
ATOM   4222 1HG2 ILE B 260     130.682  24.372  -3.507  1.00  0.00           H  
ATOM   4223 2HG2 ILE B 260     130.565  22.636  -3.947  1.00  0.00           H  
ATOM   4224 3HG2 ILE B 260     131.685  23.149  -2.635  1.00  0.00           H  
ATOM   4225  HD1 ILE B 260     131.485  20.984  -1.813  1.00  0.00           H  
ATOM   4226  HD2 ILE B 260     130.393  19.850  -0.962  1.00  0.00           H  
ATOM   4227  HD3 ILE B 260     130.879  21.381  -0.164  1.00  0.00           H  
ATOM   4228  N   LEU B 261     131.030  26.015  -1.332  1.00  0.00           N  
ATOM   4229  CA  LEU B 261     131.207  27.396  -1.740  1.00  0.00           C  
ATOM   4230  C   LEU B 261     132.017  27.405  -3.023  1.00  0.00           C  
ATOM   4231  O   LEU B 261     133.042  26.729  -3.133  1.00  0.00           O  
ATOM   4232  CB  LEU B 261     131.917  28.198  -0.619  1.00  0.00           C  
ATOM   4233  CG  LEU B 261     132.317  29.660  -0.929  1.00  0.00           C  
ATOM   4234  CD1 LEU B 261     131.145  30.543  -1.367  1.00  0.00           C  
ATOM   4235  CD2 LEU B 261     132.960  30.295   0.310  1.00  0.00           C  
ATOM   4236  HN  LEU B 261     131.868  25.480  -1.263  1.00  0.00           H  
ATOM   4237  HA  LEU B 261     130.251  27.851  -1.957  1.00  0.00           H  
ATOM   4238  HB1 LEU B 261     132.835  27.643  -0.324  1.00  0.00           H  
ATOM   4239  HB2 LEU B 261     131.243  28.205   0.265  1.00  0.00           H  
ATOM   4240  HG  LEU B 261     133.072  29.654  -1.749  1.00  0.00           H  
ATOM   4241 1HD1 LEU B 261     130.671  30.164  -2.294  1.00  0.00           H  
ATOM   4242 2HD1 LEU B 261     131.495  31.579  -1.561  1.00  0.00           H  
ATOM   4243 3HD1 LEU B 261     130.384  30.584  -0.561  1.00  0.00           H  
ATOM   4244 1HD2 LEU B 261     132.228  30.337   1.143  1.00  0.00           H  
ATOM   4245 2HD2 LEU B 261     133.834  29.705   0.650  1.00  0.00           H  
ATOM   4246 3HD2 LEU B 261     133.294  31.328   0.088  1.00  0.00           H  
ATOM   4247  N   LEU B 262     131.563  28.148  -4.050  1.00  0.00           N  
ATOM   4248  CA  LEU B 262     132.243  28.161  -5.328  1.00  0.00           C  
ATOM   4249  C   LEU B 262     132.150  29.504  -6.024  1.00  0.00           C  
ATOM   4250  O   LEU B 262     131.284  30.337  -5.749  1.00  0.00           O  
ATOM   4251  CB  LEU B 262     131.776  26.996  -6.247  1.00  0.00           C  
ATOM   4252  CG  LEU B 262     130.288  26.978  -6.665  1.00  0.00           C  
ATOM   4253  CD1 LEU B 262     130.021  27.775  -7.951  1.00  0.00           C  
ATOM   4254  CD2 LEU B 262     129.815  25.530  -6.868  1.00  0.00           C  
ATOM   4255  HN  LEU B 262     130.707  28.667  -3.983  1.00  0.00           H  
ATOM   4256  HA  LEU B 262     133.300  28.024  -5.145  1.00  0.00           H  
ATOM   4257  HB1 LEU B 262     131.973  26.059  -5.679  1.00  0.00           H  
ATOM   4258  HB2 LEU B 262     132.408  26.958  -7.159  1.00  0.00           H  
ATOM   4259  HG  LEU B 262     129.677  27.419  -5.841  1.00  0.00           H  
ATOM   4260 1HD1 LEU B 262     130.289  28.843  -7.827  1.00  0.00           H  
ATOM   4261 2HD1 LEU B 262     128.941  27.723  -8.211  1.00  0.00           H  
ATOM   4262 3HD1 LEU B 262     130.607  27.357  -8.796  1.00  0.00           H  
ATOM   4263 1HD2 LEU B 262     130.393  25.045  -7.683  1.00  0.00           H  
ATOM   4264 2HD2 LEU B 262     129.947  24.942  -5.936  1.00  0.00           H  
ATOM   4265 3HD2 LEU B 262     128.739  25.513  -7.145  1.00  0.00           H  
ATOM   4266  N   THR B 263     133.100  29.755  -6.946  1.00  0.00           N  
ATOM   4267  CA  THR B 263     133.193  30.991  -7.709  1.00  0.00           C  
ATOM   4268  C   THR B 263     133.058  30.639  -9.183  1.00  0.00           C  
ATOM   4269  O   THR B 263     133.600  29.640  -9.652  1.00  0.00           O  
ATOM   4270  CB  THR B 263     134.442  31.846  -7.402  1.00  0.00           C  
ATOM   4271  CG2 THR B 263     134.977  31.567  -5.989  1.00  0.00           C  
ATOM   4272  OG1 THR B 263     135.515  31.669  -8.321  1.00  0.00           O  
ATOM   4273  HN  THR B 263     133.812  29.070  -7.131  1.00  0.00           H  
ATOM   4274  HA  THR B 263     132.340  31.604  -7.464  1.00  0.00           H  
ATOM   4275  HB  THR B 263     134.133  32.914  -7.433  1.00  0.00           H  
ATOM   4276  HG1 THR B 263     136.364  31.849  -7.839  1.00  0.00           H  
ATOM   4277 1HG2 THR B 263     135.351  30.526  -5.896  1.00  0.00           H  
ATOM   4278 2HG2 THR B 263     134.181  31.728  -5.232  1.00  0.00           H  
ATOM   4279 3HG2 THR B 263     135.823  32.250  -5.757  1.00  0.00           H  
ATOM   4280  N   THR B 264     132.274  31.409  -9.958  1.00  0.00           N  
ATOM   4281  CA  THR B 264     131.891  30.984 -11.305  1.00  0.00           C  
ATOM   4282  C   THR B 264     131.363  32.188 -12.064  1.00  0.00           C  
ATOM   4283  O   THR B 264     131.296  33.284 -11.519  1.00  0.00           O  
ATOM   4284  CB  THR B 264     130.881  29.832 -11.276  1.00  0.00           C  
ATOM   4285  CG2 THR B 264     129.581  30.293 -10.621  1.00  0.00           C  
ATOM   4286  OG1 THR B 264     130.577  29.296 -12.559  1.00  0.00           O  
ATOM   4287  HN  THR B 264     131.842  32.247  -9.614  1.00  0.00           H  
ATOM   4288  HA  THR B 264     132.782  30.660 -11.826  1.00  0.00           H  
ATOM   4289  HB  THR B 264     131.307  29.009 -10.655  1.00  0.00           H  
ATOM   4290  HG1 THR B 264     131.365  28.786 -12.828  1.00  0.00           H  
ATOM   4291 1HG2 THR B 264     129.081  31.061 -11.242  1.00  0.00           H  
ATOM   4292 2HG2 THR B 264     129.778  30.728  -9.621  1.00  0.00           H  
ATOM   4293 3HG2 THR B 264     128.882  29.440 -10.496  1.00  0.00           H  
ATOM   4294  N   ARG B 265     130.994  32.058 -13.353  1.00  0.00           N  
ATOM   4295  CA  ARG B 265     130.441  33.142 -14.150  1.00  0.00           C  
ATOM   4296  C   ARG B 265     129.090  33.695 -13.691  1.00  0.00           C  
ATOM   4297  O   ARG B 265     128.856  34.897 -13.801  1.00  0.00           O  
ATOM   4298  CB  ARG B 265     130.365  32.753 -15.647  1.00  0.00           C  
ATOM   4299  CG  ARG B 265     129.373  31.618 -15.972  1.00  0.00           C  
ATOM   4300  CD  ARG B 265     129.553  31.067 -17.386  1.00  0.00           C  
ATOM   4301  NE  ARG B 265     128.637  29.887 -17.510  1.00  0.00           N  
ATOM   4302  CZ  ARG B 265     129.045  28.610 -17.559  1.00  0.00           C  
ATOM   4303  NH1 ARG B 265     130.297  28.254 -17.297  1.00  0.00           N1+
ATOM   4304  NH2 ARG B 265     128.142  27.677 -17.842  1.00  0.00           N  
ATOM   4305  HN  ARG B 265     131.064  31.163 -13.797  1.00  0.00           H  
ATOM   4306  HA  ARG B 265     131.137  33.967 -14.072  1.00  0.00           H  
ATOM   4307  HB1 ARG B 265     131.386  32.430 -15.955  1.00  0.00           H  
ATOM   4308  HB2 ARG B 265     130.110  33.650 -16.256  1.00  0.00           H  
ATOM   4309  HG1 ARG B 265     128.329  31.979 -15.848  1.00  0.00           H  
ATOM   4310  HG2 ARG B 265     129.532  30.785 -15.249  1.00  0.00           H  
ATOM   4311  HD1 ARG B 265     130.613  30.776 -17.567  1.00  0.00           H  
ATOM   4312  HD2 ARG B 265     129.272  31.831 -18.144  1.00  0.00           H  
ATOM   4313  HE  ARG B 265     127.658  30.016 -17.620  1.00  0.00           H  
ATOM   4314 1HH1 ARG B 265     130.805  28.869 -16.688  1.00  0.00           H  
ATOM   4315 2HH1 ARG B 265     130.500  27.274 -17.234  1.00  0.00           H  
ATOM   4316 1HH2 ARG B 265     127.167  27.906 -17.724  1.00  0.00           H  
ATOM   4317 2HH2 ARG B 265     128.397  26.704 -17.766  1.00  0.00           H  
ATOM   4318  N   ASP B 266     128.163  32.853 -13.183  1.00  0.00           N  
ATOM   4319  CA  ASP B 266     126.823  33.288 -12.831  1.00  0.00           C  
ATOM   4320  C   ASP B 266     126.297  32.554 -11.596  1.00  0.00           C  
ATOM   4321  O   ASP B 266     126.759  31.487 -11.206  1.00  0.00           O  
ATOM   4322  CB  ASP B 266     125.846  33.126 -14.036  1.00  0.00           C  
ATOM   4323  CG  ASP B 266     124.510  33.770 -13.724  1.00  0.00           C  
ATOM   4324  OD1 ASP B 266     124.500  34.918 -13.212  1.00  0.00           O  
ATOM   4325  OD2 ASP B 266     123.475  33.070 -13.825  1.00  0.00           O1-
ATOM   4326  HN  ASP B 266     128.363  31.886 -13.049  1.00  0.00           H  
ATOM   4327  HA  ASP B 266     126.867  34.334 -12.554  1.00  0.00           H  
ATOM   4328  HB1 ASP B 266     125.691  32.056 -14.281  1.00  0.00           H  
ATOM   4329  HB2 ASP B 266     126.263  33.634 -14.927  1.00  0.00           H  
ATOM   4330  N   LYS B 267     125.278  33.138 -10.946  1.00  0.00           N  
ATOM   4331  CA  LYS B 267     124.631  32.629  -9.757  1.00  0.00           C  
ATOM   4332  C   LYS B 267     123.690  31.447 -10.022  1.00  0.00           C  
ATOM   4333  O   LYS B 267     123.391  30.657  -9.123  1.00  0.00           O  
ATOM   4334  CB  LYS B 267     123.885  33.808  -9.083  1.00  0.00           C  
ATOM   4335  CG  LYS B 267     122.735  34.401  -9.915  1.00  0.00           C  
ATOM   4336  CD  LYS B 267     122.176  35.711  -9.332  1.00  0.00           C  
ATOM   4337  CE  LYS B 267     120.799  36.108  -9.889  1.00  0.00           C  
ATOM   4338  NZ  LYS B 267     120.833  36.266 -11.353  1.00  0.00           N1+
ATOM   4339  HN  LYS B 267     124.888  33.972 -11.346  1.00  0.00           H  
ATOM   4340  HA  LYS B 267     125.396  32.271  -9.084  1.00  0.00           H  
ATOM   4341  HB1 LYS B 267     124.630  34.612  -8.885  1.00  0.00           H  
ATOM   4342  HB2 LYS B 267     123.482  33.475  -8.105  1.00  0.00           H  
ATOM   4343  HG1 LYS B 267     121.915  33.647  -9.963  1.00  0.00           H  
ATOM   4344  HG2 LYS B 267     123.075  34.592 -10.957  1.00  0.00           H  
ATOM   4345  HD1 LYS B 267     122.906  36.534  -9.503  1.00  0.00           H  
ATOM   4346  HD2 LYS B 267     122.060  35.582  -8.231  1.00  0.00           H  
ATOM   4347  HE1 LYS B 267     120.455  37.067  -9.444  1.00  0.00           H  
ATOM   4348  HE2 LYS B 267     120.061  35.311  -9.648  1.00  0.00           H  
ATOM   4349  HZ1 LYS B 267     121.428  37.072 -11.652  1.00  0.00           H  
ATOM   4350  HZ2 LYS B 267     119.864  36.375 -11.737  1.00  0.00           H  
ATOM   4351  HZ3 LYS B 267     121.217  35.399 -11.809  1.00  0.00           H  
ATOM   4352  N   SER B 268     123.265  31.253 -11.292  1.00  0.00           N  
ATOM   4353  CA  SER B 268     122.332  30.218 -11.742  1.00  0.00           C  
ATOM   4354  C   SER B 268     122.868  28.800 -11.682  1.00  0.00           C  
ATOM   4355  O   SER B 268     122.112  27.836 -11.774  1.00  0.00           O  
ATOM   4356  CB  SER B 268     121.884  30.444 -13.203  1.00  0.00           C  
ATOM   4357  OG  SER B 268     123.014  30.518 -14.072  1.00  0.00           O  
ATOM   4358  HN  SER B 268     123.540  31.893 -12.013  1.00  0.00           H  
ATOM   4359  HA  SER B 268     121.459  30.250 -11.105  1.00  0.00           H  
ATOM   4360  HB1 SER B 268     121.314  31.396 -13.272  1.00  0.00           H  
ATOM   4361  HB2 SER B 268     121.199  29.637 -13.539  1.00  0.00           H  
ATOM   4362  HG1 SER B 268     123.234  31.477 -14.137  1.00  0.00           H  
ATOM   4363  N   VAL B 269     124.191  28.628 -11.466  1.00  0.00           N  
ATOM   4364  CA  VAL B 269     124.856  27.346 -11.251  1.00  0.00           C  
ATOM   4365  C   VAL B 269     124.230  26.585 -10.087  1.00  0.00           C  
ATOM   4366  O   VAL B 269     124.100  25.362 -10.108  1.00  0.00           O  
ATOM   4367  CB  VAL B 269     126.356  27.539 -11.035  1.00  0.00           C  
ATOM   4368  CG1 VAL B 269     127.074  26.192 -10.804  1.00  0.00           C  
ATOM   4369  CG2 VAL B 269     126.939  28.224 -12.287  1.00  0.00           C  
ATOM   4370  HN  VAL B 269     124.777  29.434 -11.468  1.00  0.00           H  
ATOM   4371  HA  VAL B 269     124.703  26.743 -12.136  1.00  0.00           H  
ATOM   4372  HB  VAL B 269     126.530  28.196 -10.152  1.00  0.00           H  
ATOM   4373 1HG1 VAL B 269     126.871  25.493 -11.644  1.00  0.00           H  
ATOM   4374 2HG1 VAL B 269     128.172  26.351 -10.743  1.00  0.00           H  
ATOM   4375 3HG1 VAL B 269     126.748  25.710  -9.859  1.00  0.00           H  
ATOM   4376 1HG2 VAL B 269     126.539  29.250 -12.420  1.00  0.00           H  
ATOM   4377 2HG2 VAL B 269     126.698  27.632 -13.194  1.00  0.00           H  
ATOM   4378 3HG2 VAL B 269     128.043  28.296 -12.203  1.00  0.00           H  
ATOM   4379  N   THR B 270     123.727  27.324  -9.078  1.00  0.00           N  
ATOM   4380  CA  THR B 270     122.942  26.797  -7.965  1.00  0.00           C  
ATOM   4381  C   THR B 270     121.710  25.990  -8.364  1.00  0.00           C  
ATOM   4382  O   THR B 270     121.397  25.003  -7.711  1.00  0.00           O  
ATOM   4383  CB  THR B 270     122.501  27.864  -6.965  1.00  0.00           C  
ATOM   4384  CG2 THR B 270     123.711  28.449  -6.234  1.00  0.00           C  
ATOM   4385  OG1 THR B 270     121.822  28.955  -7.573  1.00  0.00           O  
ATOM   4386  HN  THR B 270     123.828  28.314  -9.125  1.00  0.00           H  
ATOM   4387  HA  THR B 270     123.576  26.101  -7.435  1.00  0.00           H  
ATOM   4388  HB  THR B 270     121.830  27.403  -6.203  1.00  0.00           H  
ATOM   4389  HG1 THR B 270     122.488  29.499  -8.032  1.00  0.00           H  
ATOM   4390 1HG2 THR B 270     124.374  28.977  -6.951  1.00  0.00           H  
ATOM   4391 2HG2 THR B 270     124.290  27.642  -5.739  1.00  0.00           H  
ATOM   4392 3HG2 THR B 270     123.381  29.172  -5.457  1.00  0.00           H  
ATOM   4393  N   ASP B 271     121.010  26.326  -9.469  1.00  0.00           N  
ATOM   4394  CA  ASP B 271     119.808  25.627  -9.905  1.00  0.00           C  
ATOM   4395  C   ASP B 271     120.156  24.440 -10.815  1.00  0.00           C  
ATOM   4396  O   ASP B 271     119.275  23.811 -11.408  1.00  0.00           O  
ATOM   4397  CB  ASP B 271     118.852  26.616 -10.652  1.00  0.00           C  
ATOM   4398  CG  ASP B 271     117.911  27.306  -9.690  1.00  0.00           C  
ATOM   4399  OD1 ASP B 271     118.363  27.888  -8.674  1.00  0.00           O  
ATOM   4400  OD2 ASP B 271     116.667  27.203  -9.859  1.00  0.00           O1-
ATOM   4401  HN  ASP B 271     121.279  27.108 -10.031  1.00  0.00           H  
ATOM   4402  HA  ASP B 271     119.303  25.199  -9.048  1.00  0.00           H  
ATOM   4403  HB1 ASP B 271     118.218  26.082 -11.391  1.00  0.00           H  
ATOM   4404  HB2 ASP B 271     119.443  27.381 -11.195  1.00  0.00           H  
ATOM   4405  N   SER B 272     121.455  24.075 -10.911  1.00  0.00           N  
ATOM   4406  CA  SER B 272     121.922  22.910 -11.657  1.00  0.00           C  
ATOM   4407  C   SER B 272     122.469  21.799 -10.768  1.00  0.00           C  
ATOM   4408  O   SER B 272     122.859  20.739 -11.261  1.00  0.00           O  
ATOM   4409  CB  SER B 272     122.970  23.296 -12.742  1.00  0.00           C  
ATOM   4410  OG  SER B 272     124.248  23.696 -12.227  1.00  0.00           O  
ATOM   4411  HN  SER B 272     122.143  24.622 -10.435  1.00  0.00           H  
ATOM   4412  HA  SER B 272     121.092  22.475 -12.192  1.00  0.00           H  
ATOM   4413  HB1 SER B 272     122.546  24.125 -13.354  1.00  0.00           H  
ATOM   4414  HB2 SER B 272     123.122  22.429 -13.426  1.00  0.00           H  
ATOM   4415  HG1 SER B 272     124.095  24.272 -11.453  1.00  0.00           H  
ATOM   4416  N   VAL B 273     122.456  21.990  -9.433  1.00  0.00           N  
ATOM   4417  CA  VAL B 273     123.016  21.073  -8.445  1.00  0.00           C  
ATOM   4418  C   VAL B 273     122.018  20.922  -7.306  1.00  0.00           C  
ATOM   4419  O   VAL B 273     121.047  21.672  -7.219  1.00  0.00           O  
ATOM   4420  CB  VAL B 273     124.369  21.527  -7.892  1.00  0.00           C  
ATOM   4421  CG1 VAL B 273     125.450  21.376  -8.981  1.00  0.00           C  
ATOM   4422  CG2 VAL B 273     124.297  22.982  -7.384  1.00  0.00           C  
ATOM   4423  HN  VAL B 273     122.032  22.801  -9.035  1.00  0.00           H  
ATOM   4424  HA  VAL B 273     123.129  20.089  -8.880  1.00  0.00           H  
ATOM   4425  HB  VAL B 273     124.663  20.865  -7.042  1.00  0.00           H  
ATOM   4426 1HG1 VAL B 273     125.233  22.038  -9.846  1.00  0.00           H  
ATOM   4427 2HG1 VAL B 273     126.445  21.646  -8.570  1.00  0.00           H  
ATOM   4428 3HG1 VAL B 273     125.490  20.326  -9.341  1.00  0.00           H  
ATOM   4429 1HG2 VAL B 273     124.046  23.678  -8.209  1.00  0.00           H  
ATOM   4430 2HG2 VAL B 273     125.281  23.281  -6.970  1.00  0.00           H  
ATOM   4431 3HG2 VAL B 273     123.535  23.087  -6.582  1.00  0.00           H  
ATOM   4432  N   MET B 274     122.191  19.918  -6.420  1.00  0.00           N  
ATOM   4433  CA  MET B 274     121.153  19.537  -5.477  1.00  0.00           C  
ATOM   4434  C   MET B 274     121.443  19.955  -4.042  1.00  0.00           C  
ATOM   4435  O   MET B 274     122.419  19.548  -3.408  1.00  0.00           O  
ATOM   4436  CB  MET B 274     120.915  18.009  -5.514  1.00  0.00           C  
ATOM   4437  CG  MET B 274     120.315  17.510  -6.847  1.00  0.00           C  
ATOM   4438  SD  MET B 274     118.710  18.245  -7.312  1.00  0.00           S  
ATOM   4439  CE  MET B 274     117.722  17.737  -5.874  1.00  0.00           C  
ATOM   4440  HN  MET B 274     123.012  19.322  -6.452  1.00  0.00           H  
ATOM   4441  HA  MET B 274     120.222  20.015  -5.748  1.00  0.00           H  
ATOM   4442  HB1 MET B 274     120.240  17.701  -4.687  1.00  0.00           H  
ATOM   4443  HB2 MET B 274     121.893  17.499  -5.357  1.00  0.00           H  
ATOM   4444  HG1 MET B 274     120.209  16.404  -6.793  1.00  0.00           H  
ATOM   4445  HG2 MET B 274     121.058  17.712  -7.652  1.00  0.00           H  
ATOM   4446  HE1 MET B 274     118.056  18.254  -4.950  1.00  0.00           H  
ATOM   4447  HE2 MET B 274     116.651  17.987  -6.028  1.00  0.00           H  
ATOM   4448  HE3 MET B 274     117.799  16.642  -5.706  1.00  0.00           H  
ATOM   4449  N   GLY B 275     120.550  20.789  -3.470  1.00  0.00           N  
ATOM   4450  CA  GLY B 275     120.629  21.240  -2.089  1.00  0.00           C  
ATOM   4451  C   GLY B 275     119.962  22.585  -1.942  1.00  0.00           C  
ATOM   4452  O   GLY B 275     119.459  23.126  -2.928  1.00  0.00           O  
ATOM   4453  HN  GLY B 275     119.812  21.174  -4.021  1.00  0.00           H  
ATOM   4454  HA1 GLY B 275     121.668  21.362  -1.812  1.00  0.00           H  
ATOM   4455  HA2 GLY B 275     120.091  20.521  -1.488  1.00  0.00           H  
ATOM   4456  N   PRO B 276     119.883  23.162  -0.747  1.00  0.00           N  
ATOM   4457  CA  PRO B 276     119.611  24.586  -0.523  1.00  0.00           C  
ATOM   4458  C   PRO B 276     120.490  25.541  -1.326  1.00  0.00           C  
ATOM   4459  O   PRO B 276     121.643  25.218  -1.609  1.00  0.00           O  
ATOM   4460  CB  PRO B 276     119.767  24.761   0.996  1.00  0.00           C  
ATOM   4461  CG  PRO B 276     119.482  23.364   1.556  1.00  0.00           C  
ATOM   4462  CD  PRO B 276     120.104  22.446   0.509  1.00  0.00           C  
ATOM   4463  HA  PRO B 276     118.596  24.758  -0.853  1.00  0.00           H  
ATOM   4464  HB1 PRO B 276     119.070  25.522   1.402  1.00  0.00           H  
ATOM   4465  HB2 PRO B 276     120.811  25.040   1.260  1.00  0.00           H  
ATOM   4466  HG1 PRO B 276     118.386  23.187   1.587  1.00  0.00           H  
ATOM   4467  HG2 PRO B 276     119.907  23.214   2.570  1.00  0.00           H  
ATOM   4468  HD1 PRO B 276     119.611  21.447   0.517  1.00  0.00           H  
ATOM   4469  HD2 PRO B 276     121.198  22.344   0.680  1.00  0.00           H  
ATOM   4470  N   LYS B 277     119.970  26.717  -1.725  1.00  0.00           N  
ATOM   4471  CA  LYS B 277     120.636  27.572  -2.695  1.00  0.00           C  
ATOM   4472  C   LYS B 277     120.761  29.004  -2.203  1.00  0.00           C  
ATOM   4473  O   LYS B 277     119.770  29.664  -1.873  1.00  0.00           O  
ATOM   4474  CB  LYS B 277     119.852  27.560  -4.026  1.00  0.00           C  
ATOM   4475  CG  LYS B 277     119.775  26.151  -4.639  1.00  0.00           C  
ATOM   4476  CD  LYS B 277     118.999  26.097  -5.960  1.00  0.00           C  
ATOM   4477  CE  LYS B 277     117.504  26.353  -5.798  1.00  0.00           C  
ATOM   4478  NZ  LYS B 277     116.836  26.251  -7.097  1.00  0.00           N1+
ATOM   4479  HN  LYS B 277     119.046  26.991  -1.451  1.00  0.00           H  
ATOM   4480  HA  LYS B 277     121.641  27.216  -2.885  1.00  0.00           H  
ATOM   4481  HB1 LYS B 277     120.333  28.244  -4.759  1.00  0.00           H  
ATOM   4482  HB2 LYS B 277     118.823  27.939  -3.837  1.00  0.00           H  
ATOM   4483  HG1 LYS B 277     119.296  25.444  -3.927  1.00  0.00           H  
ATOM   4484  HG2 LYS B 277     120.810  25.777  -4.820  1.00  0.00           H  
ATOM   4485  HD1 LYS B 277     119.149  25.083  -6.402  1.00  0.00           H  
ATOM   4486  HD2 LYS B 277     119.438  26.838  -6.666  1.00  0.00           H  
ATOM   4487  HE1 LYS B 277     117.315  27.374  -5.398  1.00  0.00           H  
ATOM   4488  HE2 LYS B 277     117.054  25.604  -5.110  1.00  0.00           H  
ATOM   4489  HZ1 LYS B 277     115.808  26.401  -6.979  1.00  0.00           H  
ATOM   4490  HZ2 LYS B 277     116.940  25.310  -7.536  1.00  0.00           H  
ATOM   4491  HZ3 LYS B 277     117.233  26.962  -7.771  1.00  0.00           H  
ATOM   4492  N   TYR B 278     122.005  29.520  -2.136  1.00  0.00           N  
ATOM   4493  CA  TYR B 278     122.296  30.833  -1.596  1.00  0.00           C  
ATOM   4494  C   TYR B 278     123.211  31.609  -2.529  1.00  0.00           C  
ATOM   4495  O   TYR B 278     124.253  31.140  -2.985  1.00  0.00           O  
ATOM   4496  CB  TYR B 278     122.909  30.724  -0.175  1.00  0.00           C  
ATOM   4497  CG  TYR B 278     121.828  30.282   0.776  1.00  0.00           C  
ATOM   4498  CD1 TYR B 278     121.683  28.933   1.152  1.00  0.00           C  
ATOM   4499  CD2 TYR B 278     120.880  31.216   1.220  1.00  0.00           C  
ATOM   4500  CE1 TYR B 278     120.593  28.524   1.938  1.00  0.00           C  
ATOM   4501  CE2 TYR B 278     119.789  30.806   1.994  1.00  0.00           C  
ATOM   4502  CZ  TYR B 278     119.640  29.463   2.348  1.00  0.00           C  
ATOM   4503  OH  TYR B 278     118.486  29.092   3.067  1.00  0.00           O  
ATOM   4504  HN  TYR B 278     122.810  28.970  -2.384  1.00  0.00           H  
ATOM   4505  HA  TYR B 278     121.386  31.413  -1.545  1.00  0.00           H  
ATOM   4506  HB1 TYR B 278     123.302  31.698   0.181  1.00  0.00           H  
ATOM   4507  HB2 TYR B 278     123.724  29.971  -0.172  1.00  0.00           H  
ATOM   4508  HD1 TYR B 278     122.393  28.202   0.795  1.00  0.00           H  
ATOM   4509  HD2 TYR B 278     120.965  32.252   0.927  1.00  0.00           H  
ATOM   4510  HE1 TYR B 278     120.481  27.484   2.206  1.00  0.00           H  
ATOM   4511  HE2 TYR B 278     119.048  31.527   2.300  1.00  0.00           H  
ATOM   4512  HH  TYR B 278     118.510  28.140   3.260  1.00  0.00           H  
ATOM   4513  N   VAL B 279     122.813  32.846  -2.876  1.00  0.00           N  
ATOM   4514  CA  VAL B 279     123.481  33.625  -3.903  1.00  0.00           C  
ATOM   4515  C   VAL B 279     123.680  35.056  -3.439  1.00  0.00           C  
ATOM   4516  O   VAL B 279     123.135  35.499  -2.425  1.00  0.00           O  
ATOM   4517  CB  VAL B 279     122.729  33.621  -5.236  1.00  0.00           C  
ATOM   4518  CG1 VAL B 279     122.685  32.187  -5.805  1.00  0.00           C  
ATOM   4519  CG2 VAL B 279     121.300  34.172  -5.075  1.00  0.00           C  
ATOM   4520  HN  VAL B 279     121.966  33.232  -2.521  1.00  0.00           H  
ATOM   4521  HA  VAL B 279     124.473  33.229  -4.075  1.00  0.00           H  
ATOM   4522  HB  VAL B 279     123.268  34.256  -5.977  1.00  0.00           H  
ATOM   4523 1HG1 VAL B 279     122.185  32.182  -6.799  1.00  0.00           H  
ATOM   4524 2HG1 VAL B 279     123.708  31.773  -5.923  1.00  0.00           H  
ATOM   4525 3HG1 VAL B 279     122.104  31.512  -5.143  1.00  0.00           H  
ATOM   4526 1HG2 VAL B 279     120.696  33.532  -4.398  1.00  0.00           H  
ATOM   4527 2HG2 VAL B 279     120.793  34.177  -6.065  1.00  0.00           H  
ATOM   4528 3HG2 VAL B 279     121.291  35.211  -4.687  1.00  0.00           H  
ATOM   4529  N   VAL B 280     124.518  35.813  -4.173  1.00  0.00           N  
ATOM   4530  CA  VAL B 280     124.744  37.233  -3.959  1.00  0.00           C  
ATOM   4531  C   VAL B 280     124.471  37.937  -5.287  1.00  0.00           C  
ATOM   4532  O   VAL B 280     125.145  37.586  -6.259  1.00  0.00           O  
ATOM   4533  CB  VAL B 280     126.181  37.558  -3.544  1.00  0.00           C  
ATOM   4534  CG1 VAL B 280     126.290  39.046  -3.154  1.00  0.00           C  
ATOM   4535  CG2 VAL B 280     126.601  36.689  -2.346  1.00  0.00           C  
ATOM   4536  HN  VAL B 280     124.993  35.402  -4.943  1.00  0.00           H  
ATOM   4537  HA  VAL B 280     124.082  37.600  -3.189  1.00  0.00           H  
ATOM   4538  HB  VAL B 280     126.886  37.344  -4.382  1.00  0.00           H  
ATOM   4539 1HG1 VAL B 280     126.048  39.710  -4.006  1.00  0.00           H  
ATOM   4540 2HG1 VAL B 280     125.605  39.278  -2.311  1.00  0.00           H  
ATOM   4541 3HG1 VAL B 280     127.329  39.271  -2.830  1.00  0.00           H  
ATOM   4542 1HG2 VAL B 280     125.900  36.838  -1.498  1.00  0.00           H  
ATOM   4543 2HG2 VAL B 280     127.621  36.972  -2.007  1.00  0.00           H  
ATOM   4544 3HG2 VAL B 280     126.617  35.611  -2.610  1.00  0.00           H  
ATOM   4545  N   PRO B 281     123.551  38.897  -5.427  1.00  0.00           N  
ATOM   4546  CA  PRO B 281     123.271  39.510  -6.729  1.00  0.00           C  
ATOM   4547  C   PRO B 281     124.080  40.783  -6.911  1.00  0.00           C  
ATOM   4548  O   PRO B 281     124.110  41.313  -8.017  1.00  0.00           O  
ATOM   4549  CB  PRO B 281     121.763  39.804  -6.679  1.00  0.00           C  
ATOM   4550  CG  PRO B 281     121.469  40.019  -5.194  1.00  0.00           C  
ATOM   4551  CD  PRO B 281     122.411  39.030  -4.511  1.00  0.00           C  
ATOM   4552  HA  PRO B 281     123.530  38.844  -7.542  1.00  0.00           H  
ATOM   4553  HB1 PRO B 281     121.209  38.905  -7.031  1.00  0.00           H  
ATOM   4554  HB2 PRO B 281     121.462  40.667  -7.308  1.00  0.00           H  
ATOM   4555  HG1 PRO B 281     120.403  39.840  -4.942  1.00  0.00           H  
ATOM   4556  HG2 PRO B 281     121.742  41.055  -4.897  1.00  0.00           H  
ATOM   4557  HD1 PRO B 281     121.903  38.043  -4.403  1.00  0.00           H  
ATOM   4558  HD2 PRO B 281     122.735  39.409  -3.517  1.00  0.00           H  
ATOM   4559  N   VAL B 282     124.748  41.285  -5.852  1.00  0.00           N  
ATOM   4560  CA  VAL B 282     125.721  42.378  -5.912  1.00  0.00           C  
ATOM   4561  C   VAL B 282     125.122  43.744  -6.273  1.00  0.00           C  
ATOM   4562  O   VAL B 282     125.576  44.476  -7.153  1.00  0.00           O  
ATOM   4563  CB  VAL B 282     126.998  42.028  -6.689  1.00  0.00           C  
ATOM   4564  CG1 VAL B 282     128.140  43.026  -6.404  1.00  0.00           C  
ATOM   4565  CG2 VAL B 282     127.501  40.634  -6.265  1.00  0.00           C  
ATOM   4566  HN  VAL B 282     124.628  40.825  -4.980  1.00  0.00           H  
ATOM   4567  HA  VAL B 282     126.048  42.492  -4.892  1.00  0.00           H  
ATOM   4568  HB  VAL B 282     126.781  42.018  -7.783  1.00  0.00           H  
ATOM   4569 1HG1 VAL B 282     129.050  42.711  -6.961  1.00  0.00           H  
ATOM   4570 2HG1 VAL B 282     127.894  44.055  -6.736  1.00  0.00           H  
ATOM   4571 3HG1 VAL B 282     128.394  43.044  -5.326  1.00  0.00           H  
ATOM   4572 1HG2 VAL B 282     126.760  39.836  -6.467  1.00  0.00           H  
ATOM   4573 2HG2 VAL B 282     127.748  40.629  -5.184  1.00  0.00           H  
ATOM   4574 3HG2 VAL B 282     128.424  40.384  -6.832  1.00  0.00           H  
ATOM   4575  N   GLU B 283     124.076  44.154  -5.529  1.00  0.00           N  
ATOM   4576  CA  GLU B 283     123.300  45.369  -5.733  1.00  0.00           C  
ATOM   4577  C   GLU B 283     123.998  46.668  -5.306  1.00  0.00           C  
ATOM   4578  O   GLU B 283     123.349  47.622  -4.879  1.00  0.00           O  
ATOM   4579  CB  GLU B 283     122.015  45.271  -4.867  1.00  0.00           C  
ATOM   4580  CG  GLU B 283     121.148  44.007  -5.096  1.00  0.00           C  
ATOM   4581  CD  GLU B 283     120.609  43.474  -3.784  1.00  0.00           C  
ATOM   4582  OE1 GLU B 283     121.442  43.099  -2.914  1.00  0.00           O  
ATOM   4583  OE2 GLU B 283     119.373  43.387  -3.581  1.00  0.00           O1-
ATOM   4584  HN  GLU B 283     123.689  43.559  -4.829  1.00  0.00           H  
ATOM   4585  HA  GLU B 283     123.040  45.451  -6.780  1.00  0.00           H  
ATOM   4586  HB1 GLU B 283     121.360  46.154  -5.049  1.00  0.00           H  
ATOM   4587  HB2 GLU B 283     122.333  45.312  -3.800  1.00  0.00           H  
ATOM   4588  HG1 GLU B 283     121.726  43.192  -5.573  1.00  0.00           H  
ATOM   4589  HG2 GLU B 283     120.292  44.251  -5.759  1.00  0.00           H  
ATOM   4590  N   SER B 284     125.343  46.750  -5.368  1.00  0.00           N  
ATOM   4591  CA  SER B 284     126.060  47.929  -4.904  1.00  0.00           C  
ATOM   4592  C   SER B 284     127.225  48.298  -5.786  1.00  0.00           C  
ATOM   4593  O   SER B 284     128.325  47.756  -5.654  1.00  0.00           O  
ATOM   4594  CB  SER B 284     126.635  47.757  -3.471  1.00  0.00           C  
ATOM   4595  OG  SER B 284     127.095  48.990  -2.901  1.00  0.00           O  
ATOM   4596  HN  SER B 284     125.847  46.008  -5.809  1.00  0.00           H  
ATOM   4597  HA  SER B 284     125.395  48.783  -4.900  1.00  0.00           H  
ATOM   4598  HB1 SER B 284     127.446  46.997  -3.457  1.00  0.00           H  
ATOM   4599  HB2 SER B 284     125.811  47.368  -2.832  1.00  0.00           H  
ATOM   4600  HG1 SER B 284     127.698  49.418  -3.538  1.00  0.00           H  
ATOM   4601  N   SER B 285     127.029  49.323  -6.634  1.00  0.00           N  
ATOM   4602  CA  SER B 285     128.086  50.207  -7.109  1.00  0.00           C  
ATOM   4603  C   SER B 285     128.840  50.929  -5.985  1.00  0.00           C  
ATOM   4604  O   SER B 285     128.553  50.769  -4.794  1.00  0.00           O  
ATOM   4605  CB  SER B 285     127.559  51.255  -8.134  1.00  0.00           C  
ATOM   4606  OG  SER B 285     126.580  52.129  -7.561  1.00  0.00           O  
ATOM   4607  HN  SER B 285     126.102  49.646  -6.831  1.00  0.00           H  
ATOM   4608  HA  SER B 285     128.809  49.587  -7.618  1.00  0.00           H  
ATOM   4609  HB1 SER B 285     127.092  50.710  -8.986  1.00  0.00           H  
ATOM   4610  HB2 SER B 285     128.396  51.854  -8.556  1.00  0.00           H  
ATOM   4611  HG1 SER B 285     126.874  53.039  -7.786  1.00  0.00           H  
ATOM   4612  N   LEU B 286     129.839  51.753  -6.349  1.00  0.00           N  
ATOM   4613  CA  LEU B 286     130.473  52.688  -5.442  1.00  0.00           C  
ATOM   4614  C   LEU B 286     130.233  54.093  -5.966  1.00  0.00           C  
ATOM   4615  O   LEU B 286     130.468  54.366  -7.136  1.00  0.00           O  
ATOM   4616  CB  LEU B 286     132.002  52.464  -5.363  1.00  0.00           C  
ATOM   4617  CG  LEU B 286     132.448  51.103  -4.790  1.00  0.00           C  
ATOM   4618  CD1 LEU B 286     133.979  51.061  -4.752  1.00  0.00           C  
ATOM   4619  CD2 LEU B 286     131.889  50.813  -3.389  1.00  0.00           C  
ATOM   4620  HN  LEU B 286     130.138  51.810  -7.303  1.00  0.00           H  
ATOM   4621  HA  LEU B 286     130.032  52.628  -4.458  1.00  0.00           H  
ATOM   4622  HB1 LEU B 286     132.464  53.264  -4.748  1.00  0.00           H  
ATOM   4623  HB2 LEU B 286     132.428  52.563  -6.389  1.00  0.00           H  
ATOM   4624  HG  LEU B 286     132.090  50.304  -5.484  1.00  0.00           H  
ATOM   4625 1HD1 LEU B 286     134.387  51.325  -5.750  1.00  0.00           H  
ATOM   4626 2HD1 LEU B 286     134.343  50.054  -4.467  1.00  0.00           H  
ATOM   4627 3HD1 LEU B 286     134.366  51.803  -4.021  1.00  0.00           H  
ATOM   4628 1HD2 LEU B 286     132.191  51.615  -2.685  1.00  0.00           H  
ATOM   4629 2HD2 LEU B 286     130.781  50.746  -3.409  1.00  0.00           H  
ATOM   4630 3HD2 LEU B 286     132.289  49.847  -3.014  1.00  0.00           H  
ATOM   4631  N   GLY B 287     129.729  55.017  -5.117  1.00  0.00           N  
ATOM   4632  CA  GLY B 287     129.518  56.417  -5.478  1.00  0.00           C  
ATOM   4633  C   GLY B 287     130.757  57.284  -5.505  1.00  0.00           C  
ATOM   4634  O   GLY B 287     131.894  56.831  -5.377  1.00  0.00           O  
ATOM   4635  HN  GLY B 287     129.463  54.767  -4.194  1.00  0.00           H  
ATOM   4636  HA1 GLY B 287     128.855  56.840  -4.737  1.00  0.00           H  
ATOM   4637  HA2 GLY B 287     129.092  56.450  -6.472  1.00  0.00           H  
ATOM   4638  N   LYS B 288     130.553  58.606  -5.659  1.00  0.00           N  
ATOM   4639  CA  LYS B 288     131.610  59.590  -5.823  1.00  0.00           C  
ATOM   4640  C   LYS B 288     132.608  59.704  -4.676  1.00  0.00           C  
ATOM   4641  O   LYS B 288     133.816  59.719  -4.901  1.00  0.00           O  
ATOM   4642  CB  LYS B 288     130.945  60.961  -6.054  1.00  0.00           C  
ATOM   4643  CG  LYS B 288     131.878  62.165  -6.271  1.00  0.00           C  
ATOM   4644  CD  LYS B 288     131.009  63.415  -6.442  1.00  0.00           C  
ATOM   4645  CE  LYS B 288     131.736  64.749  -6.597  1.00  0.00           C  
ATOM   4646  NZ  LYS B 288     130.730  65.824  -6.565  1.00  0.00           N1+
ATOM   4647  HN  LYS B 288     129.615  58.953  -5.761  1.00  0.00           H  
ATOM   4648  HA  LYS B 288     132.176  59.311  -6.699  1.00  0.00           H  
ATOM   4649  HB1 LYS B 288     130.277  61.182  -5.190  1.00  0.00           H  
ATOM   4650  HB2 LYS B 288     130.289  60.869  -6.952  1.00  0.00           H  
ATOM   4651  HG1 LYS B 288     132.508  62.005  -7.173  1.00  0.00           H  
ATOM   4652  HG2 LYS B 288     132.548  62.300  -5.393  1.00  0.00           H  
ATOM   4653  HD1 LYS B 288     130.352  63.471  -5.540  1.00  0.00           H  
ATOM   4654  HD2 LYS B 288     130.350  63.252  -7.327  1.00  0.00           H  
ATOM   4655  HE1 LYS B 288     132.276  64.794  -7.568  1.00  0.00           H  
ATOM   4656  HE2 LYS B 288     132.454  64.919  -5.765  1.00  0.00           H  
ATOM   4657  HZ1 LYS B 288     130.752  66.307  -5.629  1.00  0.00           H  
ATOM   4658  HZ2 LYS B 288     129.766  65.437  -6.719  1.00  0.00           H  
ATOM   4659  HZ3 LYS B 288     130.945  66.579  -7.265  1.00  0.00           H  
ATOM   4660  N   GLU B 289     132.147  59.742  -3.405  1.00  0.00           N  
ATOM   4661  CA  GLU B 289     133.015  59.774  -2.232  1.00  0.00           C  
ATOM   4662  C   GLU B 289     133.856  58.518  -2.132  1.00  0.00           C  
ATOM   4663  O   GLU B 289     135.050  58.557  -1.847  1.00  0.00           O  
ATOM   4664  CB  GLU B 289     132.192  59.909  -0.927  1.00  0.00           C  
ATOM   4665  CG  GLU B 289     131.705  61.349  -0.631  1.00  0.00           C  
ATOM   4666  CD  GLU B 289     132.552  62.019   0.429  1.00  0.00           C  
ATOM   4667  OE1 GLU B 289     132.643  61.473   1.560  1.00  0.00           O  
ATOM   4668  OE2 GLU B 289     133.134  63.110   0.184  1.00  0.00           O1-
ATOM   4669  HN  GLU B 289     131.168  59.662  -3.232  1.00  0.00           H  
ATOM   4670  HA  GLU B 289     133.701  60.605  -2.320  1.00  0.00           H  
ATOM   4671  HB1 GLU B 289     132.779  59.536  -0.055  1.00  0.00           H  
ATOM   4672  HB2 GLU B 289     131.305  59.245  -1.003  1.00  0.00           H  
ATOM   4673  HG1 GLU B 289     130.666  61.307  -0.237  1.00  0.00           H  
ATOM   4674  HG2 GLU B 289     131.707  61.963  -1.553  1.00  0.00           H  
ATOM   4675  N   LYS B 290     133.235  57.364  -2.415  1.00  0.00           N  
ATOM   4676  CA  LYS B 290     133.867  56.064  -2.424  1.00  0.00           C  
ATOM   4677  C   LYS B 290     134.964  55.954  -3.487  1.00  0.00           C  
ATOM   4678  O   LYS B 290     136.056  55.455  -3.221  1.00  0.00           O  
ATOM   4679  CB  LYS B 290     132.763  54.986  -2.570  1.00  0.00           C  
ATOM   4680  CG  LYS B 290     131.712  55.089  -1.444  1.00  0.00           C  
ATOM   4681  CD  LYS B 290     130.573  54.057  -1.505  1.00  0.00           C  
ATOM   4682  CE  LYS B 290     129.489  54.325  -0.444  1.00  0.00           C  
ATOM   4683  NZ  LYS B 290     128.370  53.371  -0.582  1.00  0.00           N1+
ATOM   4684  HN  LYS B 290     132.270  57.385  -2.672  1.00  0.00           H  
ATOM   4685  HA  LYS B 290     134.356  55.929  -1.468  1.00  0.00           H  
ATOM   4686  HB1 LYS B 290     133.227  53.978  -2.560  1.00  0.00           H  
ATOM   4687  HB2 LYS B 290     132.254  55.122  -3.549  1.00  0.00           H  
ATOM   4688  HG1 LYS B 290     131.246  56.100  -1.471  1.00  0.00           H  
ATOM   4689  HG2 LYS B 290     132.231  54.999  -0.465  1.00  0.00           H  
ATOM   4690  HD1 LYS B 290     131.000  53.040  -1.361  1.00  0.00           H  
ATOM   4691  HD2 LYS B 290     130.112  54.103  -2.515  1.00  0.00           H  
ATOM   4692  HE1 LYS B 290     129.079  55.350  -0.572  1.00  0.00           H  
ATOM   4693  HE2 LYS B 290     129.912  54.234   0.576  1.00  0.00           H  
ATOM   4694  HZ1 LYS B 290     127.670  53.459   0.197  1.00  0.00           H  
ATOM   4695  HZ2 LYS B 290     128.730  52.390  -0.585  1.00  0.00           H  
ATOM   4696  HZ3 LYS B 290     127.862  53.606  -1.472  1.00  0.00           H  
ATOM   4697  N   GLY B 291     134.734  56.493  -4.706  1.00  0.00           N  
ATOM   4698  CA  GLY B 291     135.772  56.604  -5.734  1.00  0.00           C  
ATOM   4699  C   GLY B 291     136.888  57.574  -5.402  1.00  0.00           C  
ATOM   4700  O   GLY B 291     138.056  57.320  -5.692  1.00  0.00           O  
ATOM   4701  HN  GLY B 291     133.813  56.829  -4.929  1.00  0.00           H  
ATOM   4702  HA1 GLY B 291     135.297  56.967  -6.633  1.00  0.00           H  
ATOM   4703  HA2 GLY B 291     136.224  55.631  -5.867  1.00  0.00           H  
ATOM   4704  N   LEU B 292     136.572  58.704  -4.734  1.00  0.00           N  
ATOM   4705  CA  LEU B 292     137.556  59.640  -4.206  1.00  0.00           C  
ATOM   4706  C   LEU B 292     138.451  59.027  -3.132  1.00  0.00           C  
ATOM   4707  O   LEU B 292     139.658  59.265  -3.113  1.00  0.00           O  
ATOM   4708  CB  LEU B 292     136.889  60.922  -3.639  1.00  0.00           C  
ATOM   4709  CG  LEU B 292     136.297  61.873  -4.702  1.00  0.00           C  
ATOM   4710  CD1 LEU B 292     135.375  62.915  -4.050  1.00  0.00           C  
ATOM   4711  CD2 LEU B 292     137.388  62.587  -5.514  1.00  0.00           C  
ATOM   4712  HN  LEU B 292     135.608  58.930  -4.571  1.00  0.00           H  
ATOM   4713  HA  LEU B 292     138.216  59.914  -5.016  1.00  0.00           H  
ATOM   4714  HB1 LEU B 292     137.636  61.502  -3.056  1.00  0.00           H  
ATOM   4715  HB2 LEU B 292     136.080  60.616  -2.940  1.00  0.00           H  
ATOM   4716  HG  LEU B 292     135.679  61.266  -5.406  1.00  0.00           H  
ATOM   4717 1HD1 LEU B 292     134.555  62.412  -3.495  1.00  0.00           H  
ATOM   4718 2HD1 LEU B 292     134.924  63.571  -4.824  1.00  0.00           H  
ATOM   4719 3HD1 LEU B 292     135.949  63.552  -3.344  1.00  0.00           H  
ATOM   4720 1HD2 LEU B 292     138.001  63.233  -4.849  1.00  0.00           H  
ATOM   4721 2HD2 LEU B 292     138.055  61.858  -6.017  1.00  0.00           H  
ATOM   4722 3HD2 LEU B 292     136.925  63.225  -6.295  1.00  0.00           H  
ATOM   4723  N   GLU B 293     137.894  58.186  -2.231  1.00  0.00           N  
ATOM   4724  CA  GLU B 293     138.659  57.421  -1.254  1.00  0.00           C  
ATOM   4725  C   GLU B 293     139.668  56.483  -1.907  1.00  0.00           C  
ATOM   4726  O   GLU B 293     140.826  56.428  -1.498  1.00  0.00           O  
ATOM   4727  CB  GLU B 293     137.733  56.624  -0.291  1.00  0.00           C  
ATOM   4728  CG  GLU B 293     137.001  57.547   0.717  1.00  0.00           C  
ATOM   4729  CD  GLU B 293     136.055  56.855   1.685  1.00  0.00           C  
ATOM   4730  OE1 GLU B 293     135.949  55.601   1.718  1.00  0.00           O  
ATOM   4731  OE2 GLU B 293     135.395  57.592   2.470  1.00  0.00           O1-
ATOM   4732  HN  GLU B 293     136.897  58.070  -2.208  1.00  0.00           H  
ATOM   4733  HA  GLU B 293     139.237  58.120  -0.665  1.00  0.00           H  
ATOM   4734  HB1 GLU B 293     138.342  55.898   0.294  1.00  0.00           H  
ATOM   4735  HB2 GLU B 293     136.991  56.047  -0.885  1.00  0.00           H  
ATOM   4736  HG1 GLU B 293     136.410  58.306   0.164  1.00  0.00           H  
ATOM   4737  HG2 GLU B 293     137.765  58.078   1.319  1.00  0.00           H  
ATOM   4738  N   ILE B 294     139.284  55.773  -2.988  1.00  0.00           N  
ATOM   4739  CA  ILE B 294     140.198  54.938  -3.763  1.00  0.00           C  
ATOM   4740  C   ILE B 294     141.336  55.742  -4.395  1.00  0.00           C  
ATOM   4741  O   ILE B 294     142.507  55.386  -4.260  1.00  0.00           O  
ATOM   4742  CB  ILE B 294     139.434  54.124  -4.811  1.00  0.00           C  
ATOM   4743  CG1 ILE B 294     138.468  53.151  -4.093  1.00  0.00           C  
ATOM   4744  CG2 ILE B 294     140.395  53.345  -5.738  1.00  0.00           C  
ATOM   4745  CD  ILE B 294     137.519  52.406  -5.035  1.00  0.00           C  
ATOM   4746  HN  ILE B 294     138.333  55.814  -3.297  1.00  0.00           H  
ATOM   4747  HA  ILE B 294     140.670  54.245  -3.080  1.00  0.00           H  
ATOM   4748  HB  ILE B 294     138.828  54.822  -5.434  1.00  0.00           H  
ATOM   4749 1HG1 ILE B 294     137.846  53.717  -3.366  1.00  0.00           H  
ATOM   4750 2HG1 ILE B 294     139.067  52.415  -3.511  1.00  0.00           H  
ATOM   4751 1HG2 ILE B 294     141.067  54.024  -6.299  1.00  0.00           H  
ATOM   4752 2HG2 ILE B 294     139.827  52.761  -6.493  1.00  0.00           H  
ATOM   4753 3HG2 ILE B 294     141.017  52.638  -5.155  1.00  0.00           H  
ATOM   4754  HD1 ILE B 294     136.917  53.126  -5.631  1.00  0.00           H  
ATOM   4755  HD2 ILE B 294     136.821  51.770  -4.448  1.00  0.00           H  
ATOM   4756  HD3 ILE B 294     138.081  51.749  -5.731  1.00  0.00           H  
ATOM   4757  N   LEU B 295     141.047  56.899  -5.034  1.00  0.00           N  
ATOM   4758  CA  LEU B 295     142.078  57.780  -5.578  1.00  0.00           C  
ATOM   4759  C   LEU B 295     143.036  58.312  -4.522  1.00  0.00           C  
ATOM   4760  O   LEU B 295     144.251  58.337  -4.720  1.00  0.00           O  
ATOM   4761  CB  LEU B 295     141.463  59.002  -6.305  1.00  0.00           C  
ATOM   4762  CG  LEU B 295     140.776  58.678  -7.644  1.00  0.00           C  
ATOM   4763  CD1 LEU B 295     140.026  59.911  -8.162  1.00  0.00           C  
ATOM   4764  CD2 LEU B 295     141.782  58.202  -8.704  1.00  0.00           C  
ATOM   4765  HN  LEU B 295     140.092  57.177  -5.159  1.00  0.00           H  
ATOM   4766  HA  LEU B 295     142.679  57.204  -6.266  1.00  0.00           H  
ATOM   4767  HB1 LEU B 295     142.253  59.756  -6.522  1.00  0.00           H  
ATOM   4768  HB2 LEU B 295     140.720  59.481  -5.628  1.00  0.00           H  
ATOM   4769  HG  LEU B 295     140.025  57.872  -7.465  1.00  0.00           H  
ATOM   4770 1HD1 LEU B 295     139.329  60.292  -7.388  1.00  0.00           H  
ATOM   4771 2HD1 LEU B 295     139.443  59.660  -9.073  1.00  0.00           H  
ATOM   4772 3HD1 LEU B 295     140.740  60.722  -8.418  1.00  0.00           H  
ATOM   4773 1HD2 LEU B 295     142.553  58.983  -8.877  1.00  0.00           H  
ATOM   4774 2HD2 LEU B 295     142.285  57.263  -8.395  1.00  0.00           H  
ATOM   4775 3HD2 LEU B 295     141.265  58.011  -9.667  1.00  0.00           H  
ATOM   4776  N   SER B 296     142.498  58.713  -3.354  1.00  0.00           N  
ATOM   4777  CA  SER B 296     143.256  59.195  -2.208  1.00  0.00           C  
ATOM   4778  C   SER B 296     144.253  58.176  -1.680  1.00  0.00           C  
ATOM   4779  O   SER B 296     145.433  58.476  -1.498  1.00  0.00           O  
ATOM   4780  CB  SER B 296     142.263  59.578  -1.073  1.00  0.00           C  
ATOM   4781  OG  SER B 296     142.900  60.062   0.113  1.00  0.00           O  
ATOM   4782  HN  SER B 296     141.498  58.693  -3.257  1.00  0.00           H  
ATOM   4783  HA  SER B 296     143.816  60.066  -2.514  1.00  0.00           H  
ATOM   4784  HB1 SER B 296     141.646  58.690  -0.810  1.00  0.00           H  
ATOM   4785  HB2 SER B 296     141.571  60.360  -1.460  1.00  0.00           H  
ATOM   4786  HG1 SER B 296     143.453  60.823  -0.174  1.00  0.00           H  
ATOM   4787  N   LEU B 297     143.808  56.920  -1.495  1.00  0.00           N  
ATOM   4788  CA  LEU B 297     144.626  55.807  -1.056  1.00  0.00           C  
ATOM   4789  C   LEU B 297     145.720  55.409  -2.045  1.00  0.00           C  
ATOM   4790  O   LEU B 297     146.807  54.986  -1.645  1.00  0.00           O  
ATOM   4791  CB  LEU B 297     143.722  54.594  -0.753  1.00  0.00           C  
ATOM   4792  CG  LEU B 297     142.822  54.761   0.491  1.00  0.00           C  
ATOM   4793  CD1 LEU B 297     141.695  53.718   0.481  1.00  0.00           C  
ATOM   4794  CD2 LEU B 297     143.624  54.654   1.796  1.00  0.00           C  
ATOM   4795  HN  LEU B 297     142.838  56.707  -1.635  1.00  0.00           H  
ATOM   4796  HA  LEU B 297     145.134  56.106  -0.149  1.00  0.00           H  
ATOM   4797  HB1 LEU B 297     144.334  53.679  -0.600  1.00  0.00           H  
ATOM   4798  HB2 LEU B 297     143.070  54.430  -1.640  1.00  0.00           H  
ATOM   4799  HG  LEU B 297     142.347  55.770   0.458  1.00  0.00           H  
ATOM   4800 1HD1 LEU B 297     141.063  53.839  -0.424  1.00  0.00           H  
ATOM   4801 2HD1 LEU B 297     141.054  53.830   1.380  1.00  0.00           H  
ATOM   4802 3HD1 LEU B 297     142.121  52.692   0.480  1.00  0.00           H  
ATOM   4803 1HD2 LEU B 297     144.118  53.661   1.864  1.00  0.00           H  
ATOM   4804 2HD2 LEU B 297     144.400  55.446   1.852  1.00  0.00           H  
ATOM   4805 3HD2 LEU B 297     142.948  54.769   2.670  1.00  0.00           H  
ATOM   4806  N   PHE B 298     145.471  55.522  -3.368  1.00  0.00           N  
ATOM   4807  CA  PHE B 298     146.477  55.272  -4.391  1.00  0.00           C  
ATOM   4808  C   PHE B 298     147.681  56.218  -4.375  1.00  0.00           C  
ATOM   4809  O   PHE B 298     148.818  55.756  -4.474  1.00  0.00           O  
ATOM   4810  CB  PHE B 298     145.852  55.288  -5.818  1.00  0.00           C  
ATOM   4811  CG  PHE B 298     145.452  53.902  -6.245  1.00  0.00           C  
ATOM   4812  CD1 PHE B 298     144.106  53.558  -6.443  1.00  0.00           C  
ATOM   4813  CD2 PHE B 298     146.440  52.933  -6.493  1.00  0.00           C  
ATOM   4814  CE1 PHE B 298     143.749  52.265  -6.846  1.00  0.00           C  
ATOM   4815  CE2 PHE B 298     146.089  51.647  -6.920  1.00  0.00           C  
ATOM   4816  CZ  PHE B 298     144.742  51.309  -7.089  1.00  0.00           C  
ATOM   4817  HN  PHE B 298     144.551  55.767  -3.682  1.00  0.00           H  
ATOM   4818  HA  PHE B 298     146.897  54.294  -4.197  1.00  0.00           H  
ATOM   4819  HB1 PHE B 298     146.577  55.639  -6.585  1.00  0.00           H  
ATOM   4820  HB2 PHE B 298     144.964  55.954  -5.839  1.00  0.00           H  
ATOM   4821  HD1 PHE B 298     143.339  54.298  -6.285  1.00  0.00           H  
ATOM   4822  HD2 PHE B 298     147.484  53.179  -6.360  1.00  0.00           H  
ATOM   4823  HE1 PHE B 298     142.710  52.004  -6.987  1.00  0.00           H  
ATOM   4824  HE2 PHE B 298     146.859  50.915  -7.116  1.00  0.00           H  
ATOM   4825  HZ  PHE B 298     144.470  50.317  -7.419  1.00  0.00           H  
ATOM   4826  N   VAL B 299     147.495  57.552  -4.254  1.00  0.00           N  
ATOM   4827  CA  VAL B 299     148.609  58.499  -4.397  1.00  0.00           C  
ATOM   4828  C   VAL B 299     148.938  59.300  -3.147  1.00  0.00           C  
ATOM   4829  O   VAL B 299     149.875  60.100  -3.167  1.00  0.00           O  
ATOM   4830  CB  VAL B 299     148.414  59.477  -5.558  1.00  0.00           C  
ATOM   4831  CG1 VAL B 299     148.666  58.731  -6.883  1.00  0.00           C  
ATOM   4832  CG2 VAL B 299     147.016  60.124  -5.518  1.00  0.00           C  
ATOM   4833  HN  VAL B 299     146.570  57.925  -4.184  1.00  0.00           H  
ATOM   4834  HA  VAL B 299     149.524  57.965  -4.613  1.00  0.00           H  
ATOM   4835  HB  VAL B 299     149.176  60.294  -5.507  1.00  0.00           H  
ATOM   4836 1HG1 VAL B 299     148.518  59.422  -7.739  1.00  0.00           H  
ATOM   4837 2HG1 VAL B 299     149.708  58.345  -6.919  1.00  0.00           H  
ATOM   4838 3HG1 VAL B 299     147.973  57.871  -6.988  1.00  0.00           H  
ATOM   4839 1HG2 VAL B 299     146.943  60.911  -6.300  1.00  0.00           H  
ATOM   4840 2HG2 VAL B 299     146.820  60.598  -4.534  1.00  0.00           H  
ATOM   4841 3HG2 VAL B 299     146.226  59.375  -5.722  1.00  0.00           H  
ATOM   4842  N   ASN B 300     148.227  59.086  -2.019  1.00  0.00           N  
ATOM   4843  CA  ASN B 300     148.462  59.759  -0.746  1.00  0.00           C  
ATOM   4844  C   ASN B 300     148.124  61.252  -0.782  1.00  0.00           C  
ATOM   4845  O   ASN B 300     148.852  62.101  -0.266  1.00  0.00           O  
ATOM   4846  CB  ASN B 300     149.896  59.484  -0.196  1.00  0.00           C  
ATOM   4847  CG  ASN B 300     150.019  59.808   1.289  1.00  0.00           C  
ATOM   4848  ND2 ASN B 300     151.213  60.253   1.729  1.00  0.00           N  
ATOM   4849  OD1 ASN B 300     149.069  59.642   2.057  1.00  0.00           O  
ATOM   4850  HN  ASN B 300     147.460  58.441  -2.029  1.00  0.00           H  
ATOM   4851  HA  ASN B 300     147.745  59.316  -0.067  1.00  0.00           H  
ATOM   4852  HB1 ASN B 300     150.637  60.071  -0.775  1.00  0.00           H  
ATOM   4853  HB2 ASN B 300     150.124  58.406  -0.326  1.00  0.00           H  
ATOM   4854 1HD2 ASN B 300     151.961  60.391   1.073  1.00  0.00           H  
ATOM   4855 2HD2 ASN B 300     151.351  60.364   2.715  1.00  0.00           H  
ATOM   4856  N   MET B 301     146.973  61.597  -1.379  1.00  0.00           N  
ATOM   4857  CA  MET B 301     146.494  62.961  -1.499  1.00  0.00           C  
ATOM   4858  C   MET B 301     145.094  63.003  -0.930  1.00  0.00           C  
ATOM   4859  O   MET B 301     144.395  61.992  -0.911  1.00  0.00           O  
ATOM   4860  CB  MET B 301     146.455  63.418  -2.978  1.00  0.00           C  
ATOM   4861  CG  MET B 301     147.846  63.471  -3.638  1.00  0.00           C  
ATOM   4862  SD  MET B 301     147.789  63.906  -5.400  1.00  0.00           S  
ATOM   4863  CE  MET B 301     149.574  63.688  -5.645  1.00  0.00           C  
ATOM   4864  HN  MET B 301     146.371  60.886  -1.734  1.00  0.00           H  
ATOM   4865  HA  MET B 301     147.105  63.638  -0.916  1.00  0.00           H  
ATOM   4866  HB1 MET B 301     146.004  64.433  -3.044  1.00  0.00           H  
ATOM   4867  HB2 MET B 301     145.809  62.722  -3.558  1.00  0.00           H  
ATOM   4868  HG1 MET B 301     148.334  62.478  -3.525  1.00  0.00           H  
ATOM   4869  HG2 MET B 301     148.472  64.207  -3.086  1.00  0.00           H  
ATOM   4870  HE1 MET B 301     149.850  63.824  -6.713  1.00  0.00           H  
ATOM   4871  HE2 MET B 301     150.152  64.424  -5.046  1.00  0.00           H  
ATOM   4872  HE3 MET B 301     149.897  62.669  -5.342  1.00  0.00           H  
ATOM   4873  N   LYS B 302     144.626  64.157  -0.426  1.00  0.00           N  
ATOM   4874  CA  LYS B 302     143.284  64.272   0.115  1.00  0.00           C  
ATOM   4875  C   LYS B 302     142.237  64.356  -0.986  1.00  0.00           C  
ATOM   4876  O   LYS B 302     142.529  64.694  -2.130  1.00  0.00           O  
ATOM   4877  CB  LYS B 302     143.155  65.494   1.058  1.00  0.00           C  
ATOM   4878  CG  LYS B 302     144.205  65.476   2.179  1.00  0.00           C  
ATOM   4879  CD  LYS B 302     143.925  66.495   3.293  1.00  0.00           C  
ATOM   4880  CE  LYS B 302     145.084  66.574   4.292  1.00  0.00           C  
ATOM   4881  NZ  LYS B 302     144.656  67.213   5.548  1.00  0.00           N1+
ATOM   4882  HN  LYS B 302     145.173  65.006  -0.448  1.00  0.00           H  
ATOM   4883  HA  LYS B 302     143.073  63.383   0.694  1.00  0.00           H  
ATOM   4884  HB1 LYS B 302     142.143  65.502   1.519  1.00  0.00           H  
ATOM   4885  HB2 LYS B 302     143.283  66.435   0.476  1.00  0.00           H  
ATOM   4886  HG1 LYS B 302     145.204  65.688   1.736  1.00  0.00           H  
ATOM   4887  HG2 LYS B 302     144.248  64.455   2.624  1.00  0.00           H  
ATOM   4888  HD1 LYS B 302     142.987  66.189   3.809  1.00  0.00           H  
ATOM   4889  HD2 LYS B 302     143.759  67.501   2.845  1.00  0.00           H  
ATOM   4890  HE1 LYS B 302     145.932  67.151   3.863  1.00  0.00           H  
ATOM   4891  HE2 LYS B 302     145.433  65.547   4.538  1.00  0.00           H  
ATOM   4892  HZ1 LYS B 302     144.186  68.138   5.369  1.00  0.00           H  
ATOM   4893  HZ2 LYS B 302     145.488  67.382   6.167  1.00  0.00           H  
ATOM   4894  HZ3 LYS B 302     143.975  66.586   6.044  1.00  0.00           H  
ATOM   4895  N   LYS B 303     140.950  64.091  -0.678  1.00  0.00           N  
ATOM   4896  CA  LYS B 303     139.882  64.143  -1.673  1.00  0.00           C  
ATOM   4897  C   LYS B 303     139.603  65.559  -2.171  1.00  0.00           C  
ATOM   4898  O   LYS B 303     139.016  65.770  -3.230  1.00  0.00           O  
ATOM   4899  CB  LYS B 303     138.579  63.475  -1.152  1.00  0.00           C  
ATOM   4900  CG  LYS B 303     137.857  64.168   0.020  1.00  0.00           C  
ATOM   4901  CD  LYS B 303     136.689  63.307   0.546  1.00  0.00           C  
ATOM   4902  CE  LYS B 303     135.972  63.888   1.776  1.00  0.00           C  
ATOM   4903  NZ  LYS B 303     134.953  62.940   2.252  1.00  0.00           N1+
ATOM   4904  HN  LYS B 303     140.705  63.794   0.254  1.00  0.00           H  
ATOM   4905  HA  LYS B 303     140.214  63.581  -2.537  1.00  0.00           H  
ATOM   4906  HB1 LYS B 303     138.837  62.437  -0.842  1.00  0.00           H  
ATOM   4907  HB2 LYS B 303     137.862  63.398  -2.000  1.00  0.00           H  
ATOM   4908  HG1 LYS B 303     137.474  65.160  -0.308  1.00  0.00           H  
ATOM   4909  HG2 LYS B 303     138.577  64.340   0.850  1.00  0.00           H  
ATOM   4910  HD1 LYS B 303     137.102  62.307   0.814  1.00  0.00           H  
ATOM   4911  HD2 LYS B 303     135.951  63.158  -0.274  1.00  0.00           H  
ATOM   4912  HE1 LYS B 303     135.470  64.847   1.526  1.00  0.00           H  
ATOM   4913  HE2 LYS B 303     136.696  64.066   2.600  1.00  0.00           H  
ATOM   4914  HZ1 LYS B 303     134.630  63.115   3.230  1.00  0.00           H  
ATOM   4915  HZ2 LYS B 303     135.301  61.950   2.228  1.00  0.00           H  
ATOM   4916  HZ3 LYS B 303     134.115  62.939   1.611  1.00  0.00           H  
ATOM   4917  N   ALA B 304     140.092  66.555  -1.411  1.00  0.00           N  
ATOM   4918  CA  ALA B 304     140.057  67.959  -1.730  1.00  0.00           C  
ATOM   4919  C   ALA B 304     141.377  68.490  -2.299  1.00  0.00           C  
ATOM   4920  O   ALA B 304     141.475  69.660  -2.665  1.00  0.00           O  
ATOM   4921  CB  ALA B 304     139.766  68.689  -0.411  1.00  0.00           C  
ATOM   4922  HN  ALA B 304     140.522  66.315  -0.548  1.00  0.00           H  
ATOM   4923  HA  ALA B 304     139.280  68.162  -2.457  1.00  0.00           H  
ATOM   4924  HB1 ALA B 304     138.764  68.401  -0.028  1.00  0.00           H  
ATOM   4925  HB2 ALA B 304     139.780  69.789  -0.556  1.00  0.00           H  
ATOM   4926  HB3 ALA B 304     140.523  68.433   0.360  1.00  0.00           H  
ATOM   4927  N   ASP B 305     142.429  67.648  -2.417  1.00  0.00           N  
ATOM   4928  CA  ASP B 305     143.662  68.033  -3.085  1.00  0.00           C  
ATOM   4929  C   ASP B 305     143.547  67.847  -4.593  1.00  0.00           C  
ATOM   4930  O   ASP B 305     144.267  68.474  -5.374  1.00  0.00           O  
ATOM   4931  CB  ASP B 305     144.842  67.125  -2.638  1.00  0.00           C  
ATOM   4932  CG  ASP B 305     145.469  67.538  -1.327  1.00  0.00           C  
ATOM   4933  OD1 ASP B 305     145.603  68.757  -1.062  1.00  0.00           O  
ATOM   4934  OD2 ASP B 305     145.975  66.626  -0.616  1.00  0.00           O1-
ATOM   4935  HN  ASP B 305     142.373  66.694  -2.123  1.00  0.00           H  
ATOM   4936  HA  ASP B 305     143.883  69.079  -2.905  1.00  0.00           H  
ATOM   4937  HB1 ASP B 305     145.667  67.170  -3.382  1.00  0.00           H  
ATOM   4938  HB2 ASP B 305     144.512  66.071  -2.570  1.00  0.00           H
[truncated: 1,210,550 more chars]
