# Supplementary material for: Modeling of interaction between cytochrome c and the WD domains of Apaf-1: bifurcated salt bridges underlying apoptosome assembly
Source: Biol Direct. 2015 May 27;10:29. doi: 10.1186/s13062-015-0059-4 (PMC4445527; doi:10.1186/s13062-015-0059-4)
Supplement: Additional file 4: — The ClusPro-predicted model structure after energy minimization. [file 13062_2015_59_MOESM4_ESM.pdb]

ATOM      1  N   GLY A   2      30.340 100.090   1.780  1.00  0.00           N  
ATOM      2  CA  GLY A   2      31.520 101.020   1.790  1.00  0.00           C  
ATOM      3  C   GLY A   2      31.190 102.370   1.200  1.00  0.00           C  
ATOM      4  O   GLY A   2      30.020 102.660   0.970  1.00  0.00           O  
ATOM      5  HA1 GLY A   2      32.290 100.580   1.170  1.00  0.00           H  
ATOM      6  HA2 GLY A   2      31.830 101.170   2.810  1.00  0.00           H  
ATOM      7  H1  GLY A   2      29.640 100.410   1.070  1.00  0.00           H  
ATOM      8  H2  GLY A   2      29.860 100.090   2.720  1.00  0.00           H  
ATOM      9  H3  GLY A   2      30.630  99.110   1.540  1.00  0.00           H  
ATOM     10  N   ASP A   3      32.210 103.200   0.930  1.00  0.00           N  
ATOM     11  CA  ASP A   3      32.060 104.510   0.310  1.00  0.00           C  
ATOM     12  C   ASP A   3      32.320 104.450  -1.200  1.00  0.00           C  
ATOM     13  O   ASP A   3      33.410 104.130  -1.660  1.00  0.00           O  
ATOM     14  CB  ASP A   3      33.040 105.500   1.000  1.00  0.00           C  
ATOM     15  CG  ASP A   3      32.800 106.920   0.570  1.00  0.00           C  
ATOM     16  OD1 ASP A   3      33.680 107.530  -0.090  1.00  0.00           O  
ATOM     17  OD2 ASP A   3      31.710 107.450   0.900  1.00  0.00           O1-
ATOM     18  HN  ASP A   3      33.150 102.940   1.200  1.00  0.00           H  
ATOM     19  HA  ASP A   3      31.050 104.860   0.470  1.00  0.00           H  
ATOM     20  HB1 ASP A   3      34.090 105.210   0.770  1.00  0.00           H  
ATOM     21  HB2 ASP A   3      32.880 105.460   2.090  1.00  0.00           H  
ATOM     22  N   VAL A   4      31.290 104.770  -2.000  1.00  0.00           N  
ATOM     23  CA  VAL A   4      31.350 104.760  -3.460  1.00  0.00           C  
ATOM     24  C   VAL A   4      32.320 105.790  -4.030  1.00  0.00           C  
ATOM     25  O   VAL A   4      33.120 105.470  -4.910  1.00  0.00           O  
ATOM     26  CB  VAL A   4      29.960 104.940  -4.060  1.00  0.00           C  
ATOM     27  CG1 VAL A   4      30.010 104.940  -5.610  1.00  0.00           C  
ATOM     28  CG2 VAL A   4      29.050 103.800  -3.580  1.00  0.00           C  
ATOM     29  HN  VAL A   4      30.410 105.030  -1.610  1.00  0.00           H  
ATOM     30  HA  VAL A   4      31.730 103.790  -3.760  1.00  0.00           H  
ATOM     31  HB  VAL A   4      29.530 105.910  -3.720  1.00  0.00           H  
ATOM     32 1HG1 VAL A   4      30.640 105.760  -6.010  1.00  0.00           H  
ATOM     33 2HG1 VAL A   4      30.390 103.970  -5.980  1.00  0.00           H  
ATOM     34 3HG1 VAL A   4      28.980 105.090  -6.010  1.00  0.00           H  
ATOM     35 1HG2 VAL A   4      28.050 103.890  -4.040  1.00  0.00           H  
ATOM     36 2HG2 VAL A   4      28.910 103.820  -2.480  1.00  0.00           H  
ATOM     37 3HG2 VAL A   4      29.470 102.820  -3.870  1.00  0.00           H  
ATOM     38  N   GLU A   5      32.310 107.040  -3.530  1.00  0.00           N  
ATOM     39  CA  GLU A   5      33.190 108.110  -3.980  1.00  0.00           C  
ATOM     40  C   GLU A   5      34.680 107.820  -3.790  1.00  0.00           C  
ATOM     41  O   GLU A   5      35.480 108.020  -4.700  1.00  0.00           O  
ATOM     42  CB  GLU A   5      32.830 109.430  -3.270  1.00  0.00           C  
ATOM     43  CG  GLU A   5      31.490 110.060  -3.730  1.00  0.00           C  
ATOM     44  CD  GLU A   5      31.610 110.850  -5.020  1.00  0.00           C  
ATOM     45  OE1 GLU A   5      32.470 111.770  -5.080  1.00  0.00           O  
ATOM     46  OE2 GLU A   5      30.840 110.600  -5.980  1.00  0.00           O1-
ATOM     47  HN  GLU A   5      31.650 107.290  -2.820  1.00  0.00           H  
ATOM     48  HA  GLU A   5      33.040 108.230  -5.050  1.00  0.00           H  
ATOM     49  HB1 GLU A   5      33.640 110.180  -3.410  1.00  0.00           H  
ATOM     50  HB2 GLU A   5      32.760 109.220  -2.180  1.00  0.00           H  
ATOM     51  HG1 GLU A   5      31.140 110.770  -2.950  1.00  0.00           H  
ATOM     52  HG2 GLU A   5      30.710 109.280  -3.860  1.00  0.00           H  
ATOM     53  N   LYS A   6      35.100 107.300  -2.620  1.00  0.00           N  
ATOM     54  CA  LYS A   6      36.460 106.820  -2.440  1.00  0.00           C  
ATOM     55  C   LYS A   6      36.830 105.640  -3.340  1.00  0.00           C  
ATOM     56  O   LYS A   6      37.920 105.620  -3.900  1.00  0.00           O  
ATOM     57  CB  LYS A   6      36.760 106.430  -0.970  1.00  0.00           C  
ATOM     58  CG  LYS A   6      37.100 107.640  -0.090  1.00  0.00           C  
ATOM     59  CD  LYS A   6      37.720 107.230   1.250  1.00  0.00           C  
ATOM     60  CE  LYS A   6      36.670 106.790   2.280  1.00  0.00           C  
ATOM     61  NZ  LYS A   6      37.180 105.670   3.080  1.00  0.00           N1+
ATOM     62  HN  LYS A   6      34.480 107.230  -1.820  1.00  0.00           H  
ATOM     63  HA  LYS A   6      37.130 107.620  -2.710  1.00  0.00           H  
ATOM     64  HB1 LYS A   6      37.650 105.750  -0.930  1.00  0.00           H  
ATOM     65  HB2 LYS A   6      35.890 105.870  -0.550  1.00  0.00           H  
ATOM     66  HG1 LYS A   6      36.200 108.280   0.060  1.00  0.00           H  
ATOM     67  HG2 LYS A   6      37.860 108.250  -0.640  1.00  0.00           H  
ATOM     68  HD1 LYS A   6      38.270 108.100   1.680  1.00  0.00           H  
ATOM     69  HD2 LYS A   6      38.460 106.430   1.050  1.00  0.00           H  
ATOM     70  HE1 LYS A   6      35.750 106.440   1.770  1.00  0.00           H  
ATOM     71  HE2 LYS A   6      36.410 107.630   2.950  1.00  0.00           H  
ATOM     72  HZ1 LYS A   6      36.890 104.760   2.610  1.00  0.00           H  
ATOM     73  HZ2 LYS A   6      36.740 105.690   4.040  1.00  0.00           H  
ATOM     74  HZ3 LYS A   6      38.220 105.690   3.200  1.00  0.00           H  
ATOM     75  N   GLY A   7      35.930 104.650  -3.520  1.00  0.00           N  
ATOM     76  CA  GLY A   7      36.160 103.520  -4.420  1.00  0.00           C  
ATOM     77  C   GLY A   7      36.280 103.880  -5.880  1.00  0.00           C  
ATOM     78  O   GLY A   7      37.040 103.270  -6.620  1.00  0.00           O  
ATOM     79  HN  GLY A   7      35.050 104.680  -3.030  1.00  0.00           H  
ATOM     80  HA1 GLY A   7      35.320 102.860  -4.320  1.00  0.00           H  
ATOM     81  HA2 GLY A   7      37.090 103.050  -4.130  1.00  0.00           H  
ATOM     82  N   LYS A   8      35.540 104.920  -6.320  1.00  0.00           N  
ATOM     83  CA  LYS A   8      35.590 105.490  -7.660  1.00  0.00           C  
ATOM     84  C   LYS A   8      36.950 106.070  -8.010  1.00  0.00           C  
ATOM     85  O   LYS A   8      37.470 105.910  -9.110  1.00  0.00           O  
ATOM     86  CB  LYS A   8      34.500 106.590  -7.750  1.00  0.00           C  
ATOM     87  CG  LYS A   8      34.240 107.170  -9.150  1.00  0.00           C  
ATOM     88  CD  LYS A   8      32.930 107.960  -9.170  1.00  0.00           C  
ATOM     89  CE  LYS A   8      32.570 108.540 -10.550  1.00  0.00           C  
ATOM     90  NZ  LYS A   8      31.330 109.340 -10.460  1.00  0.00           N1+
ATOM     91  HN  LYS A   8      34.860 105.320  -5.700  1.00  0.00           H  
ATOM     92  HA  LYS A   8      35.380 104.700  -8.370  1.00  0.00           H  
ATOM     93  HB1 LYS A   8      34.720 107.410  -7.040  1.00  0.00           H  
ATOM     94  HB2 LYS A   8      33.540 106.120  -7.400  1.00  0.00           H  
ATOM     95  HG1 LYS A   8      34.180 106.340  -9.880  1.00  0.00           H  
ATOM     96  HG2 LYS A   8      35.090 107.830  -9.440  1.00  0.00           H  
ATOM     97  HD1 LYS A   8      33.020 108.790  -8.430  1.00  0.00           H  
ATOM     98  HD2 LYS A   8      32.100 107.300  -8.840  1.00  0.00           H  
ATOM     99  HE1 LYS A   8      32.420 107.730 -11.290  1.00  0.00           H  
ATOM    100  HE2 LYS A   8      33.380 109.210 -10.900  1.00  0.00           H  
ATOM    101  HZ1 LYS A   8      31.390 110.010  -9.650  1.00  0.00           H  
ATOM    102  HZ2 LYS A   8      30.490 108.700 -10.350  1.00  0.00           H  
ATOM    103  HZ3 LYS A   8      31.200 109.890 -11.350  1.00  0.00           H  
ATOM    104  N   LYS A   9      37.580 106.760  -7.030  1.00  0.00           N  
ATOM    105  CA  LYS A   9      38.950 107.210  -7.110  1.00  0.00           C  
ATOM    106  C   LYS A   9      39.980 106.080  -7.150  1.00  0.00           C  
ATOM    107  O   LYS A   9      40.880 106.090  -8.000  1.00  0.00           O  
ATOM    108  CB  LYS A   9      39.200 108.190  -5.950  1.00  0.00           C  
ATOM    109  CG  LYS A   9      40.620 108.760  -5.870  1.00  0.00           C  
ATOM    110  CD  LYS A   9      40.660 109.990  -4.950  1.00  0.00           C  
ATOM    111  CE  LYS A   9      42.070 110.350  -4.500  1.00  0.00           C  
ATOM    112  NZ  LYS A   9      42.080 111.670  -3.860  1.00  0.00           N1+
ATOM    113  HN  LYS A   9      37.100 106.920  -6.170  1.00  0.00           H  
ATOM    114  HA  LYS A   9      39.070 107.760  -8.040  1.00  0.00           H  
ATOM    115  HB1 LYS A   9      38.950 107.700  -4.990  1.00  0.00           H  
ATOM    116  HB2 LYS A   9      38.480 109.040  -6.070  1.00  0.00           H  
ATOM    117  HG1 LYS A   9      40.980 109.050  -6.880  1.00  0.00           H  
ATOM    118  HG2 LYS A   9      41.300 107.970  -5.480  1.00  0.00           H  
ATOM    119  HD1 LYS A   9      40.040 109.780  -4.050  1.00  0.00           H  
ATOM    120  HD2 LYS A   9      40.200 110.850  -5.490  1.00  0.00           H  
ATOM    121  HE1 LYS A   9      42.760 110.380  -5.370  1.00  0.00           H  
ATOM    122  HE2 LYS A   9      42.450 109.600  -3.760  1.00  0.00           H  
ATOM    123  HZ1 LYS A   9      41.800 112.400  -4.570  1.00  0.00           H  
ATOM    124  HZ2 LYS A   9      43.030 111.910  -3.490  1.00  0.00           H  
ATOM    125  HZ3 LYS A   9      41.410 111.730  -3.070  1.00  0.00           H  
ATOM    126  N   ILE A  10      39.840 105.040  -6.290  1.00  0.00           N  
ATOM    127  CA  ILE A  10      40.710 103.860  -6.300  1.00  0.00           C  
ATOM    128  C   ILE A  10      40.650 103.130  -7.630  1.00  0.00           C  
ATOM    129  O   ILE A  10      41.680 102.750  -8.200  1.00  0.00           O  
ATOM    130  CB  ILE A  10      40.390 102.870  -5.160  1.00  0.00           C  
ATOM    131  CG1 ILE A  10      40.600 103.530  -3.780  1.00  0.00           C  
ATOM    132  CG2 ILE A  10      41.260 101.590  -5.280  1.00  0.00           C  
ATOM    133  CD  ILE A  10      40.060 102.710  -2.600  1.00  0.00           C  
ATOM    134  HN  ILE A  10      39.120 105.070  -5.600  1.00  0.00           H  
ATOM    135  HA  ILE A  10      41.730 104.210  -6.180  1.00  0.00           H  
ATOM    136  HB  ILE A  10      39.320 102.580  -5.240  1.00  0.00           H  
ATOM    137 1HG1 ILE A  10      40.090 104.520  -3.770  1.00  0.00           H  
ATOM    138 2HG1 ILE A  10      41.690 103.730  -3.640  1.00  0.00           H  
ATOM    139 1HG2 ILE A  10      41.050 101.020  -6.200  1.00  0.00           H  
ATOM    140 2HG2 ILE A  10      41.060 100.910  -4.430  1.00  0.00           H  
ATOM    141 3HG2 ILE A  10      42.340 101.850  -5.260  1.00  0.00           H  
ATOM    142  HD1 ILE A  10      38.980 102.500  -2.740  1.00  0.00           H  
ATOM    143  HD2 ILE A  10      40.190 103.270  -1.650  1.00  0.00           H  
ATOM    144  HD3 ILE A  10      40.600 101.740  -2.500  1.00  0.00           H  
ATOM    145  N   PHE A  11      39.440 102.940  -8.190  1.00  0.00           N  
ATOM    146  CA  PHE A  11      39.250 102.250  -9.450  1.00  0.00           C  
ATOM    147  C   PHE A  11      39.930 102.940 -10.640  1.00  0.00           C  
ATOM    148  O   PHE A  11      40.610 102.300 -11.440  1.00  0.00           O  
ATOM    149  CB  PHE A  11      37.720 102.080  -9.690  1.00  0.00           C  
ATOM    150  CG  PHE A  11      37.470 101.130 -10.820  1.00  0.00           C  
ATOM    151  CD1 PHE A  11      37.280  99.760 -10.610  1.00  0.00           C  
ATOM    152  CD2 PHE A  11      37.500 101.620 -12.140  1.00  0.00           C  
ATOM    153  CE1 PHE A  11      37.180  98.880 -11.700  1.00  0.00           C  
ATOM    154  CE2 PHE A  11      37.430 100.740 -13.220  1.00  0.00           C  
ATOM    155  CZ  PHE A  11      37.270  99.370 -13.000  1.00  0.00           C  
ATOM    156  HN  PHE A  11      38.610 103.220  -7.690  1.00  0.00           H  
ATOM    157  HA  PHE A  11      39.700 101.280  -9.350  1.00  0.00           H  
ATOM    158  HB1 PHE A  11      37.240 103.060  -9.910  1.00  0.00           H  
ATOM    159  HB2 PHE A  11      37.250 101.660  -8.780  1.00  0.00           H  
ATOM    160  HD1 PHE A  11      37.250  99.370  -9.600  1.00  0.00           H  
ATOM    161  HD2 PHE A  11      37.620 102.680 -12.320  1.00  0.00           H  
ATOM    162  HE1 PHE A  11      37.050  97.820 -11.530  1.00  0.00           H  
ATOM    163  HE2 PHE A  11      37.460 101.140 -14.220  1.00  0.00           H  
ATOM    164  HZ  PHE A  11      37.210  98.700 -13.850  1.00  0.00           H  
ATOM    165  N   ILE A  12      39.830 104.270 -10.780  1.00  0.00           N  
ATOM    166  CA  ILE A  12      40.530 104.980 -11.850  1.00  0.00           C  
ATOM    167  C   ILE A  12      42.040 104.900 -11.700  1.00  0.00           C  
ATOM    168  O   ILE A  12      42.760 104.600 -12.660  1.00  0.00           O  
ATOM    169  CB  ILE A  12      40.040 106.420 -11.970  1.00  0.00           C  
ATOM    170  CG1 ILE A  12      38.540 106.460 -12.390  1.00  0.00           C  
ATOM    171  CG2 ILE A  12      40.900 107.230 -12.970  1.00  0.00           C  
ATOM    172  CD  ILE A  12      38.210 105.730 -13.700  1.00  0.00           C  
ATOM    173  HN  ILE A  12      39.280 104.810 -10.140  1.00  0.00           H  
ATOM    174  HA  ILE A  12      40.320 104.470 -12.780  1.00  0.00           H  
ATOM    175  HB  ILE A  12      40.130 106.920 -10.980  1.00  0.00           H  
ATOM    176 1HG1 ILE A  12      38.240 107.530 -12.490  1.00  0.00           H  
ATOM    177 2HG1 ILE A  12      37.930 106.020 -11.570  1.00  0.00           H  
ATOM    178 1HG2 ILE A  12      41.930 107.390 -12.580  1.00  0.00           H  
ATOM    179 2HG2 ILE A  12      40.450 108.230 -13.140  1.00  0.00           H  
ATOM    180 3HG2 ILE A  12      40.970 106.710 -13.950  1.00  0.00           H  
ATOM    181  HD1 ILE A  12      38.880 106.070 -14.520  1.00  0.00           H  
ATOM    182  HD2 ILE A  12      37.170 105.940 -14.000  1.00  0.00           H  
ATOM    183  HD3 ILE A  12      38.320 104.630 -13.580  1.00  0.00           H  
ATOM    184  N   MET A  13      42.550 105.090 -10.470  1.00  0.00           N  
ATOM    185  CA  MET A  13      43.960 105.000 -10.160  1.00  0.00           C  
ATOM    186  C   MET A  13      44.580 103.610 -10.350  1.00  0.00           C  
ATOM    187  O   MET A  13      45.710 103.490 -10.840  1.00  0.00           O  
ATOM    188  CB  MET A  13      44.170 105.480  -8.710  1.00  0.00           C  
ATOM    189  CG  MET A  13      45.640 105.690  -8.320  1.00  0.00           C  
ATOM    190  SD  MET A  13      45.860 106.460  -6.690  1.00  0.00           S  
ATOM    191  CE  MET A  13      45.360 105.020  -5.700  1.00  0.00           C  
ATOM    192  HN  MET A  13      41.940 105.340  -9.710  1.00  0.00           H  
ATOM    193  HA  MET A  13      44.480 105.670 -10.820  1.00  0.00           H  
ATOM    194  HB1 MET A  13      43.670 104.770  -8.000  1.00  0.00           H  
ATOM    195  HB2 MET A  13      43.640 106.460  -8.600  1.00  0.00           H  
ATOM    196  HG1 MET A  13      46.100 106.350  -9.080  1.00  0.00           H  
ATOM    197  HG2 MET A  13      46.180 104.720  -8.350  1.00  0.00           H  
ATOM    198  HE1 MET A  13      44.280 104.800  -5.830  1.00  0.00           H  
ATOM    199  HE2 MET A  13      45.950 104.130  -5.980  1.00  0.00           H  
ATOM    200  HE3 MET A  13      45.530 105.220  -4.610  1.00  0.00           H  
ATOM    201  N   LYS A  14      43.880 102.530  -9.940  1.00  0.00           N  
ATOM    202  CA  LYS A  14      44.440 101.190  -9.910  1.00  0.00           C  
ATOM    203  C   LYS A  14      43.820 100.150 -10.840  1.00  0.00           C  
ATOM    204  O   LYS A  14      44.380  99.060 -10.990  1.00  0.00           O  
ATOM    205  CB  LYS A  14      44.350 100.620  -8.470  1.00  0.00           C  
ATOM    206  CG  LYS A  14      45.070 101.470  -7.400  1.00  0.00           C  
ATOM    207  CD  LYS A  14      45.420 100.630  -6.160  1.00  0.00           C  
ATOM    208  CE  LYS A  14      46.250 101.380  -5.110  1.00  0.00           C  
ATOM    209  NZ  LYS A  14      47.000 100.410  -4.290  1.00  0.00           N1+
ATOM    210  HN  LYS A  14      42.990 102.660  -9.490  1.00  0.00           H  
ATOM    211  HA  LYS A  14      45.490 101.220 -10.180  1.00  0.00           H  
ATOM    212  HB1 LYS A  14      44.820  99.600  -8.460  1.00  0.00           H  
ATOM    213  HB2 LYS A  14      43.280 100.490  -8.170  1.00  0.00           H  
ATOM    214  HG1 LYS A  14      44.430 102.330  -7.130  1.00  0.00           H  
ATOM    215  HG2 LYS A  14      46.010 101.860  -7.840  1.00  0.00           H  
ATOM    216  HD1 LYS A  14      46.010  99.760  -6.540  1.00  0.00           H  
ATOM    217  HD2 LYS A  14      44.500 100.230  -5.700  1.00  0.00           H  
ATOM    218  HE1 LYS A  14      45.600 101.990  -4.440  1.00  0.00           H  
ATOM    219  HE2 LYS A  14      47.000 102.040  -5.600  1.00  0.00           H  
ATOM    220  HZ1 LYS A  14      47.570 100.850  -3.530  1.00  0.00           H  
ATOM    221  HZ2 LYS A  14      47.650  99.890  -4.940  1.00  0.00           H  
ATOM    222  HZ3 LYS A  14      46.340  99.730  -3.820  1.00  0.00           H  
ATOM    223  N   CYS A  15      42.680 100.410 -11.530  1.00  0.00           N  
ATOM    224  CA  CYS A  15      41.970  99.350 -12.260  1.00  0.00           C  
ATOM    225  C   CYS A  15      41.650  99.690 -13.710  1.00  0.00           C  
ATOM    226  O   CYS A  15      41.640  98.800 -14.570  1.00  0.00           O  
ATOM    227  CB  CYS A  15      40.610  99.030 -11.590  1.00  0.00           C  
ATOM    228  SG  CYS A  15      40.720  98.590  -9.820  1.00  0.00           S  
ATOM    229  HN  CYS A  15      42.190 101.270 -11.390  1.00  0.00           H  
ATOM    230  HA  CYS A  15      42.560  98.440 -12.290  1.00  0.00           H  
ATOM    231  HB1 CYS A  15      40.110  98.210 -12.140  1.00  0.00           H  
ATOM    232  HB2 CYS A  15      39.950  99.920 -11.690  1.00  0.00           H  
ATOM    233  HG1 CYS A  15      40.960  97.300 -10.020  1.00  0.00           H  
ATOM    234  N   SER A  16      41.410 100.980 -14.050  1.00  0.00           N  
ATOM    235  CA  SER A  16      40.930 101.400 -15.380  1.00  0.00           C  
ATOM    236  C   SER A  16      41.870 101.070 -16.540  1.00  0.00           C  
ATOM    237  O   SER A  16      41.450 100.900 -17.680  1.00  0.00           O  
ATOM    238  CB  SER A  16      40.550 102.910 -15.420  1.00  0.00           C  
ATOM    239  OG  SER A  16      40.060 103.350 -16.700  1.00  0.00           O  
ATOM    240  HN  SER A  16      41.410 101.670 -13.330  1.00  0.00           H  
ATOM    241  HA  SER A  16      40.020 100.840 -15.580  1.00  0.00           H  
ATOM    242  HB1 SER A  16      41.450 103.520 -15.160  1.00  0.00           H  
ATOM    243  HB2 SER A  16      39.770 103.100 -14.650  1.00  0.00           H  
ATOM    244  HG1 SER A  16      39.120 103.050 -16.810  1.00  0.00           H  
ATOM    245  N   GLN A  17      43.190 100.900 -16.290  1.00  0.00           N  
ATOM    246  CA  GLN A  17      44.120 100.470 -17.320  1.00  0.00           C  
ATOM    247  C   GLN A  17      43.980  99.010 -17.740  1.00  0.00           C  
ATOM    248  O   GLN A  17      44.490  98.620 -18.790  1.00  0.00           O  
ATOM    249  CB  GLN A  17      45.600 100.770 -16.930  1.00  0.00           C  
ATOM    250  CG  GLN A  17      46.230  99.910 -15.810  1.00  0.00           C  
ATOM    251  CD  GLN A  17      45.600 100.140 -14.440  1.00  0.00           C  
ATOM    252  NE2 GLN A  17      45.360  99.040 -13.700  1.00  0.00           N  
ATOM    253  OE1 GLN A  17      45.320 101.280 -14.040  1.00  0.00           O  
ATOM    254  HN  GLN A  17      43.560 101.080 -15.380  1.00  0.00           H  
ATOM    255  HA  GLN A  17      43.910 101.060 -18.200  1.00  0.00           H  
ATOM    256  HB1 GLN A  17      45.680 101.840 -16.650  1.00  0.00           H  
ATOM    257  HB2 GLN A  17      46.220 100.640 -17.850  1.00  0.00           H  
ATOM    258  HG1 GLN A  17      47.310 100.180 -15.720  1.00  0.00           H  
ATOM    259  HG2 GLN A  17      46.180  98.830 -16.080  1.00  0.00           H  
ATOM    260 1HE2 GLN A  17      44.990  99.160 -12.780  1.00  0.00           H  
ATOM    261 2HE2 GLN A  17      45.590  98.140 -14.050  1.00  0.00           H  
ATOM    262  N   CYS A  18      43.290  98.150 -16.960  1.00  0.00           N  
ATOM    263  CA  CYS A  18      43.190  96.720 -17.260  1.00  0.00           C  
ATOM    264  C   CYS A  18      41.860  96.300 -17.840  1.00  0.00           C  
ATOM    265  O   CYS A  18      41.770  95.220 -18.430  1.00  0.00           O  
ATOM    266  CB  CYS A  18      43.410  95.870 -15.980  1.00  0.00           C  
ATOM    267  SG  CYS A  18      45.070  96.080 -15.270  1.00  0.00           S  
ATOM    268  HN  CYS A  18      42.860  98.460 -16.110  1.00  0.00           H  
ATOM    269  HA  CYS A  18      43.930  96.440 -18.000  1.00  0.00           H  
ATOM    270  HB1 CYS A  18      43.250  94.790 -16.220  1.00  0.00           H  
ATOM    271  HB2 CYS A  18      42.650  96.150 -15.230  1.00  0.00           H  
ATOM    272  HG1 CYS A  18      44.980  95.070 -14.400  1.00  0.00           H  
ATOM    273  N   HSD A  19      40.810  97.130 -17.740  1.00  0.00           N  
ATOM    274  CA  HSD A  19      39.440  96.680 -17.940  1.00  0.00           C  
ATOM    275  C   HSD A  19      38.570  97.800 -18.440  1.00  0.00           C  
ATOM    276  O   HSD A  19      39.000  98.960 -18.520  1.00  0.00           O  
ATOM    277  CB  HSD A  19      38.790  96.260 -16.590  1.00  0.00           C  
ATOM    278  CG  HSD A  19      39.460  95.090 -15.970  1.00  0.00           C  
ATOM    279  CD2 HSD A  19      40.290  95.010 -14.900  1.00  0.00           C  
ATOM    280  ND1 HSD A  19      39.300  93.800 -16.420  1.00  0.00           N  
ATOM    281  CE1 HSD A  19      40.030  93.010 -15.600  1.00  0.00           C  
ATOM    282  NE2 HSD A  19      40.660  93.700 -14.680  1.00  0.00           N  
ATOM    283  HN  HSD A  19      40.920  98.060 -17.390  1.00  0.00           H  
ATOM    284  HA  HSD A  19      39.400  95.870 -18.660  1.00  0.00           H  
ATOM    285  HB1 HSD A  19      37.720  95.980 -16.730  1.00  0.00           H  
ATOM    286  HB2 HSD A  19      38.840  97.110 -15.870  1.00  0.00           H  
ATOM    287  HD1 HSD A  19      38.700  93.520 -17.180  1.00  0.00           H  
ATOM    288  HD2 HSD A  19      40.640  95.800 -14.240  1.00  0.00           H  
ATOM    289  HE1 HSD A  19      40.070  91.920 -15.690  1.00  0.00           H  
ATOM    290  N   THR A  20      37.310  97.480 -18.770  1.00  0.00           N  
ATOM    291  CA  THR A  20      36.240  98.460 -18.940  1.00  0.00           C  
ATOM    292  C   THR A  20      35.060  98.110 -18.030  1.00  0.00           C  
ATOM    293  O   THR A  20      34.280  97.200 -18.310  1.00  0.00           O  
ATOM    294  CB  THR A  20      35.770  98.590 -20.390  1.00  0.00           C  
ATOM    295  CG2 THR A  20      36.750  99.500 -21.140  1.00  0.00           C  
ATOM    296  OG1 THR A  20      35.770  97.340 -21.070  1.00  0.00           O  
ATOM    297  HN  THR A  20      37.030  96.540 -18.890  1.00  0.00           H  
ATOM    298  HA  THR A  20      36.570  99.440 -18.630  1.00  0.00           H  
ATOM    299  HB  THR A  20      34.750  99.040 -20.450  1.00  0.00           H  
ATOM    300  HG1 THR A  20      35.860  97.550 -22.020  1.00  0.00           H  
ATOM    301 1HG2 THR A  20      37.760  99.050 -21.160  1.00  0.00           H  
ATOM    302 2HG2 THR A  20      36.810 100.490 -20.640  1.00  0.00           H  
ATOM    303 3HG2 THR A  20      36.410  99.660 -22.180  1.00  0.00           H  
ATOM    304  N   VAL A  21      34.860  98.840 -16.900  1.00  0.00           N  
ATOM    305  CA  VAL A  21      33.550  98.920 -16.240  1.00  0.00           C  
ATOM    306  C   VAL A  21      32.750 100.040 -16.870  1.00  0.00           C  
ATOM    307  O   VAL A  21      31.600  99.850 -17.250  1.00  0.00           O  
ATOM    308  CB  VAL A  21      33.540  99.040 -14.710  1.00  0.00           C  
ATOM    309  CG1 VAL A  21      34.230  97.810 -14.100  1.00  0.00           C  
ATOM    310  CG2 VAL A  21      34.180 100.330 -14.180  1.00  0.00           C  
ATOM    311  HN  VAL A  21      35.580  99.470 -16.570  1.00  0.00           H  
ATOM    312  HA  VAL A  21      33.000  98.010 -16.460  1.00  0.00           H  
ATOM    313  HB  VAL A  21      32.480  99.030 -14.360  1.00  0.00           H  
ATOM    314 1HG1 VAL A  21      34.290  97.910 -13.000  1.00  0.00           H  
ATOM    315 2HG1 VAL A  21      33.650  96.900 -14.340  1.00  0.00           H  
ATOM    316 3HG1 VAL A  21      35.260  97.700 -14.500  1.00  0.00           H  
ATOM    317 1HG2 VAL A  21      35.210 100.440 -14.590  1.00  0.00           H  
ATOM    318 2HG2 VAL A  21      34.250 100.300 -13.070  1.00  0.00           H  
ATOM    319 3HG2 VAL A  21      33.580 101.220 -14.450  1.00  0.00           H  
ATOM    320  N   GLU A  22      33.410 101.200 -17.100  1.00  0.00           N  
ATOM    321  CA  GLU A  22      32.970 102.280 -17.950  1.00  0.00           C  
ATOM    322  C   GLU A  22      32.770 101.860 -19.390  1.00  0.00           C  
ATOM    323  O   GLU A  22      33.450 100.980 -19.910  1.00  0.00           O  
ATOM    324  CB  GLU A  22      33.950 103.490 -17.870  1.00  0.00           C  
ATOM    325  CG  GLU A  22      35.450 103.220 -18.230  1.00  0.00           C  
ATOM    326  CD  GLU A  22      36.310 102.670 -17.100  1.00  0.00           C  
ATOM    327  OE1 GLU A  22      35.750 102.290 -16.040  1.00  0.00           O  
ATOM    328  OE2 GLU A  22      37.560 102.590 -17.240  1.00  0.00           O1-
ATOM    329  HN  GLU A  22      34.310 101.370 -16.680  1.00  0.00           H  
ATOM    330  HA  GLU A  22      32.000 102.600 -17.580  1.00  0.00           H  
ATOM    331  HB1 GLU A  22      33.920 103.900 -16.840  1.00  0.00           H  
ATOM    332  HB2 GLU A  22      33.580 104.270 -18.570  1.00  0.00           H  
ATOM    333  HG1 GLU A  22      35.920 104.190 -18.530  1.00  0.00           H  
ATOM    334  HG2 GLU A  22      35.530 102.530 -19.100  1.00  0.00           H  
ATOM    335  N   LYS A  23      31.790 102.480 -20.090  1.00  0.00           N  
ATOM    336  CA  LYS A  23      31.560 102.300 -21.520  1.00  0.00           C  
ATOM    337  C   LYS A  23      32.800 102.490 -22.420  1.00  0.00           C  
ATOM    338  O   LYS A  23      33.820 103.060 -22.030  1.00  0.00           O  
ATOM    339  CB  LYS A  23      30.380 103.180 -22.000  1.00  0.00           C  
ATOM    340  CG  LYS A  23      29.020 102.450 -22.090  1.00  0.00           C  
ATOM    341  CD  LYS A  23      28.550 101.770 -20.790  1.00  0.00           C  
ATOM    342  CE  LYS A  23      27.020 101.590 -20.720  1.00  0.00           C  
ATOM    343  NZ  LYS A  23      26.650 101.010 -19.420  1.00  0.00           N1+
ATOM    344  HN  LYS A  23      31.210 103.160 -19.630  1.00  0.00           H  
ATOM    345  HA  LYS A  23      31.290 101.260 -21.650  1.00  0.00           H  
ATOM    346  HB1 LYS A  23      30.580 103.600 -23.010  1.00  0.00           H  
ATOM    347  HB2 LYS A  23      30.280 104.040 -21.310  1.00  0.00           H  
ATOM    348  HG1 LYS A  23      29.060 101.690 -22.900  1.00  0.00           H  
ATOM    349  HG2 LYS A  23      28.260 103.200 -22.390  1.00  0.00           H  
ATOM    350  HD1 LYS A  23      28.870 102.400 -19.930  1.00  0.00           H  
ATOM    351  HD2 LYS A  23      29.060 100.790 -20.680  1.00  0.00           H  
ATOM    352  HE1 LYS A  23      26.640 100.930 -21.530  1.00  0.00           H  
ATOM    353  HE2 LYS A  23      26.530 102.580 -20.810  1.00  0.00           H  
ATOM    354  HZ1 LYS A  23      25.640 101.150 -19.190  1.00  0.00           H  
ATOM    355  HZ2 LYS A  23      27.180 101.510 -18.660  1.00  0.00           H  
ATOM    356  HZ3 LYS A  23      26.850  99.990 -19.330  1.00  0.00           H  
ATOM    357  N   GLY A  24      32.720 102.030 -23.680  1.00  0.00           N  
ATOM    358  CA  GLY A  24      33.770 102.260 -24.680  1.00  0.00           C  
ATOM    359  C   GLY A  24      34.530 101.060 -25.140  1.00  0.00           C  
ATOM    360  O   GLY A  24      35.590 101.190 -25.750  1.00  0.00           O  
ATOM    361  HN  GLY A  24      31.880 101.580 -23.980  1.00  0.00           H  
ATOM    362  HA1 GLY A  24      34.510 102.950 -24.290  1.00  0.00           H  
ATOM    363  HA2 GLY A  24      33.290 102.650 -25.550  1.00  0.00           H  
ATOM    364  N   GLY A  25      33.980  99.860 -24.880  1.00  0.00           N  
ATOM    365  CA  GLY A  25      34.370  98.600 -25.500  1.00  0.00           C  
ATOM    366  C   GLY A  25      35.640  97.980 -25.000  1.00  0.00           C  
ATOM    367  O   GLY A  25      35.820  97.790 -23.800  1.00  0.00           O  
ATOM    368  HN  GLY A  25      33.180  99.850 -24.290  1.00  0.00           H  
ATOM    369  HA1 GLY A  25      34.480  98.770 -26.560  1.00  0.00           H  
ATOM    370  HA2 GLY A  25      33.590  97.890 -25.280  1.00  0.00           H  
ATOM    371  N   LYS A  26      36.510  97.620 -25.960  1.00  0.00           N  
ATOM    372  CA  LYS A  26      37.800  96.940 -25.880  1.00  0.00           C  
ATOM    373  C   LYS A  26      38.300  96.300 -24.570  1.00  0.00           C  
ATOM    374  O   LYS A  26      38.620  96.950 -23.580  1.00  0.00           O  
ATOM    375  CB  LYS A  26      38.930  97.790 -26.550  1.00  0.00           C  
ATOM    376  CG  LYS A  26      39.490  99.000 -25.780  1.00  0.00           C  
ATOM    377  CD  LYS A  26      38.480 100.140 -25.530  1.00  0.00           C  
ATOM    378  CE  LYS A  26      39.090 101.430 -24.990  1.00  0.00           C  
ATOM    379  NZ  LYS A  26      38.060 102.480 -24.840  1.00  0.00           N1+
ATOM    380  HN  LYS A  26      36.240  97.830 -26.890  1.00  0.00           H  
ATOM    381  HA  LYS A  26      37.670  96.100 -26.540  1.00  0.00           H  
ATOM    382  HB1 LYS A  26      38.540  98.140 -27.530  1.00  0.00           H  
ATOM    383  HB2 LYS A  26      39.780  97.110 -26.770  1.00  0.00           H  
ATOM    384  HG1 LYS A  26      40.330  99.410 -26.380  1.00  0.00           H  
ATOM    385  HG2 LYS A  26      39.910  98.660 -24.810  1.00  0.00           H  
ATOM    386  HD1 LYS A  26      37.710  99.770 -24.800  1.00  0.00           H  
ATOM    387  HD2 LYS A  26      37.960 100.350 -26.490  1.00  0.00           H  
ATOM    388  HE1 LYS A  26      39.850 101.810 -25.710  1.00  0.00           H  
ATOM    389  HE2 LYS A  26      39.570 101.270 -24.000  1.00  0.00           H  
ATOM    390  HZ1 LYS A  26      37.350 102.400 -25.590  1.00  0.00           H  
ATOM    391  HZ2 LYS A  26      38.540 103.430 -24.870  1.00  0.00           H  
ATOM    392  HZ3 LYS A  26      37.550 102.450 -23.920  1.00  0.00           H  
ATOM    393  N   HSE A  27      38.430  94.950 -24.580  1.00  0.00           N  
ATOM    394  CA  HSE A  27      39.120  94.200 -23.540  1.00  0.00           C  
ATOM    395  C   HSE A  27      40.610  94.560 -23.490  1.00  0.00           C  
ATOM    396  O   HSE A  27      41.380  94.190 -24.380  1.00  0.00           O  
ATOM    397  CB  HSE A  27      38.980  92.670 -23.790  1.00  0.00           C  
ATOM    398  CG  HSE A  27      37.570  92.230 -24.100  1.00  0.00           C  
ATOM    399  CD2 HSE A  27      37.040  91.850 -25.290  1.00  0.00           C  
ATOM    400  ND1 HSE A  27      36.610  92.210 -23.120  1.00  0.00           N  
ATOM    401  CE1 HSE A  27      35.510  91.800 -23.730  1.00  0.00           C  
ATOM    402  NE2 HSE A  27      35.710  91.580 -25.040  1.00  0.00           N  
ATOM    403  HN  HSE A  27      38.080  94.420 -25.340  1.00  0.00           H  
ATOM    404  HA  HSE A  27      38.670  94.440 -22.590  1.00  0.00           H  
ATOM    405  HB1 HSE A  27      39.340  92.110 -22.910  1.00  0.00           H  
ATOM    406  HB2 HSE A  27      39.590  92.380 -24.670  1.00  0.00           H  
ATOM    407  HD2 HSE A  27      37.510  91.750 -26.270  1.00  0.00           H  
ATOM    408  HE1 HSE A  27      34.530  91.660 -23.250  1.00  0.00           H  
ATOM    409  HE2 HSE A  27      35.020  91.280 -25.710  1.00  0.00           H  
ATOM    410  N   LYS A  28      41.060  95.350 -22.490  1.00  0.00           N  
ATOM    411  CA  LYS A  28      42.370  95.980 -22.550  1.00  0.00           C  
ATOM    412  C   LYS A  28      43.530  95.100 -22.100  1.00  0.00           C  
ATOM    413  O   LYS A  28      44.680  95.380 -22.460  1.00  0.00           O  
ATOM    414  CB  LYS A  28      42.380  97.330 -21.780  1.00  0.00           C  
ATOM    415  CG  LYS A  28      41.580  98.410 -22.540  1.00  0.00           C  
ATOM    416  CD  LYS A  28      41.810  99.850 -22.050  1.00  0.00           C  
ATOM    417  CE  LYS A  28      41.150 100.170 -20.710  1.00  0.00           C  
ATOM    418  NZ  LYS A  28      41.300 101.600 -20.380  1.00  0.00           N1+
ATOM    419  HN  LYS A  28      40.420  95.660 -21.790  1.00  0.00           H  
ATOM    420  HA  LYS A  28      42.590  96.220 -23.580  1.00  0.00           H  
ATOM    421  HB1 LYS A  28      43.420  97.690 -21.690  1.00  0.00           H  
ATOM    422  HB2 LYS A  28      41.970  97.190 -20.760  1.00  0.00           H  
ATOM    423  HG1 LYS A  28      40.490  98.170 -22.510  1.00  0.00           H  
ATOM    424  HG2 LYS A  28      41.900  98.370 -23.610  1.00  0.00           H  
ATOM    425  HD1 LYS A  28      41.400 100.540 -22.830  1.00  0.00           H  
ATOM    426  HD2 LYS A  28      42.910 100.040 -21.990  1.00  0.00           H  
ATOM    427  HE1 LYS A  28      41.620  99.570 -19.900  1.00  0.00           H  
ATOM    428  HE2 LYS A  28      40.060  99.940 -20.740  1.00  0.00           H  
ATOM    429  HZ1 LYS A  28      42.280 101.930 -20.590  1.00  0.00           H  
ATOM    430  HZ2 LYS A  28      41.110 101.730 -19.360  1.00  0.00           H  
ATOM    431  HZ3 LYS A  28      40.660 102.200 -20.960  1.00  0.00           H  
ATOM    432  N   THR A  29      43.260  94.010 -21.360  1.00  0.00           N  
ATOM    433  CA  THR A  29      44.220  92.980 -20.950  1.00  0.00           C  
ATOM    434  C   THR A  29      43.460  92.010 -20.100  1.00  0.00           C  
ATOM    435  O   THR A  29      43.520  90.810 -20.320  1.00  0.00           O  
ATOM    436  CB  THR A  29      45.460  93.450 -20.180  1.00  0.00           C  
ATOM    437  CG2 THR A  29      46.160  92.350 -19.380  1.00  0.00           C  
ATOM    438  OG1 THR A  29      46.420  93.890 -21.120  1.00  0.00           O  
ATOM    439  HN  THR A  29      42.300  93.830 -21.140  1.00  0.00           H  
ATOM    440  HA  THR A  29      44.520  92.420 -21.820  1.00  0.00           H  
ATOM    441  HB  THR A  29      45.180  94.290 -19.500  1.00  0.00           H  
ATOM    442  HG1 THR A  29      45.950  94.550 -21.670  1.00  0.00           H  
ATOM    443 1HG2 THR A  29      45.550  92.010 -18.520  1.00  0.00           H  
ATOM    444 2HG2 THR A  29      46.390  91.480 -20.030  1.00  0.00           H  
ATOM    445 3HG2 THR A  29      47.120  92.740 -18.970  1.00  0.00           H  
ATOM    446  N   GLY A  30      42.680  92.530 -19.140  1.00  0.00           N  
ATOM    447  CA  GLY A  30      41.560  91.790 -18.580  1.00  0.00           C  
ATOM    448  C   GLY A  30      40.350  91.980 -19.470  1.00  0.00           C  
ATOM    449  O   GLY A  30      40.420  92.710 -20.470  1.00  0.00           O  
ATOM    450  HN  GLY A  30      42.660  93.510 -18.950  1.00  0.00           H  
ATOM    451  HA1 GLY A  30      41.340  92.230 -17.620  1.00  0.00           H  
ATOM    452  HA2 GLY A  30      41.800  90.740 -18.530  1.00  0.00           H  
ATOM    453  N   PRO A  31      39.220  91.380 -19.140  1.00  0.00           N  
ATOM    454  CA  PRO A  31      38.010  91.500 -19.940  1.00  0.00           C  
ATOM    455  C   PRO A  31      37.220  92.730 -19.550  1.00  0.00           C  
ATOM    456  O   PRO A  31      37.580  93.450 -18.610  1.00  0.00           O  
ATOM    457  CB  PRO A  31      37.220  90.240 -19.520  1.00  0.00           C  
ATOM    458  CG  PRO A  31      37.610  90.040 -18.060  1.00  0.00           C  
ATOM    459  CD  PRO A  31      39.100  90.370 -18.080  1.00  0.00           C  
ATOM    460  HA  PRO A  31      38.230  91.540 -20.990  1.00  0.00           H  
ATOM    461  HB1 PRO A  31      37.580  89.380 -20.120  1.00  0.00           H  
ATOM    462  HB2 PRO A  31      36.130  90.330 -19.660  1.00  0.00           H  
ATOM    463  HG1 PRO A  31      37.400  89.020 -17.700  1.00  0.00           H  
ATOM    464  HG2 PRO A  31      37.070  90.770 -17.420  1.00  0.00           H  
ATOM    465  HD1 PRO A  31      39.690  89.470 -18.360  1.00  0.00           H  
ATOM    466  HD2 PRO A  31      39.440  90.760 -17.090  1.00  0.00           H  
ATOM    467  N   ASN A  32      36.090  92.970 -20.240  1.00  0.00           N  
ATOM    468  CA  ASN A  32      34.990  93.780 -19.760  1.00  0.00           C  
ATOM    469  C   ASN A  32      34.430  93.240 -18.420  1.00  0.00           C  
ATOM    470  O   ASN A  32      34.350  92.040 -18.190  1.00  0.00           O  
ATOM    471  CB  ASN A  32      33.890  93.820 -20.850  1.00  0.00           C  
ATOM    472  CG  ASN A  32      32.840  94.880 -20.540  1.00  0.00           C  
ATOM    473  ND2 ASN A  32      33.080  96.120 -21.020  1.00  0.00           N  
ATOM    474  OD1 ASN A  32      31.860  94.630 -19.840  1.00  0.00           O  
ATOM    475  HN  ASN A  32      35.970  92.490 -21.110  1.00  0.00           H  
ATOM    476  HA  ASN A  32      35.380  94.770 -19.580  1.00  0.00           H  
ATOM    477  HB1 ASN A  32      33.390  92.840 -20.930  1.00  0.00           H  
ATOM    478  HB2 ASN A  32      34.360  94.050 -21.840  1.00  0.00           H  
ATOM    479 1HD2 ASN A  32      33.990  96.350 -21.350  1.00  0.00           H  
ATOM    480 2HD2 ASN A  32      32.460  96.850 -20.710  1.00  0.00           H  
ATOM    481  N   LEU A  33      34.060  94.150 -17.500  1.00  0.00           N  
ATOM    482  CA  LEU A  33      33.600  93.770 -16.170  1.00  0.00           C  
ATOM    483  C   LEU A  33      32.200  94.300 -15.880  1.00  0.00           C  
ATOM    484  O   LEU A  33      31.740  94.310 -14.740  1.00  0.00           O  
ATOM    485  CB  LEU A  33      34.560  94.310 -15.080  1.00  0.00           C  
ATOM    486  CG  LEU A  33      35.980  93.690 -15.070  1.00  0.00           C  
ATOM    487  CD1 LEU A  33      36.810  94.340 -13.950  1.00  0.00           C  
ATOM    488  CD2 LEU A  33      35.960  92.170 -14.860  1.00  0.00           C  
ATOM    489  HN  LEU A  33      34.130  95.130 -17.700  1.00  0.00           H  
ATOM    490  HA  LEU A  33      33.520  92.700 -16.080  1.00  0.00           H  
ATOM    491  HB1 LEU A  33      34.120  94.140 -14.080  1.00  0.00           H  
ATOM    492  HB2 LEU A  33      34.680  95.400 -15.240  1.00  0.00           H  
ATOM    493  HG  LEU A  33      36.470  93.900 -16.040  1.00  0.00           H  
ATOM    494 1HD1 LEU A  33      36.880  95.440 -14.100  1.00  0.00           H  
ATOM    495 2HD1 LEU A  33      37.830  93.910 -13.930  1.00  0.00           H  
ATOM    496 3HD1 LEU A  33      36.340  94.150 -12.960  1.00  0.00           H  
ATOM    497 1HD2 LEU A  33      35.430  91.910 -13.920  1.00  0.00           H  
ATOM    498 2HD2 LEU A  33      35.450  91.660 -15.710  1.00  0.00           H  
ATOM    499 3HD2 LEU A  33      36.990  91.780 -14.790  1.00  0.00           H  
ATOM    500  N   HSD A  34      31.460  94.780 -16.900  1.00  0.00           N  
ATOM    501  CA  HSD A  34      30.110  95.320 -16.720  1.00  0.00           C  
ATOM    502  C   HSD A  34      29.100  94.280 -16.230  1.00  0.00           C  
ATOM    503  O   HSD A  34      29.130  93.120 -16.660  1.00  0.00           O  
ATOM    504  CB  HSD A  34      29.650  95.970 -18.040  1.00  0.00           C  
ATOM    505  CG  HSD A  34      28.630  97.050 -17.910  1.00  0.00           C  
ATOM    506  CD2 HSD A  34      27.420  97.180 -18.510  1.00  0.00           C  
ATOM    507  ND1 HSD A  34      28.820  98.220 -17.200  1.00  0.00           N  
ATOM    508  CE1 HSD A  34      27.710  98.970 -17.370  1.00  0.00           C  
ATOM    509  NE2 HSD A  34      26.840  98.390 -18.190  1.00  0.00           N  
ATOM    510  HN  HSD A  34      31.790  94.720 -17.850  1.00  0.00           H  
ATOM    511  HA  HSD A  34      30.180  96.090 -15.960  1.00  0.00           H  
ATOM    512  HB1 HSD A  34      29.300  95.190 -18.750  1.00  0.00           H  
ATOM    513  HB2 HSD A  34      30.540  96.450 -18.510  1.00  0.00           H  
ATOM    514  HD1 HSD A  34      29.670  98.530 -16.760  1.00  0.00           H  
ATOM    515  HD2 HSD A  34      26.930  96.510 -19.210  1.00  0.00           H  
ATOM    516  HE1 HSD A  34      27.580  99.950 -16.890  1.00  0.00           H  
ATOM    517  N   GLY A  35      28.180  94.650 -15.300  1.00  0.00           N  
ATOM    518  CA  GLY A  35      27.150  93.760 -14.750  1.00  0.00           C  
ATOM    519  C   GLY A  35      27.630  92.590 -13.940  1.00  0.00           C  
ATOM    520  O   GLY A  35      27.070  91.500 -14.020  1.00  0.00           O  
ATOM    521  HN  GLY A  35      28.110  95.610 -15.000  1.00  0.00           H  
ATOM    522  HA1 GLY A  35      26.590  93.350 -15.580  1.00  0.00           H  
ATOM    523  HA2 GLY A  35      26.530  94.360 -14.100  1.00  0.00           H  
ATOM    524  N   LEU A  36      28.720  92.770 -13.180  1.00  0.00           N  
ATOM    525  CA  LEU A  36      29.500  91.700 -12.570  1.00  0.00           C  
ATOM    526  C   LEU A  36      28.770  90.810 -11.560  1.00  0.00           C  
ATOM    527  O   LEU A  36      28.960  89.590 -11.520  1.00  0.00           O  
ATOM    528  CB  LEU A  36      30.730  92.360 -11.900  1.00  0.00           C  
ATOM    529  CG  LEU A  36      31.820  91.400 -11.380  1.00  0.00           C  
ATOM    530  CD1 LEU A  36      32.460  90.590 -12.520  1.00  0.00           C  
ATOM    531  CD2 LEU A  36      32.910  92.200 -10.640  1.00  0.00           C  
ATOM    532  HN  LEU A  36      29.090  93.690 -13.070  1.00  0.00           H  
ATOM    533  HA  LEU A  36      29.830  91.050 -13.370  1.00  0.00           H  
ATOM    534  HB1 LEU A  36      30.380  93.000 -11.050  1.00  0.00           H  
ATOM    535  HB2 LEU A  36      31.200  93.040 -12.640  1.00  0.00           H  
ATOM    536  HG  LEU A  36      31.360  90.690 -10.660  1.00  0.00           H  
ATOM    537 1HD1 LEU A  36      31.710  89.930 -13.000  1.00  0.00           H  
ATOM    538 2HD1 LEU A  36      33.280  89.950 -12.120  1.00  0.00           H  
ATOM    539 3HD1 LEU A  36      32.890  91.260 -13.290  1.00  0.00           H  
ATOM    540 1HD2 LEU A  36      33.410  92.900 -11.330  1.00  0.00           H  
ATOM    541 2HD2 LEU A  36      32.460  92.770  -9.800  1.00  0.00           H  
ATOM    542 3HD2 LEU A  36      33.670  91.500 -10.220  1.00  0.00           H  
ATOM    543  N   PHE A  37      27.930  91.400 -10.700  1.00  0.00           N  
ATOM    544  CA  PHE A  37      27.360  90.720  -9.550  1.00  0.00           C  
ATOM    545  C   PHE A  37      26.380  89.590  -9.880  1.00  0.00           C  
ATOM    546  O   PHE A  37      25.420  89.720 -10.640  1.00  0.00           O  
ATOM    547  CB  PHE A  37      26.730  91.730  -8.550  1.00  0.00           C  
ATOM    548  CG  PHE A  37      27.820  92.390  -7.730  1.00  0.00           C  
ATOM    549  CD1 PHE A  37      28.750  93.270  -8.320  1.00  0.00           C  
ATOM    550  CD2 PHE A  37      27.950  92.110  -6.360  1.00  0.00           C  
ATOM    551  CE1 PHE A  37      29.800  93.820  -7.580  1.00  0.00           C  
ATOM    552  CE2 PHE A  37      28.980  92.680  -5.610  1.00  0.00           C  
ATOM    553  CZ  PHE A  37      29.910  93.530  -6.220  1.00  0.00           C  
ATOM    554  HN  PHE A  37      27.710  92.370 -10.790  1.00  0.00           H  
ATOM    555  HA  PHE A  37      28.180  90.230  -9.040  1.00  0.00           H  
ATOM    556  HB1 PHE A  37      26.040  91.220  -7.850  1.00  0.00           H  
ATOM    557  HB2 PHE A  37      26.160  92.520  -9.090  1.00  0.00           H  
ATOM    558  HD1 PHE A  37      28.650  93.540  -9.370  1.00  0.00           H  
ATOM    559  HD2 PHE A  37      27.250  91.440  -5.890  1.00  0.00           H  
ATOM    560  HE1 PHE A  37      30.500  94.470  -8.070  1.00  0.00           H  
ATOM    561  HE2 PHE A  37      29.080  92.450  -4.560  1.00  0.00           H  
ATOM    562  HZ  PHE A  37      30.710  93.970  -5.650  1.00  0.00           H  
ATOM    563  N   GLY A  38      26.650  88.400  -9.300  1.00  0.00           N  
ATOM    564  CA  GLY A  38      25.880  87.170  -9.490  1.00  0.00           C  
ATOM    565  C   GLY A  38      26.240  86.390 -10.730  1.00  0.00           C  
ATOM    566  O   GLY A  38      25.680  85.320 -10.980  1.00  0.00           O  
ATOM    567  HN  GLY A  38      27.460  88.330  -8.700  1.00  0.00           H  
ATOM    568  HA1 GLY A  38      24.830  87.420  -9.560  1.00  0.00           H  
ATOM    569  HA2 GLY A  38      26.090  86.540  -8.650  1.00  0.00           H  
ATOM    570  N   ARG A  39      27.220  86.860 -11.520  1.00  0.00           N  
ATOM    571  CA  ARG A  39      27.710  86.160 -12.690  1.00  0.00           C  
ATOM    572  C   ARG A  39      28.860  85.230 -12.330  1.00  0.00           C  
ATOM    573  O   ARG A  39      29.680  85.520 -11.450  1.00  0.00           O  
ATOM    574  CB  ARG A  39      28.150  87.160 -13.790  1.00  0.00           C  
ATOM    575  CG  ARG A  39      28.530  86.520 -15.140  1.00  0.00           C  
ATOM    576  CD  ARG A  39      28.670  87.500 -16.310  1.00  0.00           C  
ATOM    577  NE  ARG A  39      29.880  88.360 -16.060  1.00  0.00           N  
ATOM    578  CZ  ARG A  39      29.870  89.700 -16.040  1.00  0.00           C  
ATOM    579  NH1 ARG A  39      28.790  90.410 -16.300  1.00  0.00           N1+
ATOM    580  NH2 ARG A  39      31.000  90.370 -15.840  1.00  0.00           N  
ATOM    581  HN  ARG A  39      27.670  87.730 -11.310  1.00  0.00           H  
ATOM    582  HA  ARG A  39      26.910  85.550 -13.090  1.00  0.00           H  
ATOM    583  HB1 ARG A  39      29.010  87.770 -13.420  1.00  0.00           H  
ATOM    584  HB2 ARG A  39      27.310  87.870 -13.960  1.00  0.00           H  
ATOM    585  HG1 ARG A  39      27.720  85.800 -15.420  1.00  0.00           H  
ATOM    586  HG2 ARG A  39      29.470  85.940 -15.040  1.00  0.00           H  
ATOM    587  HD1 ARG A  39      27.740  88.110 -16.400  1.00  0.00           H  
ATOM    588  HD2 ARG A  39      28.830  86.950 -17.270  1.00  0.00           H  
ATOM    589  HE  ARG A  39      30.770  87.910 -15.880  1.00  0.00           H  
ATOM    590 1HH1 ARG A  39      27.990  89.970 -16.720  1.00  0.00           H  
ATOM    591 2HH1 ARG A  39      28.860  91.410 -16.350  1.00  0.00           H  
ATOM    592 1HH2 ARG A  39      31.860  89.880 -16.060  1.00  0.00           H  
ATOM    593 2HH2 ARG A  39      30.960  91.330 -16.050  1.00  0.00           H  
ATOM    594  N   LYS A  40      28.930  84.050 -12.980  1.00  0.00           N  
ATOM    595  CA  LYS A  40      30.040  83.110 -12.890  1.00  0.00           C  
ATOM    596  C   LYS A  40      31.390  83.670 -13.310  1.00  0.00           C  
ATOM    597  O   LYS A  40      31.490  84.620 -14.100  1.00  0.00           O  
ATOM    598  CB  LYS A  40      29.760  81.840 -13.740  1.00  0.00           C  
ATOM    599  CG  LYS A  40      28.660  80.910 -13.200  1.00  0.00           C  
ATOM    600  CD  LYS A  40      29.120  80.010 -12.050  1.00  0.00           C  
ATOM    601  CE  LYS A  40      28.180  78.820 -11.800  1.00  0.00           C  
ATOM    602  NZ  LYS A  40      26.890  79.290 -11.270  1.00  0.00           N1+
ATOM    603  HN  LYS A  40      28.230  83.810 -13.640  1.00  0.00           H  
ATOM    604  HA  LYS A  40      30.130  82.820 -11.860  1.00  0.00           H  
ATOM    605  HB1 LYS A  40      30.690  81.230 -13.840  1.00  0.00           H  
ATOM    606  HB2 LYS A  40      29.470  82.160 -14.760  1.00  0.00           H  
ATOM    607  HG1 LYS A  40      28.380  80.240 -14.040  1.00  0.00           H  
ATOM    608  HG2 LYS A  40      27.760  81.500 -12.920  1.00  0.00           H  
ATOM    609  HD1 LYS A  40      29.280  80.600 -11.120  1.00  0.00           H  
ATOM    610  HD2 LYS A  40      30.120  79.580 -12.330  1.00  0.00           H  
ATOM    611  HE1 LYS A  40      28.630  78.120 -11.060  1.00  0.00           H  
ATOM    612  HE2 LYS A  40      28.000  78.270 -12.750  1.00  0.00           H  
ATOM    613  HZ1 LYS A  40      26.360  79.840 -12.000  1.00  0.00           H  
ATOM    614  HZ2 LYS A  40      27.020  79.860 -10.410  1.00  0.00           H  
ATOM    615  HZ3 LYS A  40      26.310  78.450 -11.010  1.00  0.00           H  
ATOM    616  N   THR A  41      32.480  83.080 -12.800  1.00  0.00           N  
ATOM    617  CA  THR A  41      33.830  83.340 -13.280  1.00  0.00           C  
ATOM    618  C   THR A  41      34.030  83.040 -14.760  1.00  0.00           C  
ATOM    619  O   THR A  41      33.630  81.990 -15.280  1.00  0.00           O  
ATOM    620  CB  THR A  41      34.910  82.580 -12.500  1.00  0.00           C  
ATOM    621  CG2 THR A  41      34.890  83.040 -11.040  1.00  0.00           C  
ATOM    622  OG1 THR A  41      34.710  81.170 -12.480  1.00  0.00           O  
ATOM    623  HN  THR A  41      32.410  82.360 -12.100  1.00  0.00           H  
ATOM    624  HA  THR A  41      34.020  84.390 -13.150  1.00  0.00           H  
ATOM    625  HB  THR A  41      35.920  82.810 -12.930  1.00  0.00           H  
ATOM    626  HG1 THR A  41      35.590  80.790 -12.670  1.00  0.00           H  
ATOM    627 1HG2 THR A  41      33.950  82.730 -10.540  1.00  0.00           H  
ATOM    628 2HG2 THR A  41      34.980  84.140 -10.980  1.00  0.00           H  
ATOM    629 3HG2 THR A  41      35.740  82.590 -10.480  1.00  0.00           H  
ATOM    630  N   GLY A  42      34.680  83.950 -15.510  1.00  0.00           N  
ATOM    631  CA  GLY A  42      35.170  83.650 -16.850  1.00  0.00           C  
ATOM    632  C   GLY A  42      34.190  83.540 -17.990  1.00  0.00           C  
ATOM    633  O   GLY A  42      34.290  82.610 -18.800  1.00  0.00           O  
ATOM    634  HN  GLY A  42      34.920  84.850 -15.110  1.00  0.00           H  
ATOM    635  HA1 GLY A  42      35.700  82.710 -16.800  1.00  0.00           H  
ATOM    636  HA2 GLY A  42      35.830  84.460 -17.100  1.00  0.00           H  
ATOM    637  N   GLN A  43      33.200  84.440 -18.110  1.00  0.00           N  
ATOM    638  CA  GLN A  43      32.060  84.220 -19.010  1.00  0.00           C  
ATOM    639  C   GLN A  43      31.910  85.160 -20.220  1.00  0.00           C  
ATOM    640  O   GLN A  43      30.910  85.070 -20.930  1.00  0.00           O  
ATOM    641  CB  GLN A  43      30.760  84.290 -18.180  1.00  0.00           C  
ATOM    642  CG  GLN A  43      30.700  83.270 -17.020  1.00  0.00           C  
ATOM    643  CD  GLN A  43      30.660  81.820 -17.500  1.00  0.00           C  
ATOM    644  NE2 GLN A  43      31.620  80.980 -17.030  1.00  0.00           N  
ATOM    645  OE1 GLN A  43      29.780  81.420 -18.250  1.00  0.00           O  
ATOM    646  HN  GLN A  43      33.130  85.200 -17.470  1.00  0.00           H  
ATOM    647  HA  GLN A  43      32.110  83.230 -19.440  1.00  0.00           H  
ATOM    648  HB1 GLN A  43      29.880  84.100 -18.840  1.00  0.00           H  
ATOM    649  HB2 GLN A  43      30.660  85.310 -17.750  1.00  0.00           H  
ATOM    650  HG1 GLN A  43      29.760  83.450 -16.450  1.00  0.00           H  
ATOM    651  HG2 GLN A  43      31.550  83.420 -16.330  1.00  0.00           H  
ATOM    652 1HE2 GLN A  43      31.550  80.020 -17.290  1.00  0.00           H  
ATOM    653 2HE2 GLN A  43      32.340  81.330 -16.430  1.00  0.00           H  
ATOM    654  N   ALA A  44      32.860  86.060 -20.520  1.00  0.00           N  
ATOM    655  CA  ALA A  44      32.770  86.960 -21.670  1.00  0.00           C  
ATOM    656  C   ALA A  44      33.190  86.350 -23.020  1.00  0.00           C  
ATOM    657  O   ALA A  44      34.300  85.820 -23.140  1.00  0.00           O  
ATOM    658  CB  ALA A  44      33.640  88.210 -21.430  1.00  0.00           C  
ATOM    659  HN  ALA A  44      33.660  86.190 -19.930  1.00  0.00           H  
ATOM    660  HA  ALA A  44      31.750  87.310 -21.730  1.00  0.00           H  
ATOM    661  HB1 ALA A  44      33.510  88.950 -22.260  1.00  0.00           H  
ATOM    662  HB2 ALA A  44      34.720  87.940 -21.360  1.00  0.00           H  
ATOM    663  HB3 ALA A  44      33.350  88.700 -20.480  1.00  0.00           H  
ATOM    664  N   PRO A  45      32.390  86.410 -24.100  1.00  0.00           N  
ATOM    665  CA  PRO A  45      32.870  86.320 -25.480  1.00  0.00           C  
ATOM    666  C   PRO A  45      33.870  87.400 -25.880  1.00  0.00           C  
ATOM    667  O   PRO A  45      33.920  88.460 -25.250  1.00  0.00           O  
ATOM    668  CB  PRO A  45      31.580  86.420 -26.330  1.00  0.00           C  
ATOM    669  CG  PRO A  45      30.470  85.980 -25.370  1.00  0.00           C  
ATOM    670  CD  PRO A  45      30.940  86.550 -24.040  1.00  0.00           C  
ATOM    671  HA  PRO A  45      33.370  85.370 -25.590  1.00  0.00           H  
ATOM    672  HB1 PRO A  45      31.630  85.800 -27.240  1.00  0.00           H  
ATOM    673  HB2 PRO A  45      31.390  87.480 -26.620  1.00  0.00           H  
ATOM    674  HG1 PRO A  45      30.440  84.870 -25.310  1.00  0.00           H  
ATOM    675  HG2 PRO A  45      29.470  86.360 -25.670  1.00  0.00           H  
ATOM    676  HD1 PRO A  45      30.500  86.000 -23.180  1.00  0.00           H  
ATOM    677  HD2 PRO A  45      30.690  87.640 -23.970  1.00  0.00           H  
ATOM    678  N   GLY A  46      34.680  87.170 -26.940  1.00  0.00           N  
ATOM    679  CA  GLY A  46      35.670  88.130 -27.430  1.00  0.00           C  
ATOM    680  C   GLY A  46      36.940  88.200 -26.620  1.00  0.00           C  
ATOM    681  O   GLY A  46      37.800  89.050 -26.850  1.00  0.00           O  
ATOM    682  HN  GLY A  46      34.500  86.390 -27.540  1.00  0.00           H  
ATOM    683  HA1 GLY A  46      35.240  89.120 -27.430  1.00  0.00           H  
ATOM    684  HA2 GLY A  46      35.960  87.820 -28.420  1.00  0.00           H  
ATOM    685  N   TYR A  47      37.080  87.310 -25.640  1.00  0.00           N  
ATOM    686  CA  TYR A  47      38.170  87.270 -24.690  1.00  0.00           C  
ATOM    687  C   TYR A  47      38.540  85.810 -24.460  1.00  0.00           C  
ATOM    688  O   TYR A  47      37.780  84.910 -24.800  1.00  0.00           O  
ATOM    689  CB  TYR A  47      37.730  87.990 -23.390  1.00  0.00           C  
ATOM    690  CG  TYR A  47      38.880  88.180 -22.440  1.00  0.00           C  
ATOM    691  CD1 TYR A  47      39.870  89.130 -22.720  1.00  0.00           C  
ATOM    692  CD2 TYR A  47      39.010  87.360 -21.310  1.00  0.00           C  
ATOM    693  CE1 TYR A  47      40.980  89.260 -21.870  1.00  0.00           C  
ATOM    694  CE2 TYR A  47      40.120  87.480 -20.470  1.00  0.00           C  
ATOM    695  CZ  TYR A  47      41.100  88.430 -20.750  1.00  0.00           C  
ATOM    696  OH  TYR A  47      42.220  88.520 -19.910  1.00  0.00           O  
ATOM    697  HN  TYR A  47      36.360  86.630 -25.510  1.00  0.00           H  
ATOM    698  HA  TYR A  47      39.030  87.760 -25.130  1.00  0.00           H  
ATOM    699  HB1 TYR A  47      36.910  87.430 -22.880  1.00  0.00           H  
ATOM    700  HB2 TYR A  47      37.330  89.000 -23.640  1.00  0.00           H  
ATOM    701  HD1 TYR A  47      39.790  89.750 -23.600  1.00  0.00           H  
ATOM    702  HD2 TYR A  47      38.260  86.620 -21.110  1.00  0.00           H  
ATOM    703  HE1 TYR A  47      41.740  89.990 -22.090  1.00  0.00           H  
ATOM    704  HE2 TYR A  47      40.220  86.830 -19.610  1.00  0.00           H  
ATOM    705  HH  TYR A  47      42.740  89.290 -20.210  1.00  0.00           H  
ATOM    706  N   SER A  48      39.720  85.540 -23.880  1.00  0.00           N  
ATOM    707  CA  SER A  48      40.180  84.180 -23.590  1.00  0.00           C  
ATOM    708  C   SER A  48      40.570  84.060 -22.140  1.00  0.00           C  
ATOM    709  O   SER A  48      41.540  84.680 -21.720  1.00  0.00           O  
ATOM    710  CB  SER A  48      41.450  83.840 -24.410  1.00  0.00           C  
ATOM    711  OG  SER A  48      41.230  83.980 -25.810  1.00  0.00           O  
ATOM    712  HN  SER A  48      40.330  86.280 -23.610  1.00  0.00           H  
ATOM    713  HA  SER A  48      39.400  83.460 -23.810  1.00  0.00           H  
ATOM    714  HB1 SER A  48      41.760  82.790 -24.210  1.00  0.00           H  
ATOM    715  HB2 SER A  48      42.300  84.500 -24.110  1.00  0.00           H  
ATOM    716  HG1 SER A  48      41.030  84.930 -25.960  1.00  0.00           H  
ATOM    717  N   TYR A  49      39.860  83.260 -21.320  1.00  0.00           N  
ATOM    718  CA  TYR A  49      40.150  83.090 -19.890  1.00  0.00           C  
ATOM    719  C   TYR A  49      40.960  81.830 -19.630  1.00  0.00           C  
ATOM    720  O   TYR A  49      41.020  80.940 -20.480  1.00  0.00           O  
ATOM    721  CB  TYR A  49      38.870  82.960 -19.050  1.00  0.00           C  
ATOM    722  CG  TYR A  49      38.050  84.200 -19.100  1.00  0.00           C  
ATOM    723  CD1 TYR A  49      38.200  85.190 -18.110  1.00  0.00           C  
ATOM    724  CD2 TYR A  49      37.040  84.350 -20.060  1.00  0.00           C  
ATOM    725  CE1 TYR A  49      37.300  86.260 -18.030  1.00  0.00           C  
ATOM    726  CE2 TYR A  49      36.160  85.430 -20.000  1.00  0.00           C  
ATOM    727  CZ  TYR A  49      36.250  86.360 -18.960  1.00  0.00           C  
ATOM    728  OH  TYR A  49      35.230  87.290 -18.760  1.00  0.00           O  
ATOM    729  HN  TYR A  49      39.050  82.770 -21.650  1.00  0.00           H  
ATOM    730  HA  TYR A  49      40.730  83.930 -19.520  1.00  0.00           H  
ATOM    731  HB1 TYR A  49      39.120  82.770 -17.980  1.00  0.00           H  
ATOM    732  HB2 TYR A  49      38.240  82.120 -19.410  1.00  0.00           H  
ATOM    733  HD1 TYR A  49      38.960  85.080 -17.350  1.00  0.00           H  
ATOM    734  HD2 TYR A  49      36.900  83.590 -20.820  1.00  0.00           H  
ATOM    735  HE1 TYR A  49      37.360  86.940 -17.200  1.00  0.00           H  
ATOM    736  HE2 TYR A  49      35.370  85.500 -20.730  1.00  0.00           H  
ATOM    737  HH  TYR A  49      35.150  87.440 -17.790  1.00  0.00           H  
ATOM    738  N   THR A  50      41.600  81.700 -18.440  1.00  0.00           N  
ATOM    739  CA  THR A  50      42.270  80.450 -18.060  1.00  0.00           C  
ATOM    740  C   THR A  50      41.340  79.260 -17.830  1.00  0.00           C  
ATOM    741  O   THR A  50      40.170  79.400 -17.490  1.00  0.00           O  
ATOM    742  CB  THR A  50      43.290  80.500 -16.910  1.00  0.00           C  
ATOM    743  CG2 THR A  50      44.090  81.800 -16.990  1.00  0.00           C  
ATOM    744  OG1 THR A  50      42.720  80.420 -15.610  1.00  0.00           O  
ATOM    745  HN  THR A  50      41.570  82.440 -17.760  1.00  0.00           H  
ATOM    746  HA  THR A  50      42.870  80.180 -18.910  1.00  0.00           H  
ATOM    747  HB  THR A  50      44.000  79.640 -17.020  1.00  0.00           H  
ATOM    748  HG1 THR A  50      43.460  80.620 -15.000  1.00  0.00           H  
ATOM    749 1HG2 THR A  50      43.420  82.660 -16.760  1.00  0.00           H  
ATOM    750 2HG2 THR A  50      44.520  81.930 -18.000  1.00  0.00           H  
ATOM    751 3HG2 THR A  50      44.920  81.800 -16.250  1.00  0.00           H  
ATOM    752  N   ALA A  51      41.860  78.030 -18.010  1.00  0.00           N  
ATOM    753  CA  ALA A  51      41.120  76.810 -17.740  1.00  0.00           C  
ATOM    754  C   ALA A  51      40.730  76.650 -16.270  1.00  0.00           C  
ATOM    755  O   ALA A  51      39.590  76.300 -15.950  1.00  0.00           O  
ATOM    756  CB  ALA A  51      41.970  75.600 -18.180  1.00  0.00           C  
ATOM    757  HN  ALA A  51      42.810  77.910 -18.320  1.00  0.00           H  
ATOM    758  HA  ALA A  51      40.210  76.830 -18.310  1.00  0.00           H  
ATOM    759  HB1 ALA A  51      41.430  74.650 -18.010  1.00  0.00           H  
ATOM    760  HB2 ALA A  51      42.930  75.560 -17.620  1.00  0.00           H  
ATOM    761  HB3 ALA A  51      42.210  75.680 -19.260  1.00  0.00           H  
ATOM    762  N   ALA A  52      41.660  76.960 -15.350  1.00  0.00           N  
ATOM    763  CA  ALA A  52      41.440  76.920 -13.910  1.00  0.00           C  
ATOM    764  C   ALA A  52      40.380  77.900 -13.420  1.00  0.00           C  
ATOM    765  O   ALA A  52      39.510  77.550 -12.630  1.00  0.00           O  
ATOM    766  CB  ALA A  52      42.780  77.170 -13.200  1.00  0.00           C  
ATOM    767  HN  ALA A  52      42.570  77.230 -15.630  1.00  0.00           H  
ATOM    768  HA  ALA A  52      41.090  75.920 -13.660  1.00  0.00           H  
ATOM    769  HB1 ALA A  52      43.170  78.180 -13.420  1.00  0.00           H  
ATOM    770  HB2 ALA A  52      43.530  76.420 -13.520  1.00  0.00           H  
ATOM    771  HB3 ALA A  52      42.660  77.070 -12.100  1.00  0.00           H  
ATOM    772  N   ASN A  53      40.380  79.150 -13.930  1.00  0.00           N  
ATOM    773  CA  ASN A  53      39.400  80.180 -13.580  1.00  0.00           C  
ATOM    774  C   ASN A  53      37.960  79.750 -13.900  1.00  0.00           C  
ATOM    775  O   ASN A  53      37.040  79.880 -13.090  1.00  0.00           O  
ATOM    776  CB  ASN A  53      39.790  81.480 -14.340  1.00  0.00           C  
ATOM    777  CG  ASN A  53      38.970  82.690 -13.880  1.00  0.00           C  
ATOM    778  ND2 ASN A  53      38.980  83.760 -14.700  1.00  0.00           N  
ATOM    779  OD1 ASN A  53      38.340  82.680 -12.830  1.00  0.00           O  
ATOM    780  HN  ASN A  53      41.090  79.430 -14.580  1.00  0.00           H  
ATOM    781  HA  ASN A  53      39.460  80.330 -12.510  1.00  0.00           H  
ATOM    782  HB1 ASN A  53      39.670  81.340 -15.430  1.00  0.00           H  
ATOM    783  HB2 ASN A  53      40.860  81.720 -14.140  1.00  0.00           H  
ATOM    784 1HD2 ASN A  53      39.680  83.820 -15.410  1.00  0.00           H  
ATOM    785 2HD2 ASN A  53      38.440  84.550 -14.420  1.00  0.00           H  
ATOM    786  N   LYS A  54      37.750  79.130 -15.080  1.00  0.00           N  
ATOM    787  CA  LYS A  54      36.450  78.650 -15.510  1.00  0.00           C  
ATOM    788  C   LYS A  54      36.000  77.380 -14.800  1.00  0.00           C  
ATOM    789  O   LYS A  54      34.820  77.030 -14.790  1.00  0.00           O  
ATOM    790  CB  LYS A  54      36.480  78.430 -17.030  1.00  0.00           C  
ATOM    791  CG  LYS A  54      36.690  79.750 -17.790  1.00  0.00           C  
ATOM    792  CD  LYS A  54      36.680  79.590 -19.320  1.00  0.00           C  
ATOM    793  CE  LYS A  54      37.970  79.030 -19.910  1.00  0.00           C  
ATOM    794  NZ  LYS A  54      37.830  78.910 -21.370  1.00  0.00           N1+
ATOM    795  HN  LYS A  54      38.510  79.020 -15.720  1.00  0.00           H  
ATOM    796  HA  LYS A  54      35.710  79.410 -15.280  1.00  0.00           H  
ATOM    797  HB1 LYS A  54      35.510  77.990 -17.370  1.00  0.00           H  
ATOM    798  HB2 LYS A  54      37.290  77.720 -17.290  1.00  0.00           H  
ATOM    799  HG1 LYS A  54      37.640  80.240 -17.480  1.00  0.00           H  
ATOM    800  HG2 LYS A  54      35.850  80.440 -17.510  1.00  0.00           H  
ATOM    801  HD1 LYS A  54      36.510  80.610 -19.750  1.00  0.00           H  
ATOM    802  HD2 LYS A  54      35.810  78.960 -19.610  1.00  0.00           H  
ATOM    803  HE1 LYS A  54      38.200  78.020 -19.500  1.00  0.00           H  
ATOM    804  HE2 LYS A  54      38.830  79.710 -19.700  1.00  0.00           H  
ATOM    805  HZ1 LYS A  54      38.760  78.690 -21.820  1.00  0.00           H  
ATOM    806  HZ2 LYS A  54      37.450  79.810 -21.780  1.00  0.00           H  
ATOM    807  HZ3 LYS A  54      37.150  78.140 -21.580  1.00  0.00           H  
ATOM    808  N   ASN A  55      36.930  76.650 -14.140  1.00  0.00           N  
ATOM    809  CA  ASN A  55      36.610  75.460 -13.370  1.00  0.00           C  
ATOM    810  C   ASN A  55      36.480  75.760 -11.880  1.00  0.00           C  
ATOM    811  O   ASN A  55      36.110  74.880 -11.100  1.00  0.00           O  
ATOM    812  CB  ASN A  55      37.670  74.370 -13.620  1.00  0.00           C  
ATOM    813  CG  ASN A  55      37.320  73.640 -14.910  1.00  0.00           C  
ATOM    814  ND2 ASN A  55      37.850  74.070 -16.070  1.00  0.00           N  
ATOM    815  OD1 ASN A  55      36.530  72.680 -14.880  1.00  0.00           O  
ATOM    816  HN  ASN A  55      37.880  76.940 -14.160  1.00  0.00           H  
ATOM    817  HA  ASN A  55      35.630  75.090 -13.660  1.00  0.00           H  
ATOM    818  HB1 ASN A  55      37.650  73.600 -12.810  1.00  0.00           H  
ATOM    819  HB2 ASN A  55      38.690  74.800 -13.670  1.00  0.00           H  
ATOM    820 1HD2 ASN A  55      38.470  74.870 -16.050  1.00  0.00           H  
ATOM    821 2HD2 ASN A  55      37.560  73.630 -16.910  1.00  0.00           H  
ATOM    822  N   LYS A  56      36.700  77.020 -11.450  1.00  0.00           N  
ATOM    823  CA  LYS A  56      36.360  77.450 -10.100  1.00  0.00           C  
ATOM    824  C   LYS A  56      34.860  77.370  -9.830  1.00  0.00           C  
ATOM    825  O   LYS A  56      34.410  76.860  -8.810  1.00  0.00           O  
ATOM    826  CB  LYS A  56      36.900  78.870  -9.780  1.00  0.00           C  
ATOM    827  CG  LYS A  56      36.870  79.230  -8.280  1.00  0.00           C  
ATOM    828  CD  LYS A  56      38.010  78.580  -7.470  1.00  0.00           C  
ATOM    829  CE  LYS A  56      37.730  78.510  -5.960  1.00  0.00           C  
ATOM    830  NZ  LYS A  56      38.950  78.160  -5.230  1.00  0.00           N1+
ATOM    831  HN  LYS A  56      37.090  77.710 -12.060  1.00  0.00           H  
ATOM    832  HA  LYS A  56      36.830  76.750  -9.420  1.00  0.00           H  
ATOM    833  HB1 LYS A  56      36.310  79.620 -10.360  1.00  0.00           H  
ATOM    834  HB2 LYS A  56      37.950  78.940 -10.140  1.00  0.00           H  
ATOM    835  HG1 LYS A  56      35.890  78.930  -7.850  1.00  0.00           H  
ATOM    836  HG2 LYS A  56      36.950  80.340  -8.170  1.00  0.00           H  
ATOM    837  HD1 LYS A  56      38.940  79.160  -7.660  1.00  0.00           H  
ATOM    838  HD2 LYS A  56      38.180  77.550  -7.840  1.00  0.00           H  
ATOM    839  HE1 LYS A  56      36.950  77.740  -5.750  1.00  0.00           H  
ATOM    840  HE2 LYS A  56      37.370  79.490  -5.580  1.00  0.00           H  
ATOM    841  HZ1 LYS A  56      39.440  77.340  -5.630  1.00  0.00           H  
ATOM    842  HZ2 LYS A  56      38.800  77.950  -4.210  1.00  0.00           H  
ATOM    843  HZ3 LYS A  56      39.620  78.970  -5.260  1.00  0.00           H  
ATOM    844  N   GLY A  57      34.030  77.830 -10.800  1.00  0.00           N  
ATOM    845  CA  GLY A  57      32.600  77.530 -10.800  1.00  0.00           C  
ATOM    846  C   GLY A  57      31.750  78.350  -9.860  1.00  0.00           C  
ATOM    847  O   GLY A  57      30.610  78.000  -9.580  1.00  0.00           O  
ATOM    848  HN  GLY A  57      34.410  78.270 -11.610  1.00  0.00           H  
ATOM    849  HA1 GLY A  57      32.460  76.490 -10.530  1.00  0.00           H  
ATOM    850  HA2 GLY A  57      32.230  77.740 -11.800  1.00  0.00           H  
ATOM    851  N   ILE A  58      32.300  79.440  -9.320  1.00  0.00           N  
ATOM    852  CA  ILE A  58      31.640  80.300  -8.350  1.00  0.00           C  
ATOM    853  C   ILE A  58      31.120  81.560  -9.010  1.00  0.00           C  
ATOM    854  O   ILE A  58      31.530  81.930 -10.100  1.00  0.00           O  
ATOM    855  CB  ILE A  58      32.530  80.640  -7.150  1.00  0.00           C  
ATOM    856  CG1 ILE A  58      33.850  81.370  -7.510  1.00  0.00           C  
ATOM    857  CG2 ILE A  58      32.840  79.320  -6.420  1.00  0.00           C  
ATOM    858  CD  ILE A  58      33.760  82.910  -7.550  1.00  0.00           C  
ATOM    859  HN  ILE A  58      33.230  79.700  -9.580  1.00  0.00           H  
ATOM    860  HA  ILE A  58      30.780  79.780  -7.960  1.00  0.00           H  
ATOM    861  HB  ILE A  58      31.970  81.280  -6.440  1.00  0.00           H  
ATOM    862 1HG1 ILE A  58      34.260  80.990  -8.470  1.00  0.00           H  
ATOM    863 2HG1 ILE A  58      34.590  81.110  -6.710  1.00  0.00           H  
ATOM    864 1HG2 ILE A  58      31.900  78.790  -6.170  1.00  0.00           H  
ATOM    865 2HG2 ILE A  58      33.390  79.510  -5.480  1.00  0.00           H  
ATOM    866 3HG2 ILE A  58      33.460  78.640  -7.050  1.00  0.00           H  
ATOM    867  HD1 ILE A  58      33.110  83.250  -8.390  1.00  0.00           H  
ATOM    868  HD2 ILE A  58      34.760  83.350  -7.710  1.00  0.00           H  
ATOM    869  HD3 ILE A  58      33.340  83.300  -6.600  1.00  0.00           H  
ATOM    870  N   ILE A  59      30.160  82.250  -8.350  1.00  0.00           N  
ATOM    871  CA  ILE A  59      29.670  83.540  -8.790  1.00  0.00           C  
ATOM    872  C   ILE A  59      30.340  84.690  -8.060  1.00  0.00           C  
ATOM    873  O   ILE A  59      30.690  84.600  -6.870  1.00  0.00           O  
ATOM    874  CB  ILE A  59      28.150  83.690  -8.720  1.00  0.00           C  
ATOM    875  CG1 ILE A  59      27.580  83.500  -7.290  1.00  0.00           C  
ATOM    876  CG2 ILE A  59      27.540  82.700  -9.730  1.00  0.00           C  
ATOM    877  CD  ILE A  59      26.060  83.700  -7.180  1.00  0.00           C  
ATOM    878  HN  ILE A  59      29.780  81.890  -7.500  1.00  0.00           H  
ATOM    879  HA  ILE A  59      29.930  83.670  -9.830  1.00  0.00           H  
ATOM    880  HB  ILE A  59      27.870  84.720  -9.060  1.00  0.00           H  
ATOM    881 1HG1 ILE A  59      28.080  84.220  -6.600  1.00  0.00           H  
ATOM    882 2HG1 ILE A  59      27.820  82.470  -6.940  1.00  0.00           H  
ATOM    883 1HG2 ILE A  59      27.940  82.890 -10.750  1.00  0.00           H  
ATOM    884 2HG2 ILE A  59      26.430  82.820  -9.780  1.00  0.00           H  
ATOM    885 3HG2 ILE A  59      27.780  81.660  -9.450  1.00  0.00           H  
ATOM    886  HD1 ILE A  59      25.780  84.710  -7.550  1.00  0.00           H  
ATOM    887  HD2 ILE A  59      25.740  83.620  -6.120  1.00  0.00           H  
ATOM    888  HD3 ILE A  59      25.510  82.940  -7.770  1.00  0.00           H  
ATOM    889  N   TRP A  60      30.550  85.820  -8.760  1.00  0.00           N  
ATOM    890  CA  TRP A  60      31.070  87.040  -8.190  1.00  0.00           C  
ATOM    891  C   TRP A  60      30.040  87.750  -7.310  1.00  0.00           C  
ATOM    892  O   TRP A  60      28.930  88.080  -7.740  1.00  0.00           O  
ATOM    893  CB  TRP A  60      31.580  88.010  -9.280  1.00  0.00           C  
ATOM    894  CG  TRP A  60      32.770  87.480 -10.080  1.00  0.00           C  
ATOM    895  CD1 TRP A  60      32.860  87.210 -11.420  1.00  0.00           C  
ATOM    896  CD2 TRP A  60      34.060  87.190  -9.520  1.00  0.00           C  
ATOM    897  CE2 TRP A  60      34.890  86.760 -10.580  1.00  0.00           C  
ATOM    898  CE3 TRP A  60      34.560  87.260  -8.210  1.00  0.00           C  
ATOM    899  NE1 TRP A  60      34.140  86.800 -11.740  1.00  0.00           N  
ATOM    900  CZ2 TRP A  60      36.200  86.390 -10.360  1.00  0.00           C  
ATOM    901  CZ3 TRP A  60      35.880  86.860  -7.990  1.00  0.00           C  
ATOM    902  CH2 TRP A  60      36.690  86.420  -9.050  1.00  0.00           C  
ATOM    903  HN  TRP A  60      30.320  85.850  -9.740  1.00  0.00           H  
ATOM    904  HA  TRP A  60      31.890  86.780  -7.550  1.00  0.00           H  
ATOM    905  HB1 TRP A  60      31.910  88.960  -8.810  1.00  0.00           H  
ATOM    906  HB2 TRP A  60      30.750  88.240  -9.980  1.00  0.00           H  
ATOM    907  HD1 TRP A  60      32.040  87.320 -12.120  1.00  0.00           H  
ATOM    908  HE1 TRP A  60      34.500  86.640 -12.650  1.00  0.00           H  
ATOM    909  HE3 TRP A  60      33.960  87.600  -7.380  1.00  0.00           H  
ATOM    910  HZ2 TRP A  60      36.830  86.040 -11.170  1.00  0.00           H  
ATOM    911  HZ3 TRP A  60      36.290  86.880  -6.980  1.00  0.00           H  
ATOM    912  HH2 TRP A  60      37.710  86.110  -8.850  1.00  0.00           H  
ATOM    913  N   GLY A  61      30.370  87.990  -6.030  1.00  0.00           N  
ATOM    914  CA  GLY A  61      29.490  88.660  -5.090  1.00  0.00           C  
ATOM    915  C   GLY A  61      30.280  89.490  -4.130  1.00  0.00           C  
ATOM    916  O   GLY A  61      31.490  89.660  -4.250  1.00  0.00           O  
ATOM    917  HN  GLY A  61      31.270  87.700  -5.670  1.00  0.00           H  
ATOM    918  HA1 GLY A  61      28.960  87.910  -4.530  1.00  0.00           H  
ATOM    919  HA2 GLY A  61      28.850  89.340  -5.630  1.00  0.00           H  
ATOM    920  N   GLU A  62      29.610  90.020  -3.090  1.00  0.00           N  
ATOM    921  CA  GLU A  62      30.190  90.910  -2.100  1.00  0.00           C  
ATOM    922  C   GLU A  62      31.290  90.260  -1.280  1.00  0.00           C  
ATOM    923  O   GLU A  62      32.310  90.860  -0.970  1.00  0.00           O  
ATOM    924  CB  GLU A  62      29.080  91.450  -1.170  1.00  0.00           C  
ATOM    925  CG  GLU A  62      28.060  92.350  -1.910  1.00  0.00           C  
ATOM    926  CD  GLU A  62      26.880  92.730  -1.040  1.00  0.00           C  
ATOM    927  OE1 GLU A  62      26.700  93.940  -0.760  1.00  0.00           O  
ATOM    928  OE2 GLU A  62      26.080  91.820  -0.680  1.00  0.00           O1-
ATOM    929  HN  GLU A  62      28.650  89.800  -2.950  1.00  0.00           H  
ATOM    930  HA  GLU A  62      30.650  91.740  -2.620  1.00  0.00           H  
ATOM    931  HB1 GLU A  62      29.540  92.040  -0.340  1.00  0.00           H  
ATOM    932  HB2 GLU A  62      28.550  90.580  -0.710  1.00  0.00           H  
ATOM    933  HG1 GLU A  62      27.650  91.820  -2.790  1.00  0.00           H  
ATOM    934  HG2 GLU A  62      28.560  93.270  -2.250  1.00  0.00           H  
ATOM    935  N   ASP A  63      31.070  88.990  -0.890  1.00  0.00           N  
ATOM    936  CA  ASP A  63      32.010  88.210  -0.100  1.00  0.00           C  
ATOM    937  C   ASP A  63      33.200  87.710  -0.910  1.00  0.00           C  
ATOM    938  O   ASP A  63      34.350  87.860  -0.500  1.00  0.00           O  
ATOM    939  CB  ASP A  63      31.270  87.060   0.590  1.00  0.00           C  
ATOM    940  CG  ASP A  63      30.030  87.610   1.250  1.00  0.00           C  
ATOM    941  OD1 ASP A  63      30.150  88.540   2.100  1.00  0.00           O  
ATOM    942  OD2 ASP A  63      28.920  87.160   0.880  1.00  0.00           O1-
ATOM    943  HN  ASP A  63      30.200  88.550  -1.090  1.00  0.00           H  
ATOM    944  HA  ASP A  63      32.430  88.840   0.660  1.00  0.00           H  
ATOM    945  HB1 ASP A  63      31.910  86.580   1.360  1.00  0.00           H  
ATOM    946  HB2 ASP A  63      30.960  86.290  -0.150  1.00  0.00           H  
ATOM    947  N   THR A  64      32.960  87.170  -2.120  1.00  0.00           N  
ATOM    948  CA  THR A  64      34.040  86.690  -2.980  1.00  0.00           C  
ATOM    949  C   THR A  64      34.960  87.790  -3.450  1.00  0.00           C  
ATOM    950  O   THR A  64      36.180  87.680  -3.380  1.00  0.00           O  
ATOM    951  CB  THR A  64      33.600  85.820  -4.160  1.00  0.00           C  
ATOM    952  CG2 THR A  64      33.000  84.520  -3.620  1.00  0.00           C  
ATOM    953  OG1 THR A  64      32.590  86.430  -4.960  1.00  0.00           O  
ATOM    954  HN  THR A  64      32.040  87.080  -2.480  1.00  0.00           H  
ATOM    955  HA  THR A  64      34.660  86.050  -2.370  1.00  0.00           H  
ATOM    956  HB  THR A  64      34.490  85.570  -4.800  1.00  0.00           H  
ATOM    957  HG1 THR A  64      32.330  85.740  -5.590  1.00  0.00           H  
ATOM    958 1HG2 THR A  64      33.750  83.990  -2.990  1.00  0.00           H  
ATOM    959 2HG2 THR A  64      32.730  83.840  -4.460  1.00  0.00           H  
ATOM    960 3HG2 THR A  64      32.100  84.720  -3.010  1.00  0.00           H  
ATOM    961  N   LEU A  65      34.440  88.960  -3.860  1.00  0.00           N  
ATOM    962  CA  LEU A  65      35.290  90.100  -4.180  1.00  0.00           C  
ATOM    963  C   LEU A  65      36.080  90.650  -2.990  1.00  0.00           C  
ATOM    964  O   LEU A  65      37.180  91.190  -3.140  1.00  0.00           O  
ATOM    965  CB  LEU A  65      34.480  91.230  -4.860  1.00  0.00           C  
ATOM    966  CG  LEU A  65      33.940  90.840  -6.260  1.00  0.00           C  
ATOM    967  CD1 LEU A  65      32.900  91.870  -6.730  1.00  0.00           C  
ATOM    968  CD2 LEU A  65      35.050  90.700  -7.310  1.00  0.00           C  
ATOM    969  HN  LEU A  65      33.450  89.080  -3.960  1.00  0.00           H  
ATOM    970  HA  LEU A  65      36.040  89.760  -4.880  1.00  0.00           H  
ATOM    971  HB1 LEU A  65      35.110  92.130  -4.980  1.00  0.00           H  
ATOM    972  HB2 LEU A  65      33.620  91.490  -4.200  1.00  0.00           H  
ATOM    973  HG  LEU A  65      33.410  89.860  -6.170  1.00  0.00           H  
ATOM    974 1HD1 LEU A  65      32.070  91.930  -5.990  1.00  0.00           H  
ATOM    975 2HD1 LEU A  65      32.470  91.570  -7.710  1.00  0.00           H  
ATOM    976 3HD1 LEU A  65      33.360  92.880  -6.830  1.00  0.00           H  
ATOM    977 1HD2 LEU A  65      35.610  91.650  -7.410  1.00  0.00           H  
ATOM    978 2HD2 LEU A  65      35.760  89.890  -7.030  1.00  0.00           H  
ATOM    979 3HD2 LEU A  65      34.610  90.440  -8.290  1.00  0.00           H  
ATOM    980  N   MET A  66      35.540  90.540  -1.750  1.00  0.00           N  
ATOM    981  CA  MET A  66      36.260  90.890  -0.540  1.00  0.00           C  
ATOM    982  C   MET A  66      37.460  89.990  -0.260  1.00  0.00           C  
ATOM    983  O   MET A  66      38.560  90.470   0.030  1.00  0.00           O  
ATOM    984  CB  MET A  66      35.300  90.860   0.680  1.00  0.00           C  
ATOM    985  CG  MET A  66      35.820  91.560   1.950  1.00  0.00           C  
ATOM    986  SD  MET A  66      35.870  93.370   1.860  1.00  0.00           S  
ATOM    987  CE  MET A  66      34.080  93.610   2.010  1.00  0.00           C  
ATOM    988  HN  MET A  66      34.640  90.130  -1.630  1.00  0.00           H  
ATOM    989  HA  MET A  66      36.650  91.890  -0.650  1.00  0.00           H  
ATOM    990  HB1 MET A  66      35.050  89.800   0.920  1.00  0.00           H  
ATOM    991  HB2 MET A  66      34.350  91.350   0.370  1.00  0.00           H  
ATOM    992  HG1 MET A  66      36.840  91.170   2.170  1.00  0.00           H  
ATOM    993  HG2 MET A  66      35.170  91.250   2.800  1.00  0.00           H  
ATOM    994  HE1 MET A  66      33.830  94.690   2.130  1.00  0.00           H  
ATOM    995  HE2 MET A  66      33.540  93.240   1.110  1.00  0.00           H  
ATOM    996  HE3 MET A  66      33.680  93.070   2.900  1.00  0.00           H  
ATOM    997  N   GLU A  67      37.270  88.670  -0.390  1.00  0.00           N  
ATOM    998  CA  GLU A  67      38.300  87.660  -0.190  1.00  0.00           C  
ATOM    999  C   GLU A  67      39.340  87.590  -1.310  1.00  0.00           C  
ATOM   1000  O   GLU A  67      40.540  87.570  -1.050  1.00  0.00           O  
ATOM   1001  CB  GLU A  67      37.610  86.290   0.010  1.00  0.00           C  
ATOM   1002  CG  GLU A  67      38.540  85.200   0.600  1.00  0.00           C  
ATOM   1003  CD  GLU A  67      37.750  84.080   1.270  1.00  0.00           C  
ATOM   1004  OE1 GLU A  67      37.080  84.330   2.300  1.00  0.00           O  
ATOM   1005  OE2 GLU A  67      37.810  82.940   0.750  1.00  0.00           O1-
ATOM   1006  HN  GLU A  67      36.350  88.310  -0.600  1.00  0.00           H  
ATOM   1007  HA  GLU A  67      38.820  87.910   0.720  1.00  0.00           H  
ATOM   1008  HB1 GLU A  67      37.150  85.940  -0.940  1.00  0.00           H  
ATOM   1009  HB2 GLU A  67      36.760  86.460   0.720  1.00  0.00           H  
ATOM   1010  HG1 GLU A  67      39.190  85.650   1.390  1.00  0.00           H  
ATOM   1011  HG2 GLU A  67      39.180  84.780  -0.190  1.00  0.00           H  
ATOM   1012  N   TYR A  68      38.890  87.620  -2.580  1.00  0.00           N  
ATOM   1013  CA  TYR A  68      39.690  87.530  -3.790  1.00  0.00           C  
ATOM   1014  C   TYR A  68      40.730  88.630  -3.930  1.00  0.00           C  
ATOM   1015  O   TYR A  68      41.890  88.400  -4.280  1.00  0.00           O  
ATOM   1016  CB  TYR A  68      38.720  87.550  -5.010  1.00  0.00           C  
ATOM   1017  CG  TYR A  68      39.350  87.410  -6.370  1.00  0.00           C  
ATOM   1018  CD1 TYR A  68      40.100  86.260  -6.690  1.00  0.00           C  
ATOM   1019  CD2 TYR A  68      39.160  88.390  -7.350  1.00  0.00           C  
ATOM   1020  CE1 TYR A  68      40.640  86.110  -7.980  1.00  0.00           C  
ATOM   1021  CE2 TYR A  68      39.700  88.240  -8.630  1.00  0.00           C  
ATOM   1022  CZ  TYR A  68      40.440  87.090  -8.940  1.00  0.00           C  
ATOM   1023  OH  TYR A  68      40.980  86.910 -10.230  1.00  0.00           O  
ATOM   1024  HN  TYR A  68      37.890  87.610  -2.740  1.00  0.00           H  
ATOM   1025  HA  TYR A  68      40.230  86.590  -3.760  1.00  0.00           H  
ATOM   1026  HB1 TYR A  68      38.130  88.490  -4.990  1.00  0.00           H  
ATOM   1027  HB2 TYR A  68      38.000  86.700  -4.900  1.00  0.00           H  
ATOM   1028  HD1 TYR A  68      40.250  85.490  -5.960  1.00  0.00           H  
ATOM   1029  HD2 TYR A  68      38.570  89.270  -7.120  1.00  0.00           H  
ATOM   1030  HE1 TYR A  68      41.210  85.220  -8.220  1.00  0.00           H  
ATOM   1031  HE2 TYR A  68      39.530  89.000  -9.380  1.00  0.00           H  
ATOM   1032  HH  TYR A  68      40.750  87.670 -10.760  1.00  0.00           H  
ATOM   1033  N   LEU A  69      40.380  89.890  -3.600  1.00  0.00           N  
ATOM   1034  CA  LEU A  69      41.250  91.020  -3.900  1.00  0.00           C  
ATOM   1035  C   LEU A  69      42.240  91.290  -2.770  1.00  0.00           C  
ATOM   1036  O   LEU A  69      42.990  92.270  -2.760  1.00  0.00           O  
ATOM   1037  CB  LEU A  69      40.380  92.250  -4.250  1.00  0.00           C  
ATOM   1038  CG  LEU A  69      39.480  92.020  -5.500  1.00  0.00           C  
ATOM   1039  CD1 LEU A  69      38.460  93.160  -5.680  1.00  0.00           C  
ATOM   1040  CD2 LEU A  69      40.290  91.850  -6.790  1.00  0.00           C  
ATOM   1041  HN  LEU A  69      39.460  90.080  -3.280  1.00  0.00           H  
ATOM   1042  HA  LEU A  69      41.850  90.790  -4.760  1.00  0.00           H  
ATOM   1043  HB1 LEU A  69      41.030  93.130  -4.440  1.00  0.00           H  
ATOM   1044  HB2 LEU A  69      39.720  92.490  -3.390  1.00  0.00           H  
ATOM   1045  HG  LEU A  69      38.890  91.090  -5.340  1.00  0.00           H  
ATOM   1046 1HD1 LEU A  69      37.750  93.180  -4.830  1.00  0.00           H  
ATOM   1047 2HD1 LEU A  69      37.880  93.010  -6.610  1.00  0.00           H  
ATOM   1048 3HD1 LEU A  69      38.980  94.140  -5.740  1.00  0.00           H  
ATOM   1049 1HD2 LEU A  69      40.910  92.750  -6.980  1.00  0.00           H  
ATOM   1050 2HD2 LEU A  69      40.950  90.960  -6.730  1.00  0.00           H  
ATOM   1051 3HD2 LEU A  69      39.610  91.700  -7.660  1.00  0.00           H  
ATOM   1052  N   GLU A  70      42.320  90.360  -1.800  1.00  0.00           N  
ATOM   1053  CA  GLU A  70      43.430  90.230  -0.860  1.00  0.00           C  
ATOM   1054  C   GLU A  70      44.640  89.510  -1.460  1.00  0.00           C  
ATOM   1055  O   GLU A  70      45.770  89.770  -1.060  1.00  0.00           O  
ATOM   1056  CB  GLU A  70      42.920  89.460   0.380  1.00  0.00           C  
ATOM   1057  CG  GLU A  70      43.950  89.350   1.530  1.00  0.00           C  
ATOM   1058  CD  GLU A  70      43.270  89.330   2.880  1.00  0.00           C  
ATOM   1059  OE1 GLU A  70      42.530  88.380   3.220  1.00  0.00           O  
ATOM   1060  OE2 GLU A  70      43.440  90.350   3.620  1.00  0.00           O1-
ATOM   1061  HN  GLU A  70      41.640  89.620  -1.770  1.00  0.00           H  
ATOM   1062  HA  GLU A  70      43.750  91.220  -0.560  1.00  0.00           H  
ATOM   1063  HB1 GLU A  70      42.600  88.450   0.070  1.00  0.00           H  
ATOM   1064  HB2 GLU A  70      42.010  89.990   0.740  1.00  0.00           H  
ATOM   1065  HG1 GLU A  70      44.630  90.220   1.500  1.00  0.00           H  
ATOM   1066  HG2 GLU A  70      44.560  88.430   1.420  1.00  0.00           H  
ATOM   1067  N   ASN A  71      44.420  88.640  -2.470  1.00  0.00           N  
ATOM   1068  CA  ASN A  71      45.430  87.940  -3.250  1.00  0.00           C  
ATOM   1069  C   ASN A  71      44.690  87.000  -4.210  1.00  0.00           C  
ATOM   1070  O   ASN A  71      44.170  85.970  -3.760  1.00  0.00           O  
ATOM   1071  CB  ASN A  71      46.460  87.100  -2.420  1.00  0.00           C  
ATOM   1072  CG  ASN A  71      47.660  86.690  -3.280  1.00  0.00           C  
ATOM   1073  ND2 ASN A  71      48.880  86.820  -2.730  1.00  0.00           N  
ATOM   1074  OD1 ASN A  71      47.520  86.260  -4.430  1.00  0.00           O  
ATOM   1075  HN  ASN A  71      43.470  88.460  -2.760  1.00  0.00           H  
ATOM   1076  HA  ASN A  71      45.980  88.690  -3.790  1.00  0.00           H  
ATOM   1077  HB1 ASN A  71      45.980  86.190  -2.000  1.00  0.00           H  
ATOM   1078  HB2 ASN A  71      46.830  87.710  -1.570  1.00  0.00           H  
ATOM   1079 1HD2 ASN A  71      49.000  87.230  -1.830  1.00  0.00           H  
ATOM   1080 2HD2 ASN A  71      49.670  86.500  -3.260  1.00  0.00           H  
ATOM   1081  N   PRO A  72      44.600  87.280  -5.510  1.00  0.00           N  
ATOM   1082  CA  PRO A  72      43.860  86.470  -6.480  1.00  0.00           C  
ATOM   1083  C   PRO A  72      44.210  85.000  -6.530  1.00  0.00           C  
ATOM   1084  O   PRO A  72      43.310  84.180  -6.630  1.00  0.00           O  
ATOM   1085  CB  PRO A  72      44.140  87.160  -7.820  1.00  0.00           C  
ATOM   1086  CG  PRO A  72      44.210  88.640  -7.430  1.00  0.00           C  
ATOM   1087  CD  PRO A  72      44.900  88.610  -6.070  1.00  0.00           C  
ATOM   1088  HA  PRO A  72      42.820  86.520  -6.190  1.00  0.00           H  
ATOM   1089  HB1 PRO A  72      43.350  86.960  -8.570  1.00  0.00           H  
ATOM   1090  HB2 PRO A  72      45.120  86.850  -8.240  1.00  0.00           H  
ATOM   1091  HG1 PRO A  72      43.180  89.030  -7.310  1.00  0.00           H  
ATOM   1092  HG2 PRO A  72      44.770  89.240  -8.170  1.00  0.00           H  
ATOM   1093  HD1 PRO A  72      44.520  89.420  -5.420  1.00  0.00           H  
ATOM   1094  HD2 PRO A  72      46.010  88.690  -6.190  1.00  0.00           H  
ATOM   1095  N   LYS A  73      45.520  84.670  -6.470  1.00  0.00           N  
ATOM   1096  CA  LYS A  73      46.030  83.310  -6.550  1.00  0.00           C  
ATOM   1097  C   LYS A  73      45.570  82.450  -5.380  1.00  0.00           C  
ATOM   1098  O   LYS A  73      45.230  81.290  -5.530  1.00  0.00           O  
ATOM   1099  CB  LYS A  73      47.580  83.310  -6.590  1.00  0.00           C  
ATOM   1100  CG  LYS A  73      48.220  84.260  -7.630  1.00  0.00           C  
ATOM   1101  CD  LYS A  73      47.940  83.920  -9.100  1.00  0.00           C  
ATOM   1102  CE  LYS A  73      48.650  84.910 -10.030  1.00  0.00           C  
ATOM   1103  NZ  LYS A  73      48.480  84.570 -11.450  1.00  0.00           N1+
ATOM   1104  HN  LYS A  73      46.200  85.380  -6.340  1.00  0.00           H  
ATOM   1105  HA  LYS A  73      45.650  82.860  -7.450  1.00  0.00           H  
ATOM   1106  HB1 LYS A  73      47.940  82.270  -6.780  1.00  0.00           H  
ATOM   1107  HB2 LYS A  73      47.970  83.620  -5.590  1.00  0.00           H  
ATOM   1108  HG1 LYS A  73      49.320  84.230  -7.470  1.00  0.00           H  
ATOM   1109  HG2 LYS A  73      47.890  85.300  -7.430  1.00  0.00           H  
ATOM   1110  HD1 LYS A  73      46.840  83.960  -9.290  1.00  0.00           H  
ATOM   1111  HD2 LYS A  73      48.290  82.890  -9.310  1.00  0.00           H  
ATOM   1112  HE1 LYS A  73      49.740  84.920  -9.820  1.00  0.00           H  
ATOM   1113  HE2 LYS A  73      48.250  85.930  -9.860  1.00  0.00           H  
ATOM   1114  HZ1 LYS A  73      47.550  84.130 -11.670  1.00  0.00           H  
ATOM   1115  HZ2 LYS A  73      49.250  83.920 -11.770  1.00  0.00           H  
ATOM   1116  HZ3 LYS A  73      48.570  85.420 -12.060  1.00  0.00           H  
ATOM   1117  N   LYS A  74      45.500  83.030  -4.160  1.00  0.00           N  
ATOM   1118  CA  LYS A  74      45.080  82.330  -2.970  1.00  0.00           C  
ATOM   1119  C   LYS A  74      43.660  81.780  -3.060  1.00  0.00           C  
ATOM   1120  O   LYS A  74      43.390  80.650  -2.660  1.00  0.00           O  
ATOM   1121  CB  LYS A  74      45.260  83.220  -1.700  1.00  0.00           C  
ATOM   1122  CG  LYS A  74      44.950  82.480  -0.380  1.00  0.00           C  
ATOM   1123  CD  LYS A  74      45.120  83.310   0.910  1.00  0.00           C  
ATOM   1124  CE  LYS A  74      46.560  83.450   1.430  1.00  0.00           C  
ATOM   1125  NZ  LYS A  74      46.540  83.740   2.890  1.00  0.00           N1+
ATOM   1126  HN  LYS A  74      45.750  84.000  -4.070  1.00  0.00           H  
ATOM   1127  HA  LYS A  74      45.710  81.460  -2.870  1.00  0.00           H  
ATOM   1128  HB1 LYS A  74      44.610  84.110  -1.790  1.00  0.00           H  
ATOM   1129  HB2 LYS A  74      46.320  83.560  -1.680  1.00  0.00           H  
ATOM   1130  HG1 LYS A  74      45.570  81.560  -0.310  1.00  0.00           H  
ATOM   1131  HG2 LYS A  74      43.890  82.150  -0.420  1.00  0.00           H  
ATOM   1132  HD1 LYS A  74      44.520  82.760   1.680  1.00  0.00           H  
ATOM   1133  HD2 LYS A  74      44.650  84.310   0.780  1.00  0.00           H  
ATOM   1134  HE1 LYS A  74      47.080  84.280   0.910  1.00  0.00           H  
ATOM   1135  HE2 LYS A  74      47.120  82.510   1.290  1.00  0.00           H  
ATOM   1136  HZ1 LYS A  74      45.630  84.190   3.160  1.00  0.00           H  
ATOM   1137  HZ2 LYS A  74      47.340  84.320   3.230  1.00  0.00           H  
ATOM   1138  HZ3 LYS A  74      46.570  82.830   3.420  1.00  0.00           H  
ATOM   1139  N   TYR A  75      42.710  82.560  -3.620  1.00  0.00           N  
ATOM   1140  CA  TYR A  75      41.380  82.050  -3.890  1.00  0.00           C  
ATOM   1141  C   TYR A  75      41.280  81.280  -5.210  1.00  0.00           C  
ATOM   1142  O   TYR A  75      40.640  80.230  -5.270  1.00  0.00           O  
ATOM   1143  CB  TYR A  75      40.320  83.180  -3.820  1.00  0.00           C  
ATOM   1144  CG  TYR A  75      38.930  82.600  -3.830  1.00  0.00           C  
ATOM   1145  CD1 TYR A  75      38.450  81.890  -2.720  1.00  0.00           C  
ATOM   1146  CD2 TYR A  75      38.120  82.720  -4.970  1.00  0.00           C  
ATOM   1147  CE1 TYR A  75      37.170  81.320  -2.750  1.00  0.00           C  
ATOM   1148  CE2 TYR A  75      36.840  82.150  -5.000  1.00  0.00           C  
ATOM   1149  CZ  TYR A  75      36.360  81.460  -3.880  1.00  0.00           C  
ATOM   1150  OH  TYR A  75      35.060  80.920  -3.900  1.00  0.00           O  
ATOM   1151  HN  TYR A  75      42.940  83.480  -3.930  1.00  0.00           H  
ATOM   1152  HA  TYR A  75      41.140  81.330  -3.110  1.00  0.00           H  
ATOM   1153  HB1 TYR A  75      40.450  83.880  -4.670  1.00  0.00           H  
ATOM   1154  HB2 TYR A  75      40.440  83.740  -2.870  1.00  0.00           H  
ATOM   1155  HD1 TYR A  75      39.060  81.790  -1.840  1.00  0.00           H  
ATOM   1156  HD2 TYR A  75      38.480  83.270  -5.830  1.00  0.00           H  
ATOM   1157  HE1 TYR A  75      36.800  80.790  -1.880  1.00  0.00           H  
ATOM   1158  HE2 TYR A  75      36.220  82.260  -5.870  1.00  0.00           H  
ATOM   1159  HH  TYR A  75      34.800  80.710  -2.990  1.00  0.00           H  
ATOM   1160  N   ILE A  76      41.900  81.750  -6.320  1.00  0.00           N  
ATOM   1161  CA  ILE A  76      41.870  81.020  -7.580  1.00  0.00           C  
ATOM   1162  C   ILE A  76      43.290  80.690  -8.030  1.00  0.00           C  
ATOM   1163  O   ILE A  76      43.930  81.480  -8.730  1.00  0.00           O  
ATOM   1164  CB  ILE A  76      41.170  81.780  -8.720  1.00  0.00           C  
ATOM   1165  CG1 ILE A  76      39.800  82.340  -8.250  1.00  0.00           C  
ATOM   1166  CG2 ILE A  76      41.010  80.840  -9.940  1.00  0.00           C  
ATOM   1167  CD  ILE A  76      39.030  83.090  -9.340  1.00  0.00           C  
ATOM   1168  HN  ILE A  76      42.450  82.590  -6.310  1.00  0.00           H  
ATOM   1169  HA  ILE A  76      41.340  80.090  -7.480  1.00  0.00           H  
ATOM   1170  HB  ILE A  76      41.790  82.660  -9.010  1.00  0.00           H  
ATOM   1171 1HG1 ILE A  76      39.980  83.050  -7.420  1.00  0.00           H  
ATOM   1172 2HG1 ILE A  76      39.180  81.510  -7.870  1.00  0.00           H  
ATOM   1173 1HG2 ILE A  76      41.990  80.450 -10.290  1.00  0.00           H  
ATOM   1174 2HG2 ILE A  76      40.550  81.390 -10.790  1.00  0.00           H  
ATOM   1175 3HG2 ILE A  76      40.360  79.980  -9.690  1.00  0.00           H  
ATOM   1176  HD1 ILE A  76      39.660  83.890  -9.790  1.00  0.00           H  
ATOM   1177  HD2 ILE A  76      38.110  83.570  -8.920  1.00  0.00           H  
ATOM   1178  HD3 ILE A  76      38.710  82.410 -10.160  1.00  0.00           H  
ATOM   1179  N   PRO A  77      43.810  79.500  -7.710  1.00  0.00           N  
ATOM   1180  CA  PRO A  77      45.000  78.960  -8.330  1.00  0.00           C  
ATOM   1181  C   PRO A  77      44.900  78.910  -9.840  1.00  0.00           C  
ATOM   1182  O   PRO A  77      43.930  78.370 -10.370  1.00  0.00           O  
ATOM   1183  CB  PRO A  77      45.170  77.570  -7.700  1.00  0.00           C  
ATOM   1184  CG  PRO A  77      44.600  77.780  -6.300  1.00  0.00           C  
ATOM   1185  CD  PRO A  77      43.410  78.710  -6.550  1.00  0.00           C  
ATOM   1186  HA  PRO A  77      45.820  79.620  -8.080  1.00  0.00           H  
ATOM   1187  HB1 PRO A  77      46.230  77.250  -7.690  1.00  0.00           H  
ATOM   1188  HB2 PRO A  77      44.550  76.820  -8.240  1.00  0.00           H  
ATOM   1189  HG1 PRO A  77      45.350  78.330  -5.680  1.00  0.00           H  
ATOM   1190  HG2 PRO A  77      44.320  76.830  -5.800  1.00  0.00           H  
ATOM   1191  HD1 PRO A  77      43.240  79.360  -5.660  1.00  0.00           H  
ATOM   1192  HD2 PRO A  77      42.500  78.140  -6.810  1.00  0.00           H  
ATOM   1193  N   GLY A  78      45.870  79.470 -10.560  1.00  0.00           N  
ATOM   1194  CA  GLY A  78      45.850  79.450 -12.010  1.00  0.00           C  
ATOM   1195  C   GLY A  78      45.030  80.510 -12.700  1.00  0.00           C  
ATOM   1196  O   GLY A  78      44.890  80.460 -13.930  1.00  0.00           O  
ATOM   1197  HN  GLY A  78      46.660  79.890 -10.090  1.00  0.00           H  
ATOM   1198  HA1 GLY A  78      45.470  78.490 -12.340  1.00  0.00           H  
ATOM   1199  HA2 GLY A  78      46.860  79.600 -12.330  1.00  0.00           H  
ATOM   1200  N   THR A  79      44.470  81.510 -11.990  1.00  0.00           N  
ATOM   1201  CA  THR A  79      44.030  82.750 -12.630  1.00  0.00           C  
ATOM   1202  C   THR A  79      45.190  83.540 -13.220  1.00  0.00           C  
ATOM   1203  O   THR A  79      46.300  83.520 -12.690  1.00  0.00           O  
ATOM   1204  CB  THR A  79      43.170  83.700 -11.760  1.00  0.00           C  
ATOM   1205  CG2 THR A  79      43.960  84.280 -10.580  1.00  0.00           C  
ATOM   1206  OG1 THR A  79      42.670  84.810 -12.500  1.00  0.00           O  
ATOM   1207  HN  THR A  79      44.490  81.470 -10.990  1.00  0.00           H  
ATOM   1208  HA  THR A  79      43.400  82.470 -13.460  1.00  0.00           H  
ATOM   1209  HB  THR A  79      42.300  83.120 -11.370  1.00  0.00           H  
ATOM   1210  HG1 THR A  79      42.270  84.450 -13.330  1.00  0.00           H  
ATOM   1211 1HG2 THR A  79      44.420  83.480  -9.970  1.00  0.00           H  
ATOM   1212 2HG2 THR A  79      43.270  84.870  -9.930  1.00  0.00           H  
ATOM   1213 3HG2 THR A  79      44.760  84.970 -10.930  1.00  0.00           H  
ATOM   1214  N   LYS A  80      44.960  84.260 -14.330  1.00  0.00           N  
ATOM   1215  CA  LYS A  80      45.990  85.100 -14.920  1.00  0.00           C  
ATOM   1216  C   LYS A  80      45.920  86.540 -14.450  1.00  0.00           C  
ATOM   1217  O   LYS A  80      46.760  87.370 -14.810  1.00  0.00           O  
ATOM   1218  CB  LYS A  80      45.990  85.060 -16.460  1.00  0.00           C  
ATOM   1219  CG  LYS A  80      44.700  85.430 -17.170  1.00  0.00           C  
ATOM   1220  CD  LYS A  80      44.930  85.530 -18.680  1.00  0.00           C  
ATOM   1221  CE  LYS A  80      43.620  85.460 -19.450  1.00  0.00           C  
ATOM   1222  NZ  LYS A  80      43.860  85.660 -20.880  1.00  0.00           N1+
ATOM   1223  HN  LYS A  80      44.050  84.240 -14.760  1.00  0.00           H  
ATOM   1224  HA  LYS A  80      46.960  84.750 -14.610  1.00  0.00           H  
ATOM   1225  HB1 LYS A  80      46.250  84.020 -16.770  1.00  0.00           H  
ATOM   1226  HB2 LYS A  80      46.800  85.740 -16.840  1.00  0.00           H  
ATOM   1227  HG1 LYS A  80      44.290  86.380 -16.780  1.00  0.00           H  
ATOM   1228  HG2 LYS A  80      43.960  84.630 -16.970  1.00  0.00           H  
ATOM   1229  HD1 LYS A  80      45.580  84.680 -19.000  1.00  0.00           H  
ATOM   1230  HD2 LYS A  80      45.470  86.480 -18.900  1.00  0.00           H  
ATOM   1231  HE1 LYS A  80      42.900  86.220 -19.100  1.00  0.00           H  
ATOM   1232  HE2 LYS A  80      43.160  84.450 -19.310  1.00  0.00           H  
ATOM   1233  HZ1 LYS A  80      43.970  86.680 -21.140  1.00  0.00           H  
ATOM   1234  HZ2 LYS A  80      43.000  85.320 -21.390  1.00  0.00           H  
ATOM   1235  HZ3 LYS A  80      44.700  85.120 -21.220  1.00  0.00           H  
ATOM   1236  N   MET A  81      44.970  86.890 -13.550  1.00  0.00           N  
ATOM   1237  CA  MET A  81      45.080  88.100 -12.770  1.00  0.00           C  
ATOM   1238  C   MET A  81      46.270  88.040 -11.800  1.00  0.00           C  
ATOM   1239  O   MET A  81      46.530  87.020 -11.170  1.00  0.00           O  
ATOM   1240  CB  MET A  81      43.770  88.380 -11.990  1.00  0.00           C  
ATOM   1241  CG  MET A  81      43.800  89.670 -11.160  1.00  0.00           C  
ATOM   1242  SD  MET A  81      42.210  90.100 -10.400  1.00  0.00           S  
ATOM   1243  CE  MET A  81      42.930  91.420  -9.390  1.00  0.00           C  
ATOM   1244  HN  MET A  81      44.270  86.230 -13.270  1.00  0.00           H  
ATOM   1245  HA  MET A  81      45.260  88.920 -13.450  1.00  0.00           H  
ATOM   1246  HB1 MET A  81      43.550  87.510 -11.330  1.00  0.00           H  
ATOM   1247  HB2 MET A  81      42.940  88.440 -12.740  1.00  0.00           H  
ATOM   1248  HG1 MET A  81      44.140  90.500 -11.810  1.00  0.00           H  
ATOM   1249  HG2 MET A  81      44.560  89.560 -10.360  1.00  0.00           H  
ATOM   1250  HE1 MET A  81      43.510  91.020  -8.530  1.00  0.00           H  
ATOM   1251  HE2 MET A  81      43.620  92.050  -9.990  1.00  0.00           H  
ATOM   1252  HE3 MET A  81      42.130  92.080  -8.980  1.00  0.00           H  
ATOM   1253  N   ILE A  82      47.030  89.140 -11.660  1.00  0.00           N  
ATOM   1254  CA  ILE A  82      48.100  89.260 -10.690  1.00  0.00           C  
ATOM   1255  C   ILE A  82      47.770  90.470  -9.840  1.00  0.00           C  
ATOM   1256  O   ILE A  82      47.470  91.550 -10.350  1.00  0.00           O  
ATOM   1257  CB  ILE A  82      49.490  89.360 -11.350  1.00  0.00           C  
ATOM   1258  CG1 ILE A  82      50.380  88.140 -10.990  1.00  0.00           C  
ATOM   1259  CG2 ILE A  82      50.260  90.690 -11.100  1.00  0.00           C  
ATOM   1260  CD  ILE A  82      50.830  88.060  -9.520  1.00  0.00           C  
ATOM   1261  HN  ILE A  82      46.840  89.960 -12.190  1.00  0.00           H  
ATOM   1262  HA  ILE A  82      48.090  88.410 -10.030  1.00  0.00           H  
ATOM   1263  HB  ILE A  82      49.330  89.300 -12.450  1.00  0.00           H  
ATOM   1264 1HG1 ILE A  82      51.290  88.180 -11.630  1.00  0.00           H  
ATOM   1265 2HG1 ILE A  82      49.830  87.220 -11.260  1.00  0.00           H  
ATOM   1266 1HG2 ILE A  82      49.700  91.550 -11.500  1.00  0.00           H  
ATOM   1267 2HG2 ILE A  82      51.240  90.650 -11.610  1.00  0.00           H  
ATOM   1268 3HG2 ILE A  82      50.440  90.850 -10.020  1.00  0.00           H  
ATOM   1269  HD1 ILE A  82      51.440  88.950  -9.250  1.00  0.00           H  
ATOM   1270  HD2 ILE A  82      51.460  87.160  -9.360  1.00  0.00           H  
ATOM   1271  HD3 ILE A  82      49.960  88.010  -8.830  1.00  0.00           H  
ATOM   1272  N   PHE A  83      47.770  90.320  -8.500  1.00  0.00           N  
ATOM   1273  CA  PHE A  83      47.860  91.490  -7.650  1.00  0.00           C  
ATOM   1274  C   PHE A  83      48.440  91.110  -6.300  1.00  0.00           C  
ATOM   1275  O   PHE A  83      48.100  90.080  -5.730  1.00  0.00           O  
ATOM   1276  CB  PHE A  83      46.490  92.230  -7.480  1.00  0.00           C  
ATOM   1277  CG  PHE A  83      46.690  93.650  -7.010  1.00  0.00           C  
ATOM   1278  CD1 PHE A  83      47.500  94.540  -7.750  1.00  0.00           C  
ATOM   1279  CD2 PHE A  83      46.080  94.110  -5.830  1.00  0.00           C  
ATOM   1280  CE1 PHE A  83      47.740  95.840  -7.280  1.00  0.00           C  
ATOM   1281  CE2 PHE A  83      46.320  95.410  -5.370  1.00  0.00           C  
ATOM   1282  CZ  PHE A  83      47.160  96.270  -6.090  1.00  0.00           C  
ATOM   1283  HN  PHE A  83      47.900  89.420  -8.080  1.00  0.00           H  
ATOM   1284  HA  PHE A  83      48.590  92.150  -8.110  1.00  0.00           H  
ATOM   1285  HB1 PHE A  83      45.830  91.680  -6.790  1.00  0.00           H  
ATOM   1286  HB2 PHE A  83      45.990  92.290  -8.470  1.00  0.00           H  
ATOM   1287  HD1 PHE A  83      47.960  94.210  -8.670  1.00  0.00           H  
ATOM   1288  HD2 PHE A  83      45.440  93.450  -5.270  1.00  0.00           H  
ATOM   1289  HE1 PHE A  83      48.390  96.500  -7.840  1.00  0.00           H  
ATOM   1290  HE2 PHE A  83      45.870  95.750  -4.450  1.00  0.00           H  
ATOM   1291  HZ  PHE A  83      47.350  97.270  -5.720  1.00  0.00           H  
ATOM   1292  N   VAL A  84      49.300  91.960  -5.740  1.00  0.00           N  
ATOM   1293  CA  VAL A  84      49.880  91.840  -4.410  1.00  0.00           C  
ATOM   1294  C   VAL A  84      48.840  91.810  -3.280  1.00  0.00           C  
ATOM   1295  O   VAL A  84      48.990  91.120  -2.280  1.00  0.00           O  
ATOM   1296  CB  VAL A  84      50.910  92.940  -4.190  1.00  0.00           C  
ATOM   1297  CG1 VAL A  84      50.340  94.340  -4.530  1.00  0.00           C  
ATOM   1298  CG2 VAL A  84      51.480  92.880  -2.760  1.00  0.00           C  
ATOM   1299  HN  VAL A  84      49.670  92.720  -6.290  1.00  0.00           H  
ATOM   1300  HA  VAL A  84      50.390  90.890  -4.360  1.00  0.00           H  
ATOM   1301  HB  VAL A  84      51.750  92.740  -4.900  1.00  0.00           H  
ATOM   1302 1HG1 VAL A  84      49.460  94.580  -3.900  1.00  0.00           H  
ATOM   1303 2HG1 VAL A  84      51.110  95.110  -4.350  1.00  0.00           H  
ATOM   1304 3HG1 VAL A  84      50.040  94.420  -5.600  1.00  0.00           H  
ATOM   1305 1HG2 VAL A  84      51.790  91.840  -2.520  1.00  0.00           H  
ATOM   1306 2HG2 VAL A  84      50.730  93.210  -2.010  1.00  0.00           H  
ATOM   1307 3HG2 VAL A  84      52.360  93.540  -2.670  1.00  0.00           H  
ATOM   1308  N   GLY A  85      47.740  92.570  -3.440  1.00  0.00           N  
ATOM   1309  CA  GLY A  85      46.610  92.570  -2.520  1.00  0.00           C  
ATOM   1310  C   GLY A  85      46.310  93.940  -1.990  1.00  0.00           C  
ATOM   1311  O   GLY A  85      47.180  94.770  -1.790  1.00  0.00           O  
ATOM   1312  HN  GLY A  85      47.670  93.130  -4.260  1.00  0.00           H  
ATOM   1313  HA1 GLY A  85      46.840  91.960  -1.660  1.00  0.00           H  
ATOM   1314  HA2 GLY A  85      45.750  92.210  -3.060  1.00  0.00           H  
ATOM   1315  N   ILE A  86      45.010  94.190  -1.740  1.00  0.00           N  
ATOM   1316  CA  ILE A  86      44.540  95.420  -1.120  1.00  0.00           C  
ATOM   1317  C   ILE A  86      44.490  95.180   0.390  1.00  0.00           C  
ATOM   1318  O   ILE A  86      43.680  94.400   0.890  1.00  0.00           O  
ATOM   1319  CB  ILE A  86      43.160  95.810  -1.650  1.00  0.00           C  
ATOM   1320  CG1 ILE A  86      43.160  95.960  -3.190  1.00  0.00           C  
ATOM   1321  CG2 ILE A  86      42.680  97.100  -0.950  1.00  0.00           C  
ATOM   1322  CD  ILE A  86      41.750  96.130  -3.770  1.00  0.00           C  
ATOM   1323  HN  ILE A  86      44.310  93.510  -1.970  1.00  0.00           H  
ATOM   1324  HA  ILE A  86      45.230  96.220  -1.320  1.00  0.00           H  
ATOM   1325  HB  ILE A  86      42.460  94.970  -1.410  1.00  0.00           H  
ATOM   1326 1HG1 ILE A  86      43.600  95.050  -3.650  1.00  0.00           H  
ATOM   1327 2HG1 ILE A  86      43.800  96.820  -3.470  1.00  0.00           H  
ATOM   1328 1HG2 ILE A  86      42.590  96.960   0.150  1.00  0.00           H  
ATOM   1329 2HG2 ILE A  86      41.680  97.400  -1.330  1.00  0.00           H  
ATOM   1330 3HG2 ILE A  86      43.390  97.930  -1.140  1.00  0.00           H  
ATOM   1331  HD1 ILE A  86      41.080  95.330  -3.390  1.00  0.00           H  
ATOM   1332  HD2 ILE A  86      41.770  96.050  -4.880  1.00  0.00           H  
ATOM   1333  HD3 ILE A  86      41.320  97.110  -3.490  1.00  0.00           H  
ATOM   1334  N   LYS A  87      45.430  95.800   1.140  1.00  0.00           N  
ATOM   1335  CA  LYS A  87      45.720  95.410   2.510  1.00  0.00           C  
ATOM   1336  C   LYS A  87      44.690  95.790   3.570  1.00  0.00           C  
ATOM   1337  O   LYS A  87      44.380  94.990   4.460  1.00  0.00           O  
ATOM   1338  CB  LYS A  87      47.130  95.900   2.940  1.00  0.00           C  
ATOM   1339  CG  LYS A  87      47.740  95.040   4.060  1.00  0.00           C  
ATOM   1340  CD  LYS A  87      49.200  95.420   4.390  1.00  0.00           C  
ATOM   1341  CE  LYS A  87      50.020  94.310   5.070  1.00  0.00           C  
ATOM   1342  NZ  LYS A  87      50.370  93.260   4.090  1.00  0.00           N1+
ATOM   1343  HN  LYS A  87      46.040  96.470   0.720  1.00  0.00           H  
ATOM   1344  HA  LYS A  87      45.760  94.330   2.520  1.00  0.00           H  
ATOM   1345  HB1 LYS A  87      47.120  96.970   3.210  1.00  0.00           H  
ATOM   1346  HB2 LYS A  87      47.800  95.790   2.050  1.00  0.00           H  
ATOM   1347  HG1 LYS A  87      47.700  93.980   3.730  1.00  0.00           H  
ATOM   1348  HG2 LYS A  87      47.130  95.110   4.990  1.00  0.00           H  
ATOM   1349  HD1 LYS A  87      49.180  96.310   5.060  1.00  0.00           H  
ATOM   1350  HD2 LYS A  87      49.710  95.730   3.450  1.00  0.00           H  
ATOM   1351  HE1 LYS A  87      49.450  93.840   5.900  1.00  0.00           H  
ATOM   1352  HE2 LYS A  87      50.970  94.730   5.460  1.00  0.00           H  
ATOM   1353  HZ1 LYS A  87      50.810  93.720   3.240  1.00  0.00           H  
ATOM   1354  HZ2 LYS A  87      49.530  92.720   3.740  1.00  0.00           H  
ATOM   1355  HZ3 LYS A  87      51.080  92.580   4.450  1.00  0.00           H  
ATOM   1356  N   LYS A  88      44.120  97.010   3.530  1.00  0.00           N  
ATOM   1357  CA  LYS A  88      43.110  97.410   4.490  1.00  0.00           C  
ATOM   1358  C   LYS A  88      41.730  96.970   4.030  1.00  0.00           C  
ATOM   1359  O   LYS A  88      41.340  97.130   2.870  1.00  0.00           O  
ATOM   1360  CB  LYS A  88      43.090  98.940   4.740  1.00  0.00           C  
ATOM   1361  CG  LYS A  88      44.310  99.460   5.510  1.00  0.00           C  
ATOM   1362  CD  LYS A  88      44.340 101.000   5.620  1.00  0.00           C  
ATOM   1363  CE  LYS A  88      43.300 101.660   6.540  1.00  0.00           C  
ATOM   1364  NZ  LYS A  88      43.610 101.450   7.970  1.00  0.00           N1+
ATOM   1365  HN  LYS A  88      44.330  97.680   2.810  1.00  0.00           H  
ATOM   1366  HA  LYS A  88      43.290  96.940   5.440  1.00  0.00           H  
ATOM   1367  HB1 LYS A  88      42.170  99.220   5.300  1.00  0.00           H  
ATOM   1368  HB2 LYS A  88      43.050  99.450   3.750  1.00  0.00           H  
ATOM   1369  HG1 LYS A  88      45.230  99.150   4.960  1.00  0.00           H  
ATOM   1370  HG2 LYS A  88      44.360  98.990   6.510  1.00  0.00           H  
ATOM   1371  HD1 LYS A  88      44.200 101.410   4.600  1.00  0.00           H  
ATOM   1372  HD2 LYS A  88      45.360 101.310   5.950  1.00  0.00           H  
ATOM   1373  HE1 LYS A  88      42.280 101.270   6.340  1.00  0.00           H  
ATOM   1374  HE2 LYS A  88      43.300 102.760   6.360  1.00  0.00           H  
ATOM   1375  HZ1 LYS A  88      42.950 102.010   8.570  1.00  0.00           H  
ATOM   1376  HZ2 LYS A  88      44.580 101.780   8.200  1.00  0.00           H  
ATOM   1377  HZ3 LYS A  88      43.550 100.440   8.250  1.00  0.00           H  
ATOM   1378  N   LYS A  89      40.920  96.410   4.950  1.00  0.00           N  
ATOM   1379  CA  LYS A  89      39.600  95.900   4.600  1.00  0.00           C  
ATOM   1380  C   LYS A  89      38.630  97.000   4.200  1.00  0.00           C  
ATOM   1381  O   LYS A  89      37.770  96.810   3.340  1.00  0.00           O  
ATOM   1382  CB  LYS A  89      38.990  94.990   5.690  1.00  0.00           C  
ATOM   1383  CG  LYS A  89      37.920  94.040   5.110  1.00  0.00           C  
ATOM   1384  CD  LYS A  89      37.220  93.170   6.160  1.00  0.00           C  
ATOM   1385  CE  LYS A  89      36.230  93.960   7.030  1.00  0.00           C  
ATOM   1386  NZ  LYS A  89      35.560  93.060   7.990  1.00  0.00           N1+
ATOM   1387  HN  LYS A  89      41.210  96.310   5.900  1.00  0.00           H  
ATOM   1388  HA  LYS A  89      39.730  95.280   3.720  1.00  0.00           H  
ATOM   1389  HB1 LYS A  89      38.580  95.610   6.520  1.00  0.00           H  
ATOM   1390  HB2 LYS A  89      39.800  94.360   6.120  1.00  0.00           H  
ATOM   1391  HG1 LYS A  89      38.420  93.370   4.370  1.00  0.00           H  
ATOM   1392  HG2 LYS A  89      37.150  94.620   4.560  1.00  0.00           H  
ATOM   1393  HD1 LYS A  89      37.990  92.670   6.790  1.00  0.00           H  
ATOM   1394  HD2 LYS A  89      36.660  92.370   5.620  1.00  0.00           H  
ATOM   1395  HE1 LYS A  89      35.450  94.440   6.400  1.00  0.00           H  
ATOM   1396  HE2 LYS A  89      36.770  94.740   7.610  1.00  0.00           H  
ATOM   1397  HZ1 LYS A  89      34.980  92.340   7.480  1.00  0.00           H  
ATOM   1398  HZ2 LYS A  89      34.940  93.620   8.630  1.00  0.00           H  
ATOM   1399  HZ3 LYS A  89      36.280  92.560   8.570  1.00  0.00           H  
ATOM   1400  N   GLU A  90      38.770  98.230   4.770  1.00  0.00           N  
ATOM   1401  CA  GLU A  90      37.990  99.370   4.320  1.00  0.00           C  
ATOM   1402  C   GLU A  90      38.240  99.760   2.870  1.00  0.00           C  
ATOM   1403  O   GLU A  90      37.300 100.070   2.140  1.00  0.00           O  
ATOM   1404  CB  GLU A  90      38.060 100.620   5.240  1.00  0.00           C  
ATOM   1405  CG  GLU A  90      39.310 101.530   5.150  1.00  0.00           C  
ATOM   1406  CD  GLU A  90      39.050 102.910   5.740  1.00  0.00           C  
ATOM   1407  OE1 GLU A  90      39.990 103.750   5.780  1.00  0.00           O  
ATOM   1408  OE2 GLU A  90      37.900 103.200   6.180  1.00  0.00           O1-
ATOM   1409  HN  GLU A  90      39.430  98.380   5.500  1.00  0.00           H  
ATOM   1410  HA  GLU A  90      36.950  99.050   4.360  1.00  0.00           H  
ATOM   1411  HB1 GLU A  90      37.900 100.300   6.290  1.00  0.00           H  
ATOM   1412  HB2 GLU A  90      37.180 101.240   4.950  1.00  0.00           H  
ATOM   1413  HG1 GLU A  90      39.620 101.700   4.100  1.00  0.00           H  
ATOM   1414  HG2 GLU A  90      40.160 101.070   5.700  1.00  0.00           H  
ATOM   1415  N   GLU A  91      39.500  99.680   2.390  1.00  0.00           N  
ATOM   1416  CA  GLU A  91      39.830  99.900   0.990  1.00  0.00           C  
ATOM   1417  C   GLU A  91      39.180  98.870   0.090  1.00  0.00           C  
ATOM   1418  O   GLU A  91      38.620  99.200  -0.960  1.00  0.00           O  
ATOM   1419  CB  GLU A  91      41.360  99.860   0.770  1.00  0.00           C  
ATOM   1420  CG  GLU A  91      42.140 100.980   1.500  1.00  0.00           C  
ATOM   1421  CD  GLU A  91      43.630 100.880   1.230  1.00  0.00           C  
ATOM   1422  OE1 GLU A  91      44.260  99.830   1.530  1.00  0.00           O  
ATOM   1423  OE2 GLU A  91      44.200 101.880   0.710  1.00  0.00           O1-
ATOM   1424  HN  GLU A  91      40.250  99.390   2.970  1.00  0.00           H  
ATOM   1425  HA  GLU A  91      39.450 100.870   0.690  1.00  0.00           H  
ATOM   1426  HB1 GLU A  91      41.580  99.950  -0.320  1.00  0.00           H  
ATOM   1427  HB2 GLU A  91      41.760  98.880   1.110  1.00  0.00           H  
ATOM   1428  HG1 GLU A  91      41.980 100.910   2.600  1.00  0.00           H  
ATOM   1429  HG2 GLU A  91      41.780 101.970   1.160  1.00  0.00           H  
ATOM   1430  N   ARG A  92      39.180  97.590   0.510  1.00  0.00           N  
ATOM   1431  CA  ARG A  92      38.460  96.540  -0.180  1.00  0.00           C  
ATOM   1432  C   ARG A  92      36.950  96.770  -0.220  1.00  0.00           C  
ATOM   1433  O   ARG A  92      36.330  96.680  -1.270  1.00  0.00           O  
ATOM   1434  CB  ARG A  92      38.740  95.140   0.440  1.00  0.00           C  
ATOM   1435  CG  ARG A  92      40.220  94.730   0.360  1.00  0.00           C  
ATOM   1436  CD  ARG A  92      40.500  93.230   0.170  1.00  0.00           C  
ATOM   1437  NE  ARG A  92      40.120  92.480   1.410  1.00  0.00           N  
ATOM   1438  CZ  ARG A  92      41.010  92.060   2.320  1.00  0.00           C  
ATOM   1439  NH1 ARG A  92      42.260  92.510   2.400  1.00  0.00           N1+
ATOM   1440  NH2 ARG A  92      40.700  91.060   3.140  1.00  0.00           N  
ATOM   1441  HN  ARG A  92      39.670  97.340   1.340  1.00  0.00           H  
ATOM   1442  HA  ARG A  92      38.800  96.540  -1.210  1.00  0.00           H  
ATOM   1443  HB1 ARG A  92      38.150  94.380  -0.130  1.00  0.00           H  
ATOM   1444  HB2 ARG A  92      38.400  95.090   1.500  1.00  0.00           H  
ATOM   1445  HG1 ARG A  92      40.780  95.130   1.230  1.00  0.00           H  
ATOM   1446  HG2 ARG A  92      40.620  95.230  -0.550  1.00  0.00           H  
ATOM   1447  HD1 ARG A  92      41.580  93.060  -0.080  1.00  0.00           H  
ATOM   1448  HD2 ARG A  92      39.890  92.840  -0.670  1.00  0.00           H  
ATOM   1449  HE  ARG A  92      39.340  91.860   1.340  1.00  0.00           H  
ATOM   1450 1HH1 ARG A  92      42.600  93.220   1.780  1.00  0.00           H  
ATOM   1451 2HH1 ARG A  92      42.880  91.900   2.920  1.00  0.00           H  
ATOM   1452 1HH2 ARG A  92      39.820  90.560   3.050  1.00  0.00           H  
ATOM   1453 2HH2 ARG A  92      41.470  90.590   3.580  1.00  0.00           H  
ATOM   1454  N   ALA A  93      36.340  97.120   0.930  1.00  0.00           N  
ATOM   1455  CA  ALA A  93      34.920  97.410   1.040  1.00  0.00           C  
ATOM   1456  C   ALA A  93      34.450  98.630   0.250  1.00  0.00           C  
ATOM   1457  O   ALA A  93      33.440  98.580  -0.440  1.00  0.00           O  
ATOM   1458  CB  ALA A  93      34.570  97.590   2.530  1.00  0.00           C  
ATOM   1459  HN  ALA A  93      36.870  97.160   1.780  1.00  0.00           H  
ATOM   1460  HA  ALA A  93      34.380  96.560   0.660  1.00  0.00           H  
ATOM   1461  HB1 ALA A  93      35.090  98.480   2.960  1.00  0.00           H  
ATOM   1462  HB2 ALA A  93      34.900  96.700   3.110  1.00  0.00           H  
ATOM   1463  HB3 ALA A  93      33.470  97.710   2.680  1.00  0.00           H  
ATOM   1464  N   ASP A  94      35.200  99.750   0.310  1.00  0.00           N  
ATOM   1465  CA  ASP A  94      34.920 100.960  -0.450  1.00  0.00           C  
ATOM   1466  C   ASP A  94      35.040 100.730  -1.960  1.00  0.00           C  
ATOM   1467  O   ASP A  94      34.190 101.160  -2.740  1.00  0.00           O  
ATOM   1468  CB  ASP A  94      35.810 102.130   0.060  1.00  0.00           C  
ATOM   1469  CG  ASP A  94      35.450 102.600   1.460  1.00  0.00           C  
ATOM   1470  OD1 ASP A  94      34.460 102.120   2.070  1.00  0.00           O  
ATOM   1471  OD2 ASP A  94      36.130 103.540   1.970  1.00  0.00           O1-
ATOM   1472  HN  ASP A  94      35.990  99.810   0.930  1.00  0.00           H  
ATOM   1473  HA  ASP A  94      33.890 101.230  -0.290  1.00  0.00           H  
ATOM   1474  HB1 ASP A  94      35.700 103.010  -0.610  1.00  0.00           H  
ATOM   1475  HB2 ASP A  94      36.880 101.820   0.060  1.00  0.00           H  
ATOM   1476  N   LEU A  95      36.060  99.980  -2.430  1.00  0.00           N  
ATOM   1477  CA  LEU A  95      36.160  99.560  -3.820  1.00  0.00           C  
ATOM   1478  C   LEU A  95      35.000  98.670  -4.280  1.00  0.00           C  
ATOM   1479  O   LEU A  95      34.420  98.880  -5.340  1.00  0.00           O  
ATOM   1480  CB  LEU A  95      37.510  98.840  -4.080  1.00  0.00           C  
ATOM   1481  CG  LEU A  95      37.800  98.490  -5.560  1.00  0.00           C  
ATOM   1482  CD1 LEU A  95      37.850  99.730  -6.460  1.00  0.00           C  
ATOM   1483  CD2 LEU A  95      39.110  97.700  -5.680  1.00  0.00           C  
ATOM   1484  HN  LEU A  95      36.790  99.650  -1.810  1.00  0.00           H  
ATOM   1485  HA  LEU A  95      36.110 100.450  -4.430  1.00  0.00           H  
ATOM   1486  HB1 LEU A  95      37.560  97.920  -3.470  1.00  0.00           H  
ATOM   1487  HB2 LEU A  95      38.330  99.510  -3.720  1.00  0.00           H  
ATOM   1488  HG  LEU A  95      36.980  97.830  -5.930  1.00  0.00           H  
ATOM   1489 1HD1 LEU A  95      36.870 100.240  -6.510  1.00  0.00           H  
ATOM   1490 2HD1 LEU A  95      38.140  99.440  -7.490  1.00  0.00           H  
ATOM   1491 3HD1 LEU A  95      38.600 100.460  -6.080  1.00  0.00           H  
ATOM   1492 1HD2 LEU A  95      39.960  98.330  -5.320  1.00  0.00           H  
ATOM   1493 2HD2 LEU A  95      39.060  96.780  -5.060  1.00  0.00           H  
ATOM   1494 3HD2 LEU A  95      39.290  97.410  -6.730  1.00  0.00           H  
ATOM   1495  N   ILE A  96      34.580  97.680  -3.460  1.00  0.00           N  
ATOM   1496  CA  ILE A  96      33.420  96.830  -3.730  1.00  0.00           C  
ATOM   1497  C   ILE A  96      32.120  97.590  -3.800  1.00  0.00           C  
ATOM   1498  O   ILE A  96      31.270  97.300  -4.640  1.00  0.00           O  
ATOM   1499  CB  ILE A  96      33.330  95.670  -2.740  1.00  0.00           C  
ATOM   1500  CG1 ILE A  96      34.520  94.720  -2.990  1.00  0.00           C  
ATOM   1501  CG2 ILE A  96      32.010  94.880  -2.860  1.00  0.00           C  
ATOM   1502  CD  ILE A  96      34.810  93.820  -1.800  1.00  0.00           C  
ATOM   1503  HN  ILE A  96      35.080  97.500  -2.610  1.00  0.00           H  
ATOM   1504  HA  ILE A  96      33.560  96.400  -4.710  1.00  0.00           H  
ATOM   1505  HB  ILE A  96      33.420  96.080  -1.700  1.00  0.00           H  
ATOM   1506 1HG1 ILE A  96      35.430  95.310  -3.220  1.00  0.00           H  
ATOM   1507 2HG1 ILE A  96      34.310  94.110  -3.900  1.00  0.00           H  
ATOM   1508 1HG2 ILE A  96      31.130  95.500  -2.550  1.00  0.00           H  
ATOM   1509 2HG2 ILE A  96      32.030  93.980  -2.220  1.00  0.00           H  
ATOM   1510 3HG2 ILE A  96      31.860  94.550  -3.910  1.00  0.00           H  
ATOM   1511  HD1 ILE A  96      34.930  94.420  -0.870  1.00  0.00           H  
ATOM   1512  HD2 ILE A  96      35.750  93.270  -1.980  1.00  0.00           H  
ATOM   1513  HD3 ILE A  96      34.000  93.080  -1.640  1.00  0.00           H  
ATOM   1514  N   ALA A  97      31.930  98.640  -2.970  1.00  0.00           N  
ATOM   1515  CA  ALA A  97      30.780  99.530  -3.060  1.00  0.00           C  
ATOM   1516  C   ALA A  97      30.680 100.250  -4.400  1.00  0.00           C  
ATOM   1517  O   ALA A  97      29.610 100.350  -5.000  1.00  0.00           O  
ATOM   1518  CB  ALA A  97      30.850 100.550  -1.920  1.00  0.00           C  
ATOM   1519  HN  ALA A  97      32.610  98.850  -2.270  1.00  0.00           H  
ATOM   1520  HA  ALA A  97      29.890  98.930  -2.950  1.00  0.00           H  
ATOM   1521  HB1 ALA A  97      29.930 101.180  -1.900  1.00  0.00           H  
ATOM   1522  HB2 ALA A  97      31.740 101.210  -2.020  1.00  0.00           H  
ATOM   1523  HB3 ALA A  97      30.920 100.010  -0.950  1.00  0.00           H  
ATOM   1524  N   TYR A  98      31.830 100.720  -4.940  1.00  0.00           N  
ATOM   1525  CA  TYR A  98      31.920 101.210  -6.310  1.00  0.00           C  
ATOM   1526  C   TYR A  98      31.630 100.120  -7.340  1.00  0.00           C  
ATOM   1527  O   TYR A  98      30.840 100.330  -8.250  1.00  0.00           O  
ATOM   1528  CB  TYR A  98      33.290 101.870  -6.590  1.00  0.00           C  
ATOM   1529  CG  TYR A  98      33.360 102.480  -7.970  1.00  0.00           C  
ATOM   1530  CD1 TYR A  98      32.600 103.610  -8.280  1.00  0.00           C  
ATOM   1531  CD2 TYR A  98      34.140 101.890  -8.990  1.00  0.00           C  
ATOM   1532  CE1 TYR A  98      32.610 104.150  -9.580  1.00  0.00           C  
ATOM   1533  CE2 TYR A  98      34.160 102.430 -10.280  1.00  0.00           C  
ATOM   1534  CZ  TYR A  98      33.410 103.570 -10.570  1.00  0.00           C  
ATOM   1535  OH  TYR A  98      33.430 104.170 -11.850  1.00  0.00           O  
ATOM   1536  HN  TYR A  98      32.680 100.670  -4.420  1.00  0.00           H  
ATOM   1537  HA  TYR A  98      31.140 101.950  -6.440  1.00  0.00           H  
ATOM   1538  HB1 TYR A  98      34.120 101.130  -6.470  1.00  0.00           H  
ATOM   1539  HB2 TYR A  98      33.450 102.690  -5.860  1.00  0.00           H  
ATOM   1540  HD1 TYR A  98      31.990 104.070  -7.520  1.00  0.00           H  
ATOM   1541  HD2 TYR A  98      34.710 101.000  -8.770  1.00  0.00           H  
ATOM   1542  HE1 TYR A  98      32.010 105.020  -9.810  1.00  0.00           H  
ATOM   1543  HE2 TYR A  98      34.750 101.970 -11.060  1.00  0.00           H  
ATOM   1544  HH  TYR A  98      33.950 103.600 -12.450  1.00  0.00           H  
ATOM   1545  N   LEU A  99      32.210  98.900  -7.220  1.00  0.00           N  
ATOM   1546  CA  LEU A  99      31.940  97.820  -8.160  1.00  0.00           C  
ATOM   1547  C   LEU A  99      30.480  97.380  -8.190  1.00  0.00           C  
ATOM   1548  O   LEU A  99      29.900  97.160  -9.260  1.00  0.00           O  
ATOM   1549  CB  LEU A  99      32.820  96.580  -7.860  1.00  0.00           C  
ATOM   1550  CG  LEU A  99      34.330  96.780  -8.060  1.00  0.00           C  
ATOM   1551  CD1 LEU A  99      35.120  95.580  -7.520  1.00  0.00           C  
ATOM   1552  CD2 LEU A  99      34.690  97.030  -9.530  1.00  0.00           C  
ATOM   1553  HN  LEU A  99      32.880  98.740  -6.500  1.00  0.00           H  
ATOM   1554  HA  LEU A  99      32.160  98.180  -9.160  1.00  0.00           H  
ATOM   1555  HB1 LEU A  99      32.510  95.730  -8.510  1.00  0.00           H  
ATOM   1556  HB2 LEU A  99      32.640  96.260  -6.800  1.00  0.00           H  
ATOM   1557  HG  LEU A  99      34.650  97.680  -7.470  1.00  0.00           H  
ATOM   1558 1HD1 LEU A  99      34.900  95.420  -6.440  1.00  0.00           H  
ATOM   1559 2HD1 LEU A  99      36.210  95.740  -7.630  1.00  0.00           H  
ATOM   1560 3HD1 LEU A  99      34.840  94.660  -8.070  1.00  0.00           H  
ATOM   1561 1HD2 LEU A  99      34.350  96.180 -10.160  1.00  0.00           H  
ATOM   1562 2HD2 LEU A  99      34.230  97.960  -9.910  1.00  0.00           H  
ATOM   1563 3HD2 LEU A  99      35.790  97.120  -9.640  1.00  0.00           H  
ATOM   1564  N   LYS A 100      29.820  97.270  -7.020  1.00  0.00           N  
ATOM   1565  CA  LYS A 100      28.420  96.920  -6.910  1.00  0.00           C  
ATOM   1566  C   LYS A 100      27.480  97.940  -7.540  1.00  0.00           C  
ATOM   1567  O   LYS A 100      26.570  97.590  -8.290  1.00  0.00           O  
ATOM   1568  CB  LYS A 100      28.060  96.710  -5.420  1.00  0.00           C  
ATOM   1569  CG  LYS A 100      26.680  96.080  -5.210  1.00  0.00           C  
ATOM   1570  CD  LYS A 100      26.330  95.860  -3.730  1.00  0.00           C  
ATOM   1571  CE  LYS A 100      24.970  95.160  -3.570  1.00  0.00           C  
ATOM   1572  NZ  LYS A 100      24.660  94.940  -2.150  1.00  0.00           N1+
ATOM   1573  HN  LYS A 100      30.320  97.410  -6.160  1.00  0.00           H  
ATOM   1574  HA  LYS A 100      28.260  96.000  -7.440  1.00  0.00           H  
ATOM   1575  HB1 LYS A 100      28.130  97.670  -4.870  1.00  0.00           H  
ATOM   1576  HB2 LYS A 100      28.820  96.030  -4.980  1.00  0.00           H  
ATOM   1577  HG1 LYS A 100      26.640  95.110  -5.760  1.00  0.00           H  
ATOM   1578  HG2 LYS A 100      25.900  96.740  -5.660  1.00  0.00           H  
ATOM   1579  HD1 LYS A 100      26.310  96.850  -3.220  1.00  0.00           H  
ATOM   1580  HD2 LYS A 100      27.120  95.240  -3.270  1.00  0.00           H  
ATOM   1581  HE1 LYS A 100      24.990  94.170  -4.080  1.00  0.00           H  
ATOM   1582  HE2 LYS A 100      24.150  95.770  -4.020  1.00  0.00           H  
ATOM   1583  HZ1 LYS A 100      25.540  94.660  -1.630  1.00  0.00           H  
ATOM   1584  HZ2 LYS A 100      24.010  94.120  -2.070  1.00  0.00           H  
ATOM   1585  HZ3 LYS A 100      24.250  95.780  -1.700  1.00  0.00           H  
ATOM   1586  N   LYS A 101      27.720  99.250  -7.290  1.00  0.00           N  
ATOM   1587  CA  LYS A 101      26.960 100.300  -7.950  1.00  0.00           C  
ATOM   1588  C   LYS A 101      27.320 100.500  -9.420  1.00  0.00           C  
ATOM   1589  O   LYS A 101      26.440 100.560 -10.270  1.00  0.00           O  
ATOM   1590  CB  LYS A 101      27.090 101.640  -7.180  1.00  0.00           C  
ATOM   1591  CG  LYS A 101      26.500 102.850  -7.930  1.00  0.00           C  
ATOM   1592  CD  LYS A 101      26.310 104.110  -7.090  1.00  0.00           C  
ATOM   1593  CE  LYS A 101      26.360 105.370  -7.970  1.00  0.00           C  
ATOM   1594  NZ  LYS A 101      25.820 106.550  -7.280  1.00  0.00           N1+
ATOM   1595  HN  LYS A 101      28.450  99.530  -6.680  1.00  0.00           H  
ATOM   1596  HA  LYS A 101      25.910 100.020  -7.940  1.00  0.00           H  
ATOM   1597  HB1 LYS A 101      28.170 101.840  -6.970  1.00  0.00           H  
ATOM   1598  HB2 LYS A 101      26.570 101.530  -6.200  1.00  0.00           H  
ATOM   1599  HG1 LYS A 101      25.510 102.570  -8.370  1.00  0.00           H  
ATOM   1600  HG2 LYS A 101      27.180 103.090  -8.790  1.00  0.00           H  
ATOM   1601  HD1 LYS A 101      27.110 104.170  -6.310  1.00  0.00           H  
ATOM   1602  HD2 LYS A 101      25.330 104.030  -6.560  1.00  0.00           H  
ATOM   1603  HE1 LYS A 101      25.740 105.190  -8.880  1.00  0.00           H  
ATOM   1604  HE2 LYS A 101      27.400 105.580  -8.290  1.00  0.00           H  
ATOM   1605  HZ1 LYS A 101      25.960 107.390  -7.890  1.00  0.00           H  
ATOM   1606  HZ2 LYS A 101      26.320 106.730  -6.380  1.00  0.00           H  
ATOM   1607  HZ3 LYS A 101      24.790 106.410  -7.110  1.00  0.00           H  
ATOM   1608  N   ALA A 102      28.620 100.590  -9.760  1.00  0.00           N  
ATOM   1609  CA  ALA A 102      29.100 101.150 -11.010  1.00  0.00           C  
ATOM   1610  C   ALA A 102      29.720 100.120 -11.950  1.00  0.00           C  
ATOM   1611  O   ALA A 102      30.390 100.450 -12.920  1.00  0.00           O  
ATOM   1612  CB  ALA A 102      30.110 102.270 -10.730  1.00  0.00           C  
ATOM   1613  HN  ALA A 102      29.340 100.450  -9.080  1.00  0.00           H  
ATOM   1614  HA  ALA A 102      28.280 101.590 -11.560  1.00  0.00           H  
ATOM   1615  HB1 ALA A 102      29.660 103.040 -10.060  1.00  0.00           H  
ATOM   1616  HB2 ALA A 102      30.420 102.770 -11.670  1.00  0.00           H  
ATOM   1617  HB3 ALA A 102      31.020 101.870 -10.230  1.00  0.00           H  
ATOM   1618  N   THR A 103      29.420  98.820 -11.730  1.00  0.00           N  
ATOM   1619  CA  THR A 103      29.380  97.890 -12.860  1.00  0.00           C  
ATOM   1620  C   THR A 103      27.960  97.830 -13.400  1.00  0.00           C  
ATOM   1621  O   THR A 103      27.690  97.220 -14.420  1.00  0.00           O  
ATOM   1622  CB  THR A 103      29.880  96.470 -12.570  1.00  0.00           C  
ATOM   1623  CG2 THR A 103      31.350  96.500 -12.140  1.00  0.00           C  
ATOM   1624  OG1 THR A 103      29.150  95.800 -11.550  1.00  0.00           O  
ATOM   1625  HN  THR A 103      29.080  98.510 -10.850  1.00  0.00           H  
ATOM   1626  HA  THR A 103      29.990  98.260 -13.670  1.00  0.00           H  
ATOM   1627  HB  THR A 103      29.810  95.860 -13.500  1.00  0.00           H  
ATOM   1628  HG1 THR A 103      29.380  96.240 -10.710  1.00  0.00           H  
ATOM   1629 1HG2 THR A 103      31.720  95.470 -11.970  1.00  0.00           H  
ATOM   1630 2HG2 THR A 103      31.480  97.090 -11.210  1.00  0.00           H  
ATOM   1631 3HG2 THR A 103      31.960  96.970 -12.940  1.00  0.00           H  
ATOM   1632  N   ASN A 104      27.040  98.560 -12.730  1.00  0.00           N  
ATOM   1633  CA  ASN A 104      25.640  98.730 -13.060  1.00  0.00           C  
ATOM   1634  C   ASN A 104      25.310 100.220 -13.250  1.00  0.00           C  
ATOM   1635  O   ASN A 104      24.140 100.600 -13.210  1.00  0.00           O  
ATOM   1636  CB  ASN A 104      24.770  98.150 -11.910  1.00  0.00           C  
ATOM   1637  CG  ASN A 104      24.550  96.650 -12.070  1.00  0.00           C  
ATOM   1638  ND2 ASN A 104      23.270  96.220 -12.020  1.00  0.00           N  
ATOM   1639  OD1 ASN A 104      25.490  95.860 -12.200  1.00  0.00           O  
ATOM   1640  HN  ASN A 104      27.320  99.050 -11.900  1.00  0.00           H  
ATOM   1641  HA  ASN A 104      25.420  98.250 -14.010  1.00  0.00           H  
ATOM   1642  HB1 ASN A 104      23.780  98.650 -11.890  1.00  0.00           H  
ATOM   1643  HB2 ASN A 104      25.260  98.340 -10.940  1.00  0.00           H  
ATOM   1644 1HD2 ASN A 104      22.530  96.860 -11.790  1.00  0.00           H  
ATOM   1645 2HD2 ASN A 104      23.120  95.240 -12.050  1.00  0.00           H  
ATOM   1646  N   GLU A 105      26.290 101.100 -13.460  1.00  0.00           N  
ATOM   1647  CA  GLU A 105      26.030 102.510 -13.680  1.00  0.00           C  
ATOM   1648  C   GLU A 105      27.140 103.070 -14.590  1.00  0.00           C  
ATOM   1649  CB  GLU A 105      25.990 103.330 -12.360  1.00  0.00           C  
ATOM   1650  CG  GLU A 105      25.130 104.610 -12.490  1.00  0.00           C  
ATOM   1651  CD  GLU A 105      25.670 105.810 -11.730  1.00  0.00           C  
ATOM   1652  OE1 GLU A 105      26.770 106.320 -12.080  1.00  0.00           O  
ATOM   1653  OE2 GLU A 105      24.950 106.310 -10.820  1.00  0.00           O1-
ATOM   1654  OT1 GLU A 105      28.220 102.410 -14.700  1.00  0.00           O  
ATOM   1655  OT2 GLU A 105      26.960 104.140 -15.220  1.00  0.00           O  
ATOM   1656  HN  GLU A 105      27.250 100.860 -13.590  1.00  0.00           H  
ATOM   1657  HA  GLU A 105      25.100 102.620 -14.220  1.00  0.00           H  
ATOM   1658  HB1 GLU A 105      27.040 103.580 -12.070  1.00  0.00           H  
ATOM   1659  HB2 GLU A 105      25.560 102.700 -11.560  1.00  0.00           H  
ATOM   1660  HG1 GLU A 105      24.100 104.400 -12.160  1.00  0.00           H  
ATOM   1661  HG2 GLU A 105      25.080 104.900 -13.560  1.00  0.00           H  
HETATM    1  CAA HEC A 106      37.941  87.481 -12.529  1.00  0.00           C  
HETATM    2  CAB HEC A 106      41.968  95.465  -8.442  1.00  0.00           C  
HETATM    3  CAC HEC A 106      46.322  93.729 -14.807  1.00  0.00           C  
HETATM    4  CAD HEC A 106      41.704  87.528 -16.343  1.00  0.00           C  
HETATM    5  NA  HEC A 106      40.355  90.295 -11.917  1.00  0.00           N  
HETATM    6  CBA HEC A 106      36.759  87.886 -13.412  1.00  0.00           C  
HETATM    7  CBB HEC A 106      41.952  95.302  -6.919  1.00  0.00           C  
HETATM    8  CBC HEC A 106      47.543  94.480 -14.267  1.00  0.00           C  
HETATM    9  CBD HEC A 106      42.239  86.203 -15.803  1.00  0.00           C  
HETATM   10  NB  HEC A 106      41.499  92.535 -10.759  1.00  0.00           N  
HETATM   11  CGA HEC A 106      36.451  86.755 -14.396  1.00  0.00           C  
HETATM   12  CGD HEC A 106      43.452  85.769 -16.626  1.00  0.00           C  
HETATM   13  ND  HEC A 106      42.286  90.325 -13.890  1.00  0.00           N  
HETATM   14  CHA HEC A 106      40.488  88.701 -13.748  1.00  0.00           C  
HETATM   15  CHB HEC A 106      39.492  91.430  -9.946  1.00  0.00           C  
HETATM   16  CHC HEC A 106      43.285  94.173 -10.923  1.00  0.00           C  
HETATM   17  CHD HEC A 106      44.218  91.496 -14.766  1.00  0.00           C  
HETATM   18  CMA HEC A 106      37.282  89.242 -10.011  1.00  0.00           C  
HETATM   19  CMB HEC A 106      39.455  93.701  -7.823  1.00  0.00           C  
HETATM   20  CMC HEC A 106      45.784  95.455 -12.245  1.00  0.00           C  
HETATM   21  CMD HEC A 106      44.202  89.319 -16.953  1.00  0.00           C  
HETATM   22  C1A HEC A 106      39.901  89.200 -12.615  1.00  0.00           C  
HETATM   23  C1B HEC A 106      40.446  92.417  -9.883  1.00  0.00           C  
HETATM   24  C1C HEC A 106      43.881  93.665 -12.048  1.00  0.00           C  
HETATM   25  C1D HEC A 106      43.285  90.494 -14.812  1.00  0.00           C  
HETATM   26  O1A HEC A 106      37.387  86.217 -14.961  1.00  0.00           O  
HETATM   27  O1D HEC A 106      44.267  86.623 -16.937  1.00  0.00           O  
HETATM   28  C2A HEC A 106      38.709  88.652 -12.028  1.00  0.00           C  
HETATM   29  C2B HEC A 106      40.457  93.473  -8.899  1.00  0.00           C  
HETATM   30  C2C HEC A 106      45.025  94.256 -12.695  1.00  0.00           C  
HETATM   31  C2D HEC A 106      43.238  89.487 -15.838  1.00  0.00           C  
HETATM   32  O2A HEC A 106      35.283  86.446 -14.566  1.00  0.00           O  
HETATM   33  O2D HEC A 106      43.545  84.592 -16.935  1.00  0.00           O  
HETATM   34  C3A HEC A 106      38.424  89.416 -10.954  1.00  0.00           C  
HETATM   35  C3B HEC A 106      41.532  94.239  -9.171  1.00  0.00           C  
HETATM   36  C3C HEC A 106      45.272  93.506 -13.782  1.00  0.00           C  
HETATM   37  C3D HEC A 106      42.184  88.699 -15.555  1.00  0.00           C  
HETATM   38  C4A HEC A 106      39.446  90.435 -10.893  1.00  0.00           C  
HETATM   39  C4B HEC A 106      42.170  93.654 -10.321  1.00  0.00           C  
HETATM   40  C4C HEC A 106      44.291  92.460 -13.795  1.00  0.00           C  
HETATM   41  C4D HEC A 106      41.601  89.221 -14.347  1.00  0.00           C  
HETATM   42  NC  HEC A 106      43.436  92.558 -12.730  1.00  0.00           N  
HETATM   43 FE   HEC A 106      41.903  91.424 -12.316  1.00  0.00          FE  
HETATM   44 HAA1 HEC A 106      37.573  86.923 -11.689  1.00  0.00           H  
HETATM   45 HAA2 HEC A 106      38.604  86.850 -13.103  1.00  0.00           H  
HETATM   46  HAB HEC A 106      42.987  95.710  -8.687  1.00  0.00           H  
HETATM   47  HAC HEC A 106      46.703  92.783 -15.157  1.00  0.00           H  
HETATM   48 HAD1 HEC A 106      40.626  87.508 -16.314  1.00  0.00           H  
HETATM   49 HAD2 HEC A 106      42.025  87.643 -17.369  1.00  0.00           H  
HETATM   50 HBA1 HEC A 106      37.008  88.783 -13.960  1.00  0.00           H  
HETATM   51 HBA2 HEC A 106      35.894  88.070 -12.793  1.00  0.00           H  
HETATM   52 HBB1 HEC A 106      42.222  94.288  -6.663  1.00  0.00           H  
HETATM   53 HBB2 HEC A 106      40.963  95.517  -6.544  1.00  0.00           H  
HETATM   54 HBB3 HEC A 106      42.661  95.985  -6.476  1.00  0.00           H  
HETATM   55 HBC1 HEC A 106      47.385  95.544 -14.368  1.00  0.00           H  
HETATM   56 HBC2 HEC A 106      48.420  94.190 -14.825  1.00  0.00           H  
HETATM   57 HBC3 HEC A 106      47.683  94.236 -13.223  1.00  0.00           H  
HETATM   58 HBD1 HEC A 106      41.468  85.452 -15.873  1.00  0.00           H  
HETATM   59 HBD2 HEC A 106      42.528  86.326 -14.770  1.00  0.00           H  
HETATM   60  HHA HEC A 106      40.024  87.830 -14.216  1.00  0.00           H  
HETATM   61  HHB HEC A 106      38.709  91.438  -9.189  1.00  0.00           H  
HETATM   62  HHC HEC A 106      43.734  95.059 -10.474  1.00  0.00           H  
HETATM   63  HHD HEC A 106      44.958  91.533 -15.563  1.00  0.00           H  
HETATM   64 HMA1 HEC A 106      37.519  88.467  -9.297  1.00  0.00           H  
HETATM   65 HMA2 HEC A 106      36.400  88.962 -10.567  1.00  0.00           H  
HETATM   66 HMA3 HEC A 106      37.102  90.170  -9.490  1.00  0.00           H  
HETATM   67 HMB1 HEC A 106      38.936  94.630  -8.005  1.00  0.00           H  
HETATM   68 HMB2 HEC A 106      39.958  93.750  -6.873  1.00  0.00           H  
HETATM   69 HMB3 HEC A 106      38.744  92.888  -7.814  1.00  0.00           H  
HETATM   70 HMC1 HEC A 106      45.240  95.950 -11.454  1.00  0.00           H  
HETATM   71 HMC2 HEC A 106      46.754  95.151 -11.878  1.00  0.00           H  
HETATM   72 HMC3 HEC A 106      45.909  96.134 -13.075  1.00  0.00           H  
HETATM   73 HMD1 HEC A 106      45.144  88.968 -16.558  1.00  0.00           H  
HETATM   74 HMD2 HEC A 106      43.815  88.601 -17.658  1.00  0.00           H  
HETATM   75 HMD3 HEC A 106      44.348  90.267 -17.445  1.00  0.00           H  
TER
ATOM   1662  N   GLY B 105      81.020  35.070  18.560  1.00  0.00           N  
ATOM   1663  CA  GLY B 105      82.440  35.360  18.950  1.00  0.00           C  
ATOM   1664  C   GLY B 105      83.440  35.430  17.830  1.00  0.00           C  
ATOM   1665  O   GLY B 105      83.200  34.950  16.740  1.00  0.00           O  
ATOM   1666  HA1 GLY B 105      82.760  34.580  19.630  1.00  0.00           H  
ATOM   1667  HA2 GLY B 105      82.430  36.340  19.420  1.00  0.00           H  
ATOM   1668  H1  GLY B 105      80.390  35.370  19.340  1.00  0.00           H  
ATOM   1669  H2  GLY B 105      80.860  34.040  18.400  1.00  0.00           H  
ATOM   1670  H3  GLY B 105      80.740  35.570  17.680  1.00  0.00           H  
ATOM   1671  N   ILE B 106      84.610  36.070  18.090  1.00  0.00           N  
ATOM   1672  CA  ILE B 106      85.680  36.260  17.120  1.00  0.00           C  
ATOM   1673  C   ILE B 106      87.020  36.140  17.850  1.00  0.00           C  
ATOM   1674  O   ILE B 106      87.740  37.110  18.090  1.00  0.00           O  
ATOM   1675  CB  ILE B 106      85.630  37.600  16.350  1.00  0.00           C  
ATOM   1676  CG1 ILE B 106      84.210  37.930  15.840  1.00  0.00           C  
ATOM   1677  CG2 ILE B 106      86.650  37.540  15.180  1.00  0.00           C  
ATOM   1678  CD  ILE B 106      84.100  39.250  15.060  1.00  0.00           C  
ATOM   1679  HN  ILE B 106      84.770  36.440  19.020  1.00  0.00           H  
ATOM   1680  HA  ILE B 106      85.640  35.460  16.400  1.00  0.00           H  
ATOM   1681  HB  ILE B 106      85.920  38.430  17.040  1.00  0.00           H  
ATOM   1682 1HG1 ILE B 106      83.520  38.010  16.710  1.00  0.00           H  
ATOM   1683 2HG1 ILE B 106      83.850  37.100  15.200  1.00  0.00           H  
ATOM   1684 1HG2 ILE B 106      87.670  37.300  15.540  1.00  0.00           H  
ATOM   1685 2HG2 ILE B 106      86.700  38.510  14.650  1.00  0.00           H  
ATOM   1686 3HG2 ILE B 106      86.340  36.760  14.450  1.00  0.00           H  
ATOM   1687  HD1 ILE B 106      84.490  40.100  15.670  1.00  0.00           H  
ATOM   1688  HD2 ILE B 106      83.040  39.470  14.810  1.00  0.00           H  
ATOM   1689  HD3 ILE B 106      84.680  39.220  14.110  1.00  0.00           H  
ATOM   1690  N   THR B 107      87.370  34.910  18.280  1.00  0.00           N  
ATOM   1691  CA  THR B 107      88.640  34.540  18.920  1.00  0.00           C  
ATOM   1692  C   THR B 107      89.950  35.030  18.280  1.00  0.00           C  
ATOM   1693  O   THR B 107      90.020  35.460  17.130  1.00  0.00           O  
ATOM   1694  CB  THR B 107      88.780  33.040  19.190  1.00  0.00           C  
ATOM   1695  CG2 THR B 107      87.890  32.640  20.380  1.00  0.00           C  
ATOM   1696  OG1 THR B 107      88.410  32.270  18.060  1.00  0.00           O  
ATOM   1697  HN  THR B 107      86.750  34.150  18.110  1.00  0.00           H  
ATOM   1698  HA  THR B 107      88.630  35.020  19.890  1.00  0.00           H  
ATOM   1699  HB  THR B 107      89.830  32.760  19.470  1.00  0.00           H  
ATOM   1700  HG1 THR B 107      87.430  32.230  18.070  1.00  0.00           H  
ATOM   1701 1HG2 THR B 107      86.840  32.950  20.220  1.00  0.00           H  
ATOM   1702 2HG2 THR B 107      88.260  33.120  21.310  1.00  0.00           H  
ATOM   1703 3HG2 THR B 107      87.920  31.540  20.530  1.00  0.00           H  
ATOM   1704  N   SER B 108      91.050  34.950  19.060  1.00  0.00           N  
ATOM   1705  CA  SER B 108      92.430  35.270  18.710  1.00  0.00           C  
ATOM   1706  C   SER B 108      92.970  34.510  17.510  1.00  0.00           C  
ATOM   1707  O   SER B 108      93.620  35.090  16.640  1.00  0.00           O  
ATOM   1708  CB  SER B 108      93.350  34.940  19.920  1.00  0.00           C  
ATOM   1709  OG  SER B 108      92.980  33.680  20.500  1.00  0.00           O  
ATOM   1710  HN  SER B 108      90.970  34.620  20.010  1.00  0.00           H  
ATOM   1711  HA  SER B 108      92.490  36.320  18.480  1.00  0.00           H  
ATOM   1712  HB1 SER B 108      93.210  35.730  20.690  1.00  0.00           H  
ATOM   1713  HB2 SER B 108      94.420  34.940  19.630  1.00  0.00           H  
ATOM   1714  HG1 SER B 108      93.510  33.540  21.320  1.00  0.00           H  
ATOM   1715  N   TYR B 109      92.660  33.200  17.420  1.00  0.00           N  
ATOM   1716  CA  TYR B 109      93.000  32.300  16.330  1.00  0.00           C  
ATOM   1717  C   TYR B 109      92.550  32.820  14.960  1.00  0.00           C  
ATOM   1718  O   TYR B 109      93.320  32.830  14.000  1.00  0.00           O  
ATOM   1719  CB  TYR B 109      92.350  30.920  16.660  1.00  0.00           C  
ATOM   1720  CG  TYR B 109      92.340  29.940  15.510  1.00  0.00           C  
ATOM   1721  CD1 TYR B 109      93.530  29.380  15.030  1.00  0.00           C  
ATOM   1722  CD2 TYR B 109      91.120  29.630  14.870  1.00  0.00           C  
ATOM   1723  CE1 TYR B 109      93.510  28.530  13.910  1.00  0.00           C  
ATOM   1724  CE2 TYR B 109      91.100  28.780  13.770  1.00  0.00           C  
ATOM   1725  CZ  TYR B 109      92.290  28.240  13.280  1.00  0.00           C  
ATOM   1726  OH  TYR B 109      92.260  27.400  12.150  1.00  0.00           O  
ATOM   1727  HN  TYR B 109      92.220  32.790  18.220  1.00  0.00           H  
ATOM   1728  HA  TYR B 109      94.080  32.210  16.290  1.00  0.00           H  
ATOM   1729  HB1 TYR B 109      91.300  31.090  16.980  1.00  0.00           H  
ATOM   1730  HB2 TYR B 109      92.890  30.450  17.510  1.00  0.00           H  
ATOM   1731  HD1 TYR B 109      94.470  29.610  15.510  1.00  0.00           H  
ATOM   1732  HD2 TYR B 109      90.210  30.070  15.230  1.00  0.00           H  
ATOM   1733  HE1 TYR B 109      94.420  28.100  13.530  1.00  0.00           H  
ATOM   1734  HE2 TYR B 109      90.170  28.550  13.270  1.00  0.00           H  
ATOM   1735  HH  TYR B 109      91.720  26.620  12.390  1.00  0.00           H  
ATOM   1736  N   VAL B 110      91.300  33.320  14.860  1.00  0.00           N  
ATOM   1737  CA  VAL B 110      90.710  33.800  13.620  1.00  0.00           C  
ATOM   1738  C   VAL B 110      91.490  34.970  13.040  1.00  0.00           C  
ATOM   1739  O   VAL B 110      91.770  35.030  11.840  1.00  0.00           O  
ATOM   1740  CB  VAL B 110      89.250  34.200  13.830  1.00  0.00           C  
ATOM   1741  CG1 VAL B 110      88.600  34.610  12.490  1.00  0.00           C  
ATOM   1742  CG2 VAL B 110      88.480  33.010  14.430  1.00  0.00           C  
ATOM   1743  HN  VAL B 110      90.720  33.340  15.670  1.00  0.00           H  
ATOM   1744  HA  VAL B 110      90.760  33.000  12.900  1.00  0.00           H  
ATOM   1745  HB  VAL B 110      89.190  35.050  14.540  1.00  0.00           H  
ATOM   1746 1HG1 VAL B 110      87.530  34.830  12.640  1.00  0.00           H  
ATOM   1747 2HG1 VAL B 110      89.080  35.520  12.060  1.00  0.00           H  
ATOM   1748 3HG1 VAL B 110      88.680  33.780  11.750  1.00  0.00           H  
ATOM   1749 1HG2 VAL B 110      88.550  32.120  13.780  1.00  0.00           H  
ATOM   1750 2HG2 VAL B 110      87.400  33.270  14.530  1.00  0.00           H  
ATOM   1751 3HG2 VAL B 110      88.850  32.740  15.440  1.00  0.00           H  
ATOM   1752  N   ARG B 111      91.910  35.910  13.910  1.00  0.00           N  
ATOM   1753  CA  ARG B 111      92.660  37.100  13.540  1.00  0.00           C  
ATOM   1754  C   ARG B 111      94.020  36.780  12.920  1.00  0.00           C  
ATOM   1755  O   ARG B 111      94.390  37.350  11.890  1.00  0.00           O  
ATOM   1756  CB  ARG B 111      92.810  38.020  14.790  1.00  0.00           C  
ATOM   1757  CG  ARG B 111      91.490  38.210  15.560  1.00  0.00           C  
ATOM   1758  CD  ARG B 111      91.580  39.150  16.780  1.00  0.00           C  
ATOM   1759  NE  ARG B 111      90.320  38.930  17.580  1.00  0.00           N  
ATOM   1760  CZ  ARG B 111      90.200  39.340  18.850  1.00  0.00           C  
ATOM   1761  NH1 ARG B 111      90.980  40.270  19.360  1.00  0.00           N1+
ATOM   1762  NH2 ARG B 111      89.260  38.780  19.610  1.00  0.00           N  
ATOM   1763  HN  ARG B 111      91.740  35.780  14.880  1.00  0.00           H  
ATOM   1764  HA  ARG B 111      92.080  37.630  12.790  1.00  0.00           H  
ATOM   1765  HB1 ARG B 111      93.210  39.010  14.470  1.00  0.00           H  
ATOM   1766  HB2 ARG B 111      93.560  37.570  15.490  1.00  0.00           H  
ATOM   1767  HG1 ARG B 111      91.160  37.210  15.930  1.00  0.00           H  
ATOM   1768  HG2 ARG B 111      90.710  38.600  14.870  1.00  0.00           H  
ATOM   1769  HD1 ARG B 111      91.650  40.210  16.450  1.00  0.00           H  
ATOM   1770  HD2 ARG B 111      92.460  38.890  17.400  1.00  0.00           H  
ATOM   1771  HE  ARG B 111      89.720  38.170  17.340  1.00  0.00           H  
ATOM   1772 1HH1 ARG B 111      91.490  40.850  18.730  1.00  0.00           H  
ATOM   1773 2HH1 ARG B 111      90.750  40.630  20.270  1.00  0.00           H  
ATOM   1774 1HH2 ARG B 111      88.630  38.120  19.190  1.00  0.00           H  
ATOM   1775 2HH2 ARG B 111      89.280  38.920  20.610  1.00  0.00           H  
ATOM   1776  N   THR B 112      94.750  35.810  13.490  1.00  0.00           N  
ATOM   1777  CA  THR B 112      96.010  35.280  12.950  1.00  0.00           C  
ATOM   1778  C   THR B 112      95.830  34.610  11.590  1.00  0.00           C  
ATOM   1779  O   THR B 112      96.590  34.870  10.660  1.00  0.00           O  
ATOM   1780  CB  THR B 112      96.670  34.290  13.900  1.00  0.00           C  
ATOM   1781  CG2 THR B 112      98.000  33.750  13.350  1.00  0.00           C  
ATOM   1782  OG1 THR B 112      96.980  34.940  15.120  1.00  0.00           O  
ATOM   1783  HN  THR B 112      94.440  35.400  14.350  1.00  0.00           H  
ATOM   1784  HA  THR B 112      96.680  36.110  12.800  1.00  0.00           H  
ATOM   1785  HB  THR B 112      95.980  33.440  14.100  1.00  0.00           H  
ATOM   1786  HG1 THR B 112      96.980  34.240  15.810  1.00  0.00           H  
ATOM   1787 1HG2 THR B 112      97.850  33.120  12.450  1.00  0.00           H  
ATOM   1788 2HG2 THR B 112      98.510  33.130  14.110  1.00  0.00           H  
ATOM   1789 3HG2 THR B 112      98.680  34.590  13.070  1.00  0.00           H  
ATOM   1790  N   VAL B 113      94.790  33.770  11.410  1.00  0.00           N  
ATOM   1791  CA  VAL B 113      94.490  33.100  10.150  1.00  0.00           C  
ATOM   1792  C   VAL B 113      94.200  34.080   9.010  1.00  0.00           C  
ATOM   1793  O   VAL B 113      94.670  33.910   7.890  1.00  0.00           O  
ATOM   1794  CB  VAL B 113      93.350  32.090  10.300  1.00  0.00           C  
ATOM   1795  CG1 VAL B 113      92.950  31.480   8.940  1.00  0.00           C  
ATOM   1796  CG2 VAL B 113      93.830  30.960  11.230  1.00  0.00           C  
ATOM   1797  HN  VAL B 113      94.180  33.560  12.180  1.00  0.00           H  
ATOM   1798  HA  VAL B 113      95.380  32.560   9.850  1.00  0.00           H  
ATOM   1799  HB  VAL B 113      92.470  32.590  10.750  1.00  0.00           H  
ATOM   1800 1HG1 VAL B 113      92.470  32.220   8.270  1.00  0.00           H  
ATOM   1801 2HG1 VAL B 113      93.840  31.060   8.430  1.00  0.00           H  
ATOM   1802 3HG1 VAL B 113      92.220  30.650   9.100  1.00  0.00           H  
ATOM   1803 1HG2 VAL B 113      94.100  31.340  12.230  1.00  0.00           H  
ATOM   1804 2HG2 VAL B 113      94.710  30.450  10.790  1.00  0.00           H  
ATOM   1805 3HG2 VAL B 113      93.020  30.210  11.360  1.00  0.00           H  
ATOM   1806  N   LEU B 114      93.460  35.180   9.280  1.00  0.00           N  
ATOM   1807  CA  LEU B 114      93.250  36.250   8.310  1.00  0.00           C  
ATOM   1808  C   LEU B 114      94.520  37.000   7.900  1.00  0.00           C  
ATOM   1809  O   LEU B 114      94.640  37.470   6.770  1.00  0.00           O  
ATOM   1810  CB  LEU B 114      92.180  37.260   8.800  1.00  0.00           C  
ATOM   1811  CG  LEU B 114      90.780  36.650   9.060  1.00  0.00           C  
ATOM   1812  CD1 LEU B 114      89.820  37.740   9.560  1.00  0.00           C  
ATOM   1813  CD2 LEU B 114      90.190  35.950   7.830  1.00  0.00           C  
ATOM   1814  HN  LEU B 114      93.040  35.290  10.180  1.00  0.00           H  
ATOM   1815  HA  LEU B 114      92.890  35.790   7.400  1.00  0.00           H  
ATOM   1816  HB1 LEU B 114      92.060  38.060   8.040  1.00  0.00           H  
ATOM   1817  HB2 LEU B 114      92.540  37.730   9.740  1.00  0.00           H  
ATOM   1818  HG  LEU B 114      90.870  35.890   9.870  1.00  0.00           H  
ATOM   1819 1HD1 LEU B 114      90.210  38.210  10.480  1.00  0.00           H  
ATOM   1820 2HD1 LEU B 114      88.820  37.290   9.780  1.00  0.00           H  
ATOM   1821 3HD1 LEU B 114      89.690  38.520   8.780  1.00  0.00           H  
ATOM   1822 1HD2 LEU B 114      90.130  36.650   6.980  1.00  0.00           H  
ATOM   1823 2HD2 LEU B 114      90.810  35.070   7.540  1.00  0.00           H  
ATOM   1824 3HD2 LEU B 114      89.160  35.590   8.060  1.00  0.00           H  
ATOM   1825  N   CYS B 115      95.500  37.140   8.810  1.00  0.00           N  
ATOM   1826  CA  CYS B 115      96.820  37.690   8.500  1.00  0.00           C  
ATOM   1827  C   CYS B 115      97.670  36.780   7.600  1.00  0.00           C  
ATOM   1828  O   CYS B 115      98.350  37.260   6.690  1.00  0.00           O  
ATOM   1829  CB  CYS B 115      97.610  38.030   9.780  1.00  0.00           C  
ATOM   1830  SG  CYS B 115      96.760  39.300  10.780  1.00  0.00           S  
ATOM   1831  HN  CYS B 115      95.370  36.800   9.740  1.00  0.00           H  
ATOM   1832  HA  CYS B 115      96.670  38.600   7.940  1.00  0.00           H  
ATOM   1833  HB1 CYS B 115      98.620  38.410   9.500  1.00  0.00           H  
ATOM   1834  HB2 CYS B 115      97.770  37.110  10.380  1.00  0.00           H  
ATOM   1835  HG1 CYS B 115      95.770  38.510  11.190  1.00  0.00           H  
ATOM   1836  N   GLU B 116      97.670  35.450   7.850  1.00  0.00           N  
ATOM   1837  CA  GLU B 116      98.320  34.490   6.960  1.00  0.00           C  
ATOM   1838  C   GLU B 116      97.620  34.360   5.610  1.00  0.00           C  
ATOM   1839  O   GLU B 116      98.220  34.430   4.540  1.00  0.00           O  
ATOM   1840  CB  GLU B 116      98.370  33.090   7.620  1.00  0.00           C  
ATOM   1841  CG  GLU B 116      99.200  33.070   8.930  1.00  0.00           C  
ATOM   1842  CD  GLU B 116      99.370  31.680   9.540  1.00  0.00           C  
ATOM   1843  OE1 GLU B 116      98.940  30.660   8.940  1.00  0.00           O  
ATOM   1844  OE2 GLU B 116      99.980  31.620  10.640  1.00  0.00           O1-
ATOM   1845  HN  GLU B 116      97.210  35.090   8.650  1.00  0.00           H  
ATOM   1846  HA  GLU B 116      99.330  34.820   6.760  1.00  0.00           H  
ATOM   1847  HB1 GLU B 116      98.840  32.370   6.910  1.00  0.00           H  
ATOM   1848  HB2 GLU B 116      97.340  32.730   7.840  1.00  0.00           H  
ATOM   1849  HG1 GLU B 116      98.710  33.700   9.690  1.00  0.00           H  
ATOM   1850  HG2 GLU B 116     100.210  33.470   8.740  1.00  0.00           H  
ATOM   1851  N   GLY B 117      96.280  34.220   5.630  1.00  0.00           N  
ATOM   1852  CA  GLY B 117      95.440  34.120   4.440  1.00  0.00           C  
ATOM   1853  C   GLY B 117      95.250  32.720   3.940  1.00  0.00           C  
ATOM   1854  O   GLY B 117      96.140  32.100   3.350  1.00  0.00           O  
ATOM   1855  HN  GLY B 117      95.810  34.180   6.520  1.00  0.00           H  
ATOM   1856  HA1 GLY B 117      95.890  34.680   3.640  1.00  0.00           H  
ATOM   1857  HA2 GLY B 117      94.470  34.510   4.720  1.00  0.00           H  
ATOM   1858  N   GLY B 118      94.020  32.190   4.110  1.00  0.00           N  
ATOM   1859  CA  GLY B 118      93.520  31.020   3.410  1.00  0.00           C  
ATOM   1860  C   GLY B 118      92.650  31.500   2.290  1.00  0.00           C  
ATOM   1861  O   GLY B 118      93.050  31.530   1.130  1.00  0.00           O  
ATOM   1862  HN  GLY B 118      93.360  32.660   4.700  1.00  0.00           H  
ATOM   1863  HA1 GLY B 118      92.910  30.450   4.090  1.00  0.00           H  
ATOM   1864  HA2 GLY B 118      94.330  30.450   2.980  1.00  0.00           H  
ATOM   1865  N   VAL B 119      91.410  31.930   2.610  1.00  0.00           N  
ATOM   1866  CA  VAL B 119      90.510  32.600   1.670  1.00  0.00           C  
ATOM   1867  C   VAL B 119      91.100  33.920   1.170  1.00  0.00           C  
ATOM   1868  O   VAL B 119      91.860  34.540   1.920  1.00  0.00           O  
ATOM   1869  CB  VAL B 119      89.090  32.800   2.220  1.00  0.00           C  
ATOM   1870  CG1 VAL B 119      88.560  31.460   2.770  1.00  0.00           C  
ATOM   1871  CG2 VAL B 119      89.020  33.890   3.300  1.00  0.00           C  
ATOM   1872  HN  VAL B 119      91.130  31.940   3.580  1.00  0.00           H  
ATOM   1873  HA  VAL B 119      90.440  31.930   0.830  1.00  0.00           H  
ATOM   1874  HB  VAL B 119      88.430  33.110   1.380  1.00  0.00           H  
ATOM   1875 1HG1 VAL B 119      87.480  31.580   3.040  1.00  0.00           H  
ATOM   1876 2HG1 VAL B 119      88.650  30.650   2.020  1.00  0.00           H  
ATOM   1877 3HG1 VAL B 119      89.100  31.170   3.700  1.00  0.00           H  
ATOM   1878 1HG2 VAL B 119      89.720  33.670   4.130  1.00  0.00           H  
ATOM   1879 2HG2 VAL B 119      87.990  33.950   3.710  1.00  0.00           H  
ATOM   1880 3HG2 VAL B 119      89.270  34.890   2.880  1.00  0.00           H  
ATOM   1881  N   PRO B 120      90.860  34.410  -0.060  1.00  0.00           N  
ATOM   1882  CA  PRO B 120      91.370  35.700  -0.520  1.00  0.00           C  
ATOM   1883  C   PRO B 120      90.970  36.870   0.380  1.00  0.00           C  
ATOM   1884  O   PRO B 120      89.790  37.080   0.650  1.00  0.00           O  
ATOM   1885  CB  PRO B 120      90.840  35.840  -1.960  1.00  0.00           C  
ATOM   1886  CG  PRO B 120      89.660  34.870  -2.040  1.00  0.00           C  
ATOM   1887  CD  PRO B 120      90.070  33.740  -1.090  1.00  0.00           C  
ATOM   1888  HA  PRO B 120      92.450  35.660  -0.500  1.00  0.00           H  
ATOM   1889  HB1 PRO B 120      91.630  35.510  -2.660  1.00  0.00           H  
ATOM   1890  HB2 PRO B 120      90.550  36.880  -2.220  1.00  0.00           H  
ATOM   1891  HG1 PRO B 120      89.480  34.500  -3.070  1.00  0.00           H  
ATOM   1892  HG2 PRO B 120      88.740  35.360  -1.660  1.00  0.00           H  
ATOM   1893  HD1 PRO B 120      90.720  33.010  -1.620  1.00  0.00           H  
ATOM   1894  HD2 PRO B 120      89.180  33.220  -0.680  1.00  0.00           H  
ATOM   1895  N   GLN B 121      91.960  37.630   0.880  1.00  0.00           N  
ATOM   1896  CA  GLN B 121      91.760  38.720   1.810  1.00  0.00           C  
ATOM   1897  C   GLN B 121      91.550  40.030   1.070  1.00  0.00           C  
ATOM   1898  O   GLN B 121      91.740  40.130  -0.140  1.00  0.00           O  
ATOM   1899  CB  GLN B 121      92.940  38.850   2.800  1.00  0.00           C  
ATOM   1900  CG  GLN B 121      93.180  37.570   3.640  1.00  0.00           C  
ATOM   1901  CD  GLN B 121      91.950  37.230   4.490  1.00  0.00           C  
ATOM   1902  NE2 GLN B 121      91.440  35.990   4.360  1.00  0.00           N  
ATOM   1903  OE1 GLN B 121      91.420  38.060   5.240  1.00  0.00           O  
ATOM   1904  HN  GLN B 121      92.910  37.470   0.610  1.00  0.00           H  
ATOM   1905  HA  GLN B 121      90.850  38.540   2.370  1.00  0.00           H  
ATOM   1906  HB1 GLN B 121      92.780  39.700   3.490  1.00  0.00           H  
ATOM   1907  HB2 GLN B 121      93.880  39.060   2.230  1.00  0.00           H  
ATOM   1908  HG1 GLN B 121      94.030  37.740   4.330  1.00  0.00           H  
ATOM   1909  HG2 GLN B 121      93.430  36.720   2.980  1.00  0.00           H  
ATOM   1910 1HE2 GLN B 121      90.630  35.770   4.890  1.00  0.00           H  
ATOM   1911 2HE2 GLN B 121      91.750  35.410   3.600  1.00  0.00           H  
ATOM   1912  N   ARG B 122      91.110  41.080   1.800  1.00  0.00           N  
ATOM   1913  CA  ARG B 122      90.720  42.350   1.220  1.00  0.00           C  
ATOM   1914  C   ARG B 122      91.820  43.070   0.400  1.00  0.00           C  
ATOM   1915  O   ARG B 122      93.000  42.980   0.760  1.00  0.00           O  
ATOM   1916  CB  ARG B 122      90.080  43.290   2.280  1.00  0.00           C  
ATOM   1917  CG  ARG B 122      91.010  44.190   3.120  1.00  0.00           C  
ATOM   1918  CD  ARG B 122      92.150  43.520   3.900  1.00  0.00           C  
ATOM   1919  NE  ARG B 122      92.740  44.540   4.840  1.00  0.00           N  
ATOM   1920  CZ  ARG B 122      93.610  45.500   4.500  1.00  0.00           C  
ATOM   1921  NH1 ARG B 122      93.930  45.770   3.240  1.00  0.00           N1+
ATOM   1922  NH2 ARG B 122      94.160  46.250   5.450  1.00  0.00           N  
ATOM   1923  HN  ARG B 122      90.980  40.990   2.780  1.00  0.00           H  
ATOM   1924  HA  ARG B 122      89.920  42.080   0.550  1.00  0.00           H  
ATOM   1925  HB1 ARG B 122      89.470  42.660   2.970  1.00  0.00           H  
ATOM   1926  HB2 ARG B 122      89.360  43.970   1.760  1.00  0.00           H  
ATOM   1927  HG1 ARG B 122      90.360  44.720   3.860  1.00  0.00           H  
ATOM   1928  HG2 ARG B 122      91.440  44.970   2.460  1.00  0.00           H  
ATOM   1929  HD1 ARG B 122      92.940  43.120   3.230  1.00  0.00           H  
ATOM   1930  HD2 ARG B 122      91.750  42.690   4.510  1.00  0.00           H  
ATOM   1931  HE  ARG B 122      92.550  44.440   5.820  1.00  0.00           H  
ATOM   1932 1HH1 ARG B 122      93.430  45.340   2.500  1.00  0.00           H  
ATOM   1933 2HH1 ARG B 122      94.360  46.670   3.080  1.00  0.00           H  
ATOM   1934 1HH2 ARG B 122      94.010  46.020   6.420  1.00  0.00           H  
ATOM   1935 2HH2 ARG B 122      95.010  46.750   5.220  1.00  0.00           H  
ATOM   1936  N   PRO B 123      91.520  43.760  -0.700  1.00  0.00           N  
ATOM   1937  CA  PRO B 123      92.480  44.580  -1.440  1.00  0.00           C  
ATOM   1938  C   PRO B 123      93.200  45.650  -0.630  1.00  0.00           C  
ATOM   1939  O   PRO B 123      92.840  45.940   0.510  1.00  0.00           O  
ATOM   1940  CB  PRO B 123      91.640  45.230  -2.550  1.00  0.00           C  
ATOM   1941  CG  PRO B 123      90.540  44.210  -2.810  1.00  0.00           C  
ATOM   1942  CD  PRO B 123      90.240  43.680  -1.410  1.00  0.00           C  
ATOM   1943  HA  PRO B 123      93.250  43.910  -1.810  1.00  0.00           H  
ATOM   1944  HB1 PRO B 123      92.240  45.440  -3.460  1.00  0.00           H  
ATOM   1945  HB2 PRO B 123      91.180  46.170  -2.190  1.00  0.00           H  
ATOM   1946  HG1 PRO B 123      90.930  43.380  -3.440  1.00  0.00           H  
ATOM   1947  HG2 PRO B 123      89.650  44.660  -3.290  1.00  0.00           H  
ATOM   1948  HD1 PRO B 123      89.860  42.630  -1.460  1.00  0.00           H  
ATOM   1949  HD2 PRO B 123      89.510  44.330  -0.880  1.00  0.00           H  
ATOM   1950  N   VAL B 124      94.220  46.290  -1.240  1.00  0.00           N  
ATOM   1951  CA  VAL B 124      94.850  47.490  -0.700  1.00  0.00           C  
ATOM   1952  C   VAL B 124      93.870  48.660  -0.610  1.00  0.00           C  
ATOM   1953  O   VAL B 124      93.780  49.350   0.400  1.00  0.00           O  
ATOM   1954  CB  VAL B 124      96.060  47.870  -1.550  1.00  0.00           C  
ATOM   1955  CG1 VAL B 124      96.750  49.140  -0.990  1.00  0.00           C  
ATOM   1956  CG2 VAL B 124      97.070  46.700  -1.540  1.00  0.00           C  
ATOM   1957  HN  VAL B 124      94.580  45.960  -2.100  1.00  0.00           H  
ATOM   1958  HA  VAL B 124      95.180  47.270   0.300  1.00  0.00           H  
ATOM   1959  HB  VAL B 124      95.750  48.070  -2.600  1.00  0.00           H  
ATOM   1960 1HG1 VAL B 124      96.110  50.030  -1.060  1.00  0.00           H  
ATOM   1961 2HG1 VAL B 124      97.040  49.000   0.070  1.00  0.00           H  
ATOM   1962 3HG1 VAL B 124      97.680  49.340  -1.570  1.00  0.00           H  
ATOM   1963 1HG2 VAL B 124      96.650  45.790  -2.010  1.00  0.00           H  
ATOM   1964 2HG2 VAL B 124      97.370  46.460  -0.500  1.00  0.00           H  
ATOM   1965 3HG2 VAL B 124      97.980  46.990  -2.110  1.00  0.00           H  
ATOM   1966  N   VAL B 125      93.050  48.860  -1.670  1.00  0.00           N  
ATOM   1967  CA  VAL B 125      92.050  49.910  -1.740  1.00  0.00           C  
ATOM   1968  C   VAL B 125      90.710  49.270  -2.070  1.00  0.00           C  
ATOM   1969  O   VAL B 125      90.590  48.530  -3.040  1.00  0.00           O  
ATOM   1970  CB  VAL B 125      92.390  50.960  -2.790  1.00  0.00           C  
ATOM   1971  CG1 VAL B 125      91.280  52.010  -2.920  1.00  0.00           C  
ATOM   1972  CG2 VAL B 125      93.710  51.640  -2.370  1.00  0.00           C  
ATOM   1973  HN  VAL B 125      93.130  48.280  -2.470  1.00  0.00           H  
ATOM   1974  HA  VAL B 125      91.950  50.400  -0.770  1.00  0.00           H  
ATOM   1975  HB  VAL B 125      92.550  50.470  -3.780  1.00  0.00           H  
ATOM   1976 1HG1 VAL B 125      90.360  51.580  -3.380  1.00  0.00           H  
ATOM   1977 2HG1 VAL B 125      91.010  52.430  -1.930  1.00  0.00           H  
ATOM   1978 3HG1 VAL B 125      91.620  52.850  -3.570  1.00  0.00           H  
ATOM   1979 1HG2 VAL B 125      93.930  52.480  -3.060  1.00  0.00           H  
ATOM   1980 2HG2 VAL B 125      94.560  50.940  -2.420  1.00  0.00           H  
ATOM   1981 3HG2 VAL B 125      93.640  52.050  -1.340  1.00  0.00           H  
ATOM   1982  N   PHE B 126      89.660  49.520  -1.260  1.00  0.00           N  
ATOM   1983  CA  PHE B 126      88.390  48.860  -1.410  1.00  0.00           C  
ATOM   1984  C   PHE B 126      87.270  49.670  -0.760  1.00  0.00           C  
ATOM   1985  O   PHE B 126      87.510  50.540   0.080  1.00  0.00           O  
ATOM   1986  CB  PHE B 126      88.400  47.400  -0.850  1.00  0.00           C  
ATOM   1987  CG  PHE B 126      88.760  47.350   0.620  1.00  0.00           C  
ATOM   1988  CD1 PHE B 126      87.750  47.200   1.590  1.00  0.00           C  
ATOM   1989  CD2 PHE B 126      90.090  47.480   1.040  1.00  0.00           C  
ATOM   1990  CE1 PHE B 126      88.080  47.190   2.950  1.00  0.00           C  
ATOM   1991  CE2 PHE B 126      90.420  47.500   2.400  1.00  0.00           C  
ATOM   1992  CZ  PHE B 126      89.410  47.340   3.360  1.00  0.00           C  
ATOM   1993  HN  PHE B 126      89.740  50.140  -0.480  1.00  0.00           H  
ATOM   1994  HA  PHE B 126      88.150  48.820  -2.470  1.00  0.00           H  
ATOM   1995  HB1 PHE B 126      89.170  46.810  -1.390  1.00  0.00           H  
ATOM   1996  HB2 PHE B 126      87.420  46.900  -0.990  1.00  0.00           H  
ATOM   1997  HD1 PHE B 126      86.720  47.090   1.290  1.00  0.00           H  
ATOM   1998  HD2 PHE B 126      90.880  47.590   0.310  1.00  0.00           H  
ATOM   1999  HE1 PHE B 126      87.300  47.040   3.690  1.00  0.00           H  
ATOM   2000  HE2 PHE B 126      91.450  47.610   2.710  1.00  0.00           H  
ATOM   2001  HZ  PHE B 126      89.670  47.320   4.400  1.00  0.00           H  
ATOM   2002  N   VAL B 127      86.010  49.410  -1.160  1.00  0.00           N  
ATOM   2003  CA  VAL B 127      84.830  50.020  -0.560  1.00  0.00           C  
ATOM   2004  C   VAL B 127      83.920  48.890  -0.150  1.00  0.00           C  
ATOM   2005  O   VAL B 127      83.660  47.960  -0.930  1.00  0.00           O  
ATOM   2006  CB  VAL B 127      84.080  50.950  -1.510  1.00  0.00           C  
ATOM   2007  CG1 VAL B 127      82.850  51.560  -0.800  1.00  0.00           C  
ATOM   2008  CG2 VAL B 127      85.000  52.090  -1.970  1.00  0.00           C  
ATOM   2009  HN  VAL B 127      85.820  48.720  -1.850  1.00  0.00           H  
ATOM   2010  HA  VAL B 127      85.100  50.560   0.330  1.00  0.00           H  
ATOM   2011  HB  VAL B 127      83.740  50.390  -2.410  1.00  0.00           H  
ATOM   2012 1HG1 VAL B 127      82.090  50.790  -0.550  1.00  0.00           H  
ATOM   2013 2HG1 VAL B 127      83.150  52.090   0.130  1.00  0.00           H  
ATOM   2014 3HG1 VAL B 127      82.360  52.300  -1.470  1.00  0.00           H  
ATOM   2015 1HG2 VAL B 127      85.380  52.660  -1.090  1.00  0.00           H  
ATOM   2016 2HG2 VAL B 127      84.460  52.790  -2.630  1.00  0.00           H  
ATOM   2017 3HG2 VAL B 127      85.870  51.690  -2.530  1.00  0.00           H  
ATOM   2018  N   THR B 128      83.410  48.930   1.090  1.00  0.00           N  
ATOM   2019  CA  THR B 128      82.430  47.990   1.610  1.00  0.00           C  
ATOM   2020  C   THR B 128      81.050  48.290   1.040  1.00  0.00           C  
ATOM   2021  O   THR B 128      80.520  49.380   1.230  1.00  0.00           O  
ATOM   2022  CB  THR B 128      82.290  48.070   3.130  1.00  0.00           C  
ATOM   2023  CG2 THR B 128      81.560  46.850   3.700  1.00  0.00           C  
ATOM   2024  OG1 THR B 128      83.560  48.150   3.760  1.00  0.00           O  
ATOM   2025  HN  THR B 128      83.660  49.670   1.720  1.00  0.00           H  
ATOM   2026  HA  THR B 128      82.720  46.990   1.320  1.00  0.00           H  
ATOM   2027  HB  THR B 128      81.740  49.000   3.410  1.00  0.00           H  
ATOM   2028  HG1 THR B 128      83.950  47.240   3.760  1.00  0.00           H  
ATOM   2029 1HG2 THR B 128      80.540  46.780   3.290  1.00  0.00           H  
ATOM   2030 2HG2 THR B 128      81.490  46.940   4.810  1.00  0.00           H  
ATOM   2031 3HG2 THR B 128      82.110  45.920   3.470  1.00  0.00           H  
ATOM   2032  N   ARG B 129      80.400  47.360   0.310  1.00  0.00           N  
ATOM   2033  CA  ARG B 129      79.050  47.580  -0.170  1.00  0.00           C  
ATOM   2034  C   ARG B 129      78.020  47.290   0.920  1.00  0.00           C  
ATOM   2035  O   ARG B 129      77.460  46.200   1.010  1.00  0.00           O  
ATOM   2036  CB  ARG B 129      78.730  46.770  -1.450  1.00  0.00           C  
ATOM   2037  CG  ARG B 129      79.720  47.030  -2.610  1.00  0.00           C  
ATOM   2038  CD  ARG B 129      79.110  46.750  -3.980  1.00  0.00           C  
ATOM   2039  NE  ARG B 129      80.200  46.680  -5.000  1.00  0.00           N  
ATOM   2040  CZ  ARG B 129      80.050  46.030  -6.160  1.00  0.00           C  
ATOM   2041  NH1 ARG B 129      78.840  45.840  -6.690  1.00  0.00           N1+
ATOM   2042  NH2 ARG B 129      81.130  45.560  -6.770  1.00  0.00           N  
ATOM   2043  HN  ARG B 129      80.830  46.470   0.090  1.00  0.00           H  
ATOM   2044  HA  ARG B 129      78.950  48.620  -0.440  1.00  0.00           H  
ATOM   2045  HB1 ARG B 129      77.710  47.050  -1.790  1.00  0.00           H  
ATOM   2046  HB2 ARG B 129      78.730  45.680  -1.220  1.00  0.00           H  
ATOM   2047  HG1 ARG B 129      80.620  46.390  -2.440  1.00  0.00           H  
ATOM   2048  HG2 ARG B 129      80.050  48.090  -2.590  1.00  0.00           H  
ATOM   2049  HD1 ARG B 129      78.400  47.560  -4.260  1.00  0.00           H  
ATOM   2050  HD2 ARG B 129      78.570  45.770  -3.960  1.00  0.00           H  
ATOM   2051  HE  ARG B 129      81.170  46.750  -4.700  1.00  0.00           H  
ATOM   2052 1HH1 ARG B 129      78.100  46.440  -6.390  1.00  0.00           H  
ATOM   2053 2HH1 ARG B 129      78.760  45.290  -7.530  1.00  0.00           H  
ATOM   2054 1HH2 ARG B 129      82.010  45.700  -6.310  1.00  0.00           H  
ATOM   2055 2HH2 ARG B 129      81.060  44.900  -7.520  1.00  0.00           H  
ATOM   2056  N   LYS B 130      77.770  48.290   1.780  1.00  0.00           N  
ATOM   2057  CA  LYS B 130      77.080  48.170   3.060  1.00  0.00           C  
ATOM   2058  C   LYS B 130      75.670  47.590   3.010  1.00  0.00           C  
ATOM   2059  O   LYS B 130      75.290  46.830   3.900  1.00  0.00           O  
ATOM   2060  CB  LYS B 130      77.140  49.520   3.810  1.00  0.00           C  
ATOM   2061  CG  LYS B 130      78.600  49.930   4.100  1.00  0.00           C  
ATOM   2062  CD  LYS B 130      78.770  51.230   4.910  1.00  0.00           C  
ATOM   2063  CE  LYS B 130      80.260  51.600   5.010  1.00  0.00           C  
ATOM   2064  NZ  LYS B 130      80.490  52.850   5.760  1.00  0.00           N1+
ATOM   2065  HN  LYS B 130      78.260  49.150   1.650  1.00  0.00           H  
ATOM   2066  HA  LYS B 130      77.650  47.460   3.640  1.00  0.00           H  
ATOM   2067  HB1 LYS B 130      76.600  49.430   4.780  1.00  0.00           H  
ATOM   2068  HB2 LYS B 130      76.630  50.310   3.220  1.00  0.00           H  
ATOM   2069  HG1 LYS B 130      79.140  50.060   3.130  1.00  0.00           H  
ATOM   2070  HG2 LYS B 130      79.100  49.100   4.650  1.00  0.00           H  
ATOM   2071  HD1 LYS B 130      78.330  51.100   5.920  1.00  0.00           H  
ATOM   2072  HD2 LYS B 130      78.220  52.040   4.390  1.00  0.00           H  
ATOM   2073  HE1 LYS B 130      80.680  51.720   3.990  1.00  0.00           H  
ATOM   2074  HE2 LYS B 130      80.820  50.790   5.530  1.00  0.00           H  
ATOM   2075  HZ1 LYS B 130      81.530  53.040   5.760  1.00  0.00           H  
ATOM   2076  HZ2 LYS B 130      80.200  52.720   6.770  1.00  0.00           H  
ATOM   2077  HZ3 LYS B 130      80.000  53.660   5.350  1.00  0.00           H  
ATOM   2078  N   LYS B 131      74.890  47.860   1.940  1.00  0.00           N  
ATOM   2079  CA  LYS B 131      73.590  47.220   1.700  1.00  0.00           C  
ATOM   2080  C   LYS B 131      73.680  45.690   1.670  1.00  0.00           C  
ATOM   2081  O   LYS B 131      72.880  44.970   2.280  1.00  0.00           O  
ATOM   2082  CB  LYS B 131      73.010  47.640   0.320  1.00  0.00           C  
ATOM   2083  CG  LYS B 131      72.840  49.150   0.070  1.00  0.00           C  
ATOM   2084  CD  LYS B 131      72.120  49.410  -1.270  1.00  0.00           C  
ATOM   2085  CE  LYS B 131      72.020  50.890  -1.660  1.00  0.00           C  
ATOM   2086  NZ  LYS B 131      71.220  51.080  -2.880  1.00  0.00           N1+
ATOM   2087  HN  LYS B 131      75.190  48.510   1.250  1.00  0.00           H  
ATOM   2088  HA  LYS B 131      72.920  47.510   2.500  1.00  0.00           H  
ATOM   2089  HB1 LYS B 131      72.000  47.180   0.220  1.00  0.00           H  
ATOM   2090  HB2 LYS B 131      73.640  47.240  -0.500  1.00  0.00           H  
ATOM   2091  HG1 LYS B 131      73.830  49.640   0.060  1.00  0.00           H  
ATOM   2092  HG2 LYS B 131      72.240  49.590   0.900  1.00  0.00           H  
ATOM   2093  HD1 LYS B 131      71.090  48.980  -1.200  1.00  0.00           H  
ATOM   2094  HD2 LYS B 131      72.650  48.860  -2.080  1.00  0.00           H  
ATOM   2095  HE1 LYS B 131      73.040  51.300  -1.840  1.00  0.00           H  
ATOM   2096  HE2 LYS B 131      71.540  51.480  -0.840  1.00  0.00           H  
ATOM   2097  HZ1 LYS B 131      70.190  51.020  -2.680  1.00  0.00           H  
ATOM   2098  HZ2 LYS B 131      71.450  50.370  -3.630  1.00  0.00           H  
ATOM   2099  HZ3 LYS B 131      71.400  52.020  -3.310  1.00  0.00           H  
ATOM   2100  N   LEU B 132      74.700  45.170   0.980  1.00  0.00           N  
ATOM   2101  CA  LEU B 132      74.890  43.750   0.780  1.00  0.00           C  
ATOM   2102  C   LEU B 132      75.440  43.050   2.000  1.00  0.00           C  
ATOM   2103  O   LEU B 132      75.170  41.870   2.210  1.00  0.00           O  
ATOM   2104  CB  LEU B 132      75.790  43.490  -0.450  1.00  0.00           C  
ATOM   2105  CG  LEU B 132      75.190  44.040  -1.760  1.00  0.00           C  
ATOM   2106  CD1 LEU B 132      76.160  43.830  -2.940  1.00  0.00           C  
ATOM   2107  CD2 LEU B 132      73.840  43.400  -2.090  1.00  0.00           C  
ATOM   2108  HN  LEU B 132      75.400  45.760   0.590  1.00  0.00           H  
ATOM   2109  HA  LEU B 132      73.920  43.300   0.610  1.00  0.00           H  
ATOM   2110  HB1 LEU B 132      75.940  42.390  -0.570  1.00  0.00           H  
ATOM   2111  HB2 LEU B 132      76.780  43.950  -0.280  1.00  0.00           H  
ATOM   2112  HG  LEU B 132      75.040  45.130  -1.650  1.00  0.00           H  
ATOM   2113 1HD1 LEU B 132      77.140  44.300  -2.720  1.00  0.00           H  
ATOM   2114 2HD1 LEU B 132      75.740  44.270  -3.860  1.00  0.00           H  
ATOM   2115 3HD1 LEU B 132      76.320  42.740  -3.110  1.00  0.00           H  
ATOM   2116 1HD2 LEU B 132      73.940  42.300  -2.190  1.00  0.00           H  
ATOM   2117 2HD2 LEU B 132      73.080  43.630  -1.320  1.00  0.00           H  
ATOM   2118 3HD2 LEU B 132      73.450  43.800  -3.050  1.00  0.00           H  
ATOM   2119  N   VAL B 133      76.190  43.760   2.870  1.00  0.00           N  
ATOM   2120  CA  VAL B 133      76.690  43.200   4.120  1.00  0.00           C  
ATOM   2121  C   VAL B 133      75.570  42.790   5.060  1.00  0.00           C  
ATOM   2122  O   VAL B 133      75.550  41.670   5.570  1.00  0.00           O  
ATOM   2123  CB  VAL B 133      77.640  44.160   4.830  1.00  0.00           C  
ATOM   2124  CG1 VAL B 133      78.190  43.520   6.130  1.00  0.00           C  
ATOM   2125  CG2 VAL B 133      78.820  44.470   3.900  1.00  0.00           C  
ATOM   2126  HN  VAL B 133      76.410  44.710   2.680  1.00  0.00           H  
ATOM   2127  HA  VAL B 133      77.240  42.300   3.880  1.00  0.00           H  
ATOM   2128  HB  VAL B 133      77.110  45.110   5.090  1.00  0.00           H  
ATOM   2129 1HG1 VAL B 133      78.670  42.540   5.900  1.00  0.00           H  
ATOM   2130 2HG1 VAL B 133      78.960  44.190   6.570  1.00  0.00           H  
ATOM   2131 3HG1 VAL B 133      77.390  43.370   6.880  1.00  0.00           H  
ATOM   2132 1HG2 VAL B 133      78.500  45.020   2.990  1.00  0.00           H  
ATOM   2133 2HG2 VAL B 133      79.330  43.540   3.590  1.00  0.00           H  
ATOM   2134 3HG2 VAL B 133      79.560  45.100   4.440  1.00  0.00           H  
ATOM   2135  N   ASN B 134      74.550  43.650   5.260  1.00  0.00           N  
ATOM   2136  CA  ASN B 134      73.360  43.250   6.000  1.00  0.00           C  
ATOM   2137  C   ASN B 134      72.580  42.140   5.310  1.00  0.00           C  
ATOM   2138  O   ASN B 134      72.210  41.150   5.920  1.00  0.00           O  
ATOM   2139  CB  ASN B 134      72.380  44.440   6.220  1.00  0.00           C  
ATOM   2140  CG  ASN B 134      73.040  45.590   6.950  1.00  0.00           C  
ATOM   2141  ND2 ASN B 134      73.270  45.450   8.280  1.00  0.00           N  
ATOM   2142  OD1 ASN B 134      73.320  46.630   6.350  1.00  0.00           O  
ATOM   2143  HN  ASN B 134      74.570  44.570   4.850  1.00  0.00           H  
ATOM   2144  HA  ASN B 134      73.680  42.860   6.960  1.00  0.00           H  
ATOM   2145  HB1 ASN B 134      71.490  44.110   6.790  1.00  0.00           H  
ATOM   2146  HB2 ASN B 134      72.040  44.830   5.230  1.00  0.00           H  
ATOM   2147 1HD2 ASN B 134      73.030  44.610   8.760  1.00  0.00           H  
ATOM   2148 2HD2 ASN B 134      73.590  46.260   8.770  1.00  0.00           H  
ATOM   2149  N   ALA B 135      72.360  42.270   3.980  1.00  0.00           N  
ATOM   2150  CA  ALA B 135      71.570  41.340   3.210  1.00  0.00           C  
ATOM   2151  C   ALA B 135      72.100  39.910   3.170  1.00  0.00           C  
ATOM   2152  O   ALA B 135      71.370  38.950   3.410  1.00  0.00           O  
ATOM   2153  CB  ALA B 135      71.480  41.870   1.770  1.00  0.00           C  
ATOM   2154  HN  ALA B 135      72.680  43.090   3.500  1.00  0.00           H  
ATOM   2155  HA  ALA B 135      70.590  41.290   3.650  1.00  0.00           H  
ATOM   2156  HB1 ALA B 135      70.840  41.230   1.140  1.00  0.00           H  
ATOM   2157  HB2 ALA B 135      72.490  41.930   1.310  1.00  0.00           H  
ATOM   2158  HB3 ALA B 135      71.050  42.900   1.780  1.00  0.00           H  
ATOM   2159  N   ILE B 136      73.410  39.730   2.890  1.00  0.00           N  
ATOM   2160  CA  ILE B 136      74.050  38.430   2.830  1.00  0.00           C  
ATOM   2161  C   ILE B 136      74.090  37.760   4.200  1.00  0.00           C  
ATOM   2162  O   ILE B 136      73.730  36.590   4.340  1.00  0.00           O  
ATOM   2163  CB  ILE B 136      75.420  38.520   2.160  1.00  0.00           C  
ATOM   2164  CG1 ILE B 136      75.240  39.000   0.690  1.00  0.00           C  
ATOM   2165  CG2 ILE B 136      76.170  37.170   2.210  1.00  0.00           C  
ATOM   2166  CD  ILE B 136      76.560  39.360  -0.000  1.00  0.00           C  
ATOM   2167  HN  ILE B 136      74.010  40.530   2.720  1.00  0.00           H  
ATOM   2168  HA  ILE B 136      73.430  37.780   2.210  1.00  0.00           H  
ATOM   2169  HB  ILE B 136      76.030  39.290   2.700  1.00  0.00           H  
ATOM   2170 1HG1 ILE B 136      74.590  39.900   0.670  1.00  0.00           H  
ATOM   2171 2HG1 ILE B 136      74.730  38.190   0.120  1.00  0.00           H  
ATOM   2172 1HG2 ILE B 136      76.360  36.840   3.250  1.00  0.00           H  
ATOM   2173 2HG2 ILE B 136      77.150  37.250   1.710  1.00  0.00           H  
ATOM   2174 3HG2 ILE B 136      75.580  36.380   1.690  1.00  0.00           H  
ATOM   2175  HD1 ILE B 136      77.120  40.120   0.590  1.00  0.00           H  
ATOM   2176  HD2 ILE B 136      76.370  39.790  -1.010  1.00  0.00           H  
ATOM   2177  HD3 ILE B 136      77.200  38.470  -0.120  1.00  0.00           H  
ATOM   2178  N   GLN B 137      74.460  38.500   5.260  1.00  0.00           N  
ATOM   2179  CA  GLN B 137      74.460  37.990   6.620  1.00  0.00           C  
ATOM   2180  C   GLN B 137      73.070  37.570   7.120  1.00  0.00           C  
ATOM   2181  O   GLN B 137      72.900  36.510   7.710  1.00  0.00           O  
ATOM   2182  CB  GLN B 137      75.130  38.990   7.600  1.00  0.00           C  
ATOM   2183  CG  GLN B 137      76.650  39.180   7.310  1.00  0.00           C  
ATOM   2184  CD  GLN B 137      77.310  40.210   8.220  1.00  0.00           C  
ATOM   2185  NE2 GLN B 137      78.620  40.470   7.960  1.00  0.00           N  
ATOM   2186  OE1 GLN B 137      76.730  40.790   9.150  1.00  0.00           O  
ATOM   2187  HN  GLN B 137      74.730  39.460   5.150  1.00  0.00           H  
ATOM   2188  HA  GLN B 137      75.050  37.080   6.630  1.00  0.00           H  
ATOM   2189  HB1 GLN B 137      75.020  38.630   8.640  1.00  0.00           H  
ATOM   2190  HB2 GLN B 137      74.620  39.980   7.510  1.00  0.00           H  
ATOM   2191  HG1 GLN B 137      76.790  39.510   6.260  1.00  0.00           H  
ATOM   2192  HG2 GLN B 137      77.170  38.210   7.440  1.00  0.00           H  
ATOM   2193 1HE2 GLN B 137      79.080  41.170   8.510  1.00  0.00           H  
ATOM   2194 2HE2 GLN B 137      79.090  40.010   7.200  1.00  0.00           H  
ATOM   2195  N   GLN B 138      72.010  38.370   6.830  1.00  0.00           N  
ATOM   2196  CA  GLN B 138      70.630  37.970   7.110  1.00  0.00           C  
ATOM   2197  C   GLN B 138      70.180  36.720   6.350  1.00  0.00           C  
ATOM   2198  O   GLN B 138      69.630  35.800   6.940  1.00  0.00           O  
ATOM   2199  CB  GLN B 138      69.650  39.100   6.720  1.00  0.00           C  
ATOM   2200  CG  GLN B 138      69.650  40.320   7.670  1.00  0.00           C  
ATOM   2201  CD  GLN B 138      68.750  41.410   7.100  1.00  0.00           C  
ATOM   2202  NE2 GLN B 138      68.740  42.600   7.740  1.00  0.00           N  
ATOM   2203  OE1 GLN B 138      68.060  41.220   6.090  1.00  0.00           O  
ATOM   2204  HN  GLN B 138      72.140  39.260   6.380  1.00  0.00           H  
ATOM   2205  HA  GLN B 138      70.540  37.760   8.160  1.00  0.00           H  
ATOM   2206  HB1 GLN B 138      68.610  38.700   6.710  1.00  0.00           H  
ATOM   2207  HB2 GLN B 138      69.890  39.440   5.690  1.00  0.00           H  
ATOM   2208  HG1 GLN B 138      70.670  40.730   7.790  1.00  0.00           H  
ATOM   2209  HG2 GLN B 138      69.250  40.020   8.670  1.00  0.00           H  
ATOM   2210 1HE2 GLN B 138      68.120  43.320   7.400  1.00  0.00           H  
ATOM   2211 2HE2 GLN B 138      69.300  42.760   8.550  1.00  0.00           H  
ATOM   2212  N   LYS B 139      70.420  36.640   5.030  1.00  0.00           N  
ATOM   2213  CA  LYS B 139      69.990  35.510   4.220  1.00  0.00           C  
ATOM   2214  C   LYS B 139      70.710  34.200   4.530  1.00  0.00           C  
ATOM   2215  O   LYS B 139      70.080  33.150   4.630  1.00  0.00           O  
ATOM   2216  CB  LYS B 139      70.050  35.890   2.720  1.00  0.00           C  
ATOM   2217  CG  LYS B 139      68.950  36.900   2.350  1.00  0.00           C  
ATOM   2218  CD  LYS B 139      69.290  37.690   1.080  1.00  0.00           C  
ATOM   2219  CE  LYS B 139      68.240  38.720   0.670  1.00  0.00           C  
ATOM   2220  NZ  LYS B 139      68.830  39.690  -0.270  1.00  0.00           N1+
ATOM   2221  HN  LYS B 139      70.870  37.400   4.550  1.00  0.00           H  
ATOM   2222  HA  LYS B 139      68.950  35.320   4.450  1.00  0.00           H  
ATOM   2223  HB1 LYS B 139      69.930  34.980   2.080  1.00  0.00           H  
ATOM   2224  HB2 LYS B 139      71.050  36.320   2.510  1.00  0.00           H  
ATOM   2225  HG1 LYS B 139      68.840  37.640   3.180  1.00  0.00           H  
ATOM   2226  HG2 LYS B 139      67.980  36.370   2.230  1.00  0.00           H  
ATOM   2227  HD1 LYS B 139      69.440  36.980   0.240  1.00  0.00           H  
ATOM   2228  HD2 LYS B 139      70.270  38.200   1.270  1.00  0.00           H  
ATOM   2229  HE1 LYS B 139      67.880  39.280   1.560  1.00  0.00           H  
ATOM   2230  HE2 LYS B 139      67.370  38.230   0.170  1.00  0.00           H  
ATOM   2231  HZ1 LYS B 139      68.260  39.840  -1.140  1.00  0.00           H  
ATOM   2232  HZ2 LYS B 139      69.810  39.440  -0.540  1.00  0.00           H  
ATOM   2233  HZ3 LYS B 139      68.840  40.630   0.220  1.00  0.00           H  
ATOM   2234  N   LEU B 140      72.040  34.230   4.780  1.00  0.00           N  
ATOM   2235  CA  LEU B 140      72.790  33.080   5.260  1.00  0.00           C  
ATOM   2236  C   LEU B 140      72.330  32.600   6.640  1.00  0.00           C  
ATOM   2237  O   LEU B 140      72.300  31.410   6.930  1.00  0.00           O  
ATOM   2238  CB  LEU B 140      74.320  33.360   5.300  1.00  0.00           C  
ATOM   2239  CG  LEU B 140      75.090  32.960   4.030  1.00  0.00           C  
ATOM   2240  CD1 LEU B 140      74.570  33.640   2.750  1.00  0.00           C  
ATOM   2241  CD2 LEU B 140      76.580  33.270   4.210  1.00  0.00           C  
ATOM   2242  HN  LEU B 140      72.570  35.080   4.650  1.00  0.00           H  
ATOM   2243  HA  LEU B 140      72.610  32.250   4.590  1.00  0.00           H  
ATOM   2244  HB1 LEU B 140      74.790  32.800   6.140  1.00  0.00           H  
ATOM   2245  HB2 LEU B 140      74.480  34.440   5.510  1.00  0.00           H  
ATOM   2246  HG  LEU B 140      74.980  31.860   3.900  1.00  0.00           H  
ATOM   2247 1HD1 LEU B 140      73.520  33.330   2.530  1.00  0.00           H  
ATOM   2248 2HD1 LEU B 140      75.200  33.360   1.880  1.00  0.00           H  
ATOM   2249 3HD1 LEU B 140      74.590  34.740   2.870  1.00  0.00           H  
ATOM   2250 1HD2 LEU B 140      76.730  34.360   4.340  1.00  0.00           H  
ATOM   2251 2HD2 LEU B 140      76.990  32.750   5.100  1.00  0.00           H  
ATOM   2252 3HD2 LEU B 140      77.160  32.950   3.320  1.00  0.00           H  
ATOM   2253  N   SER B 141      71.890  33.530   7.510  1.00  0.00           N  
ATOM   2254  CA  SER B 141      71.410  33.180   8.850  1.00  0.00           C  
ATOM   2255  C   SER B 141      70.140  32.330   8.870  1.00  0.00           C  
ATOM   2256  O   SER B 141      69.830  31.700   9.880  1.00  0.00           O  
ATOM   2257  CB  SER B 141      71.230  34.430   9.770  1.00  0.00           C  
ATOM   2258  OG  SER B 141      70.040  35.180   9.490  1.00  0.00           O  
ATOM   2259  HN  SER B 141      71.940  34.500   7.280  1.00  0.00           H  
ATOM   2260  HA  SER B 141      72.180  32.580   9.310  1.00  0.00           H  
ATOM   2261  HB1 SER B 141      72.120  35.090   9.660  1.00  0.00           H  
ATOM   2262  HB2 SER B 141      71.190  34.100  10.830  1.00  0.00           H  
ATOM   2263  HG1 SER B 141      70.040  35.400   8.540  1.00  0.00           H  
ATOM   2264  N   LYS B 142      69.400  32.250   7.750  1.00  0.00           N  
ATOM   2265  CA  LYS B 142      68.190  31.440   7.620  1.00  0.00           C  
ATOM   2266  C   LYS B 142      68.440  29.940   7.480  1.00  0.00           C  
ATOM   2267  O   LYS B 142      67.520  29.150   7.660  1.00  0.00           O  
ATOM   2268  CB  LYS B 142      67.340  31.900   6.410  1.00  0.00           C  
ATOM   2269  CG  LYS B 142      66.790  33.330   6.540  1.00  0.00           C  
ATOM   2270  CD  LYS B 142      65.630  33.600   5.560  1.00  0.00           C  
ATOM   2271  CE  LYS B 142      64.860  34.900   5.850  1.00  0.00           C  
ATOM   2272  NZ  LYS B 142      63.630  34.980   5.060  1.00  0.00           N1+
ATOM   2273  HN  LYS B 142      69.660  32.760   6.930  1.00  0.00           H  
ATOM   2274  HA  LYS B 142      67.600  31.570   8.510  1.00  0.00           H  
ATOM   2275  HB1 LYS B 142      66.470  31.210   6.310  1.00  0.00           H  
ATOM   2276  HB2 LYS B 142      67.940  31.820   5.470  1.00  0.00           H  
ATOM   2277  HG1 LYS B 142      67.610  34.070   6.400  1.00  0.00           H  
ATOM   2278  HG2 LYS B 142      66.400  33.450   7.580  1.00  0.00           H  
ATOM   2279  HD1 LYS B 142      64.930  32.750   5.640  1.00  0.00           H  
ATOM   2280  HD2 LYS B 142      66.030  33.610   4.510  1.00  0.00           H  
ATOM   2281  HE1 LYS B 142      65.490  35.790   5.650  1.00  0.00           H  
ATOM   2282  HE2 LYS B 142      64.560  34.890   6.920  1.00  0.00           H  
ATOM   2283  HZ1 LYS B 142      63.020  34.150   5.230  1.00  0.00           H  
ATOM   2284  HZ2 LYS B 142      63.830  35.010   4.030  1.00  0.00           H  
ATOM   2285  HZ3 LYS B 142      63.060  35.850   5.270  1.00  0.00           H  
ATOM   2286  N   LEU B 143      69.690  29.490   7.200  1.00  0.00           N  
ATOM   2287  CA  LEU B 143      70.010  28.090   6.900  1.00  0.00           C  
ATOM   2288  C   LEU B 143      69.650  27.070   7.990  1.00  0.00           C  
ATOM   2289  O   LEU B 143      69.150  25.990   7.670  1.00  0.00           O  
ATOM   2290  CB  LEU B 143      71.520  27.950   6.600  1.00  0.00           C  
ATOM   2291  CG  LEU B 143      71.930  28.440   5.190  1.00  0.00           C  
ATOM   2292  CD1 LEU B 143      73.440  28.710   5.120  1.00  0.00           C  
ATOM   2293  CD2 LEU B 143      71.540  27.420   4.110  1.00  0.00           C  
ATOM   2294  HN  LEU B 143      70.430  30.140   7.060  1.00  0.00           H  
ATOM   2295  HA  LEU B 143      69.440  27.800   6.030  1.00  0.00           H  
ATOM   2296  HB1 LEU B 143      71.840  26.890   6.660  1.00  0.00           H  
ATOM   2297  HB2 LEU B 143      72.090  28.530   7.360  1.00  0.00           H  
ATOM   2298  HG  LEU B 143      71.410  29.410   4.980  1.00  0.00           H  
ATOM   2299 1HD1 LEU B 143      73.740  29.480   5.870  1.00  0.00           H  
ATOM   2300 2HD1 LEU B 143      73.720  29.080   4.110  1.00  0.00           H  
ATOM   2301 3HD1 LEU B 143      74.010  27.780   5.320  1.00  0.00           H  
ATOM   2302 1HD2 LEU B 143      72.050  26.450   4.290  1.00  0.00           H  
ATOM   2303 2HD2 LEU B 143      70.440  27.240   4.120  1.00  0.00           H  
ATOM   2304 3HD2 LEU B 143      71.830  27.790   3.110  1.00  0.00           H  
ATOM   2305  N   LYS B 144      69.910  27.370   9.280  1.00  0.00           N  
ATOM   2306  CA  LYS B 144      69.560  26.540  10.430  1.00  0.00           C  
ATOM   2307  C   LYS B 144      70.290  25.200  10.510  1.00  0.00           C  
ATOM   2308  O   LYS B 144      69.830  24.240  11.120  1.00  0.00           O  
ATOM   2309  CB  LYS B 144      68.020  26.300  10.570  1.00  0.00           C  
ATOM   2310  CG  LYS B 144      67.190  27.560  10.850  1.00  0.00           C  
ATOM   2311  CD  LYS B 144      65.690  27.310  10.650  1.00  0.00           C  
ATOM   2312  CE  LYS B 144      65.260  27.410   9.180  1.00  0.00           C  
ATOM   2313  NZ  LYS B 144      63.890  26.900   9.000  1.00  0.00           N1+
ATOM   2314  HN  LYS B 144      70.330  28.250   9.480  1.00  0.00           H  
ATOM   2315  HA  LYS B 144      69.870  27.080  11.310  1.00  0.00           H  
ATOM   2316  HB1 LYS B 144      67.820  25.590  11.400  1.00  0.00           H  
ATOM   2317  HB2 LYS B 144      67.660  25.810   9.640  1.00  0.00           H  
ATOM   2318  HG1 LYS B 144      67.510  28.400  10.190  1.00  0.00           H  
ATOM   2319  HG2 LYS B 144      67.370  27.860  11.910  1.00  0.00           H  
ATOM   2320  HD1 LYS B 144      65.110  28.060  11.240  1.00  0.00           H  
ATOM   2321  HD2 LYS B 144      65.450  26.300  11.060  1.00  0.00           H  
ATOM   2322  HE1 LYS B 144      65.940  26.810   8.540  1.00  0.00           H  
ATOM   2323  HE2 LYS B 144      65.300  28.470   8.850  1.00  0.00           H  
ATOM   2324  HZ1 LYS B 144      63.890  25.860   9.100  1.00  0.00           H  
ATOM   2325  HZ2 LYS B 144      63.540  27.160   8.040  1.00  0.00           H  
ATOM   2326  HZ3 LYS B 144      63.230  27.310   9.700  1.00  0.00           H  
ATOM   2327  N   GLY B 145      71.480  25.090   9.890  1.00  0.00           N  
ATOM   2328  CA  GLY B 145      72.220  23.820   9.820  1.00  0.00           C  
ATOM   2329  C   GLY B 145      71.700  22.840   8.790  1.00  0.00           C  
ATOM   2330  O   GLY B 145      72.180  21.710   8.670  1.00  0.00           O  
ATOM   2331  HN  GLY B 145      71.890  25.900   9.470  1.00  0.00           H  
ATOM   2332  HA1 GLY B 145      72.150  23.320  10.780  1.00  0.00           H  
ATOM   2333  HA2 GLY B 145      73.240  24.040   9.550  1.00  0.00           H  
ATOM   2334  N   GLU B 146      70.700  23.240   7.980  1.00  0.00           N  
ATOM   2335  CA  GLU B 146      70.140  22.430   6.910  1.00  0.00           C  
ATOM   2336  C   GLU B 146      70.910  22.680   5.600  1.00  0.00           C  
ATOM   2337  O   GLU B 146      71.630  23.680   5.520  1.00  0.00           O  
ATOM   2338  CB  GLU B 146      68.620  22.690   6.760  1.00  0.00           C  
ATOM   2339  CG  GLU B 146      67.840  22.420   8.070  1.00  0.00           C  
ATOM   2340  CD  GLU B 146      66.330  22.370   7.890  1.00  0.00           C  
ATOM   2341  OE1 GLU B 146      65.740  21.280   8.120  1.00  0.00           O  
ATOM   2342  OE2 GLU B 146      65.710  23.410   7.550  1.00  0.00           O1-
ATOM   2343  HN  GLU B 146      70.270  24.140   8.100  1.00  0.00           H  
ATOM   2344  HA  GLU B 146      70.260  21.400   7.190  1.00  0.00           H  
ATOM   2345  HB1 GLU B 146      68.210  22.030   5.960  1.00  0.00           H  
ATOM   2346  HB2 GLU B 146      68.460  23.740   6.440  1.00  0.00           H  
ATOM   2347  HG1 GLU B 146      68.070  23.190   8.830  1.00  0.00           H  
ATOM   2348  HG2 GLU B 146      68.160  21.430   8.480  1.00  0.00           H  
ATOM   2349  N   PRO B 147      70.850  21.810   4.600  1.00  0.00           N  
ATOM   2350  CA  PRO B 147      71.470  22.000   3.280  1.00  0.00           C  
ATOM   2351  C   PRO B 147      71.220  23.300   2.540  1.00  0.00           C  
ATOM   2352  O   PRO B 147      70.270  24.020   2.830  1.00  0.00           O  
ATOM   2353  CB  PRO B 147      70.930  20.800   2.480  1.00  0.00           C  
ATOM   2354  CG  PRO B 147      70.830  19.690   3.520  1.00  0.00           C  
ATOM   2355  CD  PRO B 147      70.340  20.440   4.750  1.00  0.00           C  
ATOM   2356  HA  PRO B 147      72.530  21.950   3.440  1.00  0.00           H  
ATOM   2357  HB1 PRO B 147      71.600  20.530   1.630  1.00  0.00           H  
ATOM   2358  HB2 PRO B 147      69.910  21.020   2.090  1.00  0.00           H  
ATOM   2359  HG1 PRO B 147      71.840  19.270   3.720  1.00  0.00           H  
ATOM   2360  HG2 PRO B 147      70.150  18.880   3.220  1.00  0.00           H  
ATOM   2361  HD1 PRO B 147      70.730  19.960   5.680  1.00  0.00           H  
ATOM   2362  HD2 PRO B 147      69.230  20.460   4.770  1.00  0.00           H  
ATOM   2363  N   GLY B 148      72.060  23.630   1.530  1.00  0.00           N  
ATOM   2364  CA  GLY B 148      71.860  24.850   0.770  1.00  0.00           C  
ATOM   2365  C   GLY B 148      73.020  25.210  -0.120  1.00  0.00           C  
ATOM   2366  O   GLY B 148      74.170  25.260   0.310  1.00  0.00           O  
ATOM   2367  HN  GLY B 148      72.810  23.020   1.250  1.00  0.00           H  
ATOM   2368  HA1 GLY B 148      71.740  25.670   1.470  1.00  0.00           H  
ATOM   2369  HA2 GLY B 148      71.000  24.700   0.140  1.00  0.00           H  
ATOM   2370  N   TRP B 149      72.730  25.510  -1.390  1.00  0.00           N  
ATOM   2371  CA  TRP B 149      73.730  25.890  -2.370  1.00  0.00           C  
ATOM   2372  C   TRP B 149      73.820  27.400  -2.440  1.00  0.00           C  
ATOM   2373  O   TRP B 149      72.910  28.090  -2.910  1.00  0.00           O  
ATOM   2374  CB  TRP B 149      73.410  25.300  -3.770  1.00  0.00           C  
ATOM   2375  CG  TRP B 149      73.390  23.780  -3.800  1.00  0.00           C  
ATOM   2376  CD1 TRP B 149      72.420  22.930  -3.340  1.00  0.00           C  
ATOM   2377  CD2 TRP B 149      74.440  22.950  -4.330  1.00  0.00           C  
ATOM   2378  CE2 TRP B 149      74.050  21.610  -4.130  1.00  0.00           C  
ATOM   2379  CE3 TRP B 149      75.650  23.250  -4.960  1.00  0.00           C  
ATOM   2380  NE1 TRP B 149      72.810  21.620  -3.520  1.00  0.00           N  
ATOM   2381  CZ2 TRP B 149      74.850  20.550  -4.540  1.00  0.00           C  
ATOM   2382  CZ3 TRP B 149      76.440  22.190  -5.410  1.00  0.00           C  
ATOM   2383  CH2 TRP B 149      76.050  20.860  -5.200  1.00  0.00           C  
ATOM   2384  HN  TRP B 149      71.790  25.460  -1.730  1.00  0.00           H  
ATOM   2385  HA  TRP B 149      74.700  25.520  -2.070  1.00  0.00           H  
ATOM   2386  HB1 TRP B 149      74.150  25.660  -4.510  1.00  0.00           H  
ATOM   2387  HB2 TRP B 149      72.400  25.660  -4.080  1.00  0.00           H  
ATOM   2388  HD1 TRP B 149      71.490  23.250  -2.910  1.00  0.00           H  
ATOM   2389  HE1 TRP B 149      72.250  20.810  -3.410  1.00  0.00           H  
ATOM   2390  HE3 TRP B 149      75.960  24.270  -5.140  1.00  0.00           H  
ATOM   2391  HZ2 TRP B 149      74.540  19.530  -4.400  1.00  0.00           H  
ATOM   2392  HZ3 TRP B 149      77.370  22.390  -5.930  1.00  0.00           H  
ATOM   2393  HH2 TRP B 149      76.680  20.050  -5.550  1.00  0.00           H  
ATOM   2394  N   VAL B 150      74.940  27.960  -1.940  1.00  0.00           N  
ATOM   2395  CA  VAL B 150      75.150  29.390  -1.800  1.00  0.00           C  
ATOM   2396  C   VAL B 150      75.980  29.900  -2.970  1.00  0.00           C  
ATOM   2397  O   VAL B 150      77.060  29.390  -3.270  1.00  0.00           O  
ATOM   2398  CB  VAL B 150      75.810  29.770  -0.480  1.00  0.00           C  
ATOM   2399  CG1 VAL B 150      75.810  31.310  -0.330  1.00  0.00           C  
ATOM   2400  CG2 VAL B 150      75.030  29.130   0.690  1.00  0.00           C  
ATOM   2401  HN  VAL B 150      75.680  27.380  -1.590  1.00  0.00           H  
ATOM   2402  HA  VAL B 150      74.200  29.890  -1.830  1.00  0.00           H  
ATOM   2403  HB  VAL B 150      76.860  29.390  -0.450  1.00  0.00           H  
ATOM   2404 1HG1 VAL B 150      76.450  31.790  -1.090  1.00  0.00           H  
ATOM   2405 2HG1 VAL B 150      74.780  31.710  -0.420  1.00  0.00           H  
ATOM   2406 3HG1 VAL B 150      76.200  31.600   0.670  1.00  0.00           H  
ATOM   2407 1HG2 VAL B 150      73.950  29.410   0.640  1.00  0.00           H  
ATOM   2408 2HG2 VAL B 150      75.430  29.470   1.660  1.00  0.00           H  
ATOM   2409 3HG2 VAL B 150      75.100  28.020   0.650  1.00  0.00           H  
ATOM   2410  N   THR B 151      75.460  30.900  -3.690  1.00  0.00           N  
ATOM   2411  CA  THR B 151      75.970  31.260  -5.010  1.00  0.00           C  
ATOM   2412  C   THR B 151      76.370  32.720  -5.080  1.00  0.00           C  
ATOM   2413  O   THR B 151      75.510  33.610  -5.060  1.00  0.00           O  
ATOM   2414  CB  THR B 151      74.910  31.000  -6.060  1.00  0.00           C  
ATOM   2415  CG2 THR B 151      75.400  31.200  -7.500  1.00  0.00           C  
ATOM   2416  OG1 THR B 151      74.550  29.630  -6.000  1.00  0.00           O  
ATOM   2417  HN  THR B 151      74.580  31.290  -3.410  1.00  0.00           H  
ATOM   2418  HA  THR B 151      76.850  30.670  -5.250  1.00  0.00           H  
ATOM   2419  HB  THR B 151      74.010  31.620  -5.880  1.00  0.00           H  
ATOM   2420  HG1 THR B 151      74.220  29.470  -5.110  1.00  0.00           H  
ATOM   2421 1HG2 THR B 151      75.790  32.220  -7.680  1.00  0.00           H  
ATOM   2422 2HG2 THR B 151      74.580  31.000  -8.210  1.00  0.00           H  
ATOM   2423 3HG2 THR B 151      76.190  30.450  -7.730  1.00  0.00           H  
ATOM   2424  N   ILE B 152      77.690  33.000  -5.200  1.00  0.00           N  
ATOM   2425  CA  ILE B 152      78.240  34.340  -5.390  1.00  0.00           C  
ATOM   2426  C   ILE B 152      78.850  34.390  -6.780  1.00  0.00           C  
ATOM   2427  O   ILE B 152      79.880  33.770  -7.060  1.00  0.00           O  
ATOM   2428  CB  ILE B 152      79.330  34.700  -4.370  1.00  0.00           C  
ATOM   2429  CG1 ILE B 152      78.840  34.500  -2.920  1.00  0.00           C  
ATOM   2430  CG2 ILE B 152      79.780  36.160  -4.610  1.00  0.00           C  
ATOM   2431  CD  ILE B 152      79.970  34.680  -1.890  1.00  0.00           C  
ATOM   2432  HN  ILE B 152      78.360  32.260  -5.220  1.00  0.00           H  
ATOM   2433  HA  ILE B 152      77.450  35.080  -5.330  1.00  0.00           H  
ATOM   2434  HB  ILE B 152      80.210  34.020  -4.520  1.00  0.00           H  
ATOM   2435 1HG1 ILE B 152      78.430  33.470  -2.800  1.00  0.00           H  
ATOM   2436 2HG1 ILE B 152      78.020  35.220  -2.710  1.00  0.00           H  
ATOM   2437 1HG2 ILE B 152      80.190  36.310  -5.640  1.00  0.00           H  
ATOM   2438 2HG2 ILE B 152      80.590  36.440  -3.900  1.00  0.00           H  
ATOM   2439 3HG2 ILE B 152      78.930  36.860  -4.460  1.00  0.00           H  
ATOM   2440  HD1 ILE B 152      80.810  33.990  -2.120  1.00  0.00           H  
ATOM   2441  HD2 ILE B 152      79.590  34.460  -0.870  1.00  0.00           H  
ATOM   2442  HD3 ILE B 152      80.350  35.720  -1.900  1.00  0.00           H  
ATOM   2443  N   HSD B 153      78.210  35.120  -7.700  1.00  0.00           N  
ATOM   2444  CA  HSD B 153      78.450  34.920  -9.120  1.00  0.00           C  
ATOM   2445  C   HSD B 153      79.360  35.950  -9.780  1.00  0.00           C  
ATOM   2446  O   HSD B 153      79.580  37.050  -9.270  1.00  0.00           O  
ATOM   2447  CB  HSD B 153      77.110  34.840  -9.890  1.00  0.00           C  
ATOM   2448  CG  HSD B 153      76.440  36.150 -10.220  1.00  0.00           C  
ATOM   2449  CD2 HSD B 153      76.530  36.860 -11.370  1.00  0.00           C  
ATOM   2450  ND1 HSD B 153      75.630  36.900  -9.380  1.00  0.00           N  
ATOM   2451  CE1 HSD B 153      75.280  38.010 -10.070  1.00  0.00           C  
ATOM   2452  NE2 HSD B 153      75.790  38.030 -11.290  1.00  0.00           N  
ATOM   2453  HN  HSD B 153      77.460  35.730  -7.460  1.00  0.00           H  
ATOM   2454  HA  HSD B 153      78.930  33.960  -9.250  1.00  0.00           H  
ATOM   2455  HB1 HSD B 153      76.400  34.190  -9.330  1.00  0.00           H  
ATOM   2456  HB2 HSD B 153      77.300  34.330 -10.860  1.00  0.00           H  
ATOM   2457  HD1 HSD B 153      75.330  36.680  -8.450  1.00  0.00           H  
ATOM   2458  HD2 HSD B 153      77.100  36.640 -12.270  1.00  0.00           H  
ATOM   2459  HE1 HSD B 153      74.640  38.800  -9.650  1.00  0.00           H  
ATOM   2460  N   GLY B 154      79.900  35.600 -10.970  1.00  0.00           N  
ATOM   2461  CA  GLY B 154      80.630  36.530 -11.830  1.00  0.00           C  
ATOM   2462  C   GLY B 154      81.960  36.020 -12.330  1.00  0.00           C  
ATOM   2463  O   GLY B 154      82.470  34.990 -11.910  1.00  0.00           O  
ATOM   2464  HN  GLY B 154      79.780  34.660 -11.300  1.00  0.00           H  
ATOM   2465  HA1 GLY B 154      80.850  37.440 -11.300  1.00  0.00           H  
ATOM   2466  HA2 GLY B 154      80.010  36.700 -12.700  1.00  0.00           H  
ATOM   2467  N   MET B 155      82.560  36.770 -13.280  1.00  0.00           N  
ATOM   2468  CA  MET B 155      83.840  36.440 -13.880  1.00  0.00           C  
ATOM   2469  C   MET B 155      85.030  36.900 -13.040  1.00  0.00           C  
ATOM   2470  O   MET B 155      84.920  37.670 -12.090  1.00  0.00           O  
ATOM   2471  CB  MET B 155      83.940  37.040 -15.310  1.00  0.00           C  
ATOM   2472  CG  MET B 155      82.840  36.520 -16.260  1.00  0.00           C  
ATOM   2473  SD  MET B 155      82.970  37.170 -17.950  1.00  0.00           S  
ATOM   2474  CE  MET B 155      81.390  36.450 -18.460  1.00  0.00           C  
ATOM   2475  HN  MET B 155      82.110  37.600 -13.620  1.00  0.00           H  
ATOM   2476  HA  MET B 155      83.910  35.370 -13.960  1.00  0.00           H  
ATOM   2477  HB1 MET B 155      84.930  36.800 -15.750  1.00  0.00           H  
ATOM   2478  HB2 MET B 155      83.860  38.150 -15.240  1.00  0.00           H  
ATOM   2479  HG1 MET B 155      81.850  36.810 -15.840  1.00  0.00           H  
ATOM   2480  HG2 MET B 155      82.880  35.410 -16.280  1.00  0.00           H  
ATOM   2481  HE1 MET B 155      81.130  36.740 -19.500  1.00  0.00           H  
ATOM   2482  HE2 MET B 155      81.410  35.340 -18.410  1.00  0.00           H  
ATOM   2483  HE3 MET B 155      80.560  36.800 -17.810  1.00  0.00           H  
ATOM   2484  N   ALA B 156      86.240  36.400 -13.380  1.00  0.00           N  
ATOM   2485  CA  ALA B 156      87.500  36.780 -12.780  1.00  0.00           C  
ATOM   2486  C   ALA B 156      87.900  38.250 -12.950  1.00  0.00           C  
ATOM   2487  O   ALA B 156      87.650  38.880 -13.980  1.00  0.00           O  
ATOM   2488  CB  ALA B 156      88.610  35.870 -13.350  1.00  0.00           C  
ATOM   2489  HN  ALA B 156      86.310  35.720 -14.100  1.00  0.00           H  
ATOM   2490  HA  ALA B 156      87.420  36.590 -11.720  1.00  0.00           H  
ATOM   2491  HB1 ALA B 156      89.590  36.090 -12.880  1.00  0.00           H  
ATOM   2492  HB2 ALA B 156      88.700  35.990 -14.440  1.00  0.00           H  
ATOM   2493  HB3 ALA B 156      88.370  34.800 -13.130  1.00  0.00           H  
ATOM   2494  N   GLY B 157      88.560  38.840 -11.920  1.00  0.00           N  
ATOM   2495  CA  GLY B 157      89.090  40.210 -11.940  1.00  0.00           C  
ATOM   2496  C   GLY B 157      88.070  41.320 -12.060  1.00  0.00           C  
ATOM   2497  O   GLY B 157      88.350  42.360 -12.660  1.00  0.00           O  
ATOM   2498  HN  GLY B 157      88.800  38.290 -11.120  1.00  0.00           H  
ATOM   2499  HA1 GLY B 157      89.750  40.300 -12.790  1.00  0.00           H  
ATOM   2500  HA2 GLY B 157      89.600  40.360 -11.000  1.00  0.00           H  
ATOM   2501  N   CYS B 158      86.860  41.120 -11.530  1.00  0.00           N  
ATOM   2502  CA  CYS B 158      85.740  42.040 -11.620  1.00  0.00           C  
ATOM   2503  C   CYS B 158      85.220  42.420 -10.230  1.00  0.00           C  
ATOM   2504  O   CYS B 158      84.190  43.090 -10.080  1.00  0.00           O  
ATOM   2505  CB  CYS B 158      84.590  41.400 -12.430  1.00  0.00           C  
ATOM   2506  SG  CYS B 158      85.080  40.990 -14.150  1.00  0.00           S  
ATOM   2507  HN  CYS B 158      86.670  40.260 -11.040  1.00  0.00           H  
ATOM   2508  HA  CYS B 158      86.050  42.960 -12.100  1.00  0.00           H  
ATOM   2509  HB1 CYS B 158      83.720  42.100 -12.460  1.00  0.00           H  
ATOM   2510  HB2 CYS B 158      84.240  40.470 -11.910  1.00  0.00           H  
ATOM   2511  HG1 CYS B 158      86.020  40.100 -13.800  1.00  0.00           H  
ATOM   2512  N   GLY B 159      85.940  42.040  -9.160  1.00  0.00           N  
ATOM   2513  CA  GLY B 159      85.570  42.360  -7.780  1.00  0.00           C  
ATOM   2514  C   GLY B 159      84.650  41.360  -7.130  1.00  0.00           C  
ATOM   2515  O   GLY B 159      84.020  41.670  -6.120  1.00  0.00           O  
ATOM   2516  HN  GLY B 159      86.800  41.520  -9.270  1.00  0.00           H  
ATOM   2517  HA1 GLY B 159      85.080  43.320  -7.750  1.00  0.00           H  
ATOM   2518  HA2 GLY B 159      86.480  42.350  -7.210  1.00  0.00           H  
ATOM   2519  N   LYS B 160      84.520  40.130  -7.670  1.00  0.00           N  
ATOM   2520  CA  LYS B 160      83.740  39.050  -7.080  1.00  0.00           C  
ATOM   2521  C   LYS B 160      84.270  38.600  -5.730  1.00  0.00           C  
ATOM   2522  O   LYS B 160      83.560  38.490  -4.730  1.00  0.00           O  
ATOM   2523  CB  LYS B 160      83.770  37.850  -8.060  1.00  0.00           C  
ATOM   2524  CG  LYS B 160      83.080  36.560  -7.600  1.00  0.00           C  
ATOM   2525  CD  LYS B 160      83.070  35.480  -8.700  1.00  0.00           C  
ATOM   2526  CE  LYS B 160      84.460  34.980  -9.160  1.00  0.00           C  
ATOM   2527  NZ  LYS B 160      84.280  33.870 -10.120  1.00  0.00           N1+
ATOM   2528  HN  LYS B 160      85.010  39.910  -8.520  1.00  0.00           H  
ATOM   2529  HA  LYS B 160      82.720  39.390  -6.940  1.00  0.00           H  
ATOM   2530  HB1 LYS B 160      84.830  37.610  -8.280  1.00  0.00           H  
ATOM   2531  HB2 LYS B 160      83.300  38.180  -9.010  1.00  0.00           H  
ATOM   2532  HG1 LYS B 160      82.030  36.790  -7.320  1.00  0.00           H  
ATOM   2533  HG2 LYS B 160      83.580  36.150  -6.690  1.00  0.00           H  
ATOM   2534  HD1 LYS B 160      82.540  35.910  -9.570  1.00  0.00           H  
ATOM   2535  HD2 LYS B 160      82.470  34.630  -8.330  1.00  0.00           H  
ATOM   2536  HE1 LYS B 160      85.050  34.590  -8.300  1.00  0.00           H  
ATOM   2537  HE2 LYS B 160      85.030  35.780  -9.670  1.00  0.00           H  
ATOM   2538  HZ1 LYS B 160      83.580  34.130 -10.860  1.00  0.00           H  
ATOM   2539  HZ2 LYS B 160      83.950  33.020  -9.600  1.00  0.00           H  
ATOM   2540  HZ3 LYS B 160      85.180  33.580 -10.600  1.00  0.00           H  
ATOM   2541  N   SER B 161      85.600  38.390  -5.650  1.00  0.00           N  
ATOM   2542  CA  SER B 161      86.320  37.970  -4.450  1.00  0.00           C  
ATOM   2543  C   SER B 161      86.260  38.990  -3.340  1.00  0.00           C  
ATOM   2544  O   SER B 161      86.170  38.670  -2.160  1.00  0.00           O  
ATOM   2545  CB  SER B 161      87.800  37.670  -4.780  1.00  0.00           C  
ATOM   2546  OG  SER B 161      87.870  36.920  -5.990  1.00  0.00           O  
ATOM   2547  HN  SER B 161      86.160  38.410  -6.470  1.00  0.00           H  
ATOM   2548  HA  SER B 161      85.850  37.060  -4.090  1.00  0.00           H  
ATOM   2549  HB1 SER B 161      88.280  37.110  -3.950  1.00  0.00           H  
ATOM   2550  HB2 SER B 161      88.360  38.620  -4.930  1.00  0.00           H  
ATOM   2551  HG1 SER B 161      88.390  36.100  -5.800  1.00  0.00           H  
ATOM   2552  N   VAL B 162      86.270  40.290  -3.710  1.00  0.00           N  
ATOM   2553  CA  VAL B 162      86.120  41.430  -2.820  1.00  0.00           C  
ATOM   2554  C   VAL B 162      84.780  41.440  -2.100  1.00  0.00           C  
ATOM   2555  O   VAL B 162      84.690  41.730  -0.910  1.00  0.00           O  
ATOM   2556  CB  VAL B 162      86.310  42.740  -3.590  1.00  0.00           C  
ATOM   2557  CG1 VAL B 162      86.370  43.930  -2.610  1.00  0.00           C  
ATOM   2558  CG2 VAL B 162      87.610  42.670  -4.410  1.00  0.00           C  
ATOM   2559  HN  VAL B 162      86.340  40.500  -4.680  1.00  0.00           H  
ATOM   2560  HA  VAL B 162      86.890  41.360  -2.060  1.00  0.00           H  
ATOM   2561  HB  VAL B 162      85.460  42.900  -4.290  1.00  0.00           H  
ATOM   2562 1HG1 VAL B 162      86.580  44.870  -3.170  1.00  0.00           H  
ATOM   2563 2HG1 VAL B 162      85.400  44.060  -2.070  1.00  0.00           H  
ATOM   2564 3HG1 VAL B 162      87.170  43.780  -1.860  1.00  0.00           H  
ATOM   2565 1HG2 VAL B 162      87.820  43.660  -4.880  1.00  0.00           H  
ATOM   2566 2HG2 VAL B 162      87.550  41.920  -5.230  1.00  0.00           H  
ATOM   2567 3HG2 VAL B 162      88.470  42.400  -3.760  1.00  0.00           H  
ATOM   2568  N   LEU B 163      83.690  41.070  -2.800  1.00  0.00           N  
ATOM   2569  CA  LEU B 163      82.360  40.930  -2.230  1.00  0.00           C  
ATOM   2570  C   LEU B 163      82.290  39.850  -1.140  1.00  0.00           C  
ATOM   2571  O   LEU B 163      81.680  40.040  -0.090  1.00  0.00           O  
ATOM   2572  CB  LEU B 163      81.330  40.630  -3.350  1.00  0.00           C  
ATOM   2573  CG  LEU B 163      79.850  40.720  -2.920  1.00  0.00           C  
ATOM   2574  CD1 LEU B 163      79.430  42.160  -2.570  1.00  0.00           C  
ATOM   2575  CD2 LEU B 163      78.950  40.170  -4.030  1.00  0.00           C  
ATOM   2576  HN  LEU B 163      83.770  40.840  -3.770  1.00  0.00           H  
ATOM   2577  HA  LEU B 163      82.120  41.860  -1.750  1.00  0.00           H  
ATOM   2578  HB1 LEU B 163      81.530  39.620  -3.760  1.00  0.00           H  
ATOM   2579  HB2 LEU B 163      81.500  41.360  -4.170  1.00  0.00           H  
ATOM   2580  HG  LEU B 163      79.700  40.080  -2.020  1.00  0.00           H  
ATOM   2581 1HD1 LEU B 163      80.060  42.570  -1.750  1.00  0.00           H  
ATOM   2582 2HD1 LEU B 163      78.380  42.160  -2.230  1.00  0.00           H  
ATOM   2583 3HD1 LEU B 163      79.530  42.820  -3.450  1.00  0.00           H  
ATOM   2584 1HD2 LEU B 163      79.070  40.770  -4.960  1.00  0.00           H  
ATOM   2585 2HD2 LEU B 163      79.210  39.120  -4.260  1.00  0.00           H  
ATOM   2586 3HD2 LEU B 163      77.890  40.210  -3.720  1.00  0.00           H  
ATOM   2587  N   ALA B 164      82.960  38.690  -1.360  1.00  0.00           N  
ATOM   2588  CA  ALA B 164      83.130  37.660  -0.350  1.00  0.00           C  
ATOM   2589  C   ALA B 164      83.990  38.090   0.840  1.00  0.00           C  
ATOM   2590  O   ALA B 164      83.640  37.860   2.000  1.00  0.00           O  
ATOM   2591  CB  ALA B 164      83.740  36.410  -1.020  1.00  0.00           C  
ATOM   2592  HN  ALA B 164      83.390  38.530  -2.240  1.00  0.00           H  
ATOM   2593  HA  ALA B 164      82.160  37.390   0.040  1.00  0.00           H  
ATOM   2594  HB1 ALA B 164      83.830  35.570  -0.280  1.00  0.00           H  
ATOM   2595  HB2 ALA B 164      84.750  36.620  -1.430  1.00  0.00           H  
ATOM   2596  HB3 ALA B 164      83.090  36.060  -1.850  1.00  0.00           H  
ATOM   2597  N   ALA B 165      85.120  38.770   0.590  1.00  0.00           N  
ATOM   2598  CA  ALA B 165      86.030  39.290   1.600  1.00  0.00           C  
ATOM   2599  C   ALA B 165      85.400  40.320   2.530  1.00  0.00           C  
ATOM   2600  O   ALA B 165      85.640  40.330   3.740  1.00  0.00           O  
ATOM   2601  CB  ALA B 165      87.270  39.890   0.910  1.00  0.00           C  
ATOM   2602  HN  ALA B 165      85.420  38.890  -0.370  1.00  0.00           H  
ATOM   2603  HA  ALA B 165      86.340  38.460   2.220  1.00  0.00           H  
ATOM   2604  HB1 ALA B 165      87.750  39.120   0.270  1.00  0.00           H  
ATOM   2605  HB2 ALA B 165      88.010  40.230   1.660  1.00  0.00           H  
ATOM   2606  HB3 ALA B 165      86.980  40.750   0.270  1.00  0.00           H  
ATOM   2607  N   GLU B 166      84.550  41.220   2.000  1.00  0.00           N  
ATOM   2608  CA  GLU B 166      83.880  42.230   2.790  1.00  0.00           C  
ATOM   2609  C   GLU B 166      82.510  41.790   3.280  1.00  0.00           C  
ATOM   2610  O   GLU B 166      81.790  42.550   3.920  1.00  0.00           O  
ATOM   2611  CB  GLU B 166      83.730  43.550   1.980  1.00  0.00           C  
ATOM   2612  CG  GLU B 166      85.020  44.390   1.920  1.00  0.00           C  
ATOM   2613  CD  GLU B 166      85.420  44.870   3.310  1.00  0.00           C  
ATOM   2614  OE1 GLU B 166      84.730  45.760   3.880  1.00  0.00           O  
ATOM   2615  OE2 GLU B 166      86.410  44.340   3.870  1.00  0.00           O1-
ATOM   2616  HN  GLU B 166      84.440  41.270   1.000  1.00  0.00           H  
ATOM   2617  HA  GLU B 166      84.460  42.440   3.680  1.00  0.00           H  
ATOM   2618  HB1 GLU B 166      82.940  44.190   2.420  1.00  0.00           H  
ATOM   2619  HB2 GLU B 166      83.410  43.280   0.950  1.00  0.00           H  
ATOM   2620  HG1 GLU B 166      84.880  45.280   1.280  1.00  0.00           H  
ATOM   2621  HG2 GLU B 166      85.860  43.780   1.520  1.00  0.00           H  
ATOM   2622  N   ALA B 167      82.080  40.540   3.000  1.00  0.00           N  
ATOM   2623  CA  ALA B 167      80.890  39.980   3.630  1.00  0.00           C  
ATOM   2624  C   ALA B 167      81.230  39.290   4.950  1.00  0.00           C  
ATOM   2625  O   ALA B 167      80.590  39.530   5.980  1.00  0.00           O  
ATOM   2626  CB  ALA B 167      80.220  38.980   2.680  1.00  0.00           C  
ATOM   2627  HN  ALA B 167      82.630  39.940   2.430  1.00  0.00           H  
ATOM   2628  HA  ALA B 167      80.190  40.770   3.870  1.00  0.00           H  
ATOM   2629  HB1 ALA B 167      79.310  38.550   3.150  1.00  0.00           H  
ATOM   2630  HB2 ALA B 167      80.910  38.160   2.400  1.00  0.00           H  
ATOM   2631  HB3 ALA B 167      79.900  39.500   1.750  1.00  0.00           H  
ATOM   2632  N   VAL B 168      82.290  38.450   4.950  1.00  0.00           N  
ATOM   2633  CA  VAL B 168      82.720  37.700   6.130  1.00  0.00           C  
ATOM   2634  C   VAL B 168      83.560  38.570   7.070  1.00  0.00           C  
ATOM   2635  O   VAL B 168      84.770  38.430   7.210  1.00  0.00           O  
ATOM   2636  CB  VAL B 168      83.420  36.390   5.790  1.00  0.00           C  
ATOM   2637  CG1 VAL B 168      83.560  35.520   7.050  1.00  0.00           C  
ATOM   2638  CG2 VAL B 168      82.590  35.630   4.740  1.00  0.00           C  
ATOM   2639  HN  VAL B 168      82.790  38.270   4.110  1.00  0.00           H  
ATOM   2640  HA  VAL B 168      81.830  37.420   6.680  1.00  0.00           H  
ATOM   2641  HB  VAL B 168      84.430  36.590   5.360  1.00  0.00           H  
ATOM   2642 1HG1 VAL B 168      84.010  34.540   6.790  1.00  0.00           H  
ATOM   2643 2HG1 VAL B 168      84.220  36.000   7.810  1.00  0.00           H  
ATOM   2644 3HG1 VAL B 168      82.570  35.330   7.510  1.00  0.00           H  
ATOM   2645 1HG2 VAL B 168      83.030  34.630   4.560  1.00  0.00           H  
ATOM   2646 2HG2 VAL B 168      82.550  36.160   3.770  1.00  0.00           H  
ATOM   2647 3HG2 VAL B 168      81.550  35.480   5.100  1.00  0.00           H  
ATOM   2648  N   ARG B 169      82.880  39.500   7.770  1.00  0.00           N  
ATOM   2649  CA  ARG B 169      83.480  40.400   8.740  1.00  0.00           C  
ATOM   2650  C   ARG B 169      82.990  40.080  10.150  1.00  0.00           C  
ATOM   2651  O   ARG B 169      83.030  40.890  11.070  1.00  0.00           O  
ATOM   2652  CB  ARG B 169      83.240  41.890   8.370  1.00  0.00           C  
ATOM   2653  CG  ARG B 169      83.630  42.190   6.900  1.00  0.00           C  
ATOM   2654  CD  ARG B 169      84.120  43.620   6.630  1.00  0.00           C  
ATOM   2655  NE  ARG B 169      85.470  43.730   7.260  1.00  0.00           N  
ATOM   2656  CZ  ARG B 169      86.270  44.790   7.130  1.00  0.00           C  
ATOM   2657  NH1 ARG B 169      85.950  45.830   6.370  1.00  0.00           N1+
ATOM   2658  NH2 ARG B 169      87.430  44.820   7.780  1.00  0.00           N  
ATOM   2659  HN  ARG B 169      81.920  39.650   7.530  1.00  0.00           H  
ATOM   2660  HA  ARG B 169      84.550  40.250   8.760  1.00  0.00           H  
ATOM   2661  HB1 ARG B 169      83.840  42.520   9.050  1.00  0.00           H  
ATOM   2662  HB2 ARG B 169      82.170  42.150   8.520  1.00  0.00           H  
ATOM   2663  HG1 ARG B 169      82.740  41.990   6.260  1.00  0.00           H  
ATOM   2664  HG2 ARG B 169      84.420  41.480   6.570  1.00  0.00           H  
ATOM   2665  HD1 ARG B 169      83.430  44.370   7.060  1.00  0.00           H  
ATOM   2666  HD2 ARG B 169      84.210  43.790   5.530  1.00  0.00           H  
ATOM   2667  HE  ARG B 169      85.920  42.900   7.620  1.00  0.00           H  
ATOM   2668 1HH1 ARG B 169      85.470  45.620   5.490  1.00  0.00           H  
ATOM   2669 2HH1 ARG B 169      86.630  46.570   6.320  1.00  0.00           H  
ATOM   2670 1HH2 ARG B 169      87.670  44.060   8.400  1.00  0.00           H  
ATOM   2671 2HH2 ARG B 169      88.150  45.440   7.480  1.00  0.00           H  
ATOM   2672  N   ASP B 170      82.520  38.830  10.330  1.00  0.00           N  
ATOM   2673  CA  ASP B 170      82.160  38.280  11.610  1.00  0.00           C  
ATOM   2674  C   ASP B 170      82.450  36.790  11.520  1.00  0.00           C  
ATOM   2675  O   ASP B 170      82.340  36.190  10.440  1.00  0.00           O  
ATOM   2676  CB  ASP B 170      80.670  38.550  11.920  1.00  0.00           C  
ATOM   2677  CG  ASP B 170      80.400  38.510  13.410  1.00  0.00           C  
ATOM   2678  OD1 ASP B 170      80.790  37.520  14.080  1.00  0.00           O  
ATOM   2679  OD2 ASP B 170      79.790  39.490  13.920  1.00  0.00           O1-
ATOM   2680  HN  ASP B 170      82.480  38.190   9.570  1.00  0.00           H  
ATOM   2681  HA  ASP B 170      82.810  38.700  12.370  1.00  0.00           H  
ATOM   2682  HB1 ASP B 170      80.010  37.820  11.410  1.00  0.00           H  
ATOM   2683  HB2 ASP B 170      80.400  39.570  11.560  1.00  0.00           H  
ATOM   2684  N   HSD B 171      82.840  36.150  12.640  1.00  0.00           N  
ATOM   2685  CA  HSD B 171      83.110  34.720  12.680  1.00  0.00           C  
ATOM   2686  C   HSD B 171      81.940  33.980  13.310  1.00  0.00           C  
ATOM   2687  O   HSD B 171      81.800  32.770  13.200  1.00  0.00           O  
ATOM   2688  CB  HSD B 171      84.400  34.450  13.480  1.00  0.00           C  
ATOM   2689  CG  HSD B 171      84.880  33.030  13.420  1.00  0.00           C  
ATOM   2690  CD2 HSD B 171      85.540  32.370  12.430  1.00  0.00           C  
ATOM   2691  ND1 HSD B 171      84.660  32.080  14.400  1.00  0.00           N  
ATOM   2692  CE1 HSD B 171      85.170  30.920  13.960  1.00  0.00           C  
ATOM   2693  NE2 HSD B 171      85.720  31.040  12.760  1.00  0.00           N  
ATOM   2694  HN  HSD B 171      82.840  36.660  13.500  1.00  0.00           H  
ATOM   2695  HA  HSD B 171      83.240  34.330  11.680  1.00  0.00           H  
ATOM   2696  HB1 HSD B 171      84.270  34.760  14.540  1.00  0.00           H  
ATOM   2697  HB2 HSD B 171      85.210  35.080  13.050  1.00  0.00           H  
ATOM   2698  HD1 HSD B 171      84.160  32.210  15.270  1.00  0.00           H  
ATOM   2699  HD2 HSD B 171      85.900  32.750  11.480  1.00  0.00           H  
ATOM   2700  HE1 HSD B 171      85.130  29.990  14.540  1.00  0.00           H  
ATOM   2701  N   SER B 172      81.000  34.720  13.940  1.00  0.00           N  
ATOM   2702  CA  SER B 172      79.880  34.170  14.700  1.00  0.00           C  
ATOM   2703  C   SER B 172      78.900  33.380  13.860  1.00  0.00           C  
ATOM   2704  O   SER B 172      78.320  32.390  14.310  1.00  0.00           O  
ATOM   2705  CB  SER B 172      79.080  35.270  15.440  1.00  0.00           C  
ATOM   2706  OG  SER B 172      79.950  36.160  16.130  1.00  0.00           O  
ATOM   2707  HN  SER B 172      81.080  35.730  13.960  1.00  0.00           H  
ATOM   2708  HA  SER B 172      80.300  33.490  15.440  1.00  0.00           H  
ATOM   2709  HB1 SER B 172      78.370  34.800  16.160  1.00  0.00           H  
ATOM   2710  HB2 SER B 172      78.480  35.870  14.710  1.00  0.00           H  
ATOM   2711  HG1 SER B 172      80.310  36.760  15.430  1.00  0.00           H  
ATOM   2712  N   LEU B 173      78.670  33.820  12.610  1.00  0.00           N  
ATOM   2713  CA  LEU B 173      77.700  33.240  11.700  1.00  0.00           C  
ATOM   2714  C   LEU B 173      78.020  31.810  11.280  1.00  0.00           C  
ATOM   2715  O   LEU B 173      77.150  30.930  11.340  1.00  0.00           O  
ATOM   2716  CB  LEU B 173      77.600  34.160  10.450  1.00  0.00           C  
ATOM   2717  CG  LEU B 173      76.530  33.800   9.410  1.00  0.00           C  
ATOM   2718  CD1 LEU B 173      75.110  33.790   9.990  1.00  0.00           C  
ATOM   2719  CD2 LEU B 173      76.600  34.770   8.230  1.00  0.00           C  
ATOM   2720  HN  LEU B 173      79.210  34.580  12.260  1.00  0.00           H  
ATOM   2721  HA  LEU B 173      76.750  33.220  12.200  1.00  0.00           H  
ATOM   2722  HB1 LEU B 173      78.590  34.200   9.950  1.00  0.00           H  
ATOM   2723  HB2 LEU B 173      77.390  35.200  10.810  1.00  0.00           H  
ATOM   2724  HG  LEU B 173      76.750  32.770   9.020  1.00  0.00           H  
ATOM   2725 1HD1 LEU B 173      75.000  33.020  10.790  1.00  0.00           H  
ATOM   2726 2HD1 LEU B 173      74.370  33.570   9.190  1.00  0.00           H  
ATOM   2727 3HD1 LEU B 173      74.870  34.780  10.430  1.00  0.00           H  
ATOM   2728 1HD2 LEU B 173      76.410  35.810   8.570  1.00  0.00           H  
ATOM   2729 2HD2 LEU B 173      77.610  34.740   7.750  1.00  0.00           H  
ATOM   2730 3HD2 LEU B 173      75.840  34.510   7.460  1.00  0.00           H  
ATOM   2731  N   LEU B 174      79.270  31.510  10.890  1.00  0.00           N  
ATOM   2732  CA  LEU B 174      79.630  30.210  10.340  1.00  0.00           C  
ATOM   2733  C   LEU B 174      80.450  29.330  11.270  1.00  0.00           C  
ATOM   2734  O   LEU B 174      80.760  28.180  10.930  1.00  0.00           O  
ATOM   2735  CB  LEU B 174      80.410  30.390   9.010  1.00  0.00           C  
ATOM   2736  CG  LEU B 174      79.620  31.130   7.910  1.00  0.00           C  
ATOM   2737  CD1 LEU B 174      80.550  31.450   6.730  1.00  0.00           C  
ATOM   2738  CD2 LEU B 174      78.390  30.330   7.440  1.00  0.00           C  
ATOM   2739  HN  LEU B 174      79.960  32.240  10.820  1.00  0.00           H  
ATOM   2740  HA  LEU B 174      78.740  29.640  10.120  1.00  0.00           H  
ATOM   2741  HB1 LEU B 174      80.720  29.400   8.610  1.00  0.00           H  
ATOM   2742  HB2 LEU B 174      81.330  30.970   9.220  1.00  0.00           H  
ATOM   2743  HG  LEU B 174      79.270  32.110   8.320  1.00  0.00           H  
ATOM   2744 1HD1 LEU B 174      81.390  32.090   7.070  1.00  0.00           H  
ATOM   2745 2HD1 LEU B 174      80.000  31.990   5.930  1.00  0.00           H  
ATOM   2746 3HD1 LEU B 174      80.980  30.520   6.300  1.00  0.00           H  
ATOM   2747 1HD2 LEU B 174      78.680  29.310   7.110  1.00  0.00           H  
ATOM   2748 2HD2 LEU B 174      77.650  30.230   8.270  1.00  0.00           H  
ATOM   2749 3HD2 LEU B 174      77.890  30.860   6.610  1.00  0.00           H  
ATOM   2750  N   GLU B 175      80.780  29.790  12.500  1.00  0.00           N  
ATOM   2751  CA  GLU B 175      81.590  29.060  13.460  1.00  0.00           C  
ATOM   2752  C   GLU B 175      81.070  27.680  13.840  1.00  0.00           C  
ATOM   2753  O   GLU B 175      81.820  26.700  13.900  1.00  0.00           O  
ATOM   2754  CB  GLU B 175      81.710  29.890  14.770  1.00  0.00           C  
ATOM   2755  CG  GLU B 175      82.560  29.230  15.880  1.00  0.00           C  
ATOM   2756  CD  GLU B 175      82.760  30.170  17.050  1.00  0.00           C  
ATOM   2757  OE1 GLU B 175      83.940  30.550  17.300  1.00  0.00           O  
ATOM   2758  OE2 GLU B 175      81.760  30.500  17.740  1.00  0.00           O1-
ATOM   2759  HN  GLU B 175      80.550  30.730  12.740  1.00  0.00           H  
ATOM   2760  HA  GLU B 175      82.580  28.920  13.040  1.00  0.00           H  
ATOM   2761  HB1 GLU B 175      80.690  30.110  15.160  1.00  0.00           H  
ATOM   2762  HB2 GLU B 175      82.170  30.860  14.510  1.00  0.00           H  
ATOM   2763  HG1 GLU B 175      83.550  28.960  15.480  1.00  0.00           H  
ATOM   2764  HG2 GLU B 175      82.070  28.310  16.270  1.00  0.00           H  
ATOM   2765  N   GLY B 176      79.750  27.560  14.080  1.00  0.00           N  
ATOM   2766  CA  GLY B 176      79.080  26.310  14.400  1.00  0.00           C  
ATOM   2767  C   GLY B 176      78.690  25.510  13.190  1.00  0.00           C  
ATOM   2768  O   GLY B 176      78.180  24.390  13.320  1.00  0.00           O  
ATOM   2769  HN  GLY B 176      79.150  28.360  13.960  1.00  0.00           H  
ATOM   2770  HA1 GLY B 176      78.170  26.560  14.920  1.00  0.00           H  
ATOM   2771  HA2 GLY B 176      79.740  25.690  15.000  1.00  0.00           H  
ATOM   2772  N   CYS B 177      78.900  26.050  11.980  1.00  0.00           N  
ATOM   2773  CA  CYS B 177      78.650  25.330  10.740  1.00  0.00           C  
ATOM   2774  C   CYS B 177      79.880  24.550  10.310  1.00  0.00           C  
ATOM   2775  O   CYS B 177      79.810  23.360  10.020  1.00  0.00           O  
ATOM   2776  CB  CYS B 177      78.220  26.300   9.610  1.00  0.00           C  
ATOM   2777  SG  CYS B 177      76.710  27.240  10.030  1.00  0.00           S  
ATOM   2778  HN  CYS B 177      79.310  26.950  11.920  1.00  0.00           H  
ATOM   2779  HA  CYS B 177      77.860  24.610  10.890  1.00  0.00           H  
ATOM   2780  HB1 CYS B 177      78.050  25.710   8.680  1.00  0.00           H  
ATOM   2781  HB2 CYS B 177      79.050  27.010   9.390  1.00  0.00           H  
ATOM   2782  HG1 CYS B 177      77.190  27.760  11.160  1.00  0.00           H  
ATOM   2783  N   PHE B 178      81.070  25.210  10.310  1.00  0.00           N  
ATOM   2784  CA  PHE B 178      82.310  24.570   9.850  1.00  0.00           C  
ATOM   2785  C   PHE B 178      83.480  24.650  10.830  1.00  0.00           C  
ATOM   2786  O   PHE B 178      84.450  25.380  10.590  1.00  0.00           O  
ATOM   2787  CB  PHE B 178      82.760  25.150   8.480  1.00  0.00           C  
ATOM   2788  CG  PHE B 178      81.670  24.980   7.470  1.00  0.00           C  
ATOM   2789  CD1 PHE B 178      80.980  26.100   6.970  1.00  0.00           C  
ATOM   2790  CD2 PHE B 178      81.270  23.700   7.060  1.00  0.00           C  
ATOM   2791  CE1 PHE B 178      79.890  25.930   6.100  1.00  0.00           C  
ATOM   2792  CE2 PHE B 178      80.180  23.530   6.200  1.00  0.00           C  
ATOM   2793  CZ  PHE B 178      79.490  24.650   5.720  1.00  0.00           C  
ATOM   2794  HN  PHE B 178      81.120  26.180  10.560  1.00  0.00           H  
ATOM   2795  HA  PHE B 178      82.140  23.520   9.720  1.00  0.00           H  
ATOM   2796  HB1 PHE B 178      83.660  24.620   8.110  1.00  0.00           H  
ATOM   2797  HB2 PHE B 178      83.000  26.240   8.580  1.00  0.00           H  
ATOM   2798  HD1 PHE B 178      81.270  27.090   7.280  1.00  0.00           H  
ATOM   2799  HD2 PHE B 178      81.780  22.830   7.450  1.00  0.00           H  
ATOM   2800  HE1 PHE B 178      79.360  26.800   5.730  1.00  0.00           H  
ATOM   2801  HE2 PHE B 178      79.860  22.530   5.930  1.00  0.00           H  
ATOM   2802  HZ  PHE B 178      78.640  24.520   5.060  1.00  0.00           H  
ATOM   2803  N   PRO B 179      83.510  23.890  11.930  1.00  0.00           N  
ATOM   2804  CA  PRO B 179      84.680  23.760  12.790  1.00  0.00           C  
ATOM   2805  C   PRO B 179      85.940  23.230  12.120  1.00  0.00           C  
ATOM   2806  O   PRO B 179      87.030  23.580  12.570  1.00  0.00           O  
ATOM   2807  CB  PRO B 179      84.220  22.800  13.900  1.00  0.00           C  
ATOM   2808  CG  PRO B 179      82.740  23.120  14.050  1.00  0.00           C  
ATOM   2809  CD  PRO B 179      82.300  23.420  12.620  1.00  0.00           C  
ATOM   2810  HA  PRO B 179      84.920  24.740  13.160  1.00  0.00           H  
ATOM   2811  HB1 PRO B 179      84.780  22.970  14.840  1.00  0.00           H  
ATOM   2812  HB2 PRO B 179      84.340  21.740  13.580  1.00  0.00           H  
ATOM   2813  HG1 PRO B 179      82.620  24.040  14.660  1.00  0.00           H  
ATOM   2814  HG2 PRO B 179      82.160  22.300  14.510  1.00  0.00           H  
ATOM   2815  HD1 PRO B 179      81.510  24.210  12.640  1.00  0.00           H  
ATOM   2816  HD2 PRO B 179      81.910  22.510  12.110  1.00  0.00           H  
ATOM   2817  N   GLY B 180      85.830  22.380  11.080  1.00  0.00           N  
ATOM   2818  CA  GLY B 180      86.950  21.630  10.500  1.00  0.00           C  
ATOM   2819  C   GLY B 180      87.830  22.390   9.540  1.00  0.00           C  
ATOM   2820  O   GLY B 180      88.780  21.840   9.000  1.00  0.00           O  
ATOM   2821  HN  GLY B 180      84.930  22.180  10.690  1.00  0.00           H  
ATOM   2822  HA1 GLY B 180      86.530  20.810   9.940  1.00  0.00           H  
ATOM   2823  HA2 GLY B 180      87.590  21.290  11.300  1.00  0.00           H  
ATOM   2824  N   GLY B 181      87.520  23.680   9.290  1.00  0.00           N  
ATOM   2825  CA  GLY B 181      88.350  24.550   8.450  1.00  0.00           C  
ATOM   2826  C   GLY B 181      87.750  24.840   7.110  1.00  0.00           C  
ATOM   2827  O   GLY B 181      86.870  24.140   6.610  1.00  0.00           O  
ATOM   2828  HN  GLY B 181      86.710  24.060   9.710  1.00  0.00           H  
ATOM   2829  HA1 GLY B 181      89.310  24.090   8.280  1.00  0.00           H  
ATOM   2830  HA2 GLY B 181      88.430  25.490   8.970  1.00  0.00           H  
ATOM   2831  N   VAL B 182      88.230  25.930   6.480  1.00  0.00           N  
ATOM   2832  CA  VAL B 182      87.730  26.420   5.200  1.00  0.00           C  
ATOM   2833  C   VAL B 182      88.890  26.480   4.210  1.00  0.00           C  
ATOM   2834  O   VAL B 182      89.910  27.130   4.450  1.00  0.00           O  
ATOM   2835  CB  VAL B 182      87.090  27.800   5.320  1.00  0.00           C  
ATOM   2836  CG1 VAL B 182      86.550  28.270   3.960  1.00  0.00           C  
ATOM   2837  CG2 VAL B 182      85.930  27.740   6.340  1.00  0.00           C  
ATOM   2838  HN  VAL B 182      88.960  26.470   6.890  1.00  0.00           H  
ATOM   2839  HA  VAL B 182      87.000  25.730   4.800  1.00  0.00           H  
ATOM   2840  HB  VAL B 182      87.840  28.530   5.690  1.00  0.00           H  
ATOM   2841 1HG1 VAL B 182      87.370  28.430   3.230  1.00  0.00           H  
ATOM   2842 2HG1 VAL B 182      85.850  27.520   3.540  1.00  0.00           H  
ATOM   2843 3HG1 VAL B 182      86.010  29.230   4.070  1.00  0.00           H  
ATOM   2844 1HG2 VAL B 182      85.190  26.960   6.050  1.00  0.00           H  
ATOM   2845 2HG2 VAL B 182      85.410  28.720   6.390  1.00  0.00           H  
ATOM   2846 3HG2 VAL B 182      86.310  27.490   7.360  1.00  0.00           H  
ATOM   2847  N   HSD B 183      88.750  25.810   3.060  1.00  0.00           N  
ATOM   2848  CA  HSD B 183      89.760  25.750   2.010  1.00  0.00           C  
ATOM   2849  C   HSD B 183      89.190  26.290   0.710  1.00  0.00           C  
ATOM   2850  O   HSD B 183      88.100  25.920   0.300  1.00  0.00           O  
ATOM   2851  CB  HSD B 183      90.220  24.290   1.810  1.00  0.00           C  
ATOM   2852  CG  HSD B 183      90.800  23.690   3.060  1.00  0.00           C  
ATOM   2853  CD2 HSD B 183      90.340  22.680   3.850  1.00  0.00           C  
ATOM   2854  ND1 HSD B 183      91.970  24.120   3.650  1.00  0.00           N  
ATOM   2855  CE1 HSD B 183      92.180  23.350   4.740  1.00  0.00           C  
ATOM   2856  NE2 HSD B 183      91.230  22.440   4.900  1.00  0.00           N  
ATOM   2857  HN  HSD B 183      87.910  25.270   2.900  1.00  0.00           H  
ATOM   2858  HA  HSD B 183      90.620  26.340   2.280  1.00  0.00           H  
ATOM   2859  HB1 HSD B 183      90.990  24.240   1.010  1.00  0.00           H  
ATOM   2860  HB2 HSD B 183      89.360  23.660   1.490  1.00  0.00           H  
ATOM   2861  HD1 HSD B 183      92.530  24.900   3.340  1.00  0.00           H  
ATOM   2862  HD2 HSD B 183      89.430  22.090   3.740  1.00  0.00           H  
ATOM   2863  HE1 HSD B 183      93.050  23.470   5.390  1.00  0.00           H  
ATOM   2864  N   TRP B 184      89.910  27.200   0.020  1.00  0.00           N  
ATOM   2865  CA  TRP B 184      89.430  27.850  -1.190  1.00  0.00           C  
ATOM   2866  C   TRP B 184      90.310  27.480  -2.380  1.00  0.00           C  
ATOM   2867  O   TRP B 184      91.520  27.740  -2.380  1.00  0.00           O  
ATOM   2868  CB  TRP B 184      89.440  29.390  -0.950  1.00  0.00           C  
ATOM   2869  CG  TRP B 184      88.790  30.290  -2.010  1.00  0.00           C  
ATOM   2870  CD1 TRP B 184      89.160  30.480  -3.320  1.00  0.00           C  
ATOM   2871  CD2 TRP B 184      87.710  31.210  -1.760  1.00  0.00           C  
ATOM   2872  CE2 TRP B 184      87.470  31.910  -2.960  1.00  0.00           C  
ATOM   2873  CE3 TRP B 184      86.960  31.480  -0.620  1.00  0.00           C  
ATOM   2874  NE1 TRP B 184      88.370  31.450  -3.890  1.00  0.00           N  
ATOM   2875  CZ2 TRP B 184      86.490  32.880  -3.050  1.00  0.00           C  
ATOM   2876  CZ3 TRP B 184      85.980  32.480  -0.700  1.00  0.00           C  
ATOM   2877  CH2 TRP B 184      85.750  33.170  -1.890  1.00  0.00           C  
ATOM   2878  HN  TRP B 184      90.760  27.550   0.410  1.00  0.00           H  
ATOM   2879  HA  TRP B 184      88.430  27.530  -1.420  1.00  0.00           H  
ATOM   2880  HB1 TRP B 184      90.490  29.730  -0.810  1.00  0.00           H  
ATOM   2881  HB2 TRP B 184      88.910  29.570   0.010  1.00  0.00           H  
ATOM   2882  HD1 TRP B 184      89.970  29.970  -3.810  1.00  0.00           H  
ATOM   2883  HE1 TRP B 184      88.380  31.750  -4.840  1.00  0.00           H  
ATOM   2884  HE3 TRP B 184      87.120  30.960   0.310  1.00  0.00           H  
ATOM   2885  HZ2 TRP B 184      86.320  33.410  -3.970  1.00  0.00           H  
ATOM   2886  HZ3 TRP B 184      85.390  32.720   0.180  1.00  0.00           H  
ATOM   2887  HH2 TRP B 184      84.980  33.930  -1.930  1.00  0.00           H  
ATOM   2888  N   VAL B 185      89.740  26.850  -3.430  1.00  0.00           N  
ATOM   2889  CA  VAL B 185      90.500  26.320  -4.560  1.00  0.00           C  
ATOM   2890  C   VAL B 185      89.940  26.780  -5.900  1.00  0.00           C  
ATOM   2891  O   VAL B 185      88.740  26.720  -6.170  1.00  0.00           O  
ATOM   2892  CB  VAL B 185      90.600  24.790  -4.530  1.00  0.00           C  
ATOM   2893  CG1 VAL B 185      91.380  24.240  -5.740  1.00  0.00           C  
ATOM   2894  CG2 VAL B 185      91.310  24.350  -3.230  1.00  0.00           C  
ATOM   2895  HN  VAL B 185      88.750  26.650  -3.440  1.00  0.00           H  
ATOM   2896  HA  VAL B 185      91.510  26.700  -4.520  1.00  0.00           H  
ATOM   2897  HB  VAL B 185      89.570  24.360  -4.530  1.00  0.00           H  
ATOM   2898 1HG1 VAL B 185      92.380  24.720  -5.810  1.00  0.00           H  
ATOM   2899 2HG1 VAL B 185      91.530  23.140  -5.640  1.00  0.00           H  
ATOM   2900 3HG1 VAL B 185      90.840  24.410  -6.690  1.00  0.00           H  
ATOM   2901 1HG2 VAL B 185      90.730  24.650  -2.340  1.00  0.00           H  
ATOM   2902 2HG2 VAL B 185      92.320  24.820  -3.160  1.00  0.00           H  
ATOM   2903 3HG2 VAL B 185      91.440  23.250  -3.210  1.00  0.00           H  
ATOM   2904  N   SER B 186      90.820  27.250  -6.810  1.00  0.00           N  
ATOM   2905  CA  SER B 186      90.500  27.570  -8.200  1.00  0.00           C  
ATOM   2906  C   SER B 186      90.220  26.320  -9.030  1.00  0.00           C  
ATOM   2907  O   SER B 186      91.060  25.440  -9.170  1.00  0.00           O  
ATOM   2908  CB  SER B 186      91.660  28.390  -8.850  1.00  0.00           C  
ATOM   2909  OG  SER B 186      91.480  28.680 -10.240  1.00  0.00           O  
ATOM   2910  HN  SER B 186      91.800  27.290  -6.560  1.00  0.00           H  
ATOM   2911  HA  SER B 186      89.600  28.170  -8.210  1.00  0.00           H  
ATOM   2912  HB1 SER B 186      92.600  27.800  -8.730  1.00  0.00           H  
ATOM   2913  HB2 SER B 186      91.780  29.330  -8.280  1.00  0.00           H  
ATOM   2914  HG1 SER B 186      90.830  29.400 -10.350  1.00  0.00           H  
ATOM   2915  N   VAL B 187      89.010  26.220  -9.620  1.00  0.00           N  
ATOM   2916  CA  VAL B 187      88.650  25.130 -10.510  1.00  0.00           C  
ATOM   2917  C   VAL B 187      89.010  25.510 -11.930  1.00  0.00           C  
ATOM   2918  O   VAL B 187      89.820  24.840 -12.570  1.00  0.00           O  
ATOM   2919  CB  VAL B 187      87.160  24.810 -10.420  1.00  0.00           C  
ATOM   2920  CG1 VAL B 187      86.770  23.690 -11.410  1.00  0.00           C  
ATOM   2921  CG2 VAL B 187      86.850  24.360  -8.980  1.00  0.00           C  
ATOM   2922  HN  VAL B 187      88.320  26.950  -9.500  1.00  0.00           H  
ATOM   2923  HA  VAL B 187      89.210  24.240 -10.260  1.00  0.00           H  
ATOM   2924  HB  VAL B 187      86.550  25.720 -10.640  1.00  0.00           H  
ATOM   2925 1HG1 VAL B 187      86.900  24.010 -12.460  1.00  0.00           H  
ATOM   2926 2HG1 VAL B 187      87.390  22.780 -11.230  1.00  0.00           H  
ATOM   2927 3HG1 VAL B 187      85.700  23.420 -11.270  1.00  0.00           H  
ATOM   2928 1HG2 VAL B 187      85.790  24.050  -8.900  1.00  0.00           H  
ATOM   2929 2HG2 VAL B 187      87.040  25.170  -8.250  1.00  0.00           H  
ATOM   2930 3HG2 VAL B 187      87.480  23.480  -8.710  1.00  0.00           H  
ATOM   2931  N   GLY B 188      88.470  26.640 -12.440  1.00  0.00           N  
ATOM   2932  CA  GLY B 188      88.690  27.110 -13.800  1.00  0.00           C  
ATOM   2933  C   GLY B 188      88.040  26.320 -14.900  1.00  0.00           C  
ATOM   2934  O   GLY B 188      87.350  25.320 -14.700  1.00  0.00           O  
ATOM   2935  HN  GLY B 188      87.800  27.160 -11.900  1.00  0.00           H  
ATOM   2936  HA1 GLY B 188      89.750  27.090 -13.980  1.00  0.00           H  
ATOM   2937  HA2 GLY B 188      88.280  28.110 -13.850  1.00  0.00           H  
ATOM   2938  N   LYS B 189      88.250  26.770 -16.150  1.00  0.00           N  
ATOM   2939  CA  LYS B 189      87.880  26.020 -17.340  1.00  0.00           C  
ATOM   2940  C   LYS B 189      88.690  24.720 -17.450  1.00  0.00           C  
ATOM   2941  O   LYS B 189      89.890  24.740 -17.710  1.00  0.00           O  
ATOM   2942  CB  LYS B 189      88.060  26.870 -18.620  1.00  0.00           C  
ATOM   2943  CG  LYS B 189      87.500  26.260 -19.910  1.00  0.00           C  
ATOM   2944  CD  LYS B 189      87.820  27.130 -21.140  1.00  0.00           C  
ATOM   2945  CE  LYS B 189      87.210  26.640 -22.460  1.00  0.00           C  
ATOM   2946  NZ  LYS B 189      87.560  27.550 -23.570  1.00  0.00           N1+
ATOM   2947  HN  LYS B 189      88.750  27.630 -16.290  1.00  0.00           H  
ATOM   2948  HA  LYS B 189      86.840  25.750 -17.250  1.00  0.00           H  
ATOM   2949  HB1 LYS B 189      89.150  27.090 -18.750  1.00  0.00           H  
ATOM   2950  HB2 LYS B 189      87.550  27.850 -18.450  1.00  0.00           H  
ATOM   2951  HG1 LYS B 189      86.400  26.130 -19.810  1.00  0.00           H  
ATOM   2952  HG2 LYS B 189      87.940  25.250 -20.070  1.00  0.00           H  
ATOM   2953  HD1 LYS B 189      88.930  27.180 -21.240  1.00  0.00           H  
ATOM   2954  HD2 LYS B 189      87.460  28.170 -20.930  1.00  0.00           H  
ATOM   2955  HE1 LYS B 189      86.100  26.600 -22.390  1.00  0.00           H  
ATOM   2956  HE2 LYS B 189      87.590  25.630 -22.710  1.00  0.00           H  
ATOM   2957  HZ1 LYS B 189      87.360  28.550 -23.370  1.00  0.00           H  
ATOM   2958  HZ2 LYS B 189      86.980  27.320 -24.430  1.00  0.00           H  
ATOM   2959  HZ3 LYS B 189      88.580  27.490 -23.820  1.00  0.00           H  
ATOM   2960  N   GLN B 190      88.040  23.560 -17.240  1.00  0.00           N  
ATOM   2961  CA  GLN B 190      88.700  22.270 -17.170  1.00  0.00           C  
ATOM   2962  C   GLN B 190      87.930  21.280 -18.010  1.00  0.00           C  
ATOM   2963  O   GLN B 190      86.860  21.580 -18.540  1.00  0.00           O  
ATOM   2964  CB  GLN B 190      88.790  21.730 -15.710  1.00  0.00           C  
ATOM   2965  CG  GLN B 190      89.740  22.530 -14.790  1.00  0.00           C  
ATOM   2966  CD  GLN B 190      91.220  22.400 -15.170  1.00  0.00           C  
ATOM   2967  NE2 GLN B 190      91.710  23.310 -16.030  1.00  0.00           N  
ATOM   2968  OE1 GLN B 190      91.940  21.510 -14.700  1.00  0.00           O  
ATOM   2969  HN  GLN B 190      87.070  23.560 -17.040  1.00  0.00           H  
ATOM   2970  HA  GLN B 190      89.680  22.330 -17.600  1.00  0.00           H  
ATOM   2971  HB1 GLN B 190      89.120  20.670 -15.700  1.00  0.00           H  
ATOM   2972  HB2 GLN B 190      87.770  21.770 -15.260  1.00  0.00           H  
ATOM   2973  HG1 GLN B 190      89.640  22.160 -13.750  1.00  0.00           H  
ATOM   2974  HG2 GLN B 190      89.460  23.610 -14.780  1.00  0.00           H  
ATOM   2975 1HE2 GLN B 190      92.650  23.180 -16.370  1.00  0.00           H  
ATOM   2976 2HE2 GLN B 190      91.100  23.990 -16.430  1.00  0.00           H  
ATOM   2977  N   ASP B 191      88.520  20.090 -18.200  1.00  0.00           N  
ATOM   2978  CA  ASP B 191      88.030  19.050 -19.060  1.00  0.00           C  
ATOM   2979  C   ASP B 191      87.940  17.740 -18.290  1.00  0.00           C  
ATOM   2980  O   ASP B 191      88.290  17.660 -17.110  1.00  0.00           O  
ATOM   2981  CB  ASP B 191      88.970  18.960 -20.300  1.00  0.00           C  
ATOM   2982  CG  ASP B 191      90.410  18.690 -19.930  1.00  0.00           C  
ATOM   2983  OD1 ASP B 191      90.720  17.520 -19.590  1.00  0.00           O  
ATOM   2984  OD2 ASP B 191      91.240  19.630 -19.940  1.00  0.00           O1-
ATOM   2985  HN  ASP B 191      89.390  19.880 -17.770  1.00  0.00           H  
ATOM   2986  HA  ASP B 191      87.020  19.280 -19.390  1.00  0.00           H  
ATOM   2987  HB1 ASP B 191      88.930  19.930 -20.840  1.00  0.00           H  
ATOM   2988  HB2 ASP B 191      88.630  18.160 -21.000  1.00  0.00           H  
ATOM   2989  N   LYS B 192      87.480  16.660 -18.960  1.00  0.00           N  
ATOM   2990  CA  LYS B 192      87.360  15.320 -18.420  1.00  0.00           C  
ATOM   2991  C   LYS B 192      88.660  14.740 -17.840  1.00  0.00           C  
ATOM   2992  O   LYS B 192      88.640  14.030 -16.840  1.00  0.00           O  
ATOM   2993  CB  LYS B 192      86.770  14.400 -19.530  1.00  0.00           C  
ATOM   2994  CG  LYS B 192      86.450  12.950 -19.120  1.00  0.00           C  
ATOM   2995  CD  LYS B 192      85.780  12.160 -20.250  1.00  0.00           C  
ATOM   2996  CE  LYS B 192      85.740  10.650 -19.990  1.00  0.00           C  
ATOM   2997  NZ  LYS B 192      85.050   9.910 -21.060  1.00  0.00           N1+
ATOM   2998  HN  LYS B 192      87.130  16.800 -19.890  1.00  0.00           H  
ATOM   2999  HA  LYS B 192      86.650  15.370 -17.600  1.00  0.00           H  
ATOM   3000  HB1 LYS B 192      87.470  14.400 -20.400  1.00  0.00           H  
ATOM   3001  HB2 LYS B 192      85.820  14.870 -19.880  1.00  0.00           H  
ATOM   3002  HG1 LYS B 192      85.780  12.960 -18.230  1.00  0.00           H  
ATOM   3003  HG2 LYS B 192      87.400  12.440 -18.820  1.00  0.00           H  
ATOM   3004  HD1 LYS B 192      86.350  12.340 -21.200  1.00  0.00           H  
ATOM   3005  HD2 LYS B 192      84.750  12.550 -20.390  1.00  0.00           H  
ATOM   3006  HE1 LYS B 192      85.230  10.430 -19.020  1.00  0.00           H  
ATOM   3007  HE2 LYS B 192      86.780  10.250 -19.950  1.00  0.00           H  
ATOM   3008  HZ1 LYS B 192      85.140   8.880 -20.880  1.00  0.00           H  
ATOM   3009  HZ2 LYS B 192      85.470  10.100 -22.000  1.00  0.00           H  
ATOM   3010  HZ3 LYS B 192      84.020  10.120 -21.080  1.00  0.00           H  
ATOM   3011  N   SER B 193      89.830  15.040 -18.450  1.00  0.00           N  
ATOM   3012  CA  SER B 193      91.130  14.700 -17.870  1.00  0.00           C  
ATOM   3013  C   SER B 193      91.540  15.630 -16.740  1.00  0.00           C  
ATOM   3014  O   SER B 193      92.010  15.200 -15.680  1.00  0.00           O  
ATOM   3015  CB  SER B 193      92.270  14.630 -18.940  1.00  0.00           C  
ATOM   3016  OG  SER B 193      92.720  15.910 -19.430  1.00  0.00           O  
ATOM   3017  HN  SER B 193      89.840  15.700 -19.210  1.00  0.00           H  
ATOM   3018  HA  SER B 193      91.060  13.710 -17.440  1.00  0.00           H  
ATOM   3019  HB1 SER B 193      91.920  14.020 -19.800  1.00  0.00           H  
ATOM   3020  HB2 SER B 193      93.150  14.100 -18.500  1.00  0.00           H  
ATOM   3021  HG1 SER B 193      91.910  16.470 -19.550  1.00  0.00           H  
ATOM   3022  N   GLY B 194      91.320  16.950 -16.920  1.00  0.00           N  
ATOM   3023  CA  GLY B 194      91.670  18.000 -15.960  1.00  0.00           C  
ATOM   3024  C   GLY B 194      90.940  17.920 -14.650  1.00  0.00           C  
ATOM   3025  O   GLY B 194      91.510  18.230 -13.600  1.00  0.00           O  
ATOM   3026  HN  GLY B 194      90.960  17.250 -17.820  1.00  0.00           H  
ATOM   3027  HA1 GLY B 194      91.420  18.950 -16.410  1.00  0.00           H  
ATOM   3028  HA2 GLY B 194      92.720  17.910 -15.740  1.00  0.00           H  
ATOM   3029  N   LEU B 195      89.690  17.430 -14.670  1.00  0.00           N  
ATOM   3030  CA  LEU B 195      88.920  17.130 -13.470  1.00  0.00           C  
ATOM   3031  C   LEU B 195      89.600  16.090 -12.590  1.00  0.00           C  
ATOM   3032  O   LEU B 195      89.780  16.290 -11.390  1.00  0.00           O  
ATOM   3033  CB  LEU B 195      87.510  16.650 -13.880  1.00  0.00           C  
ATOM   3034  CG  LEU B 195      86.570  16.230 -12.730  1.00  0.00           C  
ATOM   3035  CD1 LEU B 195      86.350  17.340 -11.690  1.00  0.00           C  
ATOM   3036  CD2 LEU B 195      85.220  15.760 -13.300  1.00  0.00           C  
ATOM   3037  HN  LEU B 195      89.230  17.280 -15.550  1.00  0.00           H  
ATOM   3038  HA  LEU B 195      88.850  18.040 -12.890  1.00  0.00           H  
ATOM   3039  HB1 LEU B 195      87.620  15.790 -14.580  1.00  0.00           H  
ATOM   3040  HB2 LEU B 195      87.020  17.460 -14.460  1.00  0.00           H  
ATOM   3041  HG  LEU B 195      87.020  15.360 -12.200  1.00  0.00           H  
ATOM   3042 1HD1 LEU B 195      87.300  17.600 -11.190  1.00  0.00           H  
ATOM   3043 2HD1 LEU B 195      85.630  17.010 -10.920  1.00  0.00           H  
ATOM   3044 3HD1 LEU B 195      85.950  18.250 -12.180  1.00  0.00           H  
ATOM   3045 1HD2 LEU B 195      84.730  16.580 -13.870  1.00  0.00           H  
ATOM   3046 2HD2 LEU B 195      85.370  14.900 -13.980  1.00  0.00           H  
ATOM   3047 3HD2 LEU B 195      84.540  15.440 -12.480  1.00  0.00           H  
ATOM   3048  N   LEU B 196      90.090  14.980 -13.180  1.00  0.00           N  
ATOM   3049  CA  LEU B 196      90.840  13.960 -12.460  1.00  0.00           C  
ATOM   3050  C   LEU B 196      92.160  14.480 -11.910  1.00  0.00           C  
ATOM   3051  O   LEU B 196      92.530  14.200 -10.770  1.00  0.00           O  
ATOM   3052  CB  LEU B 196      91.050  12.700 -13.330  1.00  0.00           C  
ATOM   3053  CG  LEU B 196      91.690  11.490 -12.610  1.00  0.00           C  
ATOM   3054  CD1 LEU B 196      90.860  11.010 -11.400  1.00  0.00           C  
ATOM   3055  CD2 LEU B 196      91.880  10.330 -13.600  1.00  0.00           C  
ATOM   3056  HN  LEU B 196      89.980  14.840 -14.160  1.00  0.00           H  
ATOM   3057  HA  LEU B 196      90.240  13.680 -11.600  1.00  0.00           H  
ATOM   3058  HB1 LEU B 196      91.670  12.960 -14.220  1.00  0.00           H  
ATOM   3059  HB2 LEU B 196      90.060  12.380 -13.720  1.00  0.00           H  
ATOM   3060  HG  LEU B 196      92.700  11.780 -12.240  1.00  0.00           H  
ATOM   3061 1HD1 LEU B 196      90.810  11.790 -10.620  1.00  0.00           H  
ATOM   3062 2HD1 LEU B 196      91.320  10.100 -10.960  1.00  0.00           H  
ATOM   3063 3HD1 LEU B 196      89.830  10.760 -11.720  1.00  0.00           H  
ATOM   3064 1HD2 LEU B 196      90.890  10.010 -14.010  1.00  0.00           H  
ATOM   3065 2HD2 LEU B 196      92.520  10.640 -14.450  1.00  0.00           H  
ATOM   3066 3HD2 LEU B 196      92.350   9.460 -13.100  1.00  0.00           H  
ATOM   3067  N   MET B 197      92.900  15.300 -12.690  1.00  0.00           N  
ATOM   3068  CA  MET B 197      94.110  15.960 -12.210  1.00  0.00           C  
ATOM   3069  C   MET B 197      93.860  16.910 -11.040  1.00  0.00           C  
ATOM   3070  O   MET B 197      94.580  16.890 -10.040  1.00  0.00           O  
ATOM   3071  CB  MET B 197      94.840  16.700 -13.350  1.00  0.00           C  
ATOM   3072  CG  MET B 197      95.350  15.740 -14.450  1.00  0.00           C  
ATOM   3073  SD  MET B 197      96.530  16.490 -15.620  1.00  0.00           S  
ATOM   3074  CE  MET B 197      95.330  17.440 -16.590  1.00  0.00           C  
ATOM   3075  HN  MET B 197      92.600  15.490 -13.630  1.00  0.00           H  
ATOM   3076  HA  MET B 197      94.770  15.190 -11.830  1.00  0.00           H  
ATOM   3077  HB1 MET B 197      95.720  17.230 -12.930  1.00  0.00           H  
ATOM   3078  HB2 MET B 197      94.170  17.460 -13.800  1.00  0.00           H  
ATOM   3079  HG1 MET B 197      94.490  15.320 -15.010  1.00  0.00           H  
ATOM   3080  HG2 MET B 197      95.860  14.890 -13.950  1.00  0.00           H  
ATOM   3081  HE1 MET B 197      95.810  17.890 -17.490  1.00  0.00           H  
ATOM   3082  HE2 MET B 197      94.500  16.790 -16.950  1.00  0.00           H  
ATOM   3083  HE3 MET B 197      94.890  18.270 -15.990  1.00  0.00           H  
ATOM   3084  N   LYS B 198      92.800  17.740 -11.080  1.00  0.00           N  
ATOM   3085  CA  LYS B 198      92.390  18.550  -9.940  1.00  0.00           C  
ATOM   3086  C   LYS B 198      92.010  17.700  -8.720  1.00  0.00           C  
ATOM   3087  O   LYS B 198      92.470  17.960  -7.610  1.00  0.00           O  
ATOM   3088  CB  LYS B 198      91.230  19.500 -10.310  1.00  0.00           C  
ATOM   3089  CG  LYS B 198      91.590  20.620 -11.320  1.00  0.00           C  
ATOM   3090  CD  LYS B 198      92.230  21.880 -10.690  1.00  0.00           C  
ATOM   3091  CE  LYS B 198      92.390  23.010 -11.730  1.00  0.00           C  
ATOM   3092  NZ  LYS B 198      92.600  24.330 -11.110  1.00  0.00           N1+
ATOM   3093  HN  LYS B 198      92.230  17.810 -11.910  1.00  0.00           H  
ATOM   3094  HA  LYS B 198      93.240  19.150  -9.630  1.00  0.00           H  
ATOM   3095  HB1 LYS B 198      90.820  19.990  -9.400  1.00  0.00           H  
ATOM   3096  HB2 LYS B 198      90.410  18.880 -10.760  1.00  0.00           H  
ATOM   3097  HG1 LYS B 198      90.640  20.930 -11.810  1.00  0.00           H  
ATOM   3098  HG2 LYS B 198      92.250  20.210 -12.120  1.00  0.00           H  
ATOM   3099  HD1 LYS B 198      93.210  21.630 -10.230  1.00  0.00           H  
ATOM   3100  HD2 LYS B 198      91.550  22.230  -9.880  1.00  0.00           H  
ATOM   3101  HE1 LYS B 198      91.460  23.070 -12.330  1.00  0.00           H  
ATOM   3102  HE2 LYS B 198      93.240  22.800 -12.410  1.00  0.00           H  
ATOM   3103  HZ1 LYS B 198      92.430  25.090 -11.830  1.00  0.00           H  
ATOM   3104  HZ2 LYS B 198      93.550  24.490 -10.730  1.00  0.00           H  
ATOM   3105  HZ3 LYS B 198      91.910  24.520 -10.340  1.00  0.00           H  
ATOM   3106  N   LEU B 199      91.230  16.610  -8.900  1.00  0.00           N  
ATOM   3107  CA  LEU B 199      90.860  15.680  -7.840  1.00  0.00           C  
ATOM   3108  C   LEU B 199      92.050  14.980  -7.170  1.00  0.00           C  
ATOM   3109  O   LEU B 199      92.110  14.870  -5.940  1.00  0.00           O  
ATOM   3110  CB  LEU B 199      89.890  14.590  -8.360  1.00  0.00           C  
ATOM   3111  CG  LEU B 199      88.480  15.100  -8.700  1.00  0.00           C  
ATOM   3112  CD1 LEU B 199      87.700  14.040  -9.500  1.00  0.00           C  
ATOM   3113  CD2 LEU B 199      87.680  15.490  -7.450  1.00  0.00           C  
ATOM   3114  HN  LEU B 199      90.840  16.420  -9.810  1.00  0.00           H  
ATOM   3115  HA  LEU B 199      90.380  16.240  -7.060  1.00  0.00           H  
ATOM   3116  HB1 LEU B 199      89.770  13.790  -7.600  1.00  0.00           H  
ATOM   3117  HB2 LEU B 199      90.330  14.130  -9.270  1.00  0.00           H  
ATOM   3118  HG  LEU B 199      88.560  16.010  -9.350  1.00  0.00           H  
ATOM   3119 1HD1 LEU B 199      88.240  13.770 -10.430  1.00  0.00           H  
ATOM   3120 2HD1 LEU B 199      86.690  14.420  -9.770  1.00  0.00           H  
ATOM   3121 3HD1 LEU B 199      87.560  13.120  -8.880  1.00  0.00           H  
ATOM   3122 1HD2 LEU B 199      87.580  14.610  -6.780  1.00  0.00           H  
ATOM   3123 2HD2 LEU B 199      88.170  16.310  -6.890  1.00  0.00           H  
ATOM   3124 3HD2 LEU B 199      86.660  15.800  -7.730  1.00  0.00           H  
ATOM   3125  N   GLN B 200      93.060  14.530  -7.940  1.00  0.00           N  
ATOM   3126  CA  GLN B 200      94.290  13.950  -7.410  1.00  0.00           C  
ATOM   3127  C   GLN B 200      95.080  14.930  -6.530  1.00  0.00           C  
ATOM   3128  O   GLN B 200      95.570  14.590  -5.450  1.00  0.00           O  
ATOM   3129  CB  GLN B 200      95.190  13.450  -8.580  1.00  0.00           C  
ATOM   3130  CG  GLN B 200      94.660  12.160  -9.250  1.00  0.00           C  
ATOM   3131  CD  GLN B 200      95.530  11.730 -10.440  1.00  0.00           C  
ATOM   3132  NE2 GLN B 200      95.590  10.400 -10.690  1.00  0.00           N  
ATOM   3133  OE1 GLN B 200      96.120  12.540 -11.150  1.00  0.00           O  
ATOM   3134  HN  GLN B 200      92.970  14.570  -8.940  1.00  0.00           H  
ATOM   3135  HA  GLN B 200      94.030  13.120  -6.780  1.00  0.00           H  
ATOM   3136  HB1 GLN B 200      96.220  13.250  -8.200  1.00  0.00           H  
ATOM   3137  HB2 GLN B 200      95.260  14.270  -9.330  1.00  0.00           H  
ATOM   3138  HG1 GLN B 200      93.630  12.310  -9.630  1.00  0.00           H  
ATOM   3139  HG2 GLN B 200      94.640  11.340  -8.500  1.00  0.00           H  
ATOM   3140 1HE2 GLN B 200      96.170  10.060 -11.430  1.00  0.00           H  
ATOM   3141 2HE2 GLN B 200      95.030   9.760 -10.140  1.00  0.00           H  
ATOM   3142  N   ASN B 201      95.180  16.210  -6.960  1.00  0.00           N  
ATOM   3143  CA  ASN B 201      95.760  17.270  -6.150  1.00  0.00           C  
ATOM   3144  C   ASN B 201      94.920  17.650  -4.920  1.00  0.00           C  
ATOM   3145  O   ASN B 201      95.460  17.840  -3.830  1.00  0.00           O  
ATOM   3146  CB  ASN B 201      96.080  18.510  -7.020  1.00  0.00           C  
ATOM   3147  CG  ASN B 201      97.270  18.170  -7.920  1.00  0.00           C  
ATOM   3148  ND2 ASN B 201      97.010  17.890  -9.210  1.00  0.00           N  
ATOM   3149  OD1 ASN B 201      98.420  18.150  -7.480  1.00  0.00           O  
ATOM   3150  HN  ASN B 201      94.800  16.450  -7.850  1.00  0.00           H  
ATOM   3151  HA  ASN B 201      96.690  16.900  -5.740  1.00  0.00           H  
ATOM   3152  HB1 ASN B 201      96.390  19.360  -6.380  1.00  0.00           H  
ATOM   3153  HB2 ASN B 201      95.200  18.810  -7.620  1.00  0.00           H  
ATOM   3154 1HD2 ASN B 201      96.080  17.640  -9.500  1.00  0.00           H  
ATOM   3155 2HD2 ASN B 201      97.760  17.590  -9.790  1.00  0.00           H  
ATOM   3156  N   LEU B 202      93.570  17.710  -5.020  1.00  0.00           N  
ATOM   3157  CA  LEU B 202      92.690  17.900  -3.870  1.00  0.00           C  
ATOM   3158  C   LEU B 202      92.790  16.800  -2.830  1.00  0.00           C  
ATOM   3159  O   LEU B 202      92.840  17.070  -1.630  1.00  0.00           O  
ATOM   3160  CB  LEU B 202      91.210  18.010  -4.320  1.00  0.00           C  
ATOM   3161  CG  LEU B 202      90.840  19.310  -5.060  1.00  0.00           C  
ATOM   3162  CD1 LEU B 202      89.430  19.200  -5.650  1.00  0.00           C  
ATOM   3163  CD2 LEU B 202      90.930  20.530  -4.140  1.00  0.00           C  
ATOM   3164  HN  LEU B 202      93.130  17.630  -5.920  1.00  0.00           H  
ATOM   3165  HA  LEU B 202      92.980  18.810  -3.370  1.00  0.00           H  
ATOM   3166  HB1 LEU B 202      90.540  17.950  -3.420  1.00  0.00           H  
ATOM   3167  HB2 LEU B 202      90.970  17.140  -4.970  1.00  0.00           H  
ATOM   3168  HG  LEU B 202      91.550  19.450  -5.900  1.00  0.00           H  
ATOM   3169 1HD1 LEU B 202      89.370  18.350  -6.360  1.00  0.00           H  
ATOM   3170 2HD1 LEU B 202      89.160  20.130  -6.200  1.00  0.00           H  
ATOM   3171 3HD1 LEU B 202      88.680  19.040  -4.840  1.00  0.00           H  
ATOM   3172 1HD2 LEU B 202      90.310  20.380  -3.230  1.00  0.00           H  
ATOM   3173 2HD2 LEU B 202      91.980  20.720  -3.820  1.00  0.00           H  
ATOM   3174 3HD2 LEU B 202      90.560  21.430  -4.660  1.00  0.00           H  
ATOM   3175  N   CYS B 203      92.880  15.520  -3.270  1.00  0.00           N  
ATOM   3176  CA  CYS B 203      93.140  14.360  -2.420  1.00  0.00           C  
ATOM   3177  C   CYS B 203      94.500  14.440  -1.720  1.00  0.00           C  
ATOM   3178  O   CYS B 203      94.640  14.100  -0.550  1.00  0.00           O  
ATOM   3179  CB  CYS B 203      93.040  13.060  -3.260  1.00  0.00           C  
ATOM   3180  SG  CYS B 203      92.990  11.520  -2.280  1.00  0.00           S  
ATOM   3181  HN  CYS B 203      92.750  15.340  -4.250  1.00  0.00           H  
ATOM   3182  HA  CYS B 203      92.390  14.350  -1.640  1.00  0.00           H  
ATOM   3183  HB1 CYS B 203      93.870  13.030  -4.000  1.00  0.00           H  
ATOM   3184  HB2 CYS B 203      92.100  13.130  -3.860  1.00  0.00           H  
ATOM   3185  HG1 CYS B 203      94.160  11.710  -1.680  1.00  0.00           H  
ATOM   3186  N   THR B 204      95.540  14.930  -2.440  1.00  0.00           N  
ATOM   3187  CA  THR B 204      96.880  15.180  -1.910  1.00  0.00           C  
ATOM   3188  C   THR B 204      96.890  16.190  -0.770  1.00  0.00           C  
ATOM   3189  O   THR B 204      97.540  16.000   0.250  1.00  0.00           O  
ATOM   3190  CB  THR B 204      97.850  15.620  -3.000  1.00  0.00           C  
ATOM   3191  CG2 THR B 204      99.250  15.930  -2.450  1.00  0.00           C  
ATOM   3192  OG1 THR B 204      98.020  14.570  -3.950  1.00  0.00           O  
ATOM   3193  HN  THR B 204      95.380  15.150  -3.400  1.00  0.00           H  
ATOM   3194  HA  THR B 204      97.250  14.250  -1.490  1.00  0.00           H  
ATOM   3195  HB  THR B 204      97.470  16.520  -3.520  1.00  0.00           H  
ATOM   3196  HG1 THR B 204      97.200  14.520  -4.470  1.00  0.00           H  
ATOM   3197 1HG2 THR B 204      99.240  16.850  -1.840  1.00  0.00           H  
ATOM   3198 2HG2 THR B 204      99.970  16.100  -3.290  1.00  0.00           H  
ATOM   3199 3HG2 THR B 204      99.630  15.090  -1.830  1.00  0.00           H  
ATOM   3200  N   ARG B 205      96.090  17.270  -0.880  1.00  0.00           N  
ATOM   3201  CA  ARG B 205      95.950  18.270   0.180  1.00  0.00           C  
ATOM   3202  C   ARG B 205      95.270  17.770   1.460  1.00  0.00           C  
ATOM   3203  O   ARG B 205      95.280  18.440   2.480  1.00  0.00           O  
ATOM   3204  CB  ARG B 205      95.160  19.520  -0.310  1.00  0.00           C  
ATOM   3205  CG  ARG B 205      95.870  20.390  -1.360  1.00  0.00           C  
ATOM   3206  CD  ARG B 205      95.100  21.700  -1.590  1.00  0.00           C  
ATOM   3207  NE  ARG B 205      95.800  22.510  -2.640  1.00  0.00           N  
ATOM   3208  CZ  ARG B 205      96.670  23.500  -2.400  1.00  0.00           C  
ATOM   3209  NH1 ARG B 205      97.200  23.730  -1.200  1.00  0.00           N1+
ATOM   3210  NH2 ARG B 205      97.000  24.330  -3.390  1.00  0.00           N  
ATOM   3211  HN  ARG B 205      95.560  17.430  -1.710  1.00  0.00           H  
ATOM   3212  HA  ARG B 205      96.940  18.590   0.470  1.00  0.00           H  
ATOM   3213  HB1 ARG B 205      94.960  20.180   0.570  1.00  0.00           H  
ATOM   3214  HB2 ARG B 205      94.180  19.190  -0.700  1.00  0.00           H  
ATOM   3215  HG1 ARG B 205      95.960  19.830  -2.320  1.00  0.00           H  
ATOM   3216  HG2 ARG B 205      96.900  20.630  -1.020  1.00  0.00           H  
ATOM   3217  HD1 ARG B 205      95.020  22.280  -0.650  1.00  0.00           H  
ATOM   3218  HD2 ARG B 205      94.070  21.470  -1.940  1.00  0.00           H  
ATOM   3219  HE  ARG B 205      95.540  22.380  -3.610  1.00  0.00           H  
ATOM   3220 1HH1 ARG B 205      96.900  23.190  -0.410  1.00  0.00           H  
ATOM   3221 2HH1 ARG B 205      97.760  24.540  -1.070  1.00  0.00           H  
ATOM   3222 1HH2 ARG B 205      96.330  24.450  -4.130  1.00  0.00           H  
ATOM   3223 2HH2 ARG B 205      97.660  25.050  -3.160  1.00  0.00           H  
ATOM   3224  N   LEU B 206      94.670  16.560   1.450  1.00  0.00           N  
ATOM   3225  CA  LEU B 206      94.040  16.000   2.630  1.00  0.00           C  
ATOM   3226  C   LEU B 206      94.970  15.100   3.440  1.00  0.00           C  
ATOM   3227  O   LEU B 206      94.580  14.570   4.480  1.00  0.00           O  
ATOM   3228  CB  LEU B 206      92.800  15.150   2.240  1.00  0.00           C  
ATOM   3229  CG  LEU B 206      91.650  15.930   1.590  1.00  0.00           C  
ATOM   3230  CD1 LEU B 206      90.560  14.960   1.130  1.00  0.00           C  
ATOM   3231  CD2 LEU B 206      91.040  16.980   2.530  1.00  0.00           C  
ATOM   3232  HN  LEU B 206      94.620  16.010   0.620  1.00  0.00           H  
ATOM   3233  HA  LEU B 206      93.720  16.790   3.300  1.00  0.00           H  
ATOM   3234  HB1 LEU B 206      92.390  14.640   3.140  1.00  0.00           H  
ATOM   3235  HB2 LEU B 206      93.130  14.350   1.530  1.00  0.00           H  
ATOM   3236  HG  LEU B 206      92.050  16.450   0.680  1.00  0.00           H  
ATOM   3237 1HD1 LEU B 206      90.990  14.160   0.500  1.00  0.00           H  
ATOM   3238 2HD1 LEU B 206      89.780  15.490   0.550  1.00  0.00           H  
ATOM   3239 3HD1 LEU B 206      90.070  14.490   2.020  1.00  0.00           H  
ATOM   3240 1HD2 LEU B 206      90.700  16.500   3.470  1.00  0.00           H  
ATOM   3241 2HD2 LEU B 206      91.780  17.770   2.780  1.00  0.00           H  
ATOM   3242 3HD2 LEU B 206      90.160  17.460   2.050  1.00  0.00           H  
ATOM   3243  N   ASP B 207      96.240  14.940   3.010  1.00  0.00           N  
ATOM   3244  CA  ASP B 207      97.190  14.070   3.680  1.00  0.00           C  
ATOM   3245  C   ASP B 207      98.560  14.750   3.680  1.00  0.00           C  
ATOM   3246  O   ASP B 207      99.550  14.280   3.110  1.00  0.00           O  
ATOM   3247  CB  ASP B 207      97.180  12.680   2.980  1.00  0.00           C  
ATOM   3248  CG  ASP B 207      98.070  11.680   3.690  1.00  0.00           C  
ATOM   3249  OD1 ASP B 207      98.180  11.740   4.940  1.00  0.00           O  
ATOM   3250  OD2 ASP B 207      98.670  10.840   2.980  1.00  0.00           O1-
ATOM   3251  HN  ASP B 207      96.540  15.370   2.160  1.00  0.00           H  
ATOM   3252  HA  ASP B 207      96.910  13.940   4.720  1.00  0.00           H  
ATOM   3253  HB1 ASP B 207      97.510  12.780   1.920  1.00  0.00           H  
ATOM   3254  HB2 ASP B 207      96.150  12.280   2.990  1.00  0.00           H  
ATOM   3255  N   GLN B 208      98.620  15.940   4.310  1.00  0.00           N  
ATOM   3256  CA  GLN B 208      99.760  16.840   4.290  1.00  0.00           C  
ATOM   3257  C   GLN B 208     101.040  16.310   4.920  1.00  0.00           C  
ATOM   3258  O   GLN B 208     102.130  16.600   4.430  1.00  0.00           O  
ATOM   3259  CB  GLN B 208      99.340  18.220   4.860  1.00  0.00           C  
ATOM   3260  CG  GLN B 208      98.200  18.850   4.020  1.00  0.00           C  
ATOM   3261  CD  GLN B 208      97.730  20.230   4.490  1.00  0.00           C  
ATOM   3262  NE2 GLN B 208      97.120  20.280   5.700  1.00  0.00           N  
ATOM   3263  OE1 GLN B 208      97.880  21.230   3.770  1.00  0.00           O  
ATOM   3264  HN  GLN B 208      97.820  16.270   4.790  1.00  0.00           H  
ATOM   3265  HA  GLN B 208     100.000  17.000   3.250  1.00  0.00           H  
ATOM   3266  HB1 GLN B 208     100.220  18.910   4.850  1.00  0.00           H  
ATOM   3267  HB2 GLN B 208      99.020  18.100   5.920  1.00  0.00           H  
ATOM   3268  HG1 GLN B 208      97.310  18.190   4.010  1.00  0.00           H  
ATOM   3269  HG2 GLN B 208      98.550  18.970   2.970  1.00  0.00           H  
ATOM   3270 1HE2 GLN B 208      96.640  21.110   5.970  1.00  0.00           H  
ATOM   3271 2HE2 GLN B 208      97.040  19.450   6.250  1.00  0.00           H  
ATOM   3272  N   ASP B 209     100.970  15.470   5.970  1.00  0.00           N  
ATOM   3273  CA  ASP B 209     102.130  14.910   6.630  1.00  0.00           C  
ATOM   3274  C   ASP B 209     102.520  13.540   6.050  1.00  0.00           C  
ATOM   3275  O   ASP B 209     103.440  12.870   6.540  1.00  0.00           O  
ATOM   3276  CB  ASP B 209     101.870  14.870   8.170  1.00  0.00           C  
ATOM   3277  CG  ASP B 209     100.690  14.020   8.610  1.00  0.00           C  
ATOM   3278  OD1 ASP B 209      99.570  14.210   8.080  1.00  0.00           O  
ATOM   3279  OD2 ASP B 209     100.880  13.210   9.560  1.00  0.00           O1-
ATOM   3280  HN  ASP B 209     100.110  15.220   6.430  1.00  0.00           H  
ATOM   3281  HA  ASP B 209     102.980  15.560   6.470  1.00  0.00           H  
ATOM   3282  HB1 ASP B 209     101.660  15.910   8.510  1.00  0.00           H  
ATOM   3283  HB2 ASP B 209     102.780  14.530   8.700  1.00  0.00           H  
ATOM   3284  N   GLU B 210     101.840  13.110   4.960  1.00  0.00           N  
ATOM   3285  CA  GLU B 210     102.060  11.860   4.250  1.00  0.00           C  
ATOM   3286  C   GLU B 210     101.760  10.640   5.120  1.00  0.00           C  
ATOM   3287  O   GLU B 210     102.490   9.650   5.150  1.00  0.00           O  
ATOM   3288  CB  GLU B 210     103.440  11.770   3.540  1.00  0.00           C  
ATOM   3289  CG  GLU B 210     103.720  12.960   2.590  1.00  0.00           C  
ATOM   3290  CD  GLU B 210     105.100  12.920   1.950  1.00  0.00           C  
ATOM   3291  OE1 GLU B 210     105.310  12.140   0.980  1.00  0.00           O  
ATOM   3292  OE2 GLU B 210     105.960  13.750   2.360  1.00  0.00           O1-
ATOM   3293  HN  GLU B 210     101.130  13.700   4.590  1.00  0.00           H  
ATOM   3294  HA  GLU B 210     101.310  11.830   3.470  1.00  0.00           H  
ATOM   3295  HB1 GLU B 210     103.500  10.820   2.960  1.00  0.00           H  
ATOM   3296  HB2 GLU B 210     104.230  11.730   4.310  1.00  0.00           H  
ATOM   3297  HG1 GLU B 210     103.640  13.910   3.160  1.00  0.00           H  
ATOM   3298  HG2 GLU B 210     102.960  12.990   1.770  1.00  0.00           H  
ATOM   3299  N   SER B 211     100.640  10.710   5.860  1.00  0.00           N  
ATOM   3300  CA  SER B 211     100.260   9.760   6.900  1.00  0.00           C  
ATOM   3301  C   SER B 211      99.640   8.500   6.340  1.00  0.00           C  
ATOM   3302  O   SER B 211      99.570   7.460   7.010  1.00  0.00           O  
ATOM   3303  CB  SER B 211      99.260  10.420   7.890  1.00  0.00           C  
ATOM   3304  OG  SER B 211      97.980  10.690   7.300  1.00  0.00           O  
ATOM   3305  HN  SER B 211      99.990  11.460   5.700  1.00  0.00           H  
ATOM   3306  HA  SER B 211     101.140   9.480   7.440  1.00  0.00           H  
ATOM   3307  HB1 SER B 211      99.700  11.380   8.260  1.00  0.00           H  
ATOM   3308  HB2 SER B 211      99.120   9.760   8.770  1.00  0.00           H  
ATOM   3309  HG1 SER B 211      98.140  11.100   6.410  1.00  0.00           H  
ATOM   3310  N   PHE B 212      99.200   8.550   5.080  1.00  0.00           N  
ATOM   3311  CA  PHE B 212      98.710   7.400   4.350  1.00  0.00           C  
ATOM   3312  C   PHE B 212      99.530   7.300   3.080  1.00  0.00           C  
ATOM   3313  O   PHE B 212     100.140   8.270   2.640  1.00  0.00           O  
ATOM   3314  CB  PHE B 212      97.220   7.570   3.920  1.00  0.00           C  
ATOM   3315  CG  PHE B 212      96.330   7.710   5.120  1.00  0.00           C  
ATOM   3316  CD1 PHE B 212      95.780   8.960   5.460  1.00  0.00           C  
ATOM   3317  CD2 PHE B 212      96.060   6.610   5.950  1.00  0.00           C  
ATOM   3318  CE1 PHE B 212      94.990   9.110   6.610  1.00  0.00           C  
ATOM   3319  CE2 PHE B 212      95.280   6.750   7.100  1.00  0.00           C  
ATOM   3320  CZ  PHE B 212      94.750   8.000   7.430  1.00  0.00           C  
ATOM   3321  HN  PHE B 212      99.210   9.420   4.590  1.00  0.00           H  
ATOM   3322  HA  PHE B 212      98.850   6.490   4.910  1.00  0.00           H  
ATOM   3323  HB1 PHE B 212      96.870   6.680   3.350  1.00  0.00           H  
ATOM   3324  HB2 PHE B 212      97.110   8.480   3.290  1.00  0.00           H  
ATOM   3325  HD1 PHE B 212      96.010   9.830   4.850  1.00  0.00           H  
ATOM   3326  HD2 PHE B 212      96.490   5.640   5.700  1.00  0.00           H  
ATOM   3327  HE1 PHE B 212      94.610  10.080   6.870  1.00  0.00           H  
ATOM   3328  HE2 PHE B 212      95.100   5.900   7.740  1.00  0.00           H  
ATOM   3329  HZ  PHE B 212      94.190   8.120   8.350  1.00  0.00           H  
ATOM   3330  N   SER B 213      99.530   6.110   2.450  1.00  0.00           N  
ATOM   3331  CA  SER B 213     100.130   5.800   1.150  1.00  0.00           C  
ATOM   3332  C   SER B 213     100.220   6.920   0.110  1.00  0.00           C  
ATOM   3333  O   SER B 213      99.330   7.760  -0.030  1.00  0.00           O  
ATOM   3334  CB  SER B 213      99.370   4.610   0.500  1.00  0.00           C  
ATOM   3335  OG  SER B 213     100.070   4.030  -0.610  1.00  0.00           O  
ATOM   3336  HN  SER B 213      99.100   5.330   2.920  1.00  0.00           H  
ATOM   3337  HA  SER B 213     101.140   5.480   1.360  1.00  0.00           H  
ATOM   3338  HB1 SER B 213      98.360   4.950   0.180  1.00  0.00           H  
ATOM   3339  HB2 SER B 213      99.220   3.820   1.270  1.00  0.00           H  
ATOM   3340  HG1 SER B 213     100.790   3.500  -0.210  1.00  0.00           H  
ATOM   3341  N   GLN B 214     101.320   6.970  -0.660  1.00  0.00           N  
ATOM   3342  CA  GLN B 214     101.520   7.990  -1.680  1.00  0.00           C  
ATOM   3343  C   GLN B 214     100.730   7.730  -2.960  1.00  0.00           C  
ATOM   3344  O   GLN B 214     100.600   8.620  -3.800  1.00  0.00           O  
ATOM   3345  CB  GLN B 214     103.020   8.140  -2.030  1.00  0.00           C  
ATOM   3346  CG  GLN B 214     103.860   8.720  -0.870  1.00  0.00           C  
ATOM   3347  CD  GLN B 214     105.320   8.920  -1.300  1.00  0.00           C  
ATOM   3348  NE2 GLN B 214     106.040   9.790  -0.560  1.00  0.00           N  
ATOM   3349  OE1 GLN B 214     105.810   8.340  -2.270  1.00  0.00           O  
ATOM   3350  HN  GLN B 214     102.080   6.330  -0.500  1.00  0.00           H  
ATOM   3351  HA  GLN B 214     101.170   8.940  -1.300  1.00  0.00           H  
ATOM   3352  HB1 GLN B 214     103.120   8.820  -2.910  1.00  0.00           H  
ATOM   3353  HB2 GLN B 214     103.420   7.150  -2.330  1.00  0.00           H  
ATOM   3354  HG1 GLN B 214     103.850   8.030  -0.000  1.00  0.00           H  
ATOM   3355  HG2 GLN B 214     103.440   9.700  -0.550  1.00  0.00           H  
ATOM   3356 1HE2 GLN B 214     107.010   9.890  -0.790  1.00  0.00           H  
ATOM   3357 2HE2 GLN B 214     105.610  10.350   0.150  1.00  0.00           H  
ATOM   3358  N   ARG B 215     100.180   6.520  -3.160  1.00  0.00           N  
ATOM   3359  CA  ARG B 215      99.440   6.180  -4.370  1.00  0.00           C  
ATOM   3360  C   ARG B 215      98.150   6.990  -4.580  1.00  0.00           C  
ATOM   3361  O   ARG B 215      97.270   7.040  -3.720  1.00  0.00           O  
ATOM   3362  CB  ARG B 215      99.160   4.650  -4.450  1.00  0.00           C  
ATOM   3363  CG  ARG B 215     100.420   3.800  -4.220  1.00  0.00           C  
ATOM   3364  CD  ARG B 215     100.250   2.290  -4.440  1.00  0.00           C  
ATOM   3365  NE  ARG B 215     100.200   2.040  -5.920  1.00  0.00           N  
ATOM   3366  CZ  ARG B 215      99.140   1.610  -6.610  1.00  0.00           C  
ATOM   3367  NH1 ARG B 215      98.000   1.230  -6.040  1.00  0.00           N1+
ATOM   3368  NH2 ARG B 215      99.190   1.560  -7.940  1.00  0.00           N  
ATOM   3369  HN  ARG B 215     100.270   5.810  -2.470  1.00  0.00           H  
ATOM   3370  HA  ARG B 215     100.090   6.410  -5.190  1.00  0.00           H  
ATOM   3371  HB1 ARG B 215      98.750   4.420  -5.460  1.00  0.00           H  
ATOM   3372  HB2 ARG B 215      98.390   4.380  -3.700  1.00  0.00           H  
ATOM   3373  HG1 ARG B 215     100.760   3.920  -3.160  1.00  0.00           H  
ATOM   3374  HG2 ARG B 215     101.250   4.160  -4.870  1.00  0.00           H  
ATOM   3375  HD1 ARG B 215      99.340   1.910  -3.920  1.00  0.00           H  
ATOM   3376  HD2 ARG B 215     101.140   1.750  -4.050  1.00  0.00           H  
ATOM   3377  HE  ARG B 215     101.030   2.180  -6.490  1.00  0.00           H  
ATOM   3378 1HH1 ARG B 215      97.930   1.140  -5.050  1.00  0.00           H  
ATOM   3379 2HH1 ARG B 215      97.240   1.030  -6.660  1.00  0.00           H  
ATOM   3380 1HH2 ARG B 215     100.040   1.790  -8.410  1.00  0.00           H  
ATOM   3381 2HH2 ARG B 215      98.360   1.270  -8.410  1.00  0.00           H  
ATOM   3382  N   LEU B 216      98.030   7.680  -5.740  1.00  0.00           N  
ATOM   3383  CA  LEU B 216      96.900   8.500  -6.120  1.00  0.00           C  
ATOM   3384  C   LEU B 216      95.650   7.710  -6.550  1.00  0.00           C  
ATOM   3385  O   LEU B 216      95.790   6.570  -6.980  1.00  0.00           O  
ATOM   3386  CB  LEU B 216      97.290   9.440  -7.290  1.00  0.00           C  
ATOM   3387  CG  LEU B 216      98.300  10.540  -6.910  1.00  0.00           C  
ATOM   3388  CD1 LEU B 216      98.840  11.210  -8.180  1.00  0.00           C  
ATOM   3389  CD2 LEU B 216      97.690  11.590  -5.970  1.00  0.00           C  
ATOM   3390  HN  LEU B 216      98.810   7.700  -6.370  1.00  0.00           H  
ATOM   3391  HA  LEU B 216      96.630   9.090  -5.250  1.00  0.00           H  
ATOM   3392  HB1 LEU B 216      96.400   9.940  -7.720  1.00  0.00           H  
ATOM   3393  HB2 LEU B 216      97.740   8.810  -8.100  1.00  0.00           H  
ATOM   3394  HG  LEU B 216      99.170  10.060  -6.390  1.00  0.00           H  
ATOM   3395 1HD1 LEU B 216      99.280  10.450  -8.860  1.00  0.00           H  
ATOM   3396 2HD1 LEU B 216      99.620  11.950  -7.910  1.00  0.00           H  
ATOM   3397 3HD1 LEU B 216      98.020  11.740  -8.720  1.00  0.00           H  
ATOM   3398 1HD2 LEU B 216      96.810  12.070  -6.430  1.00  0.00           H  
ATOM   3399 2HD2 LEU B 216      97.390  11.130  -5.000  1.00  0.00           H  
ATOM   3400 3HD2 LEU B 216      98.440  12.380  -5.750  1.00  0.00           H  
ATOM   3401  N   PRO B 217      94.430   8.250  -6.500  1.00  0.00           N  
ATOM   3402  CA  PRO B 217      93.270   7.640  -7.150  1.00  0.00           C  
ATOM   3403  C   PRO B 217      93.360   7.670  -8.670  1.00  0.00           C  
ATOM   3404  O   PRO B 217      93.860   8.650  -9.230  1.00  0.00           O  
ATOM   3405  CB  PRO B 217      92.080   8.480  -6.650  1.00  0.00           C  
ATOM   3406  CG  PRO B 217      92.680   9.850  -6.340  1.00  0.00           C  
ATOM   3407  CD  PRO B 217      94.080   9.510  -5.830  1.00  0.00           C  
ATOM   3408  HA  PRO B 217      93.210   6.600  -6.850  1.00  0.00           H  
ATOM   3409  HB1 PRO B 217      91.680   8.030  -5.720  1.00  0.00           H  
ATOM   3410  HB2 PRO B 217      91.250   8.540  -7.390  1.00  0.00           H  
ATOM   3411  HG1 PRO B 217      92.090  10.430  -5.610  1.00  0.00           H  
ATOM   3412  HG2 PRO B 217      92.770  10.430  -7.290  1.00  0.00           H  
ATOM   3413  HD1 PRO B 217      94.070   9.340  -4.730  1.00  0.00           H  
ATOM   3414  HD2 PRO B 217      94.800  10.330  -6.070  1.00  0.00           H  
ATOM   3415  N   LEU B 218      92.910   6.600  -9.360  1.00  0.00           N  
ATOM   3416  CA  LEU B 218      93.160   6.420 -10.780  1.00  0.00           C  
ATOM   3417  C   LEU B 218      91.890   6.500 -11.620  1.00  0.00           C  
ATOM   3418  O   LEU B 218      91.890   6.180 -12.810  1.00  0.00           O  
ATOM   3419  CB  LEU B 218      93.810   5.030 -11.030  1.00  0.00           C  
ATOM   3420  CG  LEU B 218      95.090   4.760 -10.220  1.00  0.00           C  
ATOM   3421  CD1 LEU B 218      95.620   3.360 -10.560  1.00  0.00           C  
ATOM   3422  CD2 LEU B 218      96.200   5.800 -10.450  1.00  0.00           C  
ATOM   3423  HN  LEU B 218      92.520   5.800  -8.880  1.00  0.00           H  
ATOM   3424  HA  LEU B 218      93.820   7.190 -11.150  1.00  0.00           H  
ATOM   3425  HB1 LEU B 218      94.050   4.930 -12.110  1.00  0.00           H  
ATOM   3426  HB2 LEU B 218      93.080   4.240 -10.760  1.00  0.00           H  
ATOM   3427  HG  LEU B 218      94.830   4.770  -9.130  1.00  0.00           H  
ATOM   3428 1HD1 LEU B 218      94.840   2.590 -10.330  1.00  0.00           H  
ATOM   3429 2HD1 LEU B 218      96.530   3.130  -9.970  1.00  0.00           H  
ATOM   3430 3HD1 LEU B 218      95.860   3.300 -11.650  1.00  0.00           H  
ATOM   3431 1HD2 LEU B 218      96.490   5.820 -11.520  1.00  0.00           H  
ATOM   3432 2HD2 LEU B 218      95.870   6.810 -10.150  1.00  0.00           H  
ATOM   3433 3HD2 LEU B 218      97.100   5.550  -9.850  1.00  0.00           H  
ATOM   3434  N   ASN B 219      90.760   6.920 -11.010  1.00  0.00           N  
ATOM   3435  CA  ASN B 219      89.510   7.190 -11.700  1.00  0.00           C  
ATOM   3436  C   ASN B 219      88.640   8.080 -10.830  1.00  0.00           C  
ATOM   3437  O   ASN B 219      88.890   8.220  -9.630  1.00  0.00           O  
ATOM   3438  CB  ASN B 219      88.750   5.900 -12.160  1.00  0.00           C  
ATOM   3439  CG  ASN B 219      88.560   4.890 -11.040  1.00  0.00           C  
ATOM   3440  ND2 ASN B 219      89.460   3.890 -10.970  1.00  0.00           N  
ATOM   3441  OD1 ASN B 219      87.620   4.980 -10.240  1.00  0.00           O  
ATOM   3442  HN  ASN B 219      90.780   7.130 -10.040  1.00  0.00           H  
ATOM   3443  HA  ASN B 219      89.740   7.780 -12.580  1.00  0.00           H  
ATOM   3444  HB1 ASN B 219      89.330   5.420 -12.980  1.00  0.00           H  
ATOM   3445  HB2 ASN B 219      87.750   6.170 -12.570  1.00  0.00           H  
ATOM   3446 1HD2 ASN B 219      90.210   3.840 -11.630  1.00  0.00           H  
ATOM   3447 2HD2 ASN B 219      89.430   3.260 -10.190  1.00  0.00           H  
ATOM   3448  N   ILE B 220      87.610   8.720 -11.410  1.00  0.00           N  
ATOM   3449  CA  ILE B 220      86.690   9.630 -10.730  1.00  0.00           C  
ATOM   3450  C   ILE B 220      85.900   8.940  -9.610  1.00  0.00           C  
ATOM   3451  O   ILE B 220      85.750   9.490  -8.520  1.00  0.00           O  
ATOM   3452  CB  ILE B 220      85.770  10.350 -11.720  1.00  0.00           C  
ATOM   3453  CG1 ILE B 220      86.620  11.250 -12.660  1.00  0.00           C  
ATOM   3454  CG2 ILE B 220      84.710  11.200 -10.970  1.00  0.00           C  
ATOM   3455  CD  ILE B 220      85.820  11.840 -13.830  1.00  0.00           C  
ATOM   3456  HN  ILE B 220      87.460   8.620 -12.410  1.00  0.00           H  
ATOM   3457  HA  ILE B 220      87.290  10.380 -10.230  1.00  0.00           H  
ATOM   3458  HB  ILE B 220      85.250   9.590 -12.340  1.00  0.00           H  
ATOM   3459 1HG1 ILE B 220      87.460  10.670 -13.080  1.00  0.00           H  
ATOM   3460 2HG1 ILE B 220      87.060  12.080 -12.060  1.00  0.00           H  
ATOM   3461 1HG2 ILE B 220      84.030  10.570 -10.370  1.00  0.00           H  
ATOM   3462 2HG2 ILE B 220      84.080  11.750 -11.690  1.00  0.00           H  
ATOM   3463 3HG2 ILE B 220      85.200  11.940 -10.300  1.00  0.00           H  
ATOM   3464  HD1 ILE B 220      85.360  11.020 -14.430  1.00  0.00           H  
ATOM   3465  HD2 ILE B 220      86.500  12.420 -14.490  1.00  0.00           H  
ATOM   3466  HD3 ILE B 220      85.020  12.510 -13.470  1.00  0.00           H  
ATOM   3467  N   GLU B 221      85.410   7.700  -9.830  1.00  0.00           N  
ATOM   3468  CA  GLU B 221      84.740   6.910  -8.790  1.00  0.00           C  
ATOM   3469  C   GLU B 221      85.630   6.610  -7.590  1.00  0.00           C  
ATOM   3470  O   GLU B 221      85.230   6.780  -6.440  1.00  0.00           O  
ATOM   3471  CB  GLU B 221      84.260   5.570  -9.380  1.00  0.00           C  
ATOM   3472  CG  GLU B 221      83.070   5.730 -10.360  1.00  0.00           C  
ATOM   3473  CD  GLU B 221      83.000   4.590 -11.350  1.00  0.00           C  
ATOM   3474  OE1 GLU B 221      84.000   4.370 -12.090  1.00  0.00           O  
ATOM   3475  OE2 GLU B 221      81.930   3.940 -11.440  1.00  0.00           O1-
ATOM   3476  HN  GLU B 221      85.500   7.280 -10.730  1.00  0.00           H  
ATOM   3477  HA  GLU B 221      83.900   7.480  -8.420  1.00  0.00           H  
ATOM   3478  HB1 GLU B 221      83.940   4.870  -8.570  1.00  0.00           H  
ATOM   3479  HB2 GLU B 221      85.120   5.100  -9.910  1.00  0.00           H  
ATOM   3480  HG1 GLU B 221      83.180   6.670 -10.940  1.00  0.00           H  
ATOM   3481  HG2 GLU B 221      82.120   5.770  -9.810  1.00  0.00           H  
ATOM   3482  N   GLU B 222      86.890   6.210  -7.830  1.00  0.00           N  
ATOM   3483  CA  GLU B 222      87.900   6.030  -6.810  1.00  0.00           C  
ATOM   3484  C   GLU B 222      88.230   7.310  -6.070  1.00  0.00           C  
ATOM   3485  O   GLU B 222      88.330   7.330  -4.850  1.00  0.00           O  
ATOM   3486  CB  GLU B 222      89.190   5.450  -7.410  1.00  0.00           C  
ATOM   3487  CG  GLU B 222      90.250   5.060  -6.350  1.00  0.00           C  
ATOM   3488  CD  GLU B 222      91.520   4.500  -6.950  1.00  0.00           C  
ATOM   3489  OE1 GLU B 222      91.640   4.410  -8.200  1.00  0.00           O  
ATOM   3490  OE2 GLU B 222      92.440   4.170  -6.150  1.00  0.00           O1-
ATOM   3491  HN  GLU B 222      87.180   6.030  -8.780  1.00  0.00           H  
ATOM   3492  HA  GLU B 222      87.500   5.340  -6.080  1.00  0.00           H  
ATOM   3493  HB1 GLU B 222      89.630   6.170  -8.130  1.00  0.00           H  
ATOM   3494  HB2 GLU B 222      88.930   4.540  -7.990  1.00  0.00           H  
ATOM   3495  HG1 GLU B 222      89.840   4.300  -5.660  1.00  0.00           H  
ATOM   3496  HG2 GLU B 222      90.530   5.950  -5.750  1.00  0.00           H  
ATOM   3497  N   ALA B 223      88.360   8.450  -6.790  1.00  0.00           N  
ATOM   3498  CA  ALA B 223      88.530   9.750  -6.180  1.00  0.00           C  
ATOM   3499  C   ALA B 223      87.360  10.140  -5.280  1.00  0.00           C  
ATOM   3500  O   ALA B 223      87.570  10.540  -4.140  1.00  0.00           O  
ATOM   3501  CB  ALA B 223      88.740  10.810  -7.270  1.00  0.00           C  
ATOM   3502  HN  ALA B 223      88.320   8.420  -7.790  1.00  0.00           H  
ATOM   3503  HA  ALA B 223      89.410   9.710  -5.550  1.00  0.00           H  
ATOM   3504  HB1 ALA B 223      88.930  11.810  -6.820  1.00  0.00           H  
ATOM   3505  HB2 ALA B 223      87.840  10.890  -7.920  1.00  0.00           H  
ATOM   3506  HB3 ALA B 223      89.610  10.540  -7.910  1.00  0.00           H  
ATOM   3507  N   LYS B 224      86.110   9.930  -5.740  1.00  0.00           N  
ATOM   3508  CA  LYS B 224      84.900  10.210  -4.980  1.00  0.00           C  
ATOM   3509  C   LYS B 224      84.820   9.430  -3.670  1.00  0.00           C  
ATOM   3510  O   LYS B 224      84.500   9.970  -2.610  1.00  0.00           O  
ATOM   3511  CB  LYS B 224      83.660   9.860  -5.860  1.00  0.00           C  
ATOM   3512  CG  LYS B 224      82.430  10.730  -5.550  1.00  0.00           C  
ATOM   3513  CD  LYS B 224      81.090  10.100  -5.970  1.00  0.00           C  
ATOM   3514  CE  LYS B 224      79.920  11.090  -5.890  1.00  0.00           C  
ATOM   3515  NZ  LYS B 224      78.630  10.380  -5.830  1.00  0.00           N1+
ATOM   3516  HN  LYS B 224      85.990   9.610  -6.680  1.00  0.00           H  
ATOM   3517  HA  LYS B 224      84.900  11.260  -4.740  1.00  0.00           H  
ATOM   3518  HB1 LYS B 224      83.400   8.780  -5.750  1.00  0.00           H  
ATOM   3519  HB2 LYS B 224      83.920  10.030  -6.920  1.00  0.00           H  
ATOM   3520  HG1 LYS B 224      82.560  11.710  -6.070  1.00  0.00           H  
ATOM   3521  HG2 LYS B 224      82.390  10.950  -4.460  1.00  0.00           H  
ATOM   3522  HD1 LYS B 224      80.910   9.230  -5.300  1.00  0.00           H  
ATOM   3523  HD2 LYS B 224      81.170   9.710  -7.010  1.00  0.00           H  
ATOM   3524  HE1 LYS B 224      79.920  11.760  -6.780  1.00  0.00           H  
ATOM   3525  HE2 LYS B 224      80.010  11.710  -4.970  1.00  0.00           H  
ATOM   3526  HZ1 LYS B 224      78.510  10.000  -4.860  1.00  0.00           H  
ATOM   3527  HZ2 LYS B 224      78.580   9.560  -6.490  1.00  0.00           H  
ATOM   3528  HZ3 LYS B 224      77.830  11.020  -6.040  1.00  0.00           H  
ATOM   3529  N   ASP B 225      85.140   8.120  -3.720  1.00  0.00           N  
ATOM   3530  CA  ASP B 225      85.250   7.260  -2.560  1.00  0.00           C  
ATOM   3531  C   ASP B 225      86.450   7.540  -1.640  1.00  0.00           C  
ATOM   3532  O   ASP B 225      86.280   7.550  -0.420  1.00  0.00           O  
ATOM   3533  CB  ASP B 225      85.190   5.770  -3.010  1.00  0.00           C  
ATOM   3534  CG  ASP B 225      83.780   5.270  -2.830  1.00  0.00           C  
ATOM   3535  OD1 ASP B 225      82.820   5.830  -3.410  1.00  0.00           O  
ATOM   3536  OD2 ASP B 225      83.580   4.350  -1.980  1.00  0.00           O1-
ATOM   3537  HN  ASP B 225      85.320   7.690  -4.610  1.00  0.00           H  
ATOM   3538  HA  ASP B 225      84.400   7.490  -1.930  1.00  0.00           H  
ATOM   3539  HB1 ASP B 225      85.870   5.130  -2.400  1.00  0.00           H  
ATOM   3540  HB2 ASP B 225      85.470   5.680  -4.080  1.00  0.00           H  
ATOM   3541  N   ARG B 226      87.670   7.780  -2.170  1.00  0.00           N  
ATOM   3542  CA  ARG B 226      88.830   8.140  -1.360  1.00  0.00           C  
ATOM   3543  C   ARG B 226      88.710   9.490  -0.660  1.00  0.00           C  
ATOM   3544  O   ARG B 226      89.060   9.620   0.510  1.00  0.00           O  
ATOM   3545  CB  ARG B 226      90.170   8.080  -2.150  1.00  0.00           C  
ATOM   3546  CG  ARG B 226      90.610   6.650  -2.540  1.00  0.00           C  
ATOM   3547  CD  ARG B 226      92.070   6.570  -3.020  1.00  0.00           C  
ATOM   3548  NE  ARG B 226      92.310   5.220  -3.640  1.00  0.00           N  
ATOM   3549  CZ  ARG B 226      92.410   4.060  -2.980  1.00  0.00           C  
ATOM   3550  NH1 ARG B 226      92.490   3.990  -1.670  1.00  0.00           N1+
ATOM   3551  NH2 ARG B 226      92.460   2.950  -3.720  1.00  0.00           N  
ATOM   3552  HN  ARG B 226      87.810   7.720  -3.160  1.00  0.00           H  
ATOM   3553  HA  ARG B 226      88.900   7.410  -0.560  1.00  0.00           H  
ATOM   3554  HB1 ARG B 226      90.980   8.510  -1.500  1.00  0.00           H  
ATOM   3555  HB2 ARG B 226      90.090   8.720  -3.060  1.00  0.00           H  
ATOM   3556  HG1 ARG B 226      89.940   6.280  -3.340  1.00  0.00           H  
ATOM   3557  HG2 ARG B 226      90.490   5.980  -1.660  1.00  0.00           H  
ATOM   3558  HD1 ARG B 226      92.780   6.740  -2.180  1.00  0.00           H  
ATOM   3559  HD2 ARG B 226      92.270   7.340  -3.790  1.00  0.00           H  
ATOM   3560  HE  ARG B 226      92.350   5.080  -4.640  1.00  0.00           H  
ATOM   3561 1HH1 ARG B 226      92.790   4.820  -1.200  1.00  0.00           H  
ATOM   3562 2HH1 ARG B 226      92.750   3.100  -1.270  1.00  0.00           H  
ATOM   3563 1HH2 ARG B 226      92.500   3.110  -4.720  1.00  0.00           H  
ATOM   3564 2HH2 ARG B 226      92.620   2.050  -3.310  1.00  0.00           H  
ATOM   3565  N   LEU B 227      88.170  10.520  -1.350  1.00  0.00           N  
ATOM   3566  CA  LEU B 227      87.870  11.820  -0.760  1.00  0.00           C  
ATOM   3567  C   LEU B 227      86.850  11.720   0.360  1.00  0.00           C  
ATOM   3568  O   LEU B 227      87.040  12.290   1.440  1.00  0.00           O  
ATOM   3569  CB  LEU B 227      87.330  12.830  -1.800  1.00  0.00           C  
ATOM   3570  CG  LEU B 227      88.360  13.340  -2.830  1.00  0.00           C  
ATOM   3571  CD1 LEU B 227      87.660  14.110  -3.950  1.00  0.00           C  
ATOM   3572  CD2 LEU B 227      89.440  14.220  -2.190  1.00  0.00           C  
ATOM   3573  HN  LEU B 227      87.920  10.430  -2.320  1.00  0.00           H  
ATOM   3574  HA  LEU B 227      88.770  12.210  -0.310  1.00  0.00           H  
ATOM   3575  HB1 LEU B 227      86.910  13.730  -1.280  1.00  0.00           H  
ATOM   3576  HB2 LEU B 227      86.490  12.350  -2.360  1.00  0.00           H  
ATOM   3577  HG  LEU B 227      88.870  12.460  -3.290  1.00  0.00           H  
ATOM   3578 1HD1 LEU B 227      86.930  13.460  -4.470  1.00  0.00           H  
ATOM   3579 2HD1 LEU B 227      88.410  14.470  -4.690  1.00  0.00           H  
ATOM   3580 3HD1 LEU B 227      87.120  14.990  -3.540  1.00  0.00           H  
ATOM   3581 1HD2 LEU B 227      88.980  15.080  -1.660  1.00  0.00           H  
ATOM   3582 2HD2 LEU B 227      90.040  13.640  -1.460  1.00  0.00           H  
ATOM   3583 3HD2 LEU B 227      90.120  14.620  -2.970  1.00  0.00           H  
ATOM   3584  N   ARG B 228      85.770  10.920   0.170  1.00  0.00           N  
ATOM   3585  CA  ARG B 228      84.750  10.700   1.180  1.00  0.00           C  
ATOM   3586  C   ARG B 228      85.290  10.100   2.460  1.00  0.00           C  
ATOM   3587  O   ARG B 228      84.960  10.560   3.550  1.00  0.00           O  
ATOM   3588  CB  ARG B 228      83.610   9.810   0.620  1.00  0.00           C  
ATOM   3589  CG  ARG B 228      82.400   9.670   1.580  1.00  0.00           C  
ATOM   3590  CD  ARG B 228      81.140   9.010   0.980  1.00  0.00           C  
ATOM   3591  NE  ARG B 228      81.400   7.550   0.770  1.00  0.00           N  
ATOM   3592  CZ  ARG B 228      81.600   6.930  -0.400  1.00  0.00           C  
ATOM   3593  NH1 ARG B 228      81.720   7.550  -1.570  1.00  0.00           N1+
ATOM   3594  NH2 ARG B 228      81.750   5.610  -0.370  1.00  0.00           N  
ATOM   3595  HN  ARG B 228      85.620  10.490  -0.720  1.00  0.00           H  
ATOM   3596  HA  ARG B 228      84.340  11.670   1.430  1.00  0.00           H  
ATOM   3597  HB1 ARG B 228      84.000   8.800   0.360  1.00  0.00           H  
ATOM   3598  HB2 ARG B 228      83.250  10.280  -0.320  1.00  0.00           H  
ATOM   3599  HG1 ARG B 228      82.100  10.700   1.890  1.00  0.00           H  
ATOM   3600  HG2 ARG B 228      82.700   9.120   2.490  1.00  0.00           H  
ATOM   3601  HD1 ARG B 228      80.820   9.500   0.040  1.00  0.00           H  
ATOM   3602  HD2 ARG B 228      80.300   9.100   1.710  1.00  0.00           H  
ATOM   3603  HE  ARG B 228      81.400   6.920   1.550  1.00  0.00           H  
ATOM   3604 1HH1 ARG B 228      81.640   8.540  -1.630  1.00  0.00           H  
ATOM   3605 2HH1 ARG B 228      81.990   6.980  -2.360  1.00  0.00           H  
ATOM   3606 1HH2 ARG B 228      81.760   5.200   0.550  1.00  0.00           H  
ATOM   3607 2HH2 ARG B 228      82.180   5.160  -1.150  1.00  0.00           H  
ATOM   3608  N   ILE B 229      86.190   9.090   2.390  1.00  0.00           N  
ATOM   3609  CA  ILE B 229      86.830   8.520   3.580  1.00  0.00           C  
ATOM   3610  C   ILE B 229      87.680   9.540   4.340  1.00  0.00           C  
ATOM   3611  O   ILE B 229      87.560   9.680   5.560  1.00  0.00           O  
ATOM   3612  CB  ILE B 229      87.700   7.320   3.210  1.00  0.00           C  
ATOM   3613  CG1 ILE B 229      86.830   6.170   2.680  1.00  0.00           C  
ATOM   3614  CG2 ILE B 229      88.550   6.840   4.410  1.00  0.00           C  
ATOM   3615  CD  ILE B 229      87.620   5.120   1.880  1.00  0.00           C  
ATOM   3616  HN  ILE B 229      86.440   8.710   1.500  1.00  0.00           H  
ATOM   3617  HA  ILE B 229      86.060   8.200   4.260  1.00  0.00           H  
ATOM   3618  HB  ILE B 229      88.400   7.630   2.390  1.00  0.00           H  
ATOM   3619 1HG1 ILE B 229      86.030   6.570   2.020  1.00  0.00           H  
ATOM   3620 2HG1 ILE B 229      86.310   5.680   3.540  1.00  0.00           H  
ATOM   3621 1HG2 ILE B 229      89.300   7.600   4.730  1.00  0.00           H  
ATOM   3622 2HG2 ILE B 229      89.120   5.940   4.130  1.00  0.00           H  
ATOM   3623 3HG2 ILE B 229      87.900   6.590   5.280  1.00  0.00           H  
ATOM   3624  HD1 ILE B 229      88.070   5.600   0.990  1.00  0.00           H  
ATOM   3625  HD2 ILE B 229      86.950   4.310   1.530  1.00  0.00           H  
ATOM   3626  HD3 ILE B 229      88.430   4.680   2.490  1.00  0.00           H  
ATOM   3627  N   LEU B 230      88.530  10.300   3.630  1.00  0.00           N  
ATOM   3628  CA  LEU B 230      89.400  11.290   4.250  1.00  0.00           C  
ATOM   3629  C   LEU B 230      88.640  12.450   4.870  1.00  0.00           C  
ATOM   3630  O   LEU B 230      88.880  12.840   6.010  1.00  0.00           O  
ATOM   3631  CB  LEU B 230      90.420  11.830   3.220  1.00  0.00           C  
ATOM   3632  CG  LEU B 230      91.400  10.760   2.680  1.00  0.00           C  
ATOM   3633  CD1 LEU B 230      92.190  11.300   1.480  1.00  0.00           C  
ATOM   3634  CD2 LEU B 230      92.360  10.240   3.760  1.00  0.00           C  
ATOM   3635  HN  LEU B 230      88.600  10.200   2.640  1.00  0.00           H  
ATOM   3636  HA  LEU B 230      89.930  10.810   5.060  1.00  0.00           H  
ATOM   3637  HB1 LEU B 230      91.030  12.640   3.670  1.00  0.00           H  
ATOM   3638  HB2 LEU B 230      89.860  12.250   2.360  1.00  0.00           H  
ATOM   3639  HG  LEU B 230      90.790   9.890   2.320  1.00  0.00           H  
ATOM   3640 1HD1 LEU B 230      91.500  11.640   0.680  1.00  0.00           H  
ATOM   3641 2HD1 LEU B 230      92.850  10.510   1.060  1.00  0.00           H  
ATOM   3642 3HD1 LEU B 230      92.820  12.150   1.790  1.00  0.00           H  
ATOM   3643 1HD2 LEU B 230      92.950  11.080   4.180  1.00  0.00           H  
ATOM   3644 2HD2 LEU B 230      91.800   9.750   4.580  1.00  0.00           H  
ATOM   3645 3HD2 LEU B 230      93.070   9.500   3.330  1.00  0.00           H  
ATOM   3646  N   MET B 231      87.640  13.000   4.150  1.00  0.00           N  
ATOM   3647  CA  MET B 231      86.780  14.050   4.680  1.00  0.00           C  
ATOM   3648  C   MET B 231      85.920  13.580   5.850  1.00  0.00           C  
ATOM   3649  O   MET B 231      85.830  14.260   6.870  1.00  0.00           O  
ATOM   3650  CB  MET B 231      85.940  14.670   3.550  1.00  0.00           C  
ATOM   3651  CG  MET B 231      86.790  15.460   2.530  1.00  0.00           C  
ATOM   3652  SD  MET B 231      85.860  16.090   1.100  1.00  0.00           S  
ATOM   3653  CE  MET B 231      87.180  17.150   0.460  1.00  0.00           C  
ATOM   3654  HN  MET B 231      87.440  12.690   3.220  1.00  0.00           H  
ATOM   3655  HA  MET B 231      87.410  14.830   5.080  1.00  0.00           H  
ATOM   3656  HB1 MET B 231      85.190  15.370   3.980  1.00  0.00           H  
ATOM   3657  HB2 MET B 231      85.380  13.860   3.020  1.00  0.00           H  
ATOM   3658  HG1 MET B 231      87.610  14.800   2.160  1.00  0.00           H  
ATOM   3659  HG2 MET B 231      87.280  16.300   3.060  1.00  0.00           H  
ATOM   3660  HE1 MET B 231      87.610  17.790   1.270  1.00  0.00           H  
ATOM   3661  HE2 MET B 231      88.010  16.550   0.030  1.00  0.00           H  
ATOM   3662  HE3 MET B 231      86.800  17.830  -0.330  1.00  0.00           H  
ATOM   3663  N   LEU B 232      85.320  12.370   5.770  1.00  0.00           N  
ATOM   3664  CA  LEU B 232      84.550  11.790   6.860  1.00  0.00           C  
ATOM   3665  C   LEU B 232      85.360  11.500   8.130  1.00  0.00           C  
ATOM   3666  O   LEU B 232      84.930  11.840   9.230  1.00  0.00           O  
ATOM   3667  CB  LEU B 232      83.900  10.470   6.380  1.00  0.00           C  
ATOM   3668  CG  LEU B 232      83.010   9.700   7.380  1.00  0.00           C  
ATOM   3669  CD1 LEU B 232      81.730  10.480   7.740  1.00  0.00           C  
ATOM   3670  CD2 LEU B 232      82.620   8.340   6.790  1.00  0.00           C  
ATOM   3671  HN  LEU B 232      85.370  11.830   4.930  1.00  0.00           H  
ATOM   3672  HA  LEU B 232      83.780  12.490   7.130  1.00  0.00           H  
ATOM   3673  HB1 LEU B 232      84.710   9.780   6.040  1.00  0.00           H  
ATOM   3674  HB2 LEU B 232      83.280  10.700   5.480  1.00  0.00           H  
ATOM   3675  HG  LEU B 232      83.580   9.520   8.320  1.00  0.00           H  
ATOM   3676 1HD1 LEU B 232      81.980  11.430   8.260  1.00  0.00           H  
ATOM   3677 2HD1 LEU B 232      81.100   9.880   8.430  1.00  0.00           H  
ATOM   3678 3HD1 LEU B 232      81.150  10.710   6.830  1.00  0.00           H  
ATOM   3679 1HD2 LEU B 232      82.010   8.470   5.880  1.00  0.00           H  
ATOM   3680 2HD2 LEU B 232      83.520   7.750   6.520  1.00  0.00           H  
ATOM   3681 3HD2 LEU B 232      82.020   7.750   7.530  1.00  0.00           H  
ATOM   3682  N   ARG B 233      86.560  10.880   8.000  1.00  0.00           N  
ATOM   3683  CA  ARG B 233      87.280  10.330   9.140  1.00  0.00           C  
ATOM   3684  C   ARG B 233      88.560  11.070   9.530  1.00  0.00           C  
ATOM   3685  O   ARG B 233      89.230  10.660  10.470  1.00  0.00           O  
ATOM   3686  CB  ARG B 233      87.630   8.840   8.900  1.00  0.00           C  
ATOM   3687  CG  ARG B 233      86.410   7.940   8.630  1.00  0.00           C  
ATOM   3688  CD  ARG B 233      86.730   6.450   8.700  1.00  0.00           C  
ATOM   3689  NE  ARG B 233      85.480   5.700   8.340  1.00  0.00           N  
ATOM   3690  CZ  ARG B 233      85.230   4.430   8.680  1.00  0.00           C  
ATOM   3691  NH1 ARG B 233      85.960   3.760   9.560  1.00  0.00           N1+
ATOM   3692  NH2 ARG B 233      84.190   3.800   8.140  1.00  0.00           N  
ATOM   3693  HN  ARG B 233      86.900  10.630   7.090  1.00  0.00           H  
ATOM   3694  HA  ARG B 233      86.640  10.370  10.020  1.00  0.00           H  
ATOM   3695  HB1 ARG B 233      88.150   8.440   9.800  1.00  0.00           H  
ATOM   3696  HB2 ARG B 233      88.340   8.760   8.040  1.00  0.00           H  
ATOM   3697  HG1 ARG B 233      86.000   8.200   7.620  1.00  0.00           H  
ATOM   3698  HG2 ARG B 233      85.620   8.170   9.380  1.00  0.00           H  
ATOM   3699  HD1 ARG B 233      87.060   6.190   9.730  1.00  0.00           H  
ATOM   3700  HD2 ARG B 233      87.540   6.190   7.980  1.00  0.00           H  
ATOM   3701  HE  ARG B 233      84.820   6.110   7.720  1.00  0.00           H  
ATOM   3702 1HH1 ARG B 233      86.510   4.280  10.220  1.00  0.00           H  
ATOM   3703 2HH1 ARG B 233      85.640   2.840   9.810  1.00  0.00           H  
ATOM   3704 1HH2 ARG B 233      83.550   4.300   7.550  1.00  0.00           H  
ATOM   3705 2HH2 ARG B 233      83.900   2.940   8.570  1.00  0.00           H  
ATOM   3706  N   LYS B 234      88.920  12.180   8.850  1.00  0.00           N  
ATOM   3707  CA  LYS B 234      90.080  12.960   9.250  1.00  0.00           C  
ATOM   3708  C   LYS B 234      89.930  14.460   9.050  1.00  0.00           C  
ATOM   3709  O   LYS B 234      90.710  15.230   9.610  1.00  0.00           O  
ATOM   3710  CB  LYS B 234      91.380  12.490   8.520  1.00  0.00           C  
ATOM   3711  CG  LYS B 234      92.310  11.610   9.380  1.00  0.00           C  
ATOM   3712  CD  LYS B 234      92.910  12.370  10.580  1.00  0.00           C  
ATOM   3713  CE  LYS B 234      93.730  11.480  11.530  1.00  0.00           C  
ATOM   3714  NZ  LYS B 234      93.960  12.190  12.800  1.00  0.00           N1+
ATOM   3715  HN  LYS B 234      88.450  12.420   8.000  1.00  0.00           H  
ATOM   3716  HA  LYS B 234      90.210  12.860  10.320  1.00  0.00           H  
ATOM   3717  HB1 LYS B 234      91.990  13.350   8.180  1.00  0.00           H  
ATOM   3718  HB2 LYS B 234      91.090  11.930   7.600  1.00  0.00           H  
ATOM   3719  HG1 LYS B 234      93.140  11.230   8.750  1.00  0.00           H  
ATOM   3720  HG2 LYS B 234      91.730  10.730   9.750  1.00  0.00           H  
ATOM   3721  HD1 LYS B 234      92.080  12.820  11.160  1.00  0.00           H  
ATOM   3722  HD2 LYS B 234      93.550  13.200  10.210  1.00  0.00           H  
ATOM   3723  HE1 LYS B 234      94.710  11.220  11.090  1.00  0.00           H  
ATOM   3724  HE2 LYS B 234      93.170  10.550  11.760  1.00  0.00           H  
ATOM   3725  HZ1 LYS B 234      94.520  13.070  12.680  1.00  0.00           H  
ATOM   3726  HZ2 LYS B 234      94.450  11.550  13.490  1.00  0.00           H  
ATOM   3727  HZ3 LYS B 234      93.030  12.450  13.210  1.00  0.00           H  
ATOM   3728  N   HSE B 235      88.900  14.950   8.330  1.00  0.00           N  
ATOM   3729  CA  HSE B 235      88.630  16.380   8.210  1.00  0.00           C  
ATOM   3730  C   HSE B 235      87.160  16.720   8.480  1.00  0.00           C  
ATOM   3731  O   HSE B 235      86.540  17.370   7.630  1.00  0.00           O  
ATOM   3732  CB  HSE B 235      89.010  16.900   6.800  1.00  0.00           C  
ATOM   3733  CG  HSE B 235      90.450  16.650   6.420  1.00  0.00           C  
ATOM   3734  CD2 HSE B 235      91.080  15.510   6.040  1.00  0.00           C  
ATOM   3735  ND1 HSE B 235      91.340  17.710   6.410  1.00  0.00           N  
ATOM   3736  CE1 HSE B 235      92.490  17.190   6.010  1.00  0.00           C  
ATOM   3737  NE2 HSE B 235      92.390  15.860   5.790  1.00  0.00           N  
ATOM   3738  HN  HSE B 235      88.280  14.330   7.840  1.00  0.00           H  
ATOM   3739  HA  HSE B 235      89.210  16.940   8.940  1.00  0.00           H  
ATOM   3740  HB1 HSE B 235      88.820  17.990   6.730  1.00  0.00           H  
ATOM   3741  HB2 HSE B 235      88.390  16.400   6.030  1.00  0.00           H  
ATOM   3742  HD2 HSE B 235      90.700  14.510   5.940  1.00  0.00           H  
ATOM   3743  HE1 HSE B 235      93.420  17.750   5.900  1.00  0.00           H  
ATOM   3744  HE2 HSE B 235      93.130  15.250   5.510  1.00  0.00           H  
ATOM   3745  N   PRO B 236      86.540  16.330   9.590  1.00  0.00           N  
ATOM   3746  CA  PRO B 236      85.090  16.430   9.770  1.00  0.00           C  
ATOM   3747  C   PRO B 236      84.610  17.860   9.970  1.00  0.00           C  
ATOM   3748  O   PRO B 236      85.270  18.640  10.650  1.00  0.00           O  
ATOM   3749  CB  PRO B 236      84.840  15.580  11.030  1.00  0.00           C  
ATOM   3750  CG  PRO B 236      86.120  15.730  11.860  1.00  0.00           C  
ATOM   3751  CD  PRO B 236      87.200  15.770  10.780  1.00  0.00           C  
ATOM   3752  HA  PRO B 236      84.600  16.030   8.900  1.00  0.00           H  
ATOM   3753  HB1 PRO B 236      84.740  14.510  10.730  1.00  0.00           H  
ATOM   3754  HB2 PRO B 236      83.920  15.880  11.580  1.00  0.00           H  
ATOM   3755  HG1 PRO B 236      86.260  14.900  12.580  1.00  0.00           H  
ATOM   3756  HG2 PRO B 236      86.110  16.700  12.400  1.00  0.00           H  
ATOM   3757  HD1 PRO B 236      87.520  14.730  10.560  1.00  0.00           H  
ATOM   3758  HD2 PRO B 236      88.070  16.390  11.090  1.00  0.00           H  
ATOM   3759  N   ARG B 237      83.460  18.210   9.370  1.00  0.00           N  
ATOM   3760  CA  ARG B 237      82.840  19.530   9.420  1.00  0.00           C  
ATOM   3761  C   ARG B 237      83.680  20.610   8.740  1.00  0.00           C  
ATOM   3762  O   ARG B 237      83.780  21.740   9.210  1.00  0.00           O  
ATOM   3763  CB  ARG B 237      82.440  19.990  10.850  1.00  0.00           C  
ATOM   3764  CG  ARG B 237      81.630  18.970  11.670  1.00  0.00           C  
ATOM   3765  CD  ARG B 237      81.260  19.490  13.070  1.00  0.00           C  
ATOM   3766  NE  ARG B 237      80.540  18.390  13.770  1.00  0.00           N  
ATOM   3767  CZ  ARG B 237      79.790  18.550  14.870  1.00  0.00           C  
ATOM   3768  NH1 ARG B 237      79.700  19.710  15.510  1.00  0.00           N1+
ATOM   3769  NH2 ARG B 237      79.070  17.530  15.310  1.00  0.00           N  
ATOM   3770  HN  ARG B 237      82.970  17.530   8.820  1.00  0.00           H  
ATOM   3771  HA  ARG B 237      81.930  19.450   8.840  1.00  0.00           H  
ATOM   3772  HB1 ARG B 237      81.830  20.920  10.750  1.00  0.00           H  
ATOM   3773  HB2 ARG B 237      83.360  20.240  11.420  1.00  0.00           H  
ATOM   3774  HG1 ARG B 237      82.230  18.040  11.790  1.00  0.00           H  
ATOM   3775  HG2 ARG B 237      80.700  18.710  11.120  1.00  0.00           H  
ATOM   3776  HD1 ARG B 237      80.600  20.390  12.970  1.00  0.00           H  
ATOM   3777  HD2 ARG B 237      82.180  19.760  13.640  1.00  0.00           H  
ATOM   3778  HE  ARG B 237      80.790  17.430  13.570  1.00  0.00           H  
ATOM   3779 1HH1 ARG B 237      80.020  20.550  15.060  1.00  0.00           H  
ATOM   3780 2HH1 ARG B 237      79.110  19.800  16.320  1.00  0.00           H  
ATOM   3781 1HH2 ARG B 237      78.960  16.780  14.640  1.00  0.00           H  
ATOM   3782 2HH2 ARG B 237      78.270  17.810  15.840  1.00  0.00           H  
ATOM   3783  N   SER B 238      84.300  20.280   7.590  1.00  0.00           N  
ATOM   3784  CA  SER B 238      85.150  21.190   6.830  1.00  0.00           C  
ATOM   3785  C   SER B 238      84.460  21.660   5.560  1.00  0.00           C  
ATOM   3786  O   SER B 238      83.500  21.040   5.090  1.00  0.00           O  
ATOM   3787  CB  SER B 238      86.520  20.550   6.440  1.00  0.00           C  
ATOM   3788  OG  SER B 238      86.350  19.320   5.730  1.00  0.00           O  
ATOM   3789  HN  SER B 238      84.210  19.360   7.220  1.00  0.00           H  
ATOM   3790  HA  SER B 238      85.360  22.070   7.410  1.00  0.00           H  
ATOM   3791  HB1 SER B 238      87.090  20.350   7.380  1.00  0.00           H  
ATOM   3792  HB2 SER B 238      87.120  21.260   5.840  1.00  0.00           H  
ATOM   3793  HG1 SER B 238      86.350  18.600   6.400  1.00  0.00           H  
ATOM   3794  N   LEU B 239      84.910  22.790   4.990  1.00  0.00           N  
ATOM   3795  CA  LEU B 239      84.340  23.370   3.790  1.00  0.00           C  
ATOM   3796  C   LEU B 239      85.400  23.570   2.710  1.00  0.00           C  
ATOM   3797  O   LEU B 239      86.440  24.180   2.940  1.00  0.00           O  
ATOM   3798  CB  LEU B 239      83.670  24.730   4.100  1.00  0.00           C  
ATOM   3799  CG  LEU B 239      82.940  25.420   2.920  1.00  0.00           C  
ATOM   3800  CD1 LEU B 239      81.740  24.610   2.420  1.00  0.00           C  
ATOM   3801  CD2 LEU B 239      82.490  26.830   3.330  1.00  0.00           C  
ATOM   3802  HN  LEU B 239      85.670  23.310   5.420  1.00  0.00           H  
ATOM   3803  HA  LEU B 239      83.600  22.690   3.380  1.00  0.00           H  
ATOM   3804  HB1 LEU B 239      84.440  25.420   4.500  1.00  0.00           H  
ATOM   3805  HB2 LEU B 239      82.930  24.570   4.920  1.00  0.00           H  
ATOM   3806  HG  LEU B 239      83.670  25.530   2.080  1.00  0.00           H  
ATOM   3807 1HD1 LEU B 239      82.050  23.610   2.040  1.00  0.00           H  
ATOM   3808 2HD1 LEU B 239      81.240  25.150   1.580  1.00  0.00           H  
ATOM   3809 3HD1 LEU B 239      81.000  24.470   3.240  1.00  0.00           H  
ATOM   3810 1HD2 LEU B 239      81.760  26.780   4.160  1.00  0.00           H  
ATOM   3811 2HD2 LEU B 239      83.360  27.440   3.660  1.00  0.00           H  
ATOM   3812 3HD2 LEU B 239      82.010  27.350   2.470  1.00  0.00           H  
ATOM   3813  N   LEU B 240      85.140  23.080   1.490  1.00  0.00           N  
ATOM   3814  CA  LEU B 240      85.990  23.270   0.330  1.00  0.00           C  
ATOM   3815  C   LEU B 240      85.250  24.100  -0.700  1.00  0.00           C  
ATOM   3816  O   LEU B 240      84.230  23.700  -1.270  1.00  0.00           O  
ATOM   3817  CB  LEU B 240      86.420  21.890  -0.240  1.00  0.00           C  
ATOM   3818  CG  LEU B 240      87.270  21.920  -1.530  1.00  0.00           C  
ATOM   3819  CD1 LEU B 240      88.590  22.680  -1.360  1.00  0.00           C  
ATOM   3820  CD2 LEU B 240      87.550  20.480  -1.990  1.00  0.00           C  
ATOM   3821  HN  LEU B 240      84.310  22.520   1.350  1.00  0.00           H  
ATOM   3822  HA  LEU B 240      86.880  23.810   0.620  1.00  0.00           H  
ATOM   3823  HB1 LEU B 240      85.520  21.280  -0.420  1.00  0.00           H  
ATOM   3824  HB2 LEU B 240      87.010  21.370   0.550  1.00  0.00           H  
ATOM   3825  HG  LEU B 240      86.670  22.420  -2.330  1.00  0.00           H  
ATOM   3826 1HD1 LEU B 240      88.410  23.750  -1.130  1.00  0.00           H  
ATOM   3827 2HD1 LEU B 240      89.180  22.620  -2.300  1.00  0.00           H  
ATOM   3828 3HD1 LEU B 240      89.190  22.220  -0.550  1.00  0.00           H  
ATOM   3829 1HD2 LEU B 240      88.190  19.960  -1.250  1.00  0.00           H  
ATOM   3830 2HD2 LEU B 240      86.600  19.920  -2.110  1.00  0.00           H  
ATOM   3831 3HD2 LEU B 240      88.070  20.490  -2.970  1.00  0.00           H  
ATOM   3832  N   ILE B 241      85.730  25.340  -0.940  1.00  0.00           N  
ATOM   3833  CA  ILE B 241      85.110  26.350  -1.780  1.00  0.00           C  
ATOM   3834  C   ILE B 241      85.710  26.300  -3.170  1.00  0.00           C  
ATOM   3835  O   ILE B 241      86.930  26.220  -3.340  1.00  0.00           O  
ATOM   3836  CB  ILE B 241      85.250  27.750  -1.180  1.00  0.00           C  
ATOM   3837  CG1 ILE B 241      84.590  27.790   0.220  1.00  0.00           C  
ATOM   3838  CG2 ILE B 241      84.640  28.820  -2.120  1.00  0.00           C  
ATOM   3839  CD  ILE B 241      84.880  29.080   1.000  1.00  0.00           C  
ATOM   3840  HN  ILE B 241      86.580  25.620  -0.480  1.00  0.00           H  
ATOM   3841  HA  ILE B 241      84.050  26.130  -1.870  1.00  0.00           H  
ATOM   3842  HB  ILE B 241      86.330  27.980  -1.050  1.00  0.00           H  
ATOM   3843 1HG1 ILE B 241      84.970  26.950   0.840  1.00  0.00           H  
ATOM   3844 2HG1 ILE B 241      83.490  27.660   0.110  1.00  0.00           H  
ATOM   3845 1HG2 ILE B 241      85.180  28.880  -3.080  1.00  0.00           H  
ATOM   3846 2HG2 ILE B 241      84.710  29.830  -1.650  1.00  0.00           H  
ATOM   3847 3HG2 ILE B 241      83.570  28.600  -2.320  1.00  0.00           H  
ATOM   3848  HD1 ILE B 241      85.970  29.200   1.160  1.00  0.00           H  
ATOM   3849  HD2 ILE B 241      84.390  29.050   2.000  1.00  0.00           H  
ATOM   3850  HD3 ILE B 241      84.500  29.980   0.470  1.00  0.00           H  
ATOM   3851  N   LEU B 242      84.860  26.340  -4.210  1.00  0.00           N  
ATOM   3852  CA  LEU B 242      85.250  26.140  -5.590  1.00  0.00           C  
ATOM   3853  C   LEU B 242      85.110  27.430  -6.380  1.00  0.00           C  
ATOM   3854  O   LEU B 242      84.010  27.970  -6.510  1.00  0.00           O  
ATOM   3855  CB  LEU B 242      84.340  25.050  -6.230  1.00  0.00           C  
ATOM   3856  CG  LEU B 242      84.370  23.680  -5.520  1.00  0.00           C  
ATOM   3857  CD1 LEU B 242      83.320  22.740  -6.130  1.00  0.00           C  
ATOM   3858  CD2 LEU B 242      85.760  23.020  -5.540  1.00  0.00           C  
ATOM   3859  HN  LEU B 242      83.880  26.450  -4.040  1.00  0.00           H  
ATOM   3860  HA  LEU B 242      86.290  25.830  -5.650  1.00  0.00           H  
ATOM   3861  HB1 LEU B 242      84.630  24.900  -7.290  1.00  0.00           H  
ATOM   3862  HB2 LEU B 242      83.290  25.420  -6.220  1.00  0.00           H  
ATOM   3863  HG  LEU B 242      84.090  23.830  -4.450  1.00  0.00           H  
ATOM   3864 1HD1 LEU B 242      82.310  23.190  -6.050  1.00  0.00           H  
ATOM   3865 2HD1 LEU B 242      83.320  21.760  -5.600  1.00  0.00           H  
ATOM   3866 3HD1 LEU B 242      83.540  22.570  -7.210  1.00  0.00           H  
ATOM   3867 1HD2 LEU B 242      86.090  22.840  -6.590  1.00  0.00           H  
ATOM   3868 2HD2 LEU B 242      86.510  23.660  -5.030  1.00  0.00           H  
ATOM   3869 3HD2 LEU B 242      85.720  22.040  -5.020  1.00  0.00           H  
ATOM   3870  N   ASP B 243      86.220  27.960  -6.930  1.00  0.00           N  
ATOM   3871  CA  ASP B 243      86.270  29.260  -7.570  1.00  0.00           C  
ATOM   3872  C   ASP B 243      86.410  29.120  -9.090  1.00  0.00           C  
ATOM   3873  O   ASP B 243      87.180  28.290  -9.580  1.00  0.00           O  
ATOM   3874  CB  ASP B 243      87.460  30.040  -6.950  1.00  0.00           C  
ATOM   3875  CG  ASP B 243      87.340  31.550  -7.020  1.00  0.00           C  
ATOM   3876  OD1 ASP B 243      86.280  32.080  -7.410  1.00  0.00           O  
ATOM   3877  OD2 ASP B 243      88.340  32.210  -6.600  1.00  0.00           O1-
ATOM   3878  HN  ASP B 243      87.110  27.510  -6.780  1.00  0.00           H  
ATOM   3879  HA  ASP B 243      85.350  29.780  -7.370  1.00  0.00           H  
ATOM   3880  HB1 ASP B 243      88.420  29.740  -7.420  1.00  0.00           H  
ATOM   3881  HB2 ASP B 243      87.520  29.780  -5.870  1.00  0.00           H  
ATOM   3882  N   ASP B 244      85.640  29.920  -9.860  1.00  0.00           N  
ATOM   3883  CA  ASP B 244      85.560  29.910 -11.320  1.00  0.00           C  
ATOM   3884  C   ASP B 244      85.160  28.560 -11.930  1.00  0.00           C  
ATOM   3885  O   ASP B 244      85.840  28.020 -12.800  1.00  0.00           O  
ATOM   3886  CB  ASP B 244      86.860  30.450 -12.000  1.00  0.00           C  
ATOM   3887  CG  ASP B 244      87.080  31.940 -11.870  1.00  0.00           C  
ATOM   3888  OD1 ASP B 244      86.150  32.710 -11.530  1.00  0.00           O  
ATOM   3889  OD2 ASP B 244      88.230  32.350 -12.220  1.00  0.00           O1-
ATOM   3890  HN  ASP B 244      85.050  30.590  -9.400  1.00  0.00           H  
ATOM   3891  HA  ASP B 244      84.750  30.570 -11.580  1.00  0.00           H  
ATOM   3892  HB1 ASP B 244      86.840  30.240 -13.090  1.00  0.00           H  
ATOM   3893  HB2 ASP B 244      87.740  29.920 -11.560  1.00  0.00           H  
ATOM   3894  N   VAL B 245      84.040  27.950 -11.500  1.00  0.00           N  
ATOM   3895  CA  VAL B 245      83.500  26.750 -12.130  1.00  0.00           C  
ATOM   3896  C   VAL B 245      82.910  27.070 -13.520  1.00  0.00           C  
ATOM   3897  O   VAL B 245      82.400  28.170 -13.730  1.00  0.00           O  
ATOM   3898  CB  VAL B 245      82.490  26.030 -11.240  1.00  0.00           C  
ATOM   3899  CG1 VAL B 245      82.210  24.600 -11.760  1.00  0.00           C  
ATOM   3900  CG2 VAL B 245      83.040  25.940  -9.800  1.00  0.00           C  
ATOM   3901  HN  VAL B 245      83.480  28.380 -10.780  1.00  0.00           H  
ATOM   3902  HA  VAL B 245      84.330  26.070 -12.290  1.00  0.00           H  
ATOM   3903  HB  VAL B 245      81.540  26.600 -11.210  1.00  0.00           H  
ATOM   3904 1HG1 VAL B 245      81.560  24.060 -11.040  1.00  0.00           H  
ATOM   3905 2HG1 VAL B 245      81.670  24.640 -12.730  1.00  0.00           H  
ATOM   3906 3HG1 VAL B 245      83.150  24.030 -11.890  1.00  0.00           H  
ATOM   3907 1HG2 VAL B 245      83.120  26.950  -9.330  1.00  0.00           H  
ATOM   3908 2HG2 VAL B 245      84.050  25.470  -9.800  1.00  0.00           H  
ATOM   3909 3HG2 VAL B 245      82.370  25.330  -9.170  1.00  0.00           H  
ATOM   3910  N   TRP B 246      83.000  26.150 -14.510  1.00  0.00           N  
ATOM   3911  CA  TRP B 246      82.600  26.440 -15.880  1.00  0.00           C  
ATOM   3912  C   TRP B 246      82.050  25.240 -16.670  1.00  0.00           C  
ATOM   3913  O   TRP B 246      81.920  25.310 -17.890  1.00  0.00           O  
ATOM   3914  CB  TRP B 246      83.820  27.010 -16.680  1.00  0.00           C  
ATOM   3915  CG  TRP B 246      84.110  28.480 -16.490  1.00  0.00           C  
ATOM   3916  CD1 TRP B 246      85.140  29.090 -15.830  1.00  0.00           C  
ATOM   3917  CD2 TRP B 246      83.330  29.540 -17.080  1.00  0.00           C  
ATOM   3918  CE2 TRP B 246      83.970  30.760 -16.750  1.00  0.00           C  
ATOM   3919  CE3 TRP B 246      82.170  29.530 -17.860  1.00  0.00           C  
ATOM   3920  NE1 TRP B 246      85.060  30.460 -15.980  1.00  0.00           N  
ATOM   3921  CZ2 TRP B 246      83.460  31.970 -17.200  1.00  0.00           C  
ATOM   3922  CZ3 TRP B 246      81.660  30.750 -18.300  1.00  0.00           C  
ATOM   3923  CH2 TRP B 246      82.300  31.960 -17.980  1.00  0.00           C  
ATOM   3924  HN  TRP B 246      83.430  25.270 -14.340  1.00  0.00           H  
ATOM   3925  HA  TRP B 246      81.790  27.160 -15.880  1.00  0.00           H  
ATOM   3926  HB1 TRP B 246      83.660  26.900 -17.770  1.00  0.00           H  
ATOM   3927  HB2 TRP B 246      84.720  26.420 -16.410  1.00  0.00           H  
ATOM   3928  HD1 TRP B 246      85.890  28.550 -15.270  1.00  0.00           H  
ATOM   3929  HE1 TRP B 246      85.640  31.110 -15.540  1.00  0.00           H  
ATOM   3930  HE3 TRP B 246      81.660  28.600 -18.090  1.00  0.00           H  
ATOM   3931  HZ2 TRP B 246      83.950  32.910 -16.970  1.00  0.00           H  
ATOM   3932  HZ3 TRP B 246      80.750  30.780 -18.890  1.00  0.00           H  
ATOM   3933  HH2 TRP B 246      81.890  32.890 -18.350  1.00  0.00           H  
ATOM   3934  N   ASP B 247      81.690  24.120 -16.010  1.00  0.00           N  
ATOM   3935  CA  ASP B 247      81.300  22.910 -16.710  1.00  0.00           C  
ATOM   3936  C   ASP B 247      80.330  22.070 -15.870  1.00  0.00           C  
ATOM   3937  O   ASP B 247      80.360  22.050 -14.640  1.00  0.00           O  
ATOM   3938  CB  ASP B 247      82.550  22.080 -17.140  1.00  0.00           C  
ATOM   3939  CG  ASP B 247      82.170  20.740 -17.730  1.00  0.00           C  
ATOM   3940  OD1 ASP B 247      82.400  19.720 -17.040  1.00  0.00           O  
ATOM   3941  OD2 ASP B 247      81.530  20.690 -18.810  1.00  0.00           O1-
ATOM   3942  HN  ASP B 247      81.610  24.110 -15.010  1.00  0.00           H  
ATOM   3943  HA  ASP B 247      80.750  23.190 -17.600  1.00  0.00           H  
ATOM   3944  HB1 ASP B 247      83.200  21.910 -16.250  1.00  0.00           H  
ATOM   3945  HB2 ASP B 247      83.130  22.650 -17.890  1.00  0.00           H  
ATOM   3946  N   SER B 248      79.430  21.330 -16.560  1.00  0.00           N  
ATOM   3947  CA  SER B 248      78.380  20.530 -15.970  1.00  0.00           C  
ATOM   3948  C   SER B 248      78.680  19.040 -15.870  1.00  0.00           C  
ATOM   3949  O   SER B 248      77.910  18.300 -15.250  1.00  0.00           O  
ATOM   3950  CB  SER B 248      77.060  20.700 -16.770  1.00  0.00           C  
ATOM   3951  OG  SER B 248      77.210  20.390 -18.160  1.00  0.00           O  
ATOM   3952  HN  SER B 248      79.480  21.320 -17.560  1.00  0.00           H  
ATOM   3953  HA  SER B 248      78.190  20.870 -14.960  1.00  0.00           H  
ATOM   3954  HB1 SER B 248      76.740  21.770 -16.690  1.00  0.00           H  
ATOM   3955  HB2 SER B 248      76.250  20.090 -16.330  1.00  0.00           H  
ATOM   3956  HG1 SER B 248      76.350  20.650 -18.560  1.00  0.00           H  
ATOM   3957  N   TRP B 249      79.830  18.550 -16.390  1.00  0.00           N  
ATOM   3958  CA  TRP B 249      80.360  17.260 -16.000  1.00  0.00           C  
ATOM   3959  C   TRP B 249      81.110  17.420 -14.680  1.00  0.00           C  
ATOM   3960  O   TRP B 249      80.960  16.610 -13.760  1.00  0.00           O  
ATOM   3961  CB  TRP B 249      81.260  16.620 -17.100  1.00  0.00           C  
ATOM   3962  CG  TRP B 249      81.960  15.320 -16.720  1.00  0.00           C  
ATOM   3963  CD1 TRP B 249      83.280  15.130 -16.430  1.00  0.00           C  
ATOM   3964  CD2 TRP B 249      81.300  14.060 -16.490  1.00  0.00           C  
ATOM   3965  CE2 TRP B 249      82.290  13.160 -16.050  1.00  0.00           C  
ATOM   3966  CE3 TRP B 249      79.970  13.670 -16.620  1.00  0.00           C  
ATOM   3967  NE1 TRP B 249      83.490  13.830 -16.010  1.00  0.00           N  
ATOM   3968  CZ2 TRP B 249      81.970  11.850 -15.730  1.00  0.00           C  
ATOM   3969  CZ3 TRP B 249      79.640  12.340 -16.290  1.00  0.00           C  
ATOM   3970  CH2 TRP B 249      80.630  11.440 -15.850  1.00  0.00           C  
ATOM   3971  HN  TRP B 249      80.460  19.130 -16.920  1.00  0.00           H  
ATOM   3972  HA  TRP B 249      79.540  16.570 -15.800  1.00  0.00           H  
ATOM   3973  HB1 TRP B 249      82.030  17.360 -17.410  1.00  0.00           H  
ATOM   3974  HB2 TRP B 249      80.620  16.430 -17.990  1.00  0.00           H  
ATOM   3975  HD1 TRP B 249      84.040  15.900 -16.500  1.00  0.00           H  
ATOM   3976  HE1 TRP B 249      84.340  13.440 -15.730  1.00  0.00           H  
ATOM   3977  HE3 TRP B 249      79.210  14.340 -16.970  1.00  0.00           H  
ATOM   3978  HZ2 TRP B 249      82.710  11.150 -15.380  1.00  0.00           H  
ATOM   3979  HZ3 TRP B 249      78.620  12.000 -16.390  1.00  0.00           H  
ATOM   3980  HH2 TRP B 249      80.350  10.430 -15.600  1.00  0.00           H  
ATOM   3981  N   VAL B 250      81.870  18.530 -14.520  1.00  0.00           N  
ATOM   3982  CA  VAL B 250      82.600  18.900 -13.310  1.00  0.00           C  
ATOM   3983  C   VAL B 250      81.700  19.000 -12.080  1.00  0.00           C  
ATOM   3984  O   VAL B 250      82.040  18.480 -11.020  1.00  0.00           O  
ATOM   3985  CB  VAL B 250      83.380  20.200 -13.510  1.00  0.00           C  
ATOM   3986  CG1 VAL B 250      83.940  20.770 -12.190  1.00  0.00           C  
ATOM   3987  CG2 VAL B 250      84.560  19.910 -14.470  1.00  0.00           C  
ATOM   3988  HN  VAL B 250      82.030  19.100 -15.340  1.00  0.00           H  
ATOM   3989  HA  VAL B 250      83.300  18.110 -13.090  1.00  0.00           H  
ATOM   3990  HB  VAL B 250      82.710  20.960 -13.980  1.00  0.00           H  
ATOM   3991 1HG1 VAL B 250      84.610  21.630 -12.420  1.00  0.00           H  
ATOM   3992 2HG1 VAL B 250      83.120  21.140 -11.540  1.00  0.00           H  
ATOM   3993 3HG1 VAL B 250      84.530  20.010 -11.650  1.00  0.00           H  
ATOM   3994 1HG2 VAL B 250      85.120  20.850 -14.670  1.00  0.00           H  
ATOM   3995 2HG2 VAL B 250      84.200  19.520 -15.440  1.00  0.00           H  
ATOM   3996 3HG2 VAL B 250      85.250  19.170 -14.030  1.00  0.00           H  
ATOM   3997  N   LEU B 251      80.500  19.600 -12.190  1.00  0.00           N  
ATOM   3998  CA  LEU B 251      79.520  19.670 -11.110  1.00  0.00           C  
ATOM   3999  C   LEU B 251      78.980  18.340 -10.580  1.00  0.00           C  
ATOM   4000  O   LEU B 251      78.740  18.200  -9.380  1.00  0.00           O  
ATOM   4001  CB  LEU B 251      78.310  20.540 -11.530  1.00  0.00           C  
ATOM   4002  CG  LEU B 251      78.630  22.030 -11.700  1.00  0.00           C  
ATOM   4003  CD1 LEU B 251      77.430  22.750 -12.340  1.00  0.00           C  
ATOM   4004  CD2 LEU B 251      79.030  22.700 -10.370  1.00  0.00           C  
ATOM   4005  HN  LEU B 251      80.260  20.060 -13.040  1.00  0.00           H  
ATOM   4006  HA  LEU B 251      80.000  20.130 -10.270  1.00  0.00           H  
ATOM   4007  HB1 LEU B 251      77.500  20.460 -10.770  1.00  0.00           H  
ATOM   4008  HB2 LEU B 251      77.900  20.140 -12.490  1.00  0.00           H  
ATOM   4009  HG  LEU B 251      79.490  22.150 -12.400  1.00  0.00           H  
ATOM   4010 1HD1 LEU B 251      77.270  22.370 -13.370  1.00  0.00           H  
ATOM   4011 2HD1 LEU B 251      77.630  23.840 -12.410  1.00  0.00           H  
ATOM   4012 3HD1 LEU B 251      76.510  22.580 -11.760  1.00  0.00           H  
ATOM   4013 1HD2 LEU B 251      78.290  22.480  -9.580  1.00  0.00           H  
ATOM   4014 2HD2 LEU B 251      80.020  22.330 -10.040  1.00  0.00           H  
ATOM   4015 3HD2 LEU B 251      79.110  23.800 -10.510  1.00  0.00           H  
ATOM   4016  N   LYS B 252      78.750  17.320 -11.450  1.00  0.00           N  
ATOM   4017  CA  LYS B 252      77.890  16.180 -11.170  1.00  0.00           C  
ATOM   4018  C   LYS B 252      78.200  15.370  -9.900  1.00  0.00           C  
ATOM   4019  O   LYS B 252      77.290  15.010  -9.150  1.00  0.00           O  
ATOM   4020  CB  LYS B 252      77.890  15.210 -12.390  1.00  0.00           C  
ATOM   4021  CG  LYS B 252      76.810  14.110 -12.280  1.00  0.00           C  
ATOM   4022  CD  LYS B 252      76.770  13.130 -13.470  1.00  0.00           C  
ATOM   4023  CE  LYS B 252      75.610  12.140 -13.300  1.00  0.00           C  
ATOM   4024  NZ  LYS B 252      75.510  11.210 -14.440  1.00  0.00           N1+
ATOM   4025  HN  LYS B 252      79.060  17.420 -12.390  1.00  0.00           H  
ATOM   4026  HA  LYS B 252      76.890  16.560 -11.050  1.00  0.00           H  
ATOM   4027  HB1 LYS B 252      78.890  14.740 -12.500  1.00  0.00           H  
ATOM   4028  HB2 LYS B 252      77.690  15.800 -13.310  1.00  0.00           H  
ATOM   4029  HG1 LYS B 252      75.820  14.610 -12.190  1.00  0.00           H  
ATOM   4030  HG2 LYS B 252      76.970  13.520 -11.350  1.00  0.00           H  
ATOM   4031  HD1 LYS B 252      77.740  12.580 -13.530  1.00  0.00           H  
ATOM   4032  HD2 LYS B 252      76.640  13.710 -14.410  1.00  0.00           H  
ATOM   4033  HE1 LYS B 252      74.660  12.700 -13.240  1.00  0.00           H  
ATOM   4034  HE2 LYS B 252      75.740  11.540 -12.370  1.00  0.00           H  
ATOM   4035  HZ1 LYS B 252      74.550  10.800 -14.480  1.00  0.00           H  
ATOM   4036  HZ2 LYS B 252      76.200  10.420 -14.330  1.00  0.00           H  
ATOM   4037  HZ3 LYS B 252      75.700  11.700 -15.350  1.00  0.00           H  
ATOM   4038  N   ALA B 253      79.490  15.120  -9.600  1.00  0.00           N  
ATOM   4039  CA  ALA B 253      79.880  14.280  -8.480  1.00  0.00           C  
ATOM   4040  C   ALA B 253      80.010  15.060  -7.170  1.00  0.00           C  
ATOM   4041  O   ALA B 253      80.340  14.500  -6.120  1.00  0.00           O  
ATOM   4042  CB  ALA B 253      81.240  13.630  -8.820  1.00  0.00           C  
ATOM   4043  HN  ALA B 253      80.220  15.410 -10.220  1.00  0.00           H  
ATOM   4044  HA  ALA B 253      79.140  13.510  -8.330  1.00  0.00           H  
ATOM   4045  HB1 ALA B 253      81.570  12.940  -8.010  1.00  0.00           H  
ATOM   4046  HB2 ALA B 253      82.020  14.400  -8.970  1.00  0.00           H  
ATOM   4047  HB3 ALA B 253      81.150  13.040  -9.760  1.00  0.00           H  
ATOM   4048  N   PHE B 254      79.710  16.380  -7.190  1.00  0.00           N  
ATOM   4049  CA  PHE B 254      79.660  17.190  -5.980  1.00  0.00           C  
ATOM   4050  C   PHE B 254      78.230  17.390  -5.500  1.00  0.00           C  
ATOM   4051  O   PHE B 254      78.000  17.860  -4.390  1.00  0.00           O  
ATOM   4052  CB  PHE B 254      80.330  18.560  -6.210  1.00  0.00           C  
ATOM   4053  CG  PHE B 254      81.780  18.360  -6.560  1.00  0.00           C  
ATOM   4054  CD1 PHE B 254      82.250  18.700  -7.840  1.00  0.00           C  
ATOM   4055  CD2 PHE B 254      82.670  17.790  -5.630  1.00  0.00           C  
ATOM   4056  CE1 PHE B 254      83.580  18.450  -8.190  1.00  0.00           C  
ATOM   4057  CE2 PHE B 254      84.010  17.550  -5.990  1.00  0.00           C  
ATOM   4058  CZ  PHE B 254      84.460  17.890  -7.270  1.00  0.00           C  
ATOM   4059  HN  PHE B 254      79.490  16.840  -8.050  1.00  0.00           H  
ATOM   4060  HA  PHE B 254      80.170  16.680  -5.170  1.00  0.00           H  
ATOM   4061  HB1 PHE B 254      80.290  19.180  -5.280  1.00  0.00           H  
ATOM   4062  HB2 PHE B 254      79.830  19.110  -7.030  1.00  0.00           H  
ATOM   4063  HD1 PHE B 254      81.570  19.120  -8.560  1.00  0.00           H  
ATOM   4064  HD2 PHE B 254      82.330  17.520  -4.650  1.00  0.00           H  
ATOM   4065  HE1 PHE B 254      83.920  18.680  -9.190  1.00  0.00           H  
ATOM   4066  HE2 PHE B 254      84.680  17.080  -5.280  1.00  0.00           H  
ATOM   4067  HZ  PHE B 254      85.490  17.690  -7.540  1.00  0.00           H  
ATOM   4068  N   ASP B 255      77.220  16.950  -6.290  1.00  0.00           N  
ATOM   4069  CA  ASP B 255      75.860  16.810  -5.810  1.00  0.00           C  
ATOM   4070  C   ASP B 255      75.790  15.770  -4.690  1.00  0.00           C  
ATOM   4071  O   ASP B 255      76.500  14.770  -4.690  1.00  0.00           O  
ATOM   4072  CB  ASP B 255      74.890  16.520  -6.990  1.00  0.00           C  
ATOM   4073  CG  ASP B 255      73.440  16.850  -6.660  1.00  0.00           C  
ATOM   4074  OD1 ASP B 255      73.070  16.900  -5.460  1.00  0.00           O  
ATOM   4075  OD2 ASP B 255      72.660  17.060  -7.620  1.00  0.00           O1-
ATOM   4076  HN  ASP B 255      77.410  16.600  -7.210  1.00  0.00           H  
ATOM   4077  HA  ASP B 255      75.590  17.760  -5.380  1.00  0.00           H  
ATOM   4078  HB1 ASP B 255      74.950  15.460  -7.310  1.00  0.00           H  
ATOM   4079  HB2 ASP B 255      75.170  17.160  -7.850  1.00  0.00           H  
ATOM   4080  N   SER B 256      74.970  16.060  -3.660  1.00  0.00           N  
ATOM   4081  CA  SER B 256      75.030  15.380  -2.370  1.00  0.00           C  
ATOM   4082  C   SER B 256      74.020  15.900  -1.360  1.00  0.00           C  
ATOM   4083  O   SER B 256      73.930  15.370  -0.250  1.00  0.00           O  
ATOM   4084  CB  SER B 256      76.420  15.560  -1.710  1.00  0.00           C  
ATOM   4085  OG  SER B 256      76.810  16.940  -1.650  1.00  0.00           O  
ATOM   4086  HN  SER B 256      74.240  16.710  -3.880  1.00  0.00           H  
ATOM   4087  HA  SER B 256      74.810  14.330  -2.520  1.00  0.00           H  
ATOM   4088  HB1 SER B 256      77.190  15.000  -2.290  1.00  0.00           H  
ATOM   4089  HB2 SER B 256      76.430  15.130  -0.680  1.00  0.00           H  
ATOM   4090  HG1 SER B 256      77.060  17.190  -2.560  1.00  0.00           H  
ATOM   4091  N   GLN B 257      73.210  16.940  -1.690  1.00  0.00           N  
ATOM   4092  CA  GLN B 257      72.300  17.590  -0.760  1.00  0.00           C  
ATOM   4093  C   GLN B 257      72.940  18.140   0.520  1.00  0.00           C  
ATOM   4094  O   GLN B 257      72.520  17.820   1.620  1.00  0.00           O  
ATOM   4095  CB  GLN B 257      71.070  16.700  -0.410  1.00  0.00           C  
ATOM   4096  CG  GLN B 257      70.270  16.240  -1.650  1.00  0.00           C  
ATOM   4097  CD  GLN B 257      69.070  15.370  -1.250  1.00  0.00           C  
ATOM   4098  NE2 GLN B 257      68.840  14.270  -1.990  1.00  0.00           N  
ATOM   4099  OE1 GLN B 257      68.340  15.670  -0.300  1.00  0.00           O  
ATOM   4100  HN  GLN B 257      73.200  17.300  -2.620  1.00  0.00           H  
ATOM   4101  HA  GLN B 257      71.910  18.450  -1.280  1.00  0.00           H  
ATOM   4102  HB1 GLN B 257      70.390  17.280   0.250  1.00  0.00           H  
ATOM   4103  HB2 GLN B 257      71.420  15.810   0.150  1.00  0.00           H  
ATOM   4104  HG1 GLN B 257      70.920  15.670  -2.350  1.00  0.00           H  
ATOM   4105  HG2 GLN B 257      69.870  17.130  -2.180  1.00  0.00           H  
ATOM   4106 1HE2 GLN B 257      68.050  13.700  -1.750  1.00  0.00           H  
ATOM   4107 2HE2 GLN B 257      69.420  14.050  -2.770  1.00  0.00           H  
ATOM   4108  N   CYS B 258      73.980  18.990   0.390  1.00  0.00           N  
ATOM   4109  CA  CYS B 258      74.750  19.520   1.520  1.00  0.00           C  
ATOM   4110  C   CYS B 258      74.740  21.040   1.500  1.00  0.00           C  
ATOM   4111  O   CYS B 258      74.130  21.670   0.640  1.00  0.00           O  
ATOM   4112  CB  CYS B 258      76.230  19.030   1.500  1.00  0.00           C  
ATOM   4113  SG  CYS B 258      76.390  17.220   1.590  1.00  0.00           S  
ATOM   4114  HN  CYS B 258      74.290  19.270  -0.510  1.00  0.00           H  
ATOM   4115  HA  CYS B 258      74.290  19.220   2.460  1.00  0.00           H  
ATOM   4116  HB1 CYS B 258      76.770  19.470   2.370  1.00  0.00           H  
ATOM   4117  HB2 CYS B 258      76.720  19.400   0.580  1.00  0.00           H  
ATOM   4118  HG1 CYS B 258      76.230  17.030   0.280  1.00  0.00           H  
ATOM   4119  N   GLN B 259      75.420  21.710   2.460  1.00  0.00           N  
ATOM   4120  CA  GLN B 259      75.740  23.120   2.320  1.00  0.00           C  
ATOM   4121  C   GLN B 259      76.980  23.330   1.470  1.00  0.00           C  
ATOM   4122  O   GLN B 259      78.070  22.870   1.810  1.00  0.00           O  
ATOM   4123  CB  GLN B 259      75.980  23.840   3.670  1.00  0.00           C  
ATOM   4124  CG  GLN B 259      74.700  23.990   4.520  1.00  0.00           C  
ATOM   4125  CD  GLN B 259      74.910  24.990   5.660  1.00  0.00           C  
ATOM   4126  NE2 GLN B 259      73.930  25.040   6.590  1.00  0.00           N  
ATOM   4127  OE1 GLN B 259      75.900  25.730   5.720  1.00  0.00           O  
ATOM   4128  HN  GLN B 259      75.840  21.230   3.230  1.00  0.00           H  
ATOM   4129  HA  GLN B 259      74.920  23.620   1.830  1.00  0.00           H  
ATOM   4130  HB1 GLN B 259      76.370  24.860   3.450  1.00  0.00           H  
ATOM   4131  HB2 GLN B 259      76.760  23.300   4.260  1.00  0.00           H  
ATOM   4132  HG1 GLN B 259      74.400  23.010   4.940  1.00  0.00           H  
ATOM   4133  HG2 GLN B 259      73.870  24.380   3.890  1.00  0.00           H  
ATOM   4134 1HE2 GLN B 259      74.050  25.680   7.340  1.00  0.00           H  
ATOM   4135 2HE2 GLN B 259      73.080  24.530   6.400  1.00  0.00           H  
ATOM   4136  N   ILE B 260      76.840  24.030   0.320  1.00  0.00           N  
ATOM   4137  CA  ILE B 260      77.900  24.190  -0.660  1.00  0.00           C  
ATOM   4138  C   ILE B 260      78.050  25.670  -0.990  1.00  0.00           C  
ATOM   4139  O   ILE B 260      77.060  26.400  -1.110  1.00  0.00           O  
ATOM   4140  CB  ILE B 260      77.610  23.420  -1.950  1.00  0.00           C  
ATOM   4141  CG1 ILE B 260      77.330  21.910  -1.700  1.00  0.00           C  
ATOM   4142  CG2 ILE B 260      78.750  23.600  -2.980  1.00  0.00           C  
ATOM   4143  CD  ILE B 260      78.520  21.110  -1.170  1.00  0.00           C  
ATOM   4144  HN  ILE B 260      75.950  24.440   0.100  1.00  0.00           H  
ATOM   4145  HA  ILE B 260      78.850  23.860  -0.260  1.00  0.00           H  
ATOM   4146  HB  ILE B 260      76.670  23.840  -2.400  1.00  0.00           H  
ATOM   4147 1HG1 ILE B 260      77.010  21.460  -2.670  1.00  0.00           H  
ATOM   4148 2HG1 ILE B 260      76.470  21.810  -1.010  1.00  0.00           H  
ATOM   4149 1HG2 ILE B 260      78.790  24.640  -3.370  1.00  0.00           H  
ATOM   4150 2HG2 ILE B 260      78.590  22.920  -3.850  1.00  0.00           H  
ATOM   4151 3HG2 ILE B 260      79.730  23.350  -2.530  1.00  0.00           H  
ATOM   4152  HD1 ILE B 260      79.370  21.150  -1.880  1.00  0.00           H  
ATOM   4153  HD2 ILE B 260      78.240  20.050  -1.040  1.00  0.00           H  
ATOM   4154  HD3 ILE B 260      78.870  21.510  -0.190  1.00  0.00           H  
ATOM   4155  N   LEU B 261      79.290  26.170  -1.140  1.00  0.00           N  
ATOM   4156  CA  LEU B 261      79.580  27.510  -1.620  1.00  0.00           C  
ATOM   4157  C   LEU B 261      80.490  27.420  -2.850  1.00  0.00           C  
ATOM   4158  O   LEU B 261      81.550  26.780  -2.820  1.00  0.00           O  
ATOM   4159  CB  LEU B 261      80.260  28.360  -0.510  1.00  0.00           C  
ATOM   4160  CG  LEU B 261      80.750  29.770  -0.920  1.00  0.00           C  
ATOM   4161  CD1 LEU B 261      79.630  30.660  -1.490  1.00  0.00           C  
ATOM   4162  CD2 LEU B 261      81.390  30.460   0.280  1.00  0.00           C  
ATOM   4163  HN  LEU B 261      80.080  25.570  -0.990  1.00  0.00           H  
ATOM   4164  HA  LEU B 261      78.670  27.990  -1.940  1.00  0.00           H  
ATOM   4165  HB1 LEU B 261      81.130  27.790  -0.120  1.00  0.00           H  
ATOM   4166  HB2 LEU B 261      79.530  28.470   0.320  1.00  0.00           H  
ATOM   4167  HG  LEU B 261      81.530  29.650  -1.710  1.00  0.00           H  
ATOM   4168 1HD1 LEU B 261      79.230  30.240  -2.440  1.00  0.00           H  
ATOM   4169 2HD1 LEU B 261      80.030  31.670  -1.720  1.00  0.00           H  
ATOM   4170 3HD1 LEU B 261      78.800  30.750  -0.760  1.00  0.00           H  
ATOM   4171 1HD2 LEU B 261      80.630  30.610   1.080  1.00  0.00           H  
ATOM   4172 2HD2 LEU B 261      82.210  29.850   0.700  1.00  0.00           H  
ATOM   4173 3HD2 LEU B 261      81.790  31.460   0.010  1.00  0.00           H  
ATOM   4174  N   LEU B 262      80.100  28.060  -3.970  1.00  0.00           N  
ATOM   4175  CA  LEU B 262      80.860  28.010  -5.200  1.00  0.00           C  
ATOM   4176  C   LEU B 262      80.700  29.270  -6.020  1.00  0.00           C  
ATOM   4177  O   LEU B 262      79.730  30.020  -5.880  1.00  0.00           O  
ATOM   4178  CB  LEU B 262      80.570  26.730  -6.040  1.00  0.00           C  
ATOM   4179  CG  LEU B 262      79.080  26.360  -6.300  1.00  0.00           C  
ATOM   4180  CD1 LEU B 262      78.360  27.300  -7.280  1.00  0.00           C  
ATOM   4181  CD2 LEU B 262      78.990  24.920  -6.830  1.00  0.00           C  
ATOM   4182  HN  LEU B 262      79.230  28.560  -4.000  1.00  0.00           H  
ATOM   4183  HA  LEU B 262      81.920  27.980  -4.940  1.00  0.00           H  
ATOM   4184  HB1 LEU B 262      81.000  25.880  -5.460  1.00  0.00           H  
ATOM   4185  HB2 LEU B 262      81.110  26.770  -7.010  1.00  0.00           H  
ATOM   4186  HG  LEU B 262      78.530  26.390  -5.330  1.00  0.00           H  
ATOM   4187 1HD1 LEU B 262      78.240  28.310  -6.840  1.00  0.00           H  
ATOM   4188 2HD1 LEU B 262      77.340  26.910  -7.490  1.00  0.00           H  
ATOM   4189 3HD1 LEU B 262      78.920  27.370  -8.230  1.00  0.00           H  
ATOM   4190 1HD2 LEU B 262      79.520  24.840  -7.810  1.00  0.00           H  
ATOM   4191 2HD2 LEU B 262      79.440  24.210  -6.120  1.00  0.00           H  
ATOM   4192 3HD2 LEU B 262      77.930  24.640  -6.990  1.00  0.00           H  
ATOM   4193  N   THR B 263      81.690  29.560  -6.890  1.00  0.00           N  
ATOM   4194  CA  THR B 263      81.710  30.750  -7.740  1.00  0.00           C  
ATOM   4195  C   THR B 263      81.620  30.350  -9.210  1.00  0.00           C  
ATOM   4196  O   THR B 263      82.360  29.500  -9.700  1.00  0.00           O  
ATOM   4197  CB  THR B 263      82.820  31.770  -7.440  1.00  0.00           C  
ATOM   4198  CG2 THR B 263      83.380  31.600  -6.020  1.00  0.00           C  
ATOM   4199  OG1 THR B 263      83.920  31.740  -8.350  1.00  0.00           O  
ATOM   4200  HN  THR B 263      82.500  28.970  -6.950  1.00  0.00           H  
ATOM   4201  HA  THR B 263      80.820  31.320  -7.530  1.00  0.00           H  
ATOM   4202  HB  THR B 263      82.360  32.780  -7.500  1.00  0.00           H  
ATOM   4203  HG1 THR B 263      84.750  31.910  -7.810  1.00  0.00           H  
ATOM   4204 1HG2 THR B 263      83.890  30.620  -5.910  1.00  0.00           H  
ATOM   4205 2HG2 THR B 263      82.570  31.670  -5.270  1.00  0.00           H  
ATOM   4206 3HG2 THR B 263      84.120  32.400  -5.800  1.00  0.00           H  
ATOM   4207  N   THR B 264      80.640  30.930  -9.930  1.00  0.00           N  
ATOM   4208  CA  THR B 264      80.310  30.560 -11.300  1.00  0.00           C  
ATOM   4209  C   THR B 264      79.570  31.720 -11.940  1.00  0.00           C  
ATOM   4210  O   THR B 264      79.410  32.790 -11.340  1.00  0.00           O  
ATOM   4211  CB  THR B 264      79.570  29.210 -11.440  1.00  0.00           C  
ATOM   4212  CG2 THR B 264      78.250  29.220 -10.660  1.00  0.00           C  
ATOM   4213  OG1 THR B 264      79.270  28.880 -12.790  1.00  0.00           O  
ATOM   4214  HN  THR B 264      80.020  31.580  -9.500  1.00  0.00           H  
ATOM   4215  HA  THR B 264      81.240  30.460 -11.860  1.00  0.00           H  
ATOM   4216  HB  THR B 264      80.230  28.420 -11.030  1.00  0.00           H  
ATOM   4217  HG1 THR B 264      79.260  27.900 -12.880  1.00  0.00           H  
ATOM   4218 1HG2 THR B 264      77.560  30.010 -11.030  1.00  0.00           H  
ATOM   4219 2HG2 THR B 264      78.440  29.380  -9.580  1.00  0.00           H  
ATOM   4220 3HG2 THR B 264      77.740  28.240 -10.770  1.00  0.00           H  
ATOM   4221  N   ARG B 265      79.130  31.590 -13.200  1.00  0.00           N  
ATOM   4222  CA  ARG B 265      78.550  32.610 -14.040  1.00  0.00           C  
ATOM   4223  C   ARG B 265      77.300  33.290 -13.490  1.00  0.00           C  
ATOM   4224  O   ARG B 265      77.150  34.510 -13.610  1.00  0.00           O  
ATOM   4225  CB  ARG B 265      78.260  32.030 -15.460  1.00  0.00           C  
ATOM   4226  CG  ARG B 265      77.170  30.930 -15.520  1.00  0.00           C  
ATOM   4227  CD  ARG B 265      76.990  30.310 -16.910  1.00  0.00           C  
ATOM   4228  NE  ARG B 265      75.750  29.460 -16.890  1.00  0.00           N  
ATOM   4229  CZ  ARG B 265      75.710  28.150 -16.600  1.00  0.00           C  
ATOM   4230  NH1 ARG B 265      76.790  27.460 -16.260  1.00  0.00           N1+
ATOM   4231  NH2 ARG B 265      74.540  27.520 -16.660  1.00  0.00           N  
ATOM   4232  HN  ARG B 265      79.300  30.690 -13.620  1.00  0.00           H  
ATOM   4233  HA  ARG B 265      79.290  33.390 -14.150  1.00  0.00           H  
ATOM   4234  HB1 ARG B 265      79.210  31.590 -15.840  1.00  0.00           H  
ATOM   4235  HB2 ARG B 265      77.980  32.850 -16.140  1.00  0.00           H  
ATOM   4236  HG1 ARG B 265      76.190  31.370 -15.220  1.00  0.00           H  
ATOM   4237  HG2 ARG B 265      77.410  30.120 -14.800  1.00  0.00           H  
ATOM   4238  HD1 ARG B 265      77.880  29.710 -17.210  1.00  0.00           H  
ATOM   4239  HD2 ARG B 265      76.860  31.110 -17.660  1.00  0.00           H  
ATOM   4240  HE  ARG B 265      74.840  29.890 -16.960  1.00  0.00           H  
ATOM   4241 1HH1 ARG B 265      77.680  27.920 -16.140  1.00  0.00           H  
ATOM   4242 2HH1 ARG B 265      76.720  26.500 -15.990  1.00  0.00           H  
ATOM   4243 1HH2 ARG B 265      73.760  27.960 -17.100  1.00  0.00           H  
ATOM   4244 2HH2 ARG B 265      74.460  26.540 -16.430  1.00  0.00           H  
ATOM   4245  N   ASP B 266      76.360  32.550 -12.860  1.00  0.00           N  
ATOM   4246  CA  ASP B 266      75.050  33.070 -12.550  1.00  0.00           C  
ATOM   4247  C   ASP B 266      74.400  32.280 -11.410  1.00  0.00           C  
ATOM   4248  O   ASP B 266      74.810  31.180 -11.040  1.00  0.00           O  
ATOM   4249  CB  ASP B 266      74.170  33.060 -13.830  1.00  0.00           C  
ATOM   4250  CG  ASP B 266      72.820  33.710 -13.600  1.00  0.00           C  
ATOM   4251  OD1 ASP B 266      72.770  34.870 -13.130  1.00  0.00           O  
ATOM   4252  OD2 ASP B 266      71.800  32.980 -13.760  1.00  0.00           O1-
ATOM   4253  HN  ASP B 266      76.520  31.580 -12.670  1.00  0.00           H  
ATOM   4254  HA  ASP B 266      75.160  34.090 -12.190  1.00  0.00           H  
ATOM   4255  HB1 ASP B 266      74.020  32.020 -14.190  1.00  0.00           H  
ATOM   4256  HB2 ASP B 266      74.670  33.640 -14.630  1.00  0.00           H  
ATOM   4257  N   LYS B 267      73.340  32.870 -10.840  1.00  0.00           N  
ATOM   4258  CA  LYS B 267      72.430  32.340  -9.850  1.00  0.00           C  
ATOM   4259  C   LYS B 267      71.660  31.090 -10.290  1.00  0.00           C  
ATOM   4260  O   LYS B 267      71.410  30.180  -9.490  1.00  0.00           O  
ATOM   4261  CB  LYS B 267      71.470  33.470  -9.400  1.00  0.00           C  
ATOM   4262  CG  LYS B 267      70.770  34.280 -10.500  1.00  0.00           C  
ATOM   4263  CD  LYS B 267      70.750  35.780 -10.160  1.00  0.00           C  
ATOM   4264  CE  LYS B 267      70.240  36.670 -11.300  1.00  0.00           C  
ATOM   4265  NZ  LYS B 267      71.300  36.950 -12.290  1.00  0.00           N1+
ATOM   4266  HN  LYS B 267      73.060  33.760 -11.230  1.00  0.00           H  
ATOM   4267  HA  LYS B 267      73.010  32.040  -9.000  1.00  0.00           H  
ATOM   4268  HB1 LYS B 267      72.100  34.180  -8.810  1.00  0.00           H  
ATOM   4269  HB2 LYS B 267      70.700  33.070  -8.710  1.00  0.00           H  
ATOM   4270  HG1 LYS B 267      69.730  33.910 -10.630  1.00  0.00           H  
ATOM   4271  HG2 LYS B 267      71.270  34.140 -11.480  1.00  0.00           H  
ATOM   4272  HD1 LYS B 267      71.760  36.120  -9.840  1.00  0.00           H  
ATOM   4273  HD2 LYS B 267      70.070  35.910  -9.280  1.00  0.00           H  
ATOM   4274  HE1 LYS B 267      69.910  37.660 -10.890  1.00  0.00           H  
ATOM   4275  HE2 LYS B 267      69.380  36.190 -11.800  1.00  0.00           H  
ATOM   4276  HZ1 LYS B 267      71.990  37.610 -11.870  1.00  0.00           H  
ATOM   4277  HZ2 LYS B 267      70.870  37.430 -13.120  1.00  0.00           H  
ATOM   4278  HZ3 LYS B 267      71.800  36.070 -12.620  1.00  0.00           H  
ATOM   4279  N   SER B 268      71.330  30.970 -11.590  1.00  0.00           N  
ATOM   4280  CA  SER B 268      70.640  29.830 -12.200  1.00  0.00           C  
ATOM   4281  C   SER B 268      71.370  28.490 -12.160  1.00  0.00           C  
ATOM   4282  O   SER B 268      70.790  27.440 -12.460  1.00  0.00           O  
ATOM   4283  CB  SER B 268      70.310  30.120 -13.680  1.00  0.00           C  
ATOM   4284  OG  SER B 268      71.490  30.460 -14.410  1.00  0.00           O  
ATOM   4285  HN  SER B 268      71.550  31.720 -12.230  1.00  0.00           H  
ATOM   4286  HA  SER B 268      69.710  29.690 -11.670  1.00  0.00           H  
ATOM   4287  HB1 SER B 268      69.600  30.980 -13.730  1.00  0.00           H  
ATOM   4288  HB2 SER B 268      69.810  29.250 -14.160  1.00  0.00           H  
ATOM   4289  HG1 SER B 268      71.640  31.430 -14.250  1.00  0.00           H  
ATOM   4290  N   VAL B 269      72.640  28.470 -11.740  1.00  0.00           N  
ATOM   4291  CA  VAL B 269      73.410  27.240 -11.540  1.00  0.00           C  
ATOM   4292  C   VAL B 269      72.930  26.480 -10.300  1.00  0.00           C  
ATOM   4293  O   VAL B 269      73.120  25.270 -10.160  1.00  0.00           O  
ATOM   4294  CB  VAL B 269      74.910  27.550 -11.490  1.00  0.00           C  
ATOM   4295  CG1 VAL B 269      75.740  26.260 -11.330  1.00  0.00           C  
ATOM   4296  CG2 VAL B 269      75.310  28.240 -12.810  1.00  0.00           C  
ATOM   4297  HN  VAL B 269      73.120  29.320 -11.560  1.00  0.00           H  
ATOM   4298  HA  VAL B 269      73.240  26.590 -12.390  1.00  0.00           H  
ATOM   4299  HB  VAL B 269      75.130  28.230 -10.640  1.00  0.00           H  
ATOM   4300 1HG1 VAL B 269      75.420  25.500 -12.070  1.00  0.00           H  
ATOM   4301 2HG1 VAL B 269      76.820  26.460 -11.500  1.00  0.00           H  
ATOM   4302 3HG1 VAL B 269      75.630  25.830 -10.310  1.00  0.00           H  
ATOM   4303 1HG2 VAL B 269      74.820  29.230 -12.920  1.00  0.00           H  
ATOM   4304 2HG2 VAL B 269      75.030  27.610 -13.670  1.00  0.00           H  
ATOM   4305 3HG2 VAL B 269      76.410  28.390 -12.840  1.00  0.00           H  
ATOM   4306  N   THR B 270      72.180  27.140  -9.390  1.00  0.00           N  
ATOM   4307  CA  THR B 270      71.510  26.500  -8.240  1.00  0.00           C  
ATOM   4308  C   THR B 270      70.460  25.470  -8.620  1.00  0.00           C  
ATOM   4309  O   THR B 270      70.180  24.540  -7.860  1.00  0.00           O  
ATOM   4310  CB  THR B 270      70.840  27.460  -7.280  1.00  0.00           C  
ATOM   4311  CG2 THR B 270      71.890  28.260  -6.520  1.00  0.00           C  
ATOM   4312  OG1 THR B 270      69.980  28.390  -7.920  1.00  0.00           O  
ATOM   4313  HN  THR B 270      72.030  28.120  -9.500  1.00  0.00           H  
ATOM   4314  HA  THR B 270      72.260  25.960  -7.680  1.00  0.00           H  
ATOM   4315  HB  THR B 270      70.250  26.890  -6.520  1.00  0.00           H  
ATOM   4316  HG1 THR B 270      70.540  29.050  -8.360  1.00  0.00           H  
ATOM   4317 1HG2 THR B 270      72.460  28.910  -7.210  1.00  0.00           H  
ATOM   4318 2HG2 THR B 270      72.610  27.570  -6.020  1.00  0.00           H  
ATOM   4319 3HG2 THR B 270      71.420  28.880  -5.740  1.00  0.00           H  
ATOM   4320  N   ASP B 271      69.890  25.560  -9.830  1.00  0.00           N  
ATOM   4321  CA  ASP B 271      68.880  24.660 -10.330  1.00  0.00           C  
ATOM   4322  C   ASP B 271      69.490  23.450 -11.050  1.00  0.00           C  
ATOM   4323  O   ASP B 271      68.770  22.690 -11.700  1.00  0.00           O  
ATOM   4324  CB  ASP B 271      67.980  25.440 -11.330  1.00  0.00           C  
ATOM   4325  CG  ASP B 271      66.830  26.070 -10.580  1.00  0.00           C  
ATOM   4326  OD1 ASP B 271      66.950  27.220 -10.100  1.00  0.00           O  
ATOM   4327  OD2 ASP B 271      65.780  25.390 -10.460  1.00  0.00           O1-
ATOM   4328  HN  ASP B 271      70.100  26.340 -10.420  1.00  0.00           H  
ATOM   4329  HA  ASP B 271      68.300  24.260  -9.510  1.00  0.00           H  
ATOM   4330  HB1 ASP B 271      67.540  24.780 -12.100  1.00  0.00           H  
ATOM   4331  HB2 ASP B 271      68.560  26.230 -11.840  1.00  0.00           H  
ATOM   4332  N   SER B 272      70.810  23.210 -10.950  1.00  0.00           N  
ATOM   4333  CA  SER B 272      71.470  22.090 -11.630  1.00  0.00           C  
ATOM   4334  C   SER B 272      71.750  20.900 -10.710  1.00  0.00           C  
ATOM   4335  O   SER B 272      72.220  19.850 -11.150  1.00  0.00           O  
ATOM   4336  CB  SER B 272      72.820  22.530 -12.270  1.00  0.00           C  
ATOM   4337  OG  SER B 272      73.800  22.960 -11.320  1.00  0.00           O  
ATOM   4338  HN  SER B 272      71.390  23.840 -10.430  1.00  0.00           H  
ATOM   4339  HA  SER B 272      70.850  21.730 -12.430  1.00  0.00           H  
ATOM   4340  HB1 SER B 272      72.620  23.360 -12.990  1.00  0.00           H  
ATOM   4341  HB2 SER B 272      73.240  21.690 -12.860  1.00  0.00           H  
ATOM   4342  HG1 SER B 272      73.540  23.840 -11.000  1.00  0.00           H  
ATOM   4343  N   VAL B 273      71.440  21.040  -9.420  1.00  0.00           N  
ATOM   4344  CA  VAL B 273      71.870  20.140  -8.360  1.00  0.00           C  
ATOM   4345  C   VAL B 273      70.790  20.040  -7.310  1.00  0.00           C  
ATOM   4346  O   VAL B 273      69.860  20.840  -7.290  1.00  0.00           O  
ATOM   4347  CB  VAL B 273      73.170  20.600  -7.710  1.00  0.00           C  
ATOM   4348  CG1 VAL B 273      74.370  20.260  -8.610  1.00  0.00           C  
ATOM   4349  CG2 VAL B 273      73.100  22.120  -7.410  1.00  0.00           C  
ATOM   4350  HN  VAL B 273      70.980  21.860  -9.090  1.00  0.00           H  
ATOM   4351  HA  VAL B 273      72.000  19.140  -8.760  1.00  0.00           H  
ATOM   4352  HB  VAL B 273      73.330  20.050  -6.750  1.00  0.00           H  
ATOM   4353 1HG1 VAL B 273      74.300  20.800  -9.580  1.00  0.00           H  
ATOM   4354 2HG1 VAL B 273      75.320  20.570  -8.120  1.00  0.00           H  
ATOM   4355 3HG1 VAL B 273      74.410  19.170  -8.820  1.00  0.00           H  
ATOM   4356 1HG2 VAL B 273      73.000  22.720  -8.330  1.00  0.00           H  
ATOM   4357 2HG2 VAL B 273      74.040  22.440  -6.920  1.00  0.00           H  
ATOM   4358 3HG2 VAL B 273      72.260  22.360  -6.720  1.00  0.00           H  
ATOM   4359  N   MET B 274      70.850  19.040  -6.410  1.00  0.00           N  
ATOM   4360  CA  MET B 274      69.820  18.830  -5.410  1.00  0.00           C  
ATOM   4361  C   MET B 274      70.070  19.570  -4.100  1.00  0.00           C  
ATOM   4362  O   MET B 274      71.080  19.390  -3.430  1.00  0.00           O  
ATOM   4363  CB  MET B 274      69.660  17.320  -5.090  1.00  0.00           C  
ATOM   4364  CG  MET B 274      69.360  16.450  -6.330  1.00  0.00           C  
ATOM   4365  SD  MET B 274      67.840  16.890  -7.230  1.00  0.00           S  
ATOM   4366  CE  MET B 274      66.670  16.190  -6.030  1.00  0.00           C  
ATOM   4367  HN  MET B 274      71.580  18.350  -6.460  1.00  0.00           H  
ATOM   4368  HA  MET B 274      68.870  19.180  -5.800  1.00  0.00           H  
ATOM   4369  HB1 MET B 274      68.850  17.170  -4.350  1.00  0.00           H  
ATOM   4370  HB2 MET B 274      70.610  16.950  -4.650  1.00  0.00           H  
ATOM   4371  HG1 MET B 274      69.310  15.390  -6.000  1.00  0.00           H  
ATOM   4372  HG2 MET B 274      70.240  16.530  -7.020  1.00  0.00           H  
ATOM   4373  HE1 MET B 274      66.720  16.720  -5.060  1.00  0.00           H  
ATOM   4374  HE2 MET B 274      65.630  16.270  -6.410  1.00  0.00           H  
ATOM   4375  HE3 MET B 274      66.890  15.120  -5.850  1.00  0.00           H  
ATOM   4376  N   GLY B 275      69.110  20.430  -3.680  1.00  0.00           N  
ATOM   4377  CA  GLY B 275      69.140  21.100  -2.390  1.00  0.00           C  
ATOM   4378  C   GLY B 275      68.630  22.520  -2.470  1.00  0.00           C  
ATOM   4379  O   GLY B 275      68.510  23.050  -3.570  1.00  0.00           O  
ATOM   4380  HN  GLY B 275      68.340  20.630  -4.280  1.00  0.00           H  
ATOM   4381  HA1 GLY B 275      70.150  21.150  -2.020  1.00  0.00           H  
ATOM   4382  HA2 GLY B 275      68.480  20.530  -1.740  1.00  0.00           H  
ATOM   4383  N   PRO B 276      68.280  23.170  -1.350  1.00  0.00           N  
ATOM   4384  CA  PRO B 276      67.920  24.590  -1.270  1.00  0.00           C  
ATOM   4385  C   PRO B 276      68.800  25.590  -2.010  1.00  0.00           C  
ATOM   4386  O   PRO B 276      70.010  25.420  -2.100  1.00  0.00           O  
ATOM   4387  CB  PRO B 276      67.860  24.880   0.230  1.00  0.00           C  
ATOM   4388  CG  PRO B 276      67.490  23.540   0.850  1.00  0.00           C  
ATOM   4389  CD  PRO B 276      68.240  22.540  -0.030  1.00  0.00           C  
ATOM   4390  HA  PRO B 276      66.950  24.670  -1.740  1.00  0.00           H  
ATOM   4391  HB1 PRO B 276      67.130  25.680   0.480  1.00  0.00           H  
ATOM   4392  HB2 PRO B 276      68.870  25.180   0.620  1.00  0.00           H  
ATOM   4393  HG1 PRO B 276      66.390  23.370   0.760  1.00  0.00           H  
ATOM   4394  HG2 PRO B 276      67.780  23.460   1.920  1.00  0.00           H  
ATOM   4395  HD1 PRO B 276      67.700  21.570  -0.050  1.00  0.00           H  
ATOM   4396  HD2 PRO B 276      69.280  22.410   0.340  1.00  0.00           H  
ATOM   4397  N   LYS B 277      68.200  26.680  -2.540  1.00  0.00           N  
ATOM   4398  CA  LYS B 277      68.870  27.650  -3.380  1.00  0.00           C  
ATOM   4399  C   LYS B 277      69.040  28.970  -2.650  1.00  0.00           C  
ATOM   4400  O   LYS B 277      68.070  29.570  -2.190  1.00  0.00           O  
ATOM   4401  CB  LYS B 277      68.050  27.890  -4.680  1.00  0.00           C  
ATOM   4402  CG  LYS B 277      67.640  26.570  -5.350  1.00  0.00           C  
ATOM   4403  CD  LYS B 277      67.060  26.680  -6.780  1.00  0.00           C  
ATOM   4404  CE  LYS B 277      65.760  27.490  -6.900  1.00  0.00           C  
ATOM   4405  NZ  LYS B 277      65.100  27.150  -8.170  1.00  0.00           N1+
ATOM   4406  HN  LYS B 277      67.200  26.790  -2.460  1.00  0.00           H  
ATOM   4407  HA  LYS B 277      69.860  27.280  -3.660  1.00  0.00           H  
ATOM   4408  HB1 LYS B 277      68.650  28.500  -5.390  1.00  0.00           H  
ATOM   4409  HB2 LYS B 277      67.120  28.460  -4.440  1.00  0.00           H  
ATOM   4410  HG1 LYS B 277      66.890  26.040  -4.710  1.00  0.00           H  
ATOM   4411  HG2 LYS B 277      68.540  25.910  -5.400  1.00  0.00           H  
ATOM   4412  HD1 LYS B 277      66.880  25.640  -7.130  1.00  0.00           H  
ATOM   4413  HD2 LYS B 277      67.820  27.130  -7.450  1.00  0.00           H  
ATOM   4414  HE1 LYS B 277      65.980  28.580  -6.880  1.00  0.00           H  
ATOM   4415  HE2 LYS B 277      65.060  27.240  -6.070  1.00  0.00           H  
ATOM   4416  HZ1 LYS B 277      64.390  27.850  -8.470  1.00  0.00           H  
ATOM   4417  HZ2 LYS B 277      64.660  26.200  -8.090  1.00  0.00           H  
ATOM   4418  HZ3 LYS B 277      65.820  27.090  -8.950  1.00  0.00           H  
ATOM   4419  N   TYR B 278      70.300  29.450  -2.500  1.00  0.00           N  
ATOM   4420  CA  TYR B 278      70.580  30.740  -1.880  1.00  0.00           C  
ATOM   4421  C   TYR B 278      71.460  31.560  -2.820  1.00  0.00           C  
ATOM   4422  O   TYR B 278      72.650  31.290  -2.990  1.00  0.00           O  
ATOM   4423  CB  TYR B 278      71.310  30.560  -0.520  1.00  0.00           C  
ATOM   4424  CG  TYR B 278      70.360  30.090   0.560  1.00  0.00           C  
ATOM   4425  CD1 TYR B 278      70.040  28.720   0.720  1.00  0.00           C  
ATOM   4426  CD2 TYR B 278      69.800  31.010   1.460  1.00  0.00           C  
ATOM   4427  CE1 TYR B 278      69.170  28.300   1.740  1.00  0.00           C  
ATOM   4428  CE2 TYR B 278      68.940  30.590   2.480  1.00  0.00           C  
ATOM   4429  CZ  TYR B 278      68.620  29.240   2.620  1.00  0.00           C  
ATOM   4430  OH  TYR B 278      67.720  28.860   3.640  1.00  0.00           O  
ATOM   4431  HN  TYR B 278      71.100  28.930  -2.790  1.00  0.00           H  
ATOM   4432  HA  TYR B 278      69.670  31.310  -1.740  1.00  0.00           H  
ATOM   4433  HB1 TYR B 278      71.750  31.520  -0.180  1.00  0.00           H  
ATOM   4434  HB2 TYR B 278      72.120  29.810  -0.620  1.00  0.00           H  
ATOM   4435  HD1 TYR B 278      70.480  27.990   0.050  1.00  0.00           H  
ATOM   4436  HD2 TYR B 278      70.040  32.060   1.360  1.00  0.00           H  
ATOM   4437  HE1 TYR B 278      68.940  27.250   1.850  1.00  0.00           H  
ATOM   4438  HE2 TYR B 278      68.520  31.320   3.170  1.00  0.00           H  
ATOM   4439  HH  TYR B 278      67.490  27.930   3.550  1.00  0.00           H  
ATOM   4440  N   VAL B 279      70.900  32.590  -3.480  1.00  0.00           N  
ATOM   4441  CA  VAL B 279      71.600  33.280  -4.570  1.00  0.00           C  
ATOM   4442  C   VAL B 279      71.830  34.760  -4.310  1.00  0.00           C  
ATOM   4443  O   VAL B 279      70.970  35.470  -3.810  1.00  0.00           O  
ATOM   4444  CB  VAL B 279      70.920  33.100  -5.930  1.00  0.00           C  
ATOM   4445  CG1 VAL B 279      70.790  31.600  -6.240  1.00  0.00           C  
ATOM   4446  CG2 VAL B 279      69.540  33.780  -6.020  1.00  0.00           C  
ATOM   4447  HN  VAL B 279      69.930  32.790  -3.360  1.00  0.00           H  
ATOM   4448  HA  VAL B 279      72.590  32.850  -4.680  1.00  0.00           H  
ATOM   4449  HB  VAL B 279      71.580  33.560  -6.700  1.00  0.00           H  
ATOM   4450 1HG1 VAL B 279      70.370  31.450  -7.250  1.00  0.00           H  
ATOM   4451 2HG1 VAL B 279      71.780  31.110  -6.200  1.00  0.00           H  
ATOM   4452 3HG1 VAL B 279      70.110  31.100  -5.520  1.00  0.00           H  
ATOM   4453 1HG2 VAL B 279      68.840  33.360  -5.260  1.00  0.00           H  
ATOM   4454 2HG2 VAL B 279      69.090  33.600  -7.020  1.00  0.00           H  
ATOM   4455 3HG2 VAL B 279      69.600  34.880  -5.880  1.00  0.00           H  
ATOM   4456  N   VAL B 280      73.030  35.270  -4.670  1.00  0.00           N  
ATOM   4457  CA  VAL B 280      73.350  36.680  -4.540  1.00  0.00           C  
ATOM   4458  C   VAL B 280      73.320  37.360  -5.910  1.00  0.00           C  
ATOM   4459  O   VAL B 280      74.180  37.080  -6.750  1.00  0.00           O  
ATOM   4460  CB  VAL B 280      74.730  36.900  -3.900  1.00  0.00           C  
ATOM   4461  CG1 VAL B 280      74.950  38.400  -3.620  1.00  0.00           C  
ATOM   4462  CG2 VAL B 280      74.830  36.110  -2.580  1.00  0.00           C  
ATOM   4463  HN  VAL B 280      73.780  34.690  -4.990  1.00  0.00           H  
ATOM   4464  HA  VAL B 280      72.650  37.160  -3.870  1.00  0.00           H  
ATOM   4465  HB  VAL B 280      75.530  36.530  -4.590  1.00  0.00           H  
ATOM   4466 1HG1 VAL B 280      74.950  38.990  -4.560  1.00  0.00           H  
ATOM   4467 2HG1 VAL B 280      74.170  38.790  -2.940  1.00  0.00           H  
ATOM   4468 3HG1 VAL B 280      75.940  38.540  -3.120  1.00  0.00           H  
ATOM   4469 1HG2 VAL B 280      74.000  36.390  -1.900  1.00  0.00           H  
ATOM   4470 2HG2 VAL B 280      75.790  36.330  -2.080  1.00  0.00           H  
ATOM   4471 3HG2 VAL B 280      74.790  35.010  -2.770  1.00  0.00           H  
ATOM   4472  N   PRO B 281      72.370  38.260  -6.220  1.00  0.00           N  
ATOM   4473  CA  PRO B 281      72.310  38.910  -7.530  1.00  0.00           C  
ATOM   4474  C   PRO B 281      73.170  40.160  -7.570  1.00  0.00           C  
ATOM   4475  O   PRO B 281      73.440  40.650  -8.660  1.00  0.00           O  
ATOM   4476  CB  PRO B 281      70.820  39.230  -7.730  1.00  0.00           C  
ATOM   4477  CG  PRO B 281      70.270  39.380  -6.310  1.00  0.00           C  
ATOM   4478  CD  PRO B 281      71.080  38.350  -5.520  1.00  0.00           C  
ATOM   4479  HA  PRO B 281      72.680  38.240  -8.300  1.00  0.00           H  
ATOM   4480  HB1 PRO B 281      70.320  38.360  -8.210  1.00  0.00           H  
ATOM   4481  HB2 PRO B 281      70.640  40.130  -8.350  1.00  0.00           H  
ATOM   4482  HG1 PRO B 281      69.180  39.210  -6.250  1.00  0.00           H  
ATOM   4483  HG2 PRO B 281      70.490  40.400  -5.930  1.00  0.00           H  
ATOM   4484  HD1 PRO B 281      70.570  37.360  -5.560  1.00  0.00           H  
ATOM   4485  HD2 PRO B 281      71.210  38.670  -4.460  1.00  0.00           H  
ATOM   4486  N   VAL B 282      73.580  40.700  -6.400  1.00  0.00           N  
ATOM   4487  CA  VAL B 282      74.570  41.760  -6.240  1.00  0.00           C  
ATOM   4488  C   VAL B 282      73.980  43.160  -6.430  1.00  0.00           C  
ATOM   4489  O   VAL B 282      74.380  43.950  -7.270  1.00  0.00           O  
ATOM   4490  CB  VAL B 282      75.920  41.580  -6.960  1.00  0.00           C  
ATOM   4491  CG1 VAL B 282      76.970  42.540  -6.360  1.00  0.00           C  
ATOM   4492  CG2 VAL B 282      76.440  40.140  -6.810  1.00  0.00           C  
ATOM   4493  HN  VAL B 282      73.190  40.330  -5.560  1.00  0.00           H  
ATOM   4494  HA  VAL B 282      74.830  41.720  -5.190  1.00  0.00           H  
ATOM   4495  HB  VAL B 282      75.790  41.790  -8.050  1.00  0.00           H  
ATOM   4496 1HG1 VAL B 282      77.950  42.370  -6.840  1.00  0.00           H  
ATOM   4497 2HG1 VAL B 282      76.700  43.600  -6.510  1.00  0.00           H  
ATOM   4498 3HG1 VAL B 282      77.090  42.350  -5.270  1.00  0.00           H  
ATOM   4499 1HG2 VAL B 282      75.760  39.400  -7.280  1.00  0.00           H  
ATOM   4500 2HG2 VAL B 282      76.560  39.870  -5.740  1.00  0.00           H  
ATOM   4501 3HG2 VAL B 282      77.430  40.050  -7.300  1.00  0.00           H  
ATOM   4502  N   GLU B 283      72.950  43.470  -5.620  1.00  0.00           N  
ATOM   4503  CA  GLU B 283      72.230  44.740  -5.610  1.00  0.00           C  
ATOM   4504  C   GLU B 283      72.960  45.900  -4.940  1.00  0.00           C  
ATOM   4505  O   GLU B 283      72.610  46.310  -3.830  1.00  0.00           O  
ATOM   4506  CB  GLU B 283      70.880  44.530  -4.890  1.00  0.00           C  
ATOM   4507  CG  GLU B 283      69.940  43.540  -5.610  1.00  0.00           C  
ATOM   4508  CD  GLU B 283      68.970  42.910  -4.640  1.00  0.00           C  
ATOM   4509  OE1 GLU B 283      69.360  41.890  -4.000  1.00  0.00           O  
ATOM   4510  OE2 GLU B 283      67.810  43.400  -4.520  1.00  0.00           O1-
ATOM   4511  HN  GLU B 283      72.590  42.780  -4.980  1.00  0.00           H  
ATOM   4512  HA  GLU B 283      72.030  45.030  -6.630  1.00  0.00           H  
ATOM   4513  HB1 GLU B 283      70.340  45.490  -4.770  1.00  0.00           H  
ATOM   4514  HB2 GLU B 283      71.100  44.150  -3.860  1.00  0.00           H  
ATOM   4515  HG1 GLU B 283      70.510  42.720  -6.090  1.00  0.00           H  
ATOM   4516  HG2 GLU B 283      69.370  44.070  -6.410  1.00  0.00           H  
ATOM   4517  N   SER B 284      73.990  46.490  -5.590  1.00  0.00           N  
ATOM   4518  CA  SER B 284      74.630  47.700  -5.070  1.00  0.00           C  
ATOM   4519  C   SER B 284      75.640  48.290  -6.030  1.00  0.00           C  
ATOM   4520  O   SER B 284      76.720  47.740  -6.240  1.00  0.00           O  
ATOM   4521  CB  SER B 284      75.390  47.530  -3.710  1.00  0.00           C  
ATOM   4522  OG  SER B 284      75.850  48.780  -3.150  1.00  0.00           O  
ATOM   4523  HN  SER B 284      74.290  46.110  -6.460  1.00  0.00           H  
ATOM   4524  HA  SER B 284      73.850  48.440  -4.920  1.00  0.00           H  
ATOM   4525  HB1 SER B 284      76.240  46.830  -3.840  1.00  0.00           H  
ATOM   4526  HB2 SER B 284      74.700  47.080  -2.970  1.00  0.00           H  
ATOM   4527  HG1 SER B 284      76.390  49.250  -3.810  1.00  0.00           H  
ATOM   4528  N   SER B 285      75.310  49.480  -6.570  1.00  0.00           N  
ATOM   4529  CA  SER B 285      76.230  50.500  -7.080  1.00  0.00           C  
ATOM   4530  C   SER B 285      77.250  51.010  -6.070  1.00  0.00           C  
ATOM   4531  O   SER B 285      77.250  50.610  -4.900  1.00  0.00           O  
ATOM   4532  CB  SER B 285      75.420  51.740  -7.580  1.00  0.00           C  
ATOM   4533  OG  SER B 285      74.710  52.350  -6.500  1.00  0.00           O  
ATOM   4534  HN  SER B 285      74.380  49.830  -6.460  1.00  0.00           H  
ATOM   4535  HA  SER B 285      76.770  50.070  -7.910  1.00  0.00           H  
ATOM   4536  HB1 SER B 285      74.690  51.410  -8.350  1.00  0.00           H  
ATOM   4537  HB2 SER B 285      76.090  52.490  -8.060  1.00  0.00           H  
ATOM   4538  HG1 SER B 285      74.290  53.160  -6.850  1.00  0.00           H  
ATOM   4539  N   LEU B 286      78.120  51.960  -6.490  1.00  0.00           N  
ATOM   4540  CA  LEU B 286      78.830  52.850  -5.580  1.00  0.00           C  
ATOM   4541  C   LEU B 286      78.560  54.290  -6.000  1.00  0.00           C  
ATOM   4542  O   LEU B 286      78.880  54.690  -7.110  1.00  0.00           O  
ATOM   4543  CB  LEU B 286      80.370  52.630  -5.620  1.00  0.00           C  
ATOM   4544  CG  LEU B 286      80.870  51.240  -5.170  1.00  0.00           C  
ATOM   4545  CD1 LEU B 286      82.390  51.180  -5.330  1.00  0.00           C  
ATOM   4546  CD2 LEU B 286      80.490  50.890  -3.720  1.00  0.00           C  
ATOM   4547  HN  LEU B 286      78.180  52.220  -7.450  1.00  0.00           H  
ATOM   4548  HA  LEU B 286      78.470  52.720  -4.570  1.00  0.00           H  
ATOM   4549  HB1 LEU B 286      80.860  53.400  -4.980  1.00  0.00           H  
ATOM   4550  HB2 LEU B 286      80.720  52.800  -6.660  1.00  0.00           H  
ATOM   4551  HG  LEU B 286      80.410  50.480  -5.850  1.00  0.00           H  
ATOM   4552 1HD1 LEU B 286      82.670  51.480  -6.360  1.00  0.00           H  
ATOM   4553 2HD1 LEU B 286      82.760  50.150  -5.130  1.00  0.00           H  
ATOM   4554 3HD1 LEU B 286      82.880  51.880  -4.620  1.00  0.00           H  
ATOM   4555 1HD2 LEU B 286      80.890  51.660  -3.030  1.00  0.00           H  
ATOM   4556 2HD2 LEU B 286      79.390  50.840  -3.600  1.00  0.00           H  
ATOM   4557 3HD2 LEU B 286      80.930  49.910  -3.450  1.00  0.00           H  
ATOM   4558  N   GLY B 287      77.930  55.110  -5.130  1.00  0.00           N  
ATOM   4559  CA  GLY B 287      77.670  56.530  -5.390  1.00  0.00           C  
ATOM   4560  C   GLY B 287      78.860  57.460  -5.280  1.00  0.00           C  
ATOM   4561  O   GLY B 287      80.010  57.040  -5.160  1.00  0.00           O  
ATOM   4562  HN  GLY B 287      77.540  54.730  -4.290  1.00  0.00           H  
ATOM   4563  HA1 GLY B 287      76.950  56.850  -4.650  1.00  0.00           H  
ATOM   4564  HA2 GLY B 287      77.290  56.620  -6.390  1.00  0.00           H  
ATOM   4565  N   LYS B 288      78.610  58.790  -5.310  1.00  0.00           N  
ATOM   4566  CA  LYS B 288      79.630  59.830  -5.440  1.00  0.00           C  
ATOM   4567  C   LYS B 288      80.730  59.800  -4.370  1.00  0.00           C  
ATOM   4568  O   LYS B 288      81.920  59.800  -4.690  1.00  0.00           O  
ATOM   4569  CB  LYS B 288      78.990  61.240  -5.400  1.00  0.00           C  
ATOM   4570  CG  LYS B 288      79.960  62.380  -5.750  1.00  0.00           C  
ATOM   4571  CD  LYS B 288      79.460  63.760  -5.300  1.00  0.00           C  
ATOM   4572  CE  LYS B 288      80.400  64.890  -5.730  1.00  0.00           C  
ATOM   4573  NZ  LYS B 288      80.090  66.140  -5.010  1.00  0.00           N1+
ATOM   4574  HN  LYS B 288      77.650  59.100  -5.400  1.00  0.00           H  
ATOM   4575  HA  LYS B 288      80.100  59.710  -6.400  1.00  0.00           H  
ATOM   4576  HB1 LYS B 288      78.540  61.420  -4.400  1.00  0.00           H  
ATOM   4577  HB2 LYS B 288      78.150  61.270  -6.130  1.00  0.00           H  
ATOM   4578  HG1 LYS B 288      80.130  62.380  -6.850  1.00  0.00           H  
ATOM   4579  HG2 LYS B 288      80.950  62.220  -5.260  1.00  0.00           H  
ATOM   4580  HD1 LYS B 288      79.360  63.750  -4.190  1.00  0.00           H  
ATOM   4581  HD2 LYS B 288      78.440  63.940  -5.730  1.00  0.00           H  
ATOM   4582  HE1 LYS B 288      80.320  65.080  -6.820  1.00  0.00           H  
ATOM   4583  HE2 LYS B 288      81.450  64.620  -5.490  1.00  0.00           H  
ATOM   4584  HZ1 LYS B 288      80.360  66.060  -4.000  1.00  0.00           H  
ATOM   4585  HZ2 LYS B 288      79.090  66.400  -5.080  1.00  0.00           H  
ATOM   4586  HZ3 LYS B 288      80.680  66.920  -5.430  1.00  0.00           H  
ATOM   4587  N   GLU B 289      80.330  59.710  -3.080  1.00  0.00           N  
ATOM   4588  CA  GLU B 289      81.180  59.730  -1.900  1.00  0.00           C  
ATOM   4589  C   GLU B 289      82.220  58.610  -1.910  1.00  0.00           C  
ATOM   4590  O   GLU B 289      83.410  58.810  -1.650  1.00  0.00           O  
ATOM   4591  CB  GLU B 289      80.270  59.580  -0.650  1.00  0.00           C  
ATOM   4592  CG  GLU B 289      80.180  60.840   0.250  1.00  0.00           C  
ATOM   4593  CD  GLU B 289      81.310  60.940   1.260  1.00  0.00           C  
ATOM   4594  OE1 GLU B 289      81.520  59.970   2.040  1.00  0.00           O  
ATOM   4595  OE2 GLU B 289      81.950  62.020   1.360  1.00  0.00           O1-
ATOM   4596  HN  GLU B 289      79.350  59.700  -2.900  1.00  0.00           H  
ATOM   4597  HA  GLU B 289      81.720  60.670  -1.870  1.00  0.00           H  
ATOM   4598  HB1 GLU B 289      80.550  58.710  -0.020  1.00  0.00           H  
ATOM   4599  HB2 GLU B 289      79.230  59.370  -1.010  1.00  0.00           H  
ATOM   4600  HG1 GLU B 289      79.240  60.790   0.840  1.00  0.00           H  
ATOM   4601  HG2 GLU B 289      80.160  61.770  -0.360  1.00  0.00           H  
ATOM   4602  N   LYS B 290      81.770  57.400  -2.260  1.00  0.00           N  
ATOM   4603  CA  LYS B 290      82.560  56.180  -2.280  1.00  0.00           C  
ATOM   4604  C   LYS B 290      83.730  56.220  -3.270  1.00  0.00           C  
ATOM   4605  O   LYS B 290      84.840  55.810  -2.950  1.00  0.00           O  
ATOM   4606  CB  LYS B 290      81.590  55.010  -2.560  1.00  0.00           C  
ATOM   4607  CG  LYS B 290      80.640  54.740  -1.380  1.00  0.00           C  
ATOM   4608  CD  LYS B 290      79.280  54.140  -1.790  1.00  0.00           C  
ATOM   4609  CE  LYS B 290      78.410  53.740  -0.600  1.00  0.00           C  
ATOM   4610  NZ  LYS B 290      77.000  53.540  -1.010  1.00  0.00           N1+
ATOM   4611  HN  LYS B 290      80.820  57.300  -2.530  1.00  0.00           H  
ATOM   4612  HA  LYS B 290      83.000  56.050  -1.300  1.00  0.00           H  
ATOM   4613  HB1 LYS B 290      82.160  54.080  -2.780  1.00  0.00           H  
ATOM   4614  HB2 LYS B 290      80.990  55.260  -3.470  1.00  0.00           H  
ATOM   4615  HG1 LYS B 290      80.430  55.700  -0.840  1.00  0.00           H  
ATOM   4616  HG2 LYS B 290      81.150  54.080  -0.650  1.00  0.00           H  
ATOM   4617  HD1 LYS B 290      79.450  53.260  -2.440  1.00  0.00           H  
ATOM   4618  HD2 LYS B 290      78.760  54.910  -2.400  1.00  0.00           H  
ATOM   4619  HE1 LYS B 290      78.420  54.540   0.170  1.00  0.00           H  
ATOM   4620  HE2 LYS B 290      78.780  52.790  -0.140  1.00  0.00           H  
ATOM   4621  HZ1 LYS B 290      76.420  53.180  -0.210  1.00  0.00           H  
ATOM   4622  HZ2 LYS B 290      76.880  52.940  -1.850  1.00  0.00           H  
ATOM   4623  HZ3 LYS B 290      76.610  54.480  -1.290  1.00  0.00           H  
ATOM   4624  N   GLY B 291      83.530  56.770  -4.490  1.00  0.00           N  
ATOM   4625  CA  GLY B 291      84.610  56.930  -5.470  1.00  0.00           C  
ATOM   4626  C   GLY B 291      85.640  57.980  -5.130  1.00  0.00           C  
ATOM   4627  O   GLY B 291      86.820  57.830  -5.460  1.00  0.00           O  
ATOM   4628  HN  GLY B 291      82.620  57.080  -4.760  1.00  0.00           H  
ATOM   4629  HA1 GLY B 291      84.180  57.210  -6.410  1.00  0.00           H  
ATOM   4630  HA2 GLY B 291      85.140  55.990  -5.540  1.00  0.00           H  
ATOM   4631  N   LEU B 292      85.250  59.050  -4.410  1.00  0.00           N  
ATOM   4632  CA  LEU B 292      86.180  60.010  -3.840  1.00  0.00           C  
ATOM   4633  C   LEU B 292      87.100  59.360  -2.810  1.00  0.00           C  
ATOM   4634  O   LEU B 292      88.310  59.590  -2.790  1.00  0.00           O  
ATOM   4635  CB  LEU B 292      85.430  61.190  -3.150  1.00  0.00           C  
ATOM   4636  CG  LEU B 292      84.730  62.160  -4.120  1.00  0.00           C  
ATOM   4637  CD1 LEU B 292      83.720  63.030  -3.360  1.00  0.00           C  
ATOM   4638  CD2 LEU B 292      85.730  63.050  -4.860  1.00  0.00           C  
ATOM   4639  HN  LEU B 292      84.280  59.170  -4.180  1.00  0.00           H  
ATOM   4640  HA  LEU B 292      86.820  60.390  -4.630  1.00  0.00           H  
ATOM   4641  HB1 LEU B 292      86.140  61.780  -2.540  1.00  0.00           H  
ATOM   4642  HB2 LEU B 292      84.670  60.760  -2.460  1.00  0.00           H  
ATOM   4643  HG  LEU B 292      84.160  61.560  -4.870  1.00  0.00           H  
ATOM   4644 1HD1 LEU B 292      82.960  62.400  -2.860  1.00  0.00           H  
ATOM   4645 2HD1 LEU B 292      83.200  63.720  -4.070  1.00  0.00           H  
ATOM   4646 3HD1 LEU B 292      84.240  63.650  -2.600  1.00  0.00           H  
ATOM   4647 1HD2 LEU B 292      86.300  63.680  -4.140  1.00  0.00           H  
ATOM   4648 2HD2 LEU B 292      86.460  62.440  -5.430  1.00  0.00           H  
ATOM   4649 3HD2 LEU B 292      85.200  63.720  -5.570  1.00  0.00           H  
ATOM   4650  N   GLU B 293      86.530  58.470  -1.970  1.00  0.00           N  
ATOM   4651  CA  GLU B 293      87.270  57.650  -1.050  1.00  0.00           C  
ATOM   4652  C   GLU B 293      88.200  56.630  -1.710  1.00  0.00           C  
ATOM   4653  O   GLU B 293      89.310  56.420  -1.220  1.00  0.00           O  
ATOM   4654  CB  GLU B 293      86.340  57.020   0.020  1.00  0.00           C  
ATOM   4655  CG  GLU B 293      85.700  58.150   0.870  1.00  0.00           C  
ATOM   4656  CD  GLU B 293      84.860  57.670   2.040  1.00  0.00           C  
ATOM   4657  OE1 GLU B 293      84.230  56.590   1.970  1.00  0.00           O  
ATOM   4658  OE2 GLU B 293      84.780  58.450   3.030  1.00  0.00           O1-
ATOM   4659  HN  GLU B 293      85.540  58.360  -1.960  1.00  0.00           H  
ATOM   4660  HA  GLU B 293      87.930  58.310  -0.500  1.00  0.00           H  
ATOM   4661  HB1 GLU B 293      86.930  56.360   0.690  1.00  0.00           H  
ATOM   4662  HB2 GLU B 293      85.550  56.420  -0.470  1.00  0.00           H  
ATOM   4663  HG1 GLU B 293      85.050  58.790   0.240  1.00  0.00           H  
ATOM   4664  HG2 GLU B 293      86.510  58.790   1.280  1.00  0.00           H  
ATOM   4665  N   ILE B 294      87.850  56.030  -2.870  1.00  0.00           N  
ATOM   4666  CA  ILE B 294      88.790  55.210  -3.660  1.00  0.00           C  
ATOM   4667  C   ILE B 294      90.020  56.000  -4.080  1.00  0.00           C  
ATOM   4668  O   ILE B 294      91.160  55.570  -3.880  1.00  0.00           O  
ATOM   4669  CB  ILE B 294      88.130  54.600  -4.910  1.00  0.00           C  
ATOM   4670  CG1 ILE B 294      86.980  53.640  -4.540  1.00  0.00           C  
ATOM   4671  CG2 ILE B 294      89.180  53.840  -5.770  1.00  0.00           C  
ATOM   4672  CD  ILE B 294      86.150  53.150  -5.730  1.00  0.00           C  
ATOM   4673  HN  ILE B 294      86.920  56.140  -3.220  1.00  0.00           H  
ATOM   4674  HA  ILE B 294      89.140  54.410  -3.030  1.00  0.00           H  
ATOM   4675  HB  ILE B 294      87.710  55.430  -5.530  1.00  0.00           H  
ATOM   4676 1HG1 ILE B 294      86.300  54.150  -3.830  1.00  0.00           H  
ATOM   4677 2HG1 ILE B 294      87.410  52.770  -4.000  1.00  0.00           H  
ATOM   4678 1HG2 ILE B 294      89.960  54.520  -6.170  1.00  0.00           H  
ATOM   4679 2HG2 ILE B 294      88.700  53.350  -6.640  1.00  0.00           H  
ATOM   4680 3HG2 ILE B 294      89.680  53.060  -5.150  1.00  0.00           H  
ATOM   4681  HD1 ILE B 294      85.780  54.010  -6.330  1.00  0.00           H  
ATOM   4682  HD2 ILE B 294      85.270  52.580  -5.370  1.00  0.00           H  
ATOM   4683  HD3 ILE B 294      86.750  52.490  -6.390  1.00  0.00           H  
ATOM   4684  N   LEU B 295      89.840  57.220  -4.620  1.00  0.00           N  
ATOM   4685  CA  LEU B 295      90.940  58.110  -4.970  1.00  0.00           C  
ATOM   4686  C   LEU B 295      91.760  58.570  -3.770  1.00  0.00           C  
ATOM   4687  O   LEU B 295      92.990  58.630  -3.830  1.00  0.00           O  
ATOM   4688  CB  LEU B 295      90.410  59.330  -5.770  1.00  0.00           C  
ATOM   4689  CG  LEU B 295      89.790  58.990  -7.130  1.00  0.00           C  
ATOM   4690  CD1 LEU B 295      89.280  60.280  -7.800  1.00  0.00           C  
ATOM   4691  CD2 LEU B 295      90.780  58.280  -8.070  1.00  0.00           C  
ATOM   4692  HN  LEU B 295      88.910  57.560  -4.790  1.00  0.00           H  
ATOM   4693  HA  LEU B 295      91.620  57.550  -5.590  1.00  0.00           H  
ATOM   4694  HB1 LEU B 295      91.250  60.030  -5.960  1.00  0.00           H  
ATOM   4695  HB2 LEU B 295      89.660  59.870  -5.150  1.00  0.00           H  
ATOM   4696  HG  LEU B 295      88.910  58.320  -6.970  1.00  0.00           H  
ATOM   4697 1HD1 LEU B 295      88.580  60.820  -7.130  1.00  0.00           H  
ATOM   4698 2HD1 LEU B 295      88.760  60.040  -8.750  1.00  0.00           H  
ATOM   4699 3HD1 LEU B 295      90.140  60.950  -8.030  1.00  0.00           H  
ATOM   4700 1HD2 LEU B 295      91.700  58.890  -8.180  1.00  0.00           H  
ATOM   4701 2HD2 LEU B 295      91.050  57.280  -7.690  1.00  0.00           H  
ATOM   4702 3HD2 LEU B 295      90.330  58.160  -9.080  1.00  0.00           H  
ATOM   4703  N   SER B 296      91.110  58.890  -2.630  1.00  0.00           N  
ATOM   4704  CA  SER B 296      91.790  59.220  -1.380  1.00  0.00           C  
ATOM   4705  C   SER B 296      92.610  58.080  -0.800  1.00  0.00           C  
ATOM   4706  O   SER B 296      93.750  58.260  -0.380  1.00  0.00           O  
ATOM   4707  CB  SER B 296      90.770  59.680  -0.290  1.00  0.00           C  
ATOM   4708  OG  SER B 296      91.420  60.160   0.890  1.00  0.00           O  
ATOM   4709  HN  SER B 296      90.110  58.900  -2.640  1.00  0.00           H  
ATOM   4710  HA  SER B 296      92.470  60.040  -1.580  1.00  0.00           H  
ATOM   4711  HB1 SER B 296      90.100  58.840  -0.020  1.00  0.00           H  
ATOM   4712  HB2 SER B 296      90.140  60.490  -0.710  1.00  0.00           H  
ATOM   4713  HG1 SER B 296      91.980  60.920   0.610  1.00  0.00           H  
ATOM   4714  N   LEU B 297      92.060  56.850  -0.800  1.00  0.00           N  
ATOM   4715  CA  LEU B 297      92.730  55.650  -0.340  1.00  0.00           C  
ATOM   4716  C   LEU B 297      93.930  55.240  -1.180  1.00  0.00           C  
ATOM   4717  O   LEU B 297      94.940  54.820  -0.620  1.00  0.00           O  
ATOM   4718  CB  LEU B 297      91.720  54.490  -0.160  1.00  0.00           C  
ATOM   4719  CG  LEU B 297      90.890  54.600   1.140  1.00  0.00           C  
ATOM   4720  CD1 LEU B 297      89.580  53.800   1.050  1.00  0.00           C  
ATOM   4721  CD2 LEU B 297      91.680  54.140   2.370  1.00  0.00           C  
ATOM   4722  HN  LEU B 297      91.100  56.720  -1.100  1.00  0.00           H  
ATOM   4723  HA  LEU B 297      93.130  55.870   0.630  1.00  0.00           H  
ATOM   4724  HB1 LEU B 297      92.250  53.510  -0.130  1.00  0.00           H  
ATOM   4725  HB2 LEU B 297      91.040  54.480  -1.030  1.00  0.00           H  
ATOM   4726  HG  LEU B 297      90.610  55.680   1.280  1.00  0.00           H  
ATOM   4727 1HD1 LEU B 297      88.940  54.230   0.250  1.00  0.00           H  
ATOM   4728 2HD1 LEU B 297      89.030  53.860   2.010  1.00  0.00           H  
ATOM   4729 3HD1 LEU B 297      89.800  52.730   0.830  1.00  0.00           H  
ATOM   4730 1HD2 LEU B 297      92.000  53.080   2.260  1.00  0.00           H  
ATOM   4731 2HD2 LEU B 297      92.570  54.770   2.530  1.00  0.00           H  
ATOM   4732 3HD2 LEU B 297      91.050  54.210   3.290  1.00  0.00           H  
ATOM   4733  N   PHE B 298      93.880  55.370  -2.530  1.00  0.00           N  
ATOM   4734  CA  PHE B 298      95.040  55.090  -3.380  1.00  0.00           C  
ATOM   4735  C   PHE B 298      96.240  56.010  -3.150  1.00  0.00           C  
ATOM   4736  O   PHE B 298      97.340  55.520  -2.880  1.00  0.00           O  
ATOM   4737  CB  PHE B 298      94.660  55.170  -4.890  1.00  0.00           C  
ATOM   4738  CG  PHE B 298      94.240  53.840  -5.450  1.00  0.00           C  
ATOM   4739  CD1 PHE B 298      92.940  53.640  -5.970  1.00  0.00           C  
ATOM   4740  CD2 PHE B 298      95.160  52.780  -5.540  1.00  0.00           C  
ATOM   4741  CE1 PHE B 298      92.570  52.410  -6.530  1.00  0.00           C  
ATOM   4742  CE2 PHE B 298      94.800  51.550  -6.100  1.00  0.00           C  
ATOM   4743  CZ  PHE B 298      93.500  51.360  -6.590  1.00  0.00           C  
ATOM   4744  HN  PHE B 298      93.030  55.630  -2.990  1.00  0.00           H  
ATOM   4745  HA  PHE B 298      95.400  54.100  -3.140  1.00  0.00           H  
ATOM   4746  HB1 PHE B 298      95.530  55.480  -5.510  1.00  0.00           H  
ATOM   4747  HB2 PHE B 298      93.850  55.910  -5.040  1.00  0.00           H  
ATOM   4748  HD1 PHE B 298      92.230  54.450  -5.930  1.00  0.00           H  
ATOM   4749  HD2 PHE B 298      96.170  52.930  -5.180  1.00  0.00           H  
ATOM   4750  HE1 PHE B 298      91.570  52.270  -6.910  1.00  0.00           H  
ATOM   4751  HE2 PHE B 298      95.530  50.750  -6.140  1.00  0.00           H  
ATOM   4752  HZ  PHE B 298      93.220  50.410  -7.030  1.00  0.00           H  
ATOM   4753  N   VAL B 299      96.080  57.350  -3.230  1.00  0.00           N  
ATOM   4754  CA  VAL B 299      97.240  58.240  -3.310  1.00  0.00           C  
ATOM   4755  C   VAL B 299      97.410  59.160  -2.110  1.00  0.00           C  
ATOM   4756  O   VAL B 299      98.270  60.040  -2.110  1.00  0.00           O  
ATOM   4757  CB  VAL B 299      97.280  59.070  -4.590  1.00  0.00           C  
ATOM   4758  CG1 VAL B 299      97.420  58.130  -5.810  1.00  0.00           C  
ATOM   4759  CG2 VAL B 299      96.040  59.960  -4.730  1.00  0.00           C  
ATOM   4760  HN  VAL B 299      95.180  57.740  -3.410  1.00  0.00           H  
ATOM   4761  HA  VAL B 299      98.160  57.660  -3.320  1.00  0.00           H  
ATOM   4762  HB  VAL B 299      98.190  59.720  -4.580  1.00  0.00           H  
ATOM   4763 1HG1 VAL B 299      97.560  58.730  -6.740  1.00  0.00           H  
ATOM   4764 2HG1 VAL B 299      98.310  57.470  -5.690  1.00  0.00           H  
ATOM   4765 3HG1 VAL B 299      96.520  57.500  -5.930  1.00  0.00           H  
ATOM   4766 1HG2 VAL B 299      96.140  60.610  -5.630  1.00  0.00           H  
ATOM   4767 2HG2 VAL B 299      95.910  60.630  -3.850  1.00  0.00           H  
ATOM   4768 3HG2 VAL B 299      95.130  59.340  -4.850  1.00  0.00           H  
ATOM   4769  N   ASN B 300      96.630  58.960  -1.020  1.00  0.00           N  
ATOM   4770  CA  ASN B 300      96.820  59.640   0.250  1.00  0.00           C  
ATOM   4771  C   ASN B 300      96.590  61.160   0.210  1.00  0.00           C  
ATOM   4772  O   ASN B 300      97.370  61.950   0.730  1.00  0.00           O  
ATOM   4773  CB  ASN B 300      98.200  59.260   0.880  1.00  0.00           C  
ATOM   4774  CG  ASN B 300      98.200  59.360   2.400  1.00  0.00           C  
ATOM   4775  ND2 ASN B 300      98.620  60.510   2.940  1.00  0.00           N  
ATOM   4776  OD1 ASN B 300      97.810  58.420   3.110  1.00  0.00           O  
ATOM   4777  HN  ASN B 300      95.900  58.270  -1.060  1.00  0.00           H  
ATOM   4778  HA  ASN B 300      96.040  59.250   0.890  1.00  0.00           H  
ATOM   4779  HB1 ASN B 300      99.010  59.880   0.450  1.00  0.00           H  
ATOM   4780  HB2 ASN B 300      98.420  58.200   0.630  1.00  0.00           H  
ATOM   4781 1HD2 ASN B 300      98.770  61.310   2.350  1.00  0.00           H  
ATOM   4782 2HD2 ASN B 300      98.600  60.610   3.940  1.00  0.00           H  
ATOM   4783  N   MET B 301      95.480  61.590  -0.410  1.00  0.00           N  
ATOM   4784  CA  MET B 301      95.110  62.990  -0.540  1.00  0.00           C  
ATOM   4785  C   MET B 301      93.690  63.140  -0.040  1.00  0.00           C  
ATOM   4786  O   MET B 301      92.960  62.150   0.070  1.00  0.00           O  
ATOM   4787  CB  MET B 301      95.170  63.470  -2.010  1.00  0.00           C  
ATOM   4788  CG  MET B 301      96.580  63.430  -2.620  1.00  0.00           C  
ATOM   4789  SD  MET B 301      96.620  63.950  -4.360  1.00  0.00           S  
ATOM   4790  CE  MET B 301      98.400  63.620  -4.550  1.00  0.00           C  
ATOM   4791  HN  MET B 301      94.840  60.930  -0.800  1.00  0.00           H  
ATOM   4792  HA  MET B 301      95.740  63.610   0.080  1.00  0.00           H  
ATOM   4793  HB1 MET B 301      94.800  64.510  -2.080  1.00  0.00           H  
ATOM   4794  HB2 MET B 301      94.500  62.830  -2.630  1.00  0.00           H  
ATOM   4795  HG1 MET B 301      96.980  62.390  -2.540  1.00  0.00           H  
ATOM   4796  HG2 MET B 301      97.250  64.070  -2.010  1.00  0.00           H  
ATOM   4797  HE1 MET B 301      98.740  63.870  -5.570  1.00  0.00           H  
ATOM   4798  HE2 MET B 301      99.000  64.210  -3.830  1.00  0.00           H  
ATOM   4799  HE3 MET B 301      98.620  62.540  -4.370  1.00  0.00           H  
ATOM   4800  N   LYS B 302      93.230  64.360   0.290  1.00  0.00           N  
ATOM   4801  CA  LYS B 302      91.880  64.570   0.790  1.00  0.00           C  
ATOM   4802  C   LYS B 302      90.910  64.740  -0.380  1.00  0.00           C  
ATOM   4803  O   LYS B 302      91.300  64.720  -1.550  1.00  0.00           O  
ATOM   4804  CB  LYS B 302      91.820  65.750   1.790  1.00  0.00           C  
ATOM   4805  CG  LYS B 302      92.920  65.650   2.860  1.00  0.00           C  
ATOM   4806  CD  LYS B 302      92.760  66.640   4.040  1.00  0.00           C  
ATOM   4807  CE  LYS B 302      94.000  66.610   4.950  1.00  0.00           C  
ATOM   4808  NZ  LYS B 302      93.830  67.420   6.170  1.00  0.00           N1+
ATOM   4809  HN  LYS B 302      93.770  65.200   0.160  1.00  0.00           H  
ATOM   4810  HA  LYS B 302      91.570  63.690   1.330  1.00  0.00           H  
ATOM   4811  HB1 LYS B 302      90.830  65.770   2.290  1.00  0.00           H  
ATOM   4812  HB2 LYS B 302      91.950  66.710   1.240  1.00  0.00           H  
ATOM   4813  HG1 LYS B 302      93.910  65.840   2.380  1.00  0.00           H  
ATOM   4814  HG2 LYS B 302      92.930  64.620   3.270  1.00  0.00           H  
ATOM   4815  HD1 LYS B 302      91.850  66.360   4.610  1.00  0.00           H  
ATOM   4816  HD2 LYS B 302      92.620  67.670   3.640  1.00  0.00           H  
ATOM   4817  HE1 LYS B 302      94.870  67.000   4.390  1.00  0.00           H  
ATOM   4818  HE2 LYS B 302      94.210  65.560   5.260  1.00  0.00           H  
ATOM   4819  HZ1 LYS B 302      93.800  68.450   5.940  1.00  0.00           H  
ATOM   4820  HZ2 LYS B 302      94.640  67.250   6.810  1.00  0.00           H  
ATOM   4821  HZ3 LYS B 302      92.980  67.140   6.700  1.00  0.00           H  
ATOM   4822  N   LYS B 303      89.590  64.860  -0.130  1.00  0.00           N  
ATOM   4823  CA  LYS B 303      88.620  64.810  -1.220  1.00  0.00           C  
ATOM   4824  C   LYS B 303      88.350  66.180  -1.830  1.00  0.00           C  
ATOM   4825  O   LYS B 303      87.530  66.320  -2.740  1.00  0.00           O  
ATOM   4826  CB  LYS B 303      87.310  64.130  -0.770  1.00  0.00           C  
ATOM   4827  CG  LYS B 303      86.360  64.970   0.090  1.00  0.00           C  
ATOM   4828  CD  LYS B 303      85.220  64.120   0.690  1.00  0.00           C  
ATOM   4829  CE  LYS B 303      84.190  64.940   1.460  1.00  0.00           C  
ATOM   4830  NZ  LYS B 303      83.360  64.070   2.310  1.00  0.00           N1+
ATOM   4831  HN  LYS B 303      89.240  64.880   0.800  1.00  0.00           H  
ATOM   4832  HA  LYS B 303      89.020  64.200  -2.020  1.00  0.00           H  
ATOM   4833  HB1 LYS B 303      87.570  63.200  -0.210  1.00  0.00           H  
ATOM   4834  HB2 LYS B 303      86.740  63.810  -1.680  1.00  0.00           H  
ATOM   4835  HG1 LYS B 303      85.920  65.790  -0.530  1.00  0.00           H  
ATOM   4836  HG2 LYS B 303      86.930  65.440   0.920  1.00  0.00           H  
ATOM   4837  HD1 LYS B 303      85.690  63.370   1.370  1.00  0.00           H  
ATOM   4838  HD2 LYS B 303      84.710  63.550  -0.120  1.00  0.00           H  
ATOM   4839  HE1 LYS B 303      83.520  65.500   0.770  1.00  0.00           H  
ATOM   4840  HE2 LYS B 303      84.700  65.670   2.130  1.00  0.00           H  
ATOM   4841  HZ1 LYS B 303      82.630  64.630   2.810  1.00  0.00           H  
ATOM   4842  HZ2 LYS B 303      83.980  63.620   3.030  1.00  0.00           H  
ATOM   4843  HZ3 LYS B 303      82.880  63.300   1.770  1.00  0.00           H  
ATOM   4844  N   ALA B 304      89.080  67.220  -1.380  1.00  0.00           N  
ATOM   4845  CA  ALA B 304      89.050  68.550  -1.950  1.00  0.00           C  
ATOM   4846  C   ALA B 304      90.370  68.920  -2.630  1.00  0.00           C  
ATOM   4847  O   ALA B 304      90.530  70.040  -3.130  1.00  0.00           O  
ATOM   4848  CB  ALA B 304      88.750  69.560  -0.830  1.00  0.00           C  
ATOM   4849  HN  ALA B 304      89.690  67.080  -0.610  1.00  0.00           H  
ATOM   4850  HA  ALA B 304      88.280  68.630  -2.700  1.00  0.00           H  
ATOM   4851  HB1 ALA B 304      87.790  69.300  -0.330  1.00  0.00           H  
ATOM   4852  HB2 ALA B 304      88.660  70.590  -1.240  1.00  0.00           H  
ATOM   4853  HB3 ALA B 304      89.550  69.560  -0.060  1.00  0.00           H  
ATOM   4854  N   ASP B 305      91.360  68.010  -2.700  1.00  0.00           N  
ATOM   4855  CA  ASP B 305      92.660  68.290  -3.300  1.00  0.00           C  
ATOM   4856  C   ASP B 305      92.660  68.340  -4.830  1.00  0.00           C  
ATOM   4857  O   ASP B 305      93.570  68.900  -5.440  1.00  0.00           O  
ATOM   4858  CB  ASP B 305      93.670  67.190  -2.870  1.00  0.00           C  
ATOM   4859  CG  ASP B 305      94.290  67.460  -1.510  1.00  0.00           C  
ATOM   4860  OD1 ASP B 305      95.530  67.710  -1.490  1.00  0.00           O  
ATOM   4861  OD2 ASP B 305      93.590  67.410  -0.480  1.00  0.00           O1-
ATOM   4862  HN  ASP B 305      91.260  67.110  -2.290  1.00  0.00           H  
ATOM   4863  HA  ASP B 305      93.000  69.260  -2.960  1.00  0.00           H
[truncated: 1,210,712 more chars]
