# Supplementary material for: Modeling of interaction between cytochrome c and the WD domains of Apaf-1: bifurcated salt bridges underlying apoptosome assembly
Source: Biol Direct. 2015 May 27;10:29. doi: 10.1186/s13062-015-0059-4 (PMC4445527; doi:10.1186/s13062-015-0059-4)
Supplement: Additional file 5: — The PatchDock-predicted model structure after energy minimization. [file 13062_2015_59_MOESM5_ESM.pdb]

ATOM      1  N   GLY A   2      44.860  86.760  70.930  0.00  0.00           N  
ATOM      2  CA  GLY A   2      43.470  86.380  70.510  0.00  0.00           C  
ATOM      3  C   GLY A   2      43.310  85.060  69.780  0.00  0.00           C  
ATOM      4  O   GLY A   2      44.240  84.250  69.730  0.00  0.00           O  
ATOM      5  HA1 GLY A   2      43.120  87.150  69.840  0.00  0.00           H  
ATOM      6  HA2 GLY A   2      42.880  86.310  71.400  0.00  0.00           H  
ATOM      7  H1  GLY A   2      45.550  86.830  70.150  0.00  0.00           H  
ATOM      8  H2  GLY A   2      45.280  86.070  71.610  0.00  0.00           H  
ATOM      9  H3  GLY A   2      44.890  87.680  71.430  0.00  0.00           H  
ATOM     10  N   ASP A   3      42.120  84.820  69.200  0.00  0.00           N  
ATOM     11  CA  ASP A   3      41.780  83.620  68.460  0.00  0.00           C  
ATOM     12  C   ASP A   3      42.160  83.730  66.980  0.00  0.00           C  
ATOM     13  O   ASP A   3      41.620  84.530  66.220  0.00  0.00           O  
ATOM     14  CB  ASP A   3      40.250  83.400  68.630  0.00  0.00           C  
ATOM     15  CG  ASP A   3      39.760  82.020  68.250  0.00  0.00           C  
ATOM     16  OD1 ASP A   3      39.890  81.610  67.070  0.00  0.00           O  
ATOM     17  OD2 ASP A   3      39.210  81.330  69.150  0.00  0.00           O1-
ATOM     18  HN  ASP A   3      41.370  85.500  69.290  0.00  0.00           H  
ATOM     19  HA  ASP A   3      42.310  82.780  68.890  0.00  0.00           H  
ATOM     20  HB1 ASP A   3      39.700  84.150  68.030  0.00  0.00           H  
ATOM     21  HB2 ASP A   3      39.980  83.580  69.700  0.00  0.00           H  
ATOM     22  N   VAL A   4      43.140  82.920  66.550  0.00  0.00           N  
ATOM     23  CA  VAL A   4      43.730  82.960  65.220  0.00  0.00           C  
ATOM     24  C   VAL A   4      42.750  82.640  64.090  0.00  0.00           C  
ATOM     25  O   VAL A   4      42.640  83.380  63.110  0.00  0.00           O  
ATOM     26  CB  VAL A   4      44.900  81.970  65.170  0.00  0.00           C  
ATOM     27  CG1 VAL A   4      45.570  81.940  63.780  0.00  0.00           C  
ATOM     28  CG2 VAL A   4      45.950  82.380  66.230  0.00  0.00           C  
ATOM     29  HN  VAL A   4      43.560  82.260  67.170  0.00  0.00           H  
ATOM     30  HA  VAL A   4      44.100  83.960  65.040  0.00  0.00           H  
ATOM     31  HB  VAL A   4      44.540  80.950  65.410  0.00  0.00           H  
ATOM     32 HG11 VAL A   4      44.880  81.590  62.990  0.00  0.00           H  
ATOM     33 HG12 VAL A   4      45.970  82.940  63.510  0.00  0.00           H  
ATOM     34 HG13 VAL A   4      46.420  81.220  63.820  0.00  0.00           H  
ATOM     35 HG21 VAL A   4      46.820  81.690  66.170  0.00  0.00           H  
ATOM     36 HG22 VAL A   4      45.550  82.330  67.260  0.00  0.00           H  
ATOM     37 HG23 VAL A   4      46.310  83.410  66.040  0.00  0.00           H  
ATOM     38  N   GLU A   5      41.980  81.550  64.220  0.00  0.00           N  
ATOM     39  CA  GLU A   5      41.030  81.110  63.210  0.00  0.00           C  
ATOM     40  C   GLU A   5      39.830  82.040  63.060  0.00  0.00           C  
ATOM     41  O   GLU A   5      39.360  82.300  61.960  0.00  0.00           O  
ATOM     42  CB  GLU A   5      40.600  79.650  63.480  0.00  0.00           C  
ATOM     43  CG  GLU A   5      41.790  78.640  63.400  0.00  0.00           C  
ATOM     44  CD  GLU A   5      42.140  78.240  61.970  0.00  0.00           C  
ATOM     45  OE1 GLU A   5      41.270  77.600  61.320  0.00  0.00           O  
ATOM     46  OE2 GLU A   5      43.290  78.500  61.510  0.00  0.00           O1-
ATOM     47  HN  GLU A   5      42.060  80.960  65.030  0.00  0.00           H  
ATOM     48  HA  GLU A   5      41.540  81.120  62.260  0.00  0.00           H  
ATOM     49  HB1 GLU A   5      39.820  79.330  62.760  0.00  0.00           H  
ATOM     50  HB2 GLU A   5      40.160  79.590  64.500  0.00  0.00           H  
ATOM     51  HG1 GLU A   5      41.490  77.700  63.930  0.00  0.00           H  
ATOM     52  HG2 GLU A   5      42.690  79.040  63.890  0.00  0.00           H  
ATOM     53  N   LYS A   6      39.320  82.640  64.170  0.00  0.00           N  
ATOM     54  CA  LYS A   6      38.350  83.730  64.080  0.00  0.00           C  
ATOM     55  C   LYS A   6      38.910  84.960  63.370  0.00  0.00           C  
ATOM     56  O   LYS A   6      38.240  85.580  62.550  0.00  0.00           O  
ATOM     57  CB  LYS A   6      37.870  84.220  65.460  0.00  0.00           C  
ATOM     58  CG  LYS A   6      37.000  83.210  66.210  0.00  0.00           C  
ATOM     59  CD  LYS A   6      36.640  83.750  67.600  0.00  0.00           C  
ATOM     60  CE  LYS A   6      36.060  82.670  68.510  0.00  0.00           C  
ATOM     61  NZ  LYS A   6      35.890  83.200  69.870  0.00  0.00           N1+
ATOM     62  HN  LYS A   6      39.660  82.400  65.090  0.00  0.00           H  
ATOM     63  HA  LYS A   6      37.510  83.390  63.500  0.00  0.00           H  
ATOM     64  HB1 LYS A   6      37.270  85.150  65.350  0.00  0.00           H  
ATOM     65  HB2 LYS A   6      38.760  84.470  66.080  0.00  0.00           H  
ATOM     66  HG1 LYS A   6      37.580  82.270  66.320  0.00  0.00           H  
ATOM     67  HG2 LYS A   6      36.080  82.980  65.630  0.00  0.00           H  
ATOM     68  HD1 LYS A   6      35.920  84.590  67.490  0.00  0.00           H  
ATOM     69  HD2 LYS A   6      37.560  84.160  68.070  0.00  0.00           H  
ATOM     70  HE1 LYS A   6      36.740  81.790  68.560  0.00  0.00           H  
ATOM     71  HE2 LYS A   6      35.070  82.340  68.130  0.00  0.00           H  
ATOM     72  HZ1 LYS A   6      35.920  84.260  69.870  0.00  0.00           H  
ATOM     73  HZ2 LYS A   6      36.680  82.890  70.490  0.00  0.00           H  
ATOM     74  HZ3 LYS A   6      34.980  82.890  70.260  0.00  0.00           H  
ATOM     75  N   GLY A   7      40.170  85.330  63.670  0.00  0.00           N  
ATOM     76  CA  GLY A   7      40.840  86.440  63.010  0.00  0.00           C  
ATOM     77  C   GLY A   7      41.040  86.270  61.530  0.00  0.00           C  
ATOM     78  O   GLY A   7      40.990  87.240  60.780  0.00  0.00           O  
ATOM     79  HN  GLY A   7      40.690  84.840  64.370  0.00  0.00           H  
ATOM     80  HA1 GLY A   7      41.830  86.510  63.440  0.00  0.00           H  
ATOM     81  HA2 GLY A   7      40.250  87.330  63.150  0.00  0.00           H  
ATOM     82  N   LYS A   8      41.240  85.020  61.060  0.00  0.00           N  
ATOM     83  CA  LYS A   8      41.250  84.690  59.650  0.00  0.00           C  
ATOM     84  C   LYS A   8      39.930  84.970  58.970  0.00  0.00           C  
ATOM     85  O   LYS A   8      39.870  85.610  57.930  0.00  0.00           O  
ATOM     86  CB  LYS A   8      41.580  83.190  59.440  0.00  0.00           C  
ATOM     87  CG  LYS A   8      41.840  82.840  57.970  0.00  0.00           C  
ATOM     88  CD  LYS A   8      42.070  81.340  57.770  0.00  0.00           C  
ATOM     89  CE  LYS A   8      42.720  81.020  56.420  0.00  0.00           C  
ATOM     90  NZ  LYS A   8      42.640  79.570  56.170  0.00  0.00           N1+
ATOM     91  HN  LYS A   8      41.390  84.270  61.710  0.00  0.00           H  
ATOM     92  HA  LYS A   8      42.010  85.290  59.170  0.00  0.00           H  
ATOM     93  HB1 LYS A   8      40.750  82.560  59.830  0.00  0.00           H  
ATOM     94  HB2 LYS A   8      42.480  82.940  60.030  0.00  0.00           H  
ATOM     95  HG1 LYS A   8      42.740  83.400  57.630  0.00  0.00           H  
ATOM     96  HG2 LYS A   8      40.990  83.160  57.320  0.00  0.00           H  
ATOM     97  HD1 LYS A   8      41.080  80.830  57.860  0.00  0.00           H  
ATOM     98  HD2 LYS A   8      42.730  80.970  58.580  0.00  0.00           H  
ATOM     99  HE1 LYS A   8      43.790  81.320  56.430  0.00  0.00           H  
ATOM    100  HE2 LYS A   8      42.200  81.540  55.590  0.00  0.00           H  
ATOM    101  HZ1 LYS A   8      41.650  79.350  55.880  0.00  0.00           H  
ATOM    102  HZ2 LYS A   8      42.900  79.030  57.030  0.00  0.00           H  
ATOM    103  HZ3 LYS A   8      43.310  79.310  55.400  0.00  0.00           H  
ATOM    104  N   LYS A   9      38.810  84.560  59.600  0.00  0.00           N  
ATOM    105  CA  LYS A   9      37.470  84.830  59.120  0.00  0.00           C  
ATOM    106  C   LYS A   9      37.180  86.320  59.030  0.00  0.00           C  
ATOM    107  O   LYS A   9      36.650  86.810  58.040  0.00  0.00           O  
ATOM    108  CB  LYS A   9      36.440  84.100  60.020  0.00  0.00           C  
ATOM    109  CG  LYS A   9      34.990  84.130  59.500  0.00  0.00           C  
ATOM    110  CD  LYS A   9      34.070  83.260  60.390  0.00  0.00           C  
ATOM    111  CE  LYS A   9      32.620  83.180  59.890  0.00  0.00           C  
ATOM    112  NZ  LYS A   9      31.850  82.260  60.750  0.00  0.00           N1+
ATOM    113  HN  LYS A   9      38.890  84.030  60.450  0.00  0.00           H  
ATOM    114  HA  LYS A   9      37.390  84.430  58.110  0.00  0.00           H  
ATOM    115  HB1 LYS A   9      36.470  84.530  61.050  0.00  0.00           H  
ATOM    116  HB2 LYS A   9      36.750  83.040  60.100  0.00  0.00           H  
ATOM    117  HG1 LYS A   9      34.970  83.740  58.460  0.00  0.00           H  
ATOM    118  HG2 LYS A   9      34.600  85.170  59.470  0.00  0.00           H  
ATOM    119  HD1 LYS A   9      34.100  83.660  61.420  0.00  0.00           H  
ATOM    120  HD2 LYS A   9      34.500  82.230  60.410  0.00  0.00           H  
ATOM    121  HE1 LYS A   9      32.570  82.820  58.850  0.00  0.00           H  
ATOM    122  HE2 LYS A   9      32.150  84.190  59.960  0.00  0.00           H  
ATOM    123  HZ1 LYS A   9      32.210  81.290  60.650  0.00  0.00           H  
ATOM    124  HZ2 LYS A   9      30.830  82.270  60.490  0.00  0.00           H  
ATOM    125  HZ3 LYS A   9      31.950  82.540  61.750  0.00  0.00           H  
ATOM    126  N   ILE A  10      37.600  87.110  60.050  0.00  0.00           N  
ATOM    127  CA  ILE A  10      37.550  88.560  60.010  0.00  0.00           C  
ATOM    128  C   ILE A  10      38.420  89.160  58.900  0.00  0.00           C  
ATOM    129  O   ILE A  10      37.970  90.040  58.160  0.00  0.00           O  
ATOM    130  CB  ILE A  10      37.880  89.200  61.360  0.00  0.00           C  
ATOM    131  CG1 ILE A  10      36.900  88.690  62.460  0.00  0.00           C  
ATOM    132  CG2 ILE A  10      37.810  90.750  61.270  0.00  0.00           C  
ATOM    133  CD  ILE A  10      37.290  89.100  63.880  0.00  0.00           C  
ATOM    134  HN  ILE A  10      38.000  86.680  60.860  0.00  0.00           H  
ATOM    135  HA  ILE A  10      36.530  88.840  59.760  0.00  0.00           H  
ATOM    136  HB  ILE A  10      38.910  88.900  61.660  0.00  0.00           H  
ATOM    137 HG11 ILE A  10      36.860  87.580  62.430  0.00  0.00           H  
ATOM    138 HG12 ILE A  10      35.870  89.050  62.220  0.00  0.00           H  
ATOM    139 HG21 ILE A  10      38.560  91.140  60.550  0.00  0.00           H  
ATOM    140 HG22 ILE A  10      38.020  91.210  62.250  0.00  0.00           H  
ATOM    141 HG23 ILE A  10      36.800  91.070  60.940  0.00  0.00           H  
ATOM    142  HD1 ILE A  10      38.310  88.740  64.120  0.00  0.00           H  
ATOM    143  HD2 ILE A  10      36.580  88.660  64.620  0.00  0.00           H  
ATOM    144  HD3 ILE A  10      37.280  90.210  64.010  0.00  0.00           H  
ATOM    145  N   PHE A  11      39.670  88.680  58.700  0.00  0.00           N  
ATOM    146  CA  PHE A  11      40.540  89.160  57.630  0.00  0.00           C  
ATOM    147  C   PHE A  11      40.000  88.860  56.220  0.00  0.00           C  
ATOM    148  O   PHE A  11      39.930  89.740  55.350  0.00  0.00           O  
ATOM    149  CB  PHE A  11      41.980  88.570  57.790  0.00  0.00           C  
ATOM    150  CG  PHE A  11      42.990  89.310  56.950  0.00  0.00           C  
ATOM    151  CD1 PHE A  11      43.780  90.330  57.500  0.00  0.00           C  
ATOM    152  CD2 PHE A  11      43.110  89.030  55.580  0.00  0.00           C  
ATOM    153  CE1 PHE A  11      44.650  91.080  56.690  0.00  0.00           C  
ATOM    154  CE2 PHE A  11      43.960  89.790  54.760  0.00  0.00           C  
ATOM    155  CZ  PHE A  11      44.720  90.820  55.320  0.00  0.00           C  
ATOM    156  HN  PHE A  11      40.060  87.980  59.310  0.00  0.00           H  
ATOM    157  HA  PHE A  11      40.590  90.240  57.720  0.00  0.00           H  
ATOM    158  HB1 PHE A  11      42.000  87.490  57.520  0.00  0.00           H  
ATOM    159  HB2 PHE A  11      42.290  88.660  58.860  0.00  0.00           H  
ATOM    160  HD1 PHE A  11      43.700  90.550  58.550  0.00  0.00           H  
ATOM    161  HD2 PHE A  11      42.530  88.230  55.140  0.00  0.00           H  
ATOM    162  HE1 PHE A  11      45.240  91.870  57.110  0.00  0.00           H  
ATOM    163  HE2 PHE A  11      44.040  89.560  53.710  0.00  0.00           H  
ATOM    164  HZ  PHE A  11      45.390  91.380  54.690  0.00  0.00           H  
ATOM    165  N   ILE A  12      39.560  87.620  55.970  0.00  0.00           N  
ATOM    166  CA  ILE A  12      39.010  87.210  54.690  0.00  0.00           C  
ATOM    167  C   ILE A  12      37.680  87.900  54.390  0.00  0.00           C  
ATOM    168  O   ILE A  12      37.400  88.290  53.250  0.00  0.00           O  
ATOM    169  CB  ILE A  12      38.910  85.690  54.600  0.00  0.00           C  
ATOM    170  CG1 ILE A  12      40.310  85.020  54.730  0.00  0.00           C  
ATOM    171  CG2 ILE A  12      38.230  85.240  53.300  0.00  0.00           C  
ATOM    172  CD  ILE A  12      41.300  85.340  53.600  0.00  0.00           C  
ATOM    173  HN  ILE A  12      39.640  86.910  56.670  0.00  0.00           H  
ATOM    174  HA  ILE A  12      39.680  87.540  53.910  0.00  0.00           H  
ATOM    175  HB  ILE A  12      38.300  85.320  55.460  0.00  0.00           H  
ATOM    176 HG11 ILE A  12      40.150  83.910  54.740  0.00  0.00           H  
ATOM    177 HG12 ILE A  12      40.780  85.290  55.700  0.00  0.00           H  
ATOM    178 HG21 ILE A  12      37.160  85.500  53.290  0.00  0.00           H  
ATOM    179 HG22 ILE A  12      38.310  84.140  53.190  0.00  0.00           H  
ATOM    180 HG23 ILE A  12      38.720  85.700  52.410  0.00  0.00           H  
ATOM    181  HD1 ILE A  12      40.880  85.050  52.610  0.00  0.00           H  
ATOM    182  HD2 ILE A  12      42.240  84.760  53.750  0.00  0.00           H  
ATOM    183  HD3 ILE A  12      41.550  86.420  53.570  0.00  0.00           H  
ATOM    184  N   MET A  13      36.830  88.120  55.400  0.00  0.00           N  
ATOM    185  CA  MET A  13      35.640  88.950  55.290  0.00  0.00           C  
ATOM    186  C   MET A  13      35.900  90.450  55.070  0.00  0.00           C  
ATOM    187  O   MET A  13      35.270  91.070  54.220  0.00  0.00           O  
ATOM    188  CB  MET A  13      34.790  88.730  56.560  0.00  0.00           C  
ATOM    189  CG  MET A  13      33.420  89.440  56.590  0.00  0.00           C  
ATOM    190  SD  MET A  13      32.350  89.010  58.000  0.00  0.00           S  
ATOM    191  CE  MET A  13      33.550  89.050  59.370  0.00  0.00           C  
ATOM    192  HN  MET A  13      37.010  87.720  56.310  0.00  0.00           H  
ATOM    193  HA  MET A  13      35.070  88.610  54.430  0.00  0.00           H  
ATOM    194  HB1 MET A  13      35.400  89.040  57.440  0.00  0.00           H  
ATOM    195  HB2 MET A  13      34.600  87.640  56.660  0.00  0.00           H  
ATOM    196  HG1 MET A  13      32.890  89.190  55.650  0.00  0.00           H  
ATOM    197  HG2 MET A  13      33.590  90.540  56.580  0.00  0.00           H  
ATOM    198  HE1 MET A  13      34.260  88.200  59.290  0.00  0.00           H  
ATOM    199  HE2 MET A  13      34.130  89.990  59.370  0.00  0.00           H  
ATOM    200  HE3 MET A  13      33.040  88.960  60.350  0.00  0.00           H  
ATOM    201  N   LYS A  14      36.820  91.080  55.840  0.00  0.00           N  
ATOM    202  CA  LYS A  14      36.900  92.540  55.910  0.00  0.00           C  
ATOM    203  C   LYS A  14      38.220  93.190  55.490  0.00  0.00           C  
ATOM    204  O   LYS A  14      38.290  94.420  55.420  0.00  0.00           O  
ATOM    205  CB  LYS A  14      36.610  93.010  57.370  0.00  0.00           C  
ATOM    206  CG  LYS A  14      35.240  92.570  57.900  0.00  0.00           C  
ATOM    207  CD  LYS A  14      34.740  93.420  59.080  0.00  0.00           C  
ATOM    208  CE  LYS A  14      33.300  93.100  59.490  0.00  0.00           C  
ATOM    209  NZ  LYS A  14      32.730  94.210  60.290  0.00  0.00           N1+
ATOM    210  HN  LYS A  14      37.330  90.570  56.540  0.00  0.00           H  
ATOM    211  HA  LYS A  14      36.150  92.980  55.270  0.00  0.00           H  
ATOM    212  HB1 LYS A  14      36.640  94.120  57.400  0.00  0.00           H  
ATOM    213  HB2 LYS A  14      37.400  92.640  58.050  0.00  0.00           H  
ATOM    214  HG1 LYS A  14      35.280  91.490  58.180  0.00  0.00           H  
ATOM    215  HG2 LYS A  14      34.510  92.670  57.070  0.00  0.00           H  
ATOM    216  HD1 LYS A  14      34.810  94.490  58.760  0.00  0.00           H  
ATOM    217  HD2 LYS A  14      35.420  93.290  59.950  0.00  0.00           H  
ATOM    218  HE1 LYS A  14      33.250  92.170  60.090  0.00  0.00           H  
ATOM    219  HE2 LYS A  14      32.660  92.990  58.590  0.00  0.00           H  
ATOM    220  HZ1 LYS A  14      31.740  93.990  60.580  0.00  0.00           H  
ATOM    221  HZ2 LYS A  14      32.720  95.080  59.710  0.00  0.00           H  
ATOM    222  HZ3 LYS A  14      33.290  94.370  61.170  0.00  0.00           H  
ATOM    223  N   CYS A  15      39.290  92.430  55.180  0.00  0.00           N  
ATOM    224  CA  CYS A  15      40.610  93.020  54.910  0.00  0.00           C  
ATOM    225  C   CYS A  15      41.160  92.680  53.530  0.00  0.00           C  
ATOM    226  O   CYS A  15      41.810  93.510  52.900  0.00  0.00           O  
ATOM    227  CB  CYS A  15      41.650  92.560  55.950  0.00  0.00           C  
ATOM    228  SG  CYS A  15      41.250  93.060  57.660  0.00  0.00           S  
ATOM    229  HN  CYS A  15      39.250  91.430  55.260  0.00  0.00           H  
ATOM    230  HA  CYS A  15      40.580  94.090  54.960  0.00  0.00           H  
ATOM    231  HB1 CYS A  15      42.650  92.970  55.680  0.00  0.00           H  
ATOM    232  HB2 CYS A  15      41.730  91.450  55.900  0.00  0.00           H  
ATOM    233  HG1 CYS A  15      41.790  94.270  57.570  0.00  0.00           H  
ATOM    234  N   SER A  16      40.860  91.470  53.000  0.00  0.00           N  
ATOM    235  CA  SER A  16      41.410  90.950  51.740  0.00  0.00           C  
ATOM    236  C   SER A  16      41.160  91.830  50.520  0.00  0.00           C  
ATOM    237  O   SER A  16      42.010  91.990  49.650  0.00  0.00           O  
ATOM    238  CB  SER A  16      40.880  89.510  51.450  0.00  0.00           C  
ATOM    239  OG  SER A  16      41.360  88.970  50.210  0.00  0.00           O  
ATOM    240  HN  SER A  16      40.330  90.830  53.550  0.00  0.00           H  
ATOM    241  HA  SER A  16      42.480  90.890  51.850  0.00  0.00           H  
ATOM    242  HB1 SER A  16      39.770  89.520  51.420  0.00  0.00           H  
ATOM    243  HB2 SER A  16      41.190  88.830  52.290  0.00  0.00           H  
ATOM    244  HG1 SER A  16      42.250  88.570  50.340  0.00  0.00           H  
ATOM    245  N   GLN A  17      40.000  92.500  50.410  0.00  0.00           N  
ATOM    246  CA  GLN A  17      39.680  93.350  49.270  0.00  0.00           C  
ATOM    247  C   GLN A  17      40.540  94.610  49.170  0.00  0.00           C  
ATOM    248  O   GLN A  17      40.670  95.200  48.090  0.00  0.00           O  
ATOM    249  CB  GLN A  17      38.180  93.730  49.250  0.00  0.00           C  
ATOM    250  CG  GLN A  17      37.680  94.750  50.310  0.00  0.00           C  
ATOM    251  CD  GLN A  17      37.770  94.270  51.760  0.00  0.00           C  
ATOM    252  NE2 GLN A  17      37.710  95.250  52.690  0.00  0.00           N  
ATOM    253  OE1 GLN A  17      37.880  93.090  52.090  0.00  0.00           O  
ATOM    254  HN  GLN A  17      39.280  92.410  51.110  0.00  0.00           H  
ATOM    255  HA  GLN A  17      39.880  92.770  48.380  0.00  0.00           H  
ATOM    256  HB1 GLN A  17      37.580  92.800  49.330  0.00  0.00           H  
ATOM    257  HB2 GLN A  17      37.960  94.150  48.240  0.00  0.00           H  
ATOM    258  HG1 GLN A  17      36.610  94.960  50.100  0.00  0.00           H  
ATOM    259  HG2 GLN A  17      38.240  95.700  50.200  0.00  0.00           H  
ATOM    260 HE21 GLN A  17      37.690  94.950  53.650  0.00  0.00           H  
ATOM    261 HE22 GLN A  17      37.570  96.190  52.410  0.00  0.00           H  
ATOM    262  N   CYS A  18      41.180  95.050  50.270  0.00  0.00           N  
ATOM    263  CA  CYS A  18      42.030  96.230  50.260  0.00  0.00           C  
ATOM    264  C   CYS A  18      43.510  95.880  50.300  0.00  0.00           C  
ATOM    265  O   CYS A  18      44.330  96.690  49.890  0.00  0.00           O  
ATOM    266  CB  CYS A  18      41.730  97.140  51.470  0.00  0.00           C  
ATOM    267  SG  CYS A  18      40.020  97.760  51.460  0.00  0.00           S  
ATOM    268  HN  CYS A  18      41.090  94.540  51.130  0.00  0.00           H  
ATOM    269  HA  CYS A  18      41.870  96.800  49.350  0.00  0.00           H  
ATOM    270  HB1 CYS A  18      42.440  98.010  51.460  0.00  0.00           H  
ATOM    271  HB2 CYS A  18      41.930  96.580  52.410  0.00  0.00           H  
ATOM    272  HG1 CYS A  18      40.160  98.560  52.520  0.00  0.00           H  
ATOM    273  N   HSD A  19      43.880  94.670  50.750  0.00  0.00           N  
ATOM    274  CA  HSD A  19      45.260  94.330  51.060  0.00  0.00           C  
ATOM    275  C   HSD A  19      45.590  92.920  50.650  0.00  0.00           C  
ATOM    276  O   HSD A  19      44.710  92.070  50.530  0.00  0.00           O  
ATOM    277  CB  HSD A  19      45.500  94.360  52.590  0.00  0.00           C  
ATOM    278  CG  HSD A  19      45.320  95.720  53.180  0.00  0.00           C  
ATOM    279  CD2 HSD A  19      44.280  96.250  53.860  0.00  0.00           C  
ATOM    280  ND1 HSD A  19      46.290  96.700  53.140  0.00  0.00           N  
ATOM    281  CE1 HSD A  19      45.800  97.770  53.800  0.00  0.00           C  
ATOM    282  NE2 HSD A  19      44.580  97.540  54.260  0.00  0.00           N  
ATOM    283  HN  HSD A  19      43.200  93.970  50.990  0.00  0.00           H  
ATOM    284  HA  HSD A  19      45.940  95.000  50.550  0.00  0.00           H  
ATOM    285  HB1 HSD A  19      46.530  94.020  52.840  0.00  0.00           H  
ATOM    286  HB2 HSD A  19      44.780  93.670  53.090  0.00  0.00           H  
ATOM    287  HD1 HSD A  19      47.180  96.610  52.660  0.00  0.00           H  
ATOM    288  HD2 HSD A  19      43.320  95.810  54.110  0.00  0.00           H  
ATOM    289  HE1 HSD A  19      46.350  98.690  53.950  0.00  0.00           H  
ATOM    290  N   THR A  20      46.890  92.610  50.470  0.00  0.00           N  
ATOM    291  CA  THR A  20      47.380  91.270  50.170  0.00  0.00           C  
ATOM    292  C   THR A  20      48.240  90.780  51.310  0.00  0.00           C  
ATOM    293  O   THR A  20      49.160  91.460  51.760  0.00  0.00           O  
ATOM    294  CB  THR A  20      48.180  91.210  48.860  0.00  0.00           C  
ATOM    295  CG2 THR A  20      47.230  91.110  47.670  0.00  0.00           C  
ATOM    296  OG1 THR A  20      48.950  92.390  48.650  0.00  0.00           O  
ATOM    297  HN  THR A  20      47.610  93.300  50.520  0.00  0.00           H  
ATOM    298  HA  THR A  20      46.550  90.580  50.080  0.00  0.00           H  
ATOM    299  HB  THR A  20      48.850  90.310  48.850  0.00  0.00           H  
ATOM    300  HG1 THR A  20      48.680  92.740  47.790  0.00  0.00           H  
ATOM    301 HG21 THR A  20      46.540  91.980  47.650  0.00  0.00           H  
ATOM    302 HG22 THR A  20      46.620  90.180  47.740  0.00  0.00           H  
ATOM    303 HG23 THR A  20      47.790  91.080  46.720  0.00  0.00           H  
ATOM    304  N   VAL A  21      47.920  89.570  51.830  0.00  0.00           N  
ATOM    305  CA  VAL A  21      48.800  88.770  52.690  0.00  0.00           C  
ATOM    306  C   VAL A  21      48.630  87.290  52.370  0.00  0.00           C  
ATOM    307  O   VAL A  21      49.540  86.490  52.570  0.00  0.00           O  
ATOM    308  CB  VAL A  21      48.610  88.930  54.200  0.00  0.00           C  
ATOM    309  CG1 VAL A  21      48.920  90.370  54.640  0.00  0.00           C  
ATOM    310  CG2 VAL A  21      47.190  88.540  54.650  0.00  0.00           C  
ATOM    311  HN  VAL A  21      47.090  89.110  51.530  0.00  0.00           H  
ATOM    312  HA  VAL A  21      49.830  89.010  52.440  0.00  0.00           H  
ATOM    313  HB  VAL A  21      49.330  88.260  54.730  0.00  0.00           H  
ATOM    314 HG11 VAL A  21      48.840  90.450  55.750  0.00  0.00           H  
ATOM    315 HG12 VAL A  21      49.960  90.640  54.340  0.00  0.00           H  
ATOM    316 HG13 VAL A  21      48.210  91.080  54.180  0.00  0.00           H  
ATOM    317 HG21 VAL A  21      46.430  89.080  54.040  0.00  0.00           H  
ATOM    318 HG22 VAL A  21      47.030  88.780  55.720  0.00  0.00           H  
ATOM    319 HG23 VAL A  21      47.020  87.450  54.530  0.00  0.00           H  
ATOM    320  N   GLU A  22      47.460  86.880  51.840  0.00  0.00           N  
ATOM    321  CA  GLU A  22      47.270  85.600  51.200  0.00  0.00           C  
ATOM    322  C   GLU A  22      47.710  85.730  49.750  0.00  0.00           C  
ATOM    323  O   GLU A  22      47.430  86.730  49.090  0.00  0.00           O  
ATOM    324  CB  GLU A  22      45.810  85.070  51.330  0.00  0.00           C  
ATOM    325  CG  GLU A  22      44.700  85.770  50.480  0.00  0.00           C  
ATOM    326  CD  GLU A  22      44.440  87.260  50.700  0.00  0.00           C  
ATOM    327  OE1 GLU A  22      44.940  87.880  51.680  0.00  0.00           O  
ATOM    328  OE2 GLU A  22      43.690  87.820  49.860  0.00  0.00           O1-
ATOM    329  HN  GLU A  22      46.630  87.450  51.800  0.00  0.00           H  
ATOM    330  HA  GLU A  22      47.920  84.880  51.670  0.00  0.00           H  
ATOM    331  HB1 GLU A  22      45.530  85.080  52.400  0.00  0.00           H  
ATOM    332  HB2 GLU A  22      45.810  84.000  51.020  0.00  0.00           H  
ATOM    333  HG1 GLU A  22      43.740  85.250  50.670  0.00  0.00           H  
ATOM    334  HG2 GLU A  22      44.940  85.630  49.410  0.00  0.00           H  
ATOM    335  N   LYS A  23      48.490  84.750  49.260  0.00  0.00           N  
ATOM    336  CA  LYS A  23      49.450  85.010  48.210  0.00  0.00           C  
ATOM    337  C   LYS A  23      48.920  85.570  46.890  0.00  0.00           C  
ATOM    338  O   LYS A  23      47.910  85.120  46.330  0.00  0.00           O  
ATOM    339  CB  LYS A  23      50.360  83.780  47.940  0.00  0.00           C  
ATOM    340  CG  LYS A  23      51.690  84.110  47.250  0.00  0.00           C  
ATOM    341  CD  LYS A  23      52.670  84.790  48.220  0.00  0.00           C  
ATOM    342  CE  LYS A  23      53.690  85.720  47.550  0.00  0.00           C  
ATOM    343  NZ  LYS A  23      54.660  86.200  48.540  0.00  0.00           N1+
ATOM    344  HN  LYS A  23      48.620  83.910  49.780  0.00  0.00           H  
ATOM    345  HA  LYS A  23      50.080  85.780  48.620  0.00  0.00           H  
ATOM    346  HB1 LYS A  23      49.790  83.030  47.350  0.00  0.00           H  
ATOM    347  HB2 LYS A  23      50.600  83.300  48.920  0.00  0.00           H  
ATOM    348  HG1 LYS A  23      51.510  84.760  46.360  0.00  0.00           H  
ATOM    349  HG2 LYS A  23      52.150  83.170  46.880  0.00  0.00           H  
ATOM    350  HD1 LYS A  23      53.190  83.980  48.780  0.00  0.00           H  
ATOM    351  HD2 LYS A  23      52.110  85.380  48.970  0.00  0.00           H  
ATOM    352  HE1 LYS A  23      53.190  86.590  47.080  0.00  0.00           H  
ATOM    353  HE2 LYS A  23      54.250  85.160  46.760  0.00  0.00           H  
ATOM    354  HZ1 LYS A  23      55.630  86.130  48.120  0.00  0.00           H  
ATOM    355  HZ2 LYS A  23      54.620  85.600  49.400  0.00  0.00           H  
ATOM    356  HZ3 LYS A  23      54.470  87.180  48.840  0.00  0.00           H  
ATOM    357  N   GLY A  24      49.630  86.570  46.310  0.00  0.00           N  
ATOM    358  CA  GLY A  24      49.120  87.310  45.170  0.00  0.00           C  
ATOM    359  C   GLY A  24      49.620  88.720  45.080  0.00  0.00           C  
ATOM    360  O   GLY A  24      49.580  89.300  44.000  0.00  0.00           O  
ATOM    361  HN  GLY A  24      50.420  86.920  46.820  0.00  0.00           H  
ATOM    362  HA1 GLY A  24      48.040  87.370  45.240  0.00  0.00           H  
ATOM    363  HA2 GLY A  24      49.450  86.800  44.270  0.00  0.00           H  
ATOM    364  N   GLY A  25      50.140  89.300  46.180  0.00  0.00           N  
ATOM    365  CA  GLY A  25      51.160  90.350  46.170  0.00  0.00           C  
ATOM    366  C   GLY A  25      50.840  91.750  45.750  0.00  0.00           C  
ATOM    367  O   GLY A  25      51.440  92.720  46.230  0.00  0.00           O  
ATOM    368  HN  GLY A  25      50.090  88.830  47.070  0.00  0.00           H  
ATOM    369  HA1 GLY A  25      51.960  90.010  45.530  0.00  0.00           H  
ATOM    370  HA2 GLY A  25      51.520  90.440  47.180  0.00  0.00           H  
ATOM    371  N   LYS A  26      49.900  91.940  44.820  0.00  0.00           N  
ATOM    372  CA  LYS A  26      49.570  93.250  44.280  0.00  0.00           C  
ATOM    373  C   LYS A  26      49.130  94.260  45.330  0.00  0.00           C  
ATOM    374  O   LYS A  26      48.280  93.990  46.190  0.00  0.00           O  
ATOM    375  CB  LYS A  26      48.550  93.160  43.110  0.00  0.00           C  
ATOM    376  CG  LYS A  26      47.230  92.460  43.450  0.00  0.00           C  
ATOM    377  CD  LYS A  26      47.010  91.130  42.700  0.00  0.00           C  
ATOM    378  CE  LYS A  26      45.960  90.260  43.380  0.00  0.00           C  
ATOM    379  NZ  LYS A  26      45.760  88.960  42.710  0.00  0.00           N1+
ATOM    380  HN  LYS A  26      49.470  91.130  44.410  0.00  0.00           H  
ATOM    381  HA  LYS A  26      50.490  93.630  43.870  0.00  0.00           H  
ATOM    382  HB1 LYS A  26      49.030  92.610  42.270  0.00  0.00           H  
ATOM    383  HB2 LYS A  26      48.330  94.180  42.730  0.00  0.00           H  
ATOM    384  HG1 LYS A  26      46.380  93.150  43.210  0.00  0.00           H  
ATOM    385  HG2 LYS A  26      47.190  92.280  44.550  0.00  0.00           H  
ATOM    386  HD1 LYS A  26      47.980  90.580  42.670  0.00  0.00           H  
ATOM    387  HD2 LYS A  26      46.730  91.350  41.640  0.00  0.00           H  
ATOM    388  HE1 LYS A  26      44.980  90.780  43.430  0.00  0.00           H  
ATOM    389  HE2 LYS A  26      46.300  90.050  44.420  0.00  0.00           H  
ATOM    390  HZ1 LYS A  26      46.600  88.630  42.170  0.00  0.00           H  
ATOM    391  HZ2 LYS A  26      44.920  88.970  42.080  0.00  0.00           H  
ATOM    392  HZ3 LYS A  26      45.540  88.250  43.470  0.00  0.00           H  
ATOM    393  N   HSE A  27      49.720  95.480  45.280  0.00  0.00           N  
ATOM    394  CA  HSE A  27      49.210  96.620  46.020  0.00  0.00           C  
ATOM    395  C   HSE A  27      47.940  97.080  45.340  0.00  0.00           C  
ATOM    396  O   HSE A  27      47.930  97.410  44.150  0.00  0.00           O  
ATOM    397  CB  HSE A  27      50.190  97.820  46.040  0.00  0.00           C  
ATOM    398  CG  HSE A  27      51.550  97.560  46.600  0.00  0.00           C  
ATOM    399  CD2 HSE A  27      52.760  97.900  46.070  0.00  0.00           C  
ATOM    400  ND1 HSE A  27      51.720  97.070  47.890  0.00  0.00           N  
ATOM    401  CE1 HSE A  27      53.020  97.130  48.110  0.00  0.00           C  
ATOM    402  NE2 HSE A  27      53.690  97.630  47.050  0.00  0.00           N  
ATOM    403  HN  HSE A  27      50.490  95.640  44.680  0.00  0.00           H  
ATOM    404  HA  HSE A  27      48.990  96.320  47.030  0.00  0.00           H  
ATOM    405  HB1 HSE A  27      49.740  98.640  46.660  0.00  0.00           H  
ATOM    406  HB2 HSE A  27      50.330  98.210  45.010  0.00  0.00           H  
ATOM    407  HD2 HSE A  27      52.990  98.330  45.110  0.00  0.00           H  
ATOM    408  HE1 HSE A  27      53.500  96.830  49.040  0.00  0.00           H  
ATOM    409  HE2 HSE A  27      54.670  97.890  47.010  0.00  0.00           H  
ATOM    410  N   LYS A  28      46.810  97.080  46.070  0.00  0.00           N  
ATOM    411  CA  LYS A  28      45.520  97.390  45.520  0.00  0.00           C  
ATOM    412  C   LYS A  28      45.150  98.800  45.970  0.00  0.00           C  
ATOM    413  O   LYS A  28      45.910  99.750  45.770  0.00  0.00           O  
ATOM    414  CB  LYS A  28      44.470  96.310  45.930  0.00  0.00           C  
ATOM    415  CG  LYS A  28      44.850  94.920  45.380  0.00  0.00           C  
ATOM    416  CD  LYS A  28      43.790  93.820  45.570  0.00  0.00           C  
ATOM    417  CE  LYS A  28      43.600  93.340  47.010  0.00  0.00           C  
ATOM    418  NZ  LYS A  28      42.780  92.120  47.050  0.00  0.00           N1+
ATOM    419  HN  LYS A  28      46.850  96.910  47.060  0.00  0.00           H  
ATOM    420  HA  LYS A  28      45.560  97.420  44.440  0.00  0.00           H  
ATOM    421  HB1 LYS A  28      43.480  96.580  45.520  0.00  0.00           H  
ATOM    422  HB2 LYS A  28      44.400  96.260  47.040  0.00  0.00           H  
ATOM    423  HG1 LYS A  28      45.810  94.590  45.840  0.00  0.00           H  
ATOM    424  HG2 LYS A  28      45.040  95.030  44.290  0.00  0.00           H  
ATOM    425  HD1 LYS A  28      44.120  92.950  44.950  0.00  0.00           H  
ATOM    426  HD2 LYS A  28      42.820  94.170  45.160  0.00  0.00           H  
ATOM    427  HE1 LYS A  28      43.090  94.120  47.620  0.00  0.00           H  
ATOM    428  HE2 LYS A  28      44.580  93.110  47.480  0.00  0.00           H  
ATOM    429  HZ1 LYS A  28      41.860  92.210  46.580  0.00  0.00           H  
ATOM    430  HZ2 LYS A  28      42.600  91.830  48.050  0.00  0.00           H  
ATOM    431  HZ3 LYS A  28      43.290  91.310  46.610  0.00  0.00           H  
ATOM    432  N   THR A  29      43.980  98.960  46.600  0.00  0.00           N  
ATOM    433  CA  THR A  29      43.560 100.190  47.270  0.00  0.00           C  
ATOM    434  C   THR A  29      44.480 100.530  48.440  0.00  0.00           C  
ATOM    435  O   THR A  29      44.890 101.680  48.620  0.00  0.00           O  
ATOM    436  CB  THR A  29      42.130 100.090  47.770  0.00  0.00           C  
ATOM    437  CG2 THR A  29      41.540 101.480  48.060  0.00  0.00           C  
ATOM    438  OG1 THR A  29      41.300  99.490  46.780  0.00  0.00           O  
ATOM    439  HN  THR A  29      43.320  98.220  46.640  0.00  0.00           H  
ATOM    440  HA  THR A  29      43.630 100.990  46.550  0.00  0.00           H  
ATOM    441  HB  THR A  29      42.070  99.460  48.680  0.00  0.00           H  
ATOM    442  HG1 THR A  29      41.330 100.100  46.010  0.00  0.00           H  
ATOM    443 HG21 THR A  29      42.110 101.990  48.870  0.00  0.00           H  
ATOM    444 HG22 THR A  29      40.490 101.390  48.390  0.00  0.00           H  
ATOM    445 HG23 THR A  29      41.560 102.120  47.150  0.00  0.00           H  
ATOM    446  N   GLY A  30      44.860  99.500  49.230  0.00  0.00           N  
ATOM    447  CA  GLY A  30      45.890  99.550  50.250  0.00  0.00           C  
ATOM    448  C   GLY A  30      47.080  98.680  49.860  0.00  0.00           C  
ATOM    449  O   GLY A  30      47.040  97.990  48.840  0.00  0.00           O  
ATOM    450  HN  GLY A  30      44.530  98.570  49.040  0.00  0.00           H  
ATOM    451  HA1 GLY A  30      45.470  99.140  51.150  0.00  0.00           H  
ATOM    452  HA2 GLY A  30      46.240 100.570  50.360  0.00  0.00           H  
ATOM    453  N   PRO A  31      48.140  98.670  50.650  0.00  0.00           N  
ATOM    454  CA  PRO A  31      49.370  97.980  50.270  0.00  0.00           C  
ATOM    455  C   PRO A  31      49.400  96.530  50.750  0.00  0.00           C  
ATOM    456  O   PRO A  31      48.570  96.140  51.570  0.00  0.00           O  
ATOM    457  CB  PRO A  31      50.450  98.790  51.010  0.00  0.00           C  
ATOM    458  CG  PRO A  31      49.740  99.270  52.280  0.00  0.00           C  
ATOM    459  CD  PRO A  31      48.340  99.590  51.770  0.00  0.00           C  
ATOM    460  HA  PRO A  31      49.510  97.980  49.190  0.00  0.00           H  
ATOM    461  HB1 PRO A  31      50.710  99.680  50.390  0.00  0.00           H  
ATOM    462  HB2 PRO A  31      51.370  98.220  51.220  0.00  0.00           H  
ATOM    463  HG1 PRO A  31      50.240 100.140  52.750  0.00  0.00           H  
ATOM    464  HG2 PRO A  31      49.690  98.430  53.010  0.00  0.00           H  
ATOM    465  HD1 PRO A  31      48.310 100.640  51.390  0.00  0.00           H  
ATOM    466  HD2 PRO A  31      47.570  99.450  52.550  0.00  0.00           H  
ATOM    467  N   ASN A  32      50.380  95.730  50.270  0.00  0.00           N  
ATOM    468  CA  ASN A  32      50.780  94.470  50.890  0.00  0.00           C  
ATOM    469  C   ASN A  32      51.280  94.690  52.320  0.00  0.00           C  
ATOM    470  O   ASN A  32      51.870  95.740  52.630  0.00  0.00           O  
ATOM    471  CB  ASN A  32      51.860  93.750  50.030  0.00  0.00           C  
ATOM    472  CG  ASN A  32      52.100  92.300  50.460  0.00  0.00           C  
ATOM    473  ND2 ASN A  32      51.520  91.360  49.680  0.00  0.00           N  
ATOM    474  OD1 ASN A  32      52.770  92.000  51.450  0.00  0.00           O  
ATOM    475  HN  ASN A  32      50.930  96.060  49.500  0.00  0.00           H  
ATOM    476  HA  ASN A  32      49.900  93.850  50.940  0.00  0.00           H  
ATOM    477  HB1 ASN A  32      52.830  94.290  50.100  0.00  0.00           H  
ATOM    478  HB2 ASN A  32      51.540  93.770  48.970  0.00  0.00           H  
ATOM    479 HD21 ASN A  32      50.790  91.650  49.060  0.00  0.00           H  
ATOM    480 HD22 ASN A  32      51.670  90.380  49.860  0.00  0.00           H  
ATOM    481  N   LEU A  33      51.030  93.740  53.240  0.00  0.00           N  
ATOM    482  CA  LEU A  33      51.330  93.950  54.640  0.00  0.00           C  
ATOM    483  C   LEU A  33      52.370  93.020  55.250  0.00  0.00           C  
ATOM    484  O   LEU A  33      52.840  93.320  56.350  0.00  0.00           O  
ATOM    485  CB  LEU A  33      50.040  93.860  55.480  0.00  0.00           C  
ATOM    486  CG  LEU A  33      48.970  94.910  55.110  0.00  0.00           C  
ATOM    487  CD1 LEU A  33      47.660  94.610  55.850  0.00  0.00           C  
ATOM    488  CD2 LEU A  33      49.420  96.340  55.420  0.00  0.00           C  
ATOM    489  HN  LEU A  33      50.550  92.900  52.960  0.00  0.00           H  
ATOM    490  HA  LEU A  33      51.740  94.930  54.800  0.00  0.00           H  
ATOM    491  HB1 LEU A  33      50.280  93.990  56.560  0.00  0.00           H  
ATOM    492  HB2 LEU A  33      49.590  92.850  55.360  0.00  0.00           H  
ATOM    493  HG  LEU A  33      48.760  94.840  54.010  0.00  0.00           H  
ATOM    494 HD11 LEU A  33      47.280  93.610  55.580  0.00  0.00           H  
ATOM    495 HD12 LEU A  33      46.910  95.380  55.580  0.00  0.00           H  
ATOM    496 HD13 LEU A  33      47.830  94.650  56.940  0.00  0.00           H  
ATOM    497 HD21 LEU A  33      49.670  96.450  56.500  0.00  0.00           H  
ATOM    498 HD22 LEU A  33      50.310  96.620  54.820  0.00  0.00           H  
ATOM    499 HD23 LEU A  33      48.600  97.060  55.180  0.00  0.00           H  
ATOM    500  N   HSD A  34      52.820  91.920  54.580  0.00  0.00           N  
ATOM    501  CA  HSD A  34      53.860  90.980  55.040  0.00  0.00           C  
ATOM    502  C   HSD A  34      55.040  91.630  55.770  0.00  0.00           C  
ATOM    503  O   HSD A  34      55.530  92.670  55.340  0.00  0.00           O  
ATOM    504  CB  HSD A  34      54.350  90.090  53.860  0.00  0.00           C  
ATOM    505  CG  HSD A  34      55.570  89.220  54.090  0.00  0.00           C  
ATOM    506  CD2 HSD A  34      56.650  89.010  53.290  0.00  0.00           C  
ATOM    507  ND1 HSD A  34      55.770  88.410  55.190  0.00  0.00           N  
ATOM    508  CE1 HSD A  34      56.970  87.800  55.020  0.00  0.00           C  
ATOM    509  NE2 HSD A  34      57.540  88.120  53.870  0.00  0.00           N  
ATOM    510  HN  HSD A  34      52.480  91.760  53.650  0.00  0.00           H  
ATOM    511  HA  HSD A  34      53.390  90.320  55.750  0.00  0.00           H  
ATOM    512  HB1 HSD A  34      54.590  90.770  53.000  0.00  0.00           H  
ATOM    513  HB2 HSD A  34      53.520  89.430  53.540  0.00  0.00           H  
ATOM    514  HD1 HSD A  34      55.070  88.070  55.820  0.00  0.00           H  
ATOM    515  HD2 HSD A  34      56.860  89.410  52.300  0.00  0.00           H  
ATOM    516  HE1 HSD A  34      57.350  87.050  55.720  0.00  0.00           H  
ATOM    517  N   GLY A  35      55.500  91.070  56.910  0.00  0.00           N  
ATOM    518  CA  GLY A  35      56.590  91.640  57.720  0.00  0.00           C  
ATOM    519  C   GLY A  35      56.190  92.800  58.610  0.00  0.00           C  
ATOM    520  O   GLY A  35      57.010  93.660  58.930  0.00  0.00           O  
ATOM    521  HN  GLY A  35      55.150  90.180  57.220  0.00  0.00           H  
ATOM    522  HA1 GLY A  35      57.360  92.000  57.050  0.00  0.00           H  
ATOM    523  HA2 GLY A  35      56.950  90.860  58.370  0.00  0.00           H  
ATOM    524  N   LEU A  36      54.900  92.880  58.980  0.00  0.00           N  
ATOM    525  CA  LEU A  36      54.280  94.020  59.640  0.00  0.00           C  
ATOM    526  C   LEU A  36      54.820  94.380  61.020  0.00  0.00           C  
ATOM    527  O   LEU A  36      55.010  95.550  61.350  0.00  0.00           O  
ATOM    528  CB  LEU A  36      52.750  93.760  59.750  0.00  0.00           C  
ATOM    529  CG  LEU A  36      51.880  94.930  60.260  0.00  0.00           C  
ATOM    530  CD1 LEU A  36      51.950  96.160  59.350  0.00  0.00           C  
ATOM    531  CD2 LEU A  36      50.420  94.470  60.410  0.00  0.00           C  
ATOM    532  HN  LEU A  36      54.280  92.140  58.720  0.00  0.00           H  
ATOM    533  HA  LEU A  36      54.450  94.890  59.030  0.00  0.00           H  
ATOM    534  HB1 LEU A  36      52.590  92.880  60.410  0.00  0.00           H  
ATOM    535  HB2 LEU A  36      52.380  93.480  58.740  0.00  0.00           H  
ATOM    536  HG  LEU A  36      52.250  95.220  61.280  0.00  0.00           H  
ATOM    537 HD11 LEU A  36      52.980  96.560  59.310  0.00  0.00           H  
ATOM    538 HD12 LEU A  36      51.280  96.960  59.740  0.00  0.00           H  
ATOM    539 HD13 LEU A  36      51.620  95.890  58.320  0.00  0.00           H  
ATOM    540 HD21 LEU A  36      50.010  94.170  59.430  0.00  0.00           H  
ATOM    541 HD22 LEU A  36      50.360  93.600  61.110  0.00  0.00           H  
ATOM    542 HD23 LEU A  36      49.800  95.290  60.820  0.00  0.00           H  
ATOM    543  N   PHE A  37      55.050  93.380  61.880  0.00  0.00           N  
ATOM    544  CA  PHE A  37      55.360  93.600  63.280  0.00  0.00           C  
ATOM    545  C   PHE A  37      56.750  94.180  63.490  0.00  0.00           C  
ATOM    546  O   PHE A  37      57.750  93.700  62.960  0.00  0.00           O  
ATOM    547  CB  PHE A  37      55.110  92.330  64.140  0.00  0.00           C  
ATOM    548  CG  PHE A  37      53.620  92.170  64.360  0.00  0.00           C  
ATOM    549  CD1 PHE A  37      52.760  91.810  63.300  0.00  0.00           C  
ATOM    550  CD2 PHE A  37      53.050  92.460  65.610  0.00  0.00           C  
ATOM    551  CE1 PHE A  37      51.380  91.810  63.470  0.00  0.00           C  
ATOM    552  CE2 PHE A  37      51.660  92.410  65.800  0.00  0.00           C  
ATOM    553  CZ  PHE A  37      50.830  92.090  64.730  0.00  0.00           C  
ATOM    554  HN  PHE A  37      54.980  92.430  61.580  0.00  0.00           H  
ATOM    555  HA  PHE A  37      54.680  94.370  63.630  0.00  0.00           H  
ATOM    556  HB1 PHE A  37      55.590  92.420  65.130  0.00  0.00           H  
ATOM    557  HB2 PHE A  37      55.500  91.430  63.630  0.00  0.00           H  
ATOM    558  HD1 PHE A  37      53.170  91.560  62.330  0.00  0.00           H  
ATOM    559  HD2 PHE A  37      53.700  92.740  66.440  0.00  0.00           H  
ATOM    560  HE1 PHE A  37      50.740  91.550  62.640  0.00  0.00           H  
ATOM    561  HE2 PHE A  37      51.240  92.630  66.770  0.00  0.00           H  
ATOM    562  HZ  PHE A  37      49.750  92.050  64.860  0.00  0.00           H  
ATOM    563  N   GLY A  38      56.830  95.290  64.260  0.00  0.00           N  
ATOM    564  CA  GLY A  38      58.040  96.060  64.480  0.00  0.00           C  
ATOM    565  C   GLY A  38      58.370  97.050  63.390  0.00  0.00           C  
ATOM    566  O   GLY A  38      59.380  97.750  63.440  0.00  0.00           O  
ATOM    567  HN  GLY A  38      55.970  95.670  64.640  0.00  0.00           H  
ATOM    568  HA1 GLY A  38      58.880  95.380  64.560  0.00  0.00           H  
ATOM    569  HA2 GLY A  38      57.900  96.640  65.380  0.00  0.00           H  
ATOM    570  N   ARG A  39      57.520  97.170  62.360  0.00  0.00           N  
ATOM    571  CA  ARG A  39      57.750  98.080  61.250  0.00  0.00           C  
ATOM    572  C   ARG A  39      57.120  99.440  61.500  0.00  0.00           C  
ATOM    573  O   ARG A  39      55.990  99.560  61.970  0.00  0.00           O  
ATOM    574  CB  ARG A  39      57.210  97.460  59.930  0.00  0.00           C  
ATOM    575  CG  ARG A  39      57.590  98.240  58.660  0.00  0.00           C  
ATOM    576  CD  ARG A  39      57.460  97.420  57.370  0.00  0.00           C  
ATOM    577  NE  ARG A  39      56.030  97.130  57.120  0.00  0.00           N  
ATOM    578  CZ  ARG A  39      55.570  95.980  56.630  0.00  0.00           C  
ATOM    579  NH1 ARG A  39      56.390  95.020  56.210  0.00  0.00           N1+
ATOM    580  NH2 ARG A  39      54.260  95.790  56.570  0.00  0.00           N  
ATOM    581  HN  ARG A  39      56.690  96.600  62.300  0.00  0.00           H  
ATOM    582  HA  ARG A  39      58.810  98.220  61.130  0.00  0.00           H  
ATOM    583  HB1 ARG A  39      56.110  97.350  59.990  0.00  0.00           H  
ATOM    584  HB2 ARG A  39      57.630  96.430  59.850  0.00  0.00           H  
ATOM    585  HG1 ARG A  39      58.650  98.550  58.740  0.00  0.00           H  
ATOM    586  HG2 ARG A  39      56.970  99.160  58.580  0.00  0.00           H  
ATOM    587  HD1 ARG A  39      58.050  96.480  57.490  0.00  0.00           H  
ATOM    588  HD2 ARG A  39      57.860  97.990  56.500  0.00  0.00           H  
ATOM    589  HE  ARG A  39      55.300  97.800  57.360  0.00  0.00           H  
ATOM    590 HH11 ARG A  39      57.370  95.130  56.310  0.00  0.00           H  
ATOM    591 HH12 ARG A  39      56.010  94.140  55.890  0.00  0.00           H  
ATOM    592 HH21 ARG A  39      53.690  96.570  56.830  0.00  0.00           H  
ATOM    593 HH22 ARG A  39      53.890  94.870  56.420  0.00  0.00           H  
ATOM    594  N   LYS A  40      57.870 100.530  61.210  0.00  0.00           N  
ATOM    595  CA  LYS A  40      57.350 101.900  61.190  0.00  0.00           C  
ATOM    596  C   LYS A  40      56.220 102.110  60.180  0.00  0.00           C  
ATOM    597  O   LYS A  40      56.070 101.370  59.210  0.00  0.00           O  
ATOM    598  CB  LYS A  40      58.480 102.930  60.910  0.00  0.00           C  
ATOM    599  CG  LYS A  40      59.510 103.100  62.060  0.00  0.00           C  
ATOM    600  CD  LYS A  40      58.920 103.830  63.280  0.00  0.00           C  
ATOM    601  CE  LYS A  40      59.940 104.450  64.250  0.00  0.00           C  
ATOM    602  NZ  LYS A  40      60.720 103.460  65.030  0.00  0.00           N1+
ATOM    603  HN  LYS A  40      58.800 100.420  60.900  0.00  0.00           H  
ATOM    604  HA  LYS A  40      56.930 102.090  62.160  0.00  0.00           H  
ATOM    605  HB1 LYS A  40      58.040 103.930  60.720  0.00  0.00           H  
ATOM    606  HB2 LYS A  40      59.020 102.630  59.990  0.00  0.00           H  
ATOM    607  HG1 LYS A  40      60.340 103.710  61.650  0.00  0.00           H  
ATOM    608  HG2 LYS A  40      59.920 102.110  62.350  0.00  0.00           H  
ATOM    609  HD1 LYS A  40      58.220 103.160  63.830  0.00  0.00           H  
ATOM    610  HD2 LYS A  40      58.310 104.670  62.890  0.00  0.00           H  
ATOM    611  HE1 LYS A  40      59.410 105.080  64.990  0.00  0.00           H  
ATOM    612  HE2 LYS A  40      60.650 105.090  63.690  0.00  0.00           H  
ATOM    613  HZ1 LYS A  40      61.260 102.810  64.410  0.00  0.00           H  
ATOM    614  HZ2 LYS A  40      60.130 102.890  65.670  0.00  0.00           H  
ATOM    615  HZ3 LYS A  40      61.380 104.000  65.650  0.00  0.00           H  
ATOM    616  N   THR A  41      55.350 103.120  60.410  0.00  0.00           N  
ATOM    617  CA  THR A  41      54.260 103.470  59.500  0.00  0.00           C  
ATOM    618  C   THR A  41      54.660 103.850  58.080  0.00  0.00           C  
ATOM    619  O   THR A  41      55.650 104.550  57.850  0.00  0.00           O  
ATOM    620  CB  THR A  41      53.380 104.610  60.030  0.00  0.00           C  
ATOM    621  CG2 THR A  41      52.770 104.200  61.380  0.00  0.00           C  
ATOM    622  OG1 THR A  41      54.110 105.800  60.260  0.00  0.00           O  
ATOM    623  HN  THR A  41      55.420 103.680  61.230  0.00  0.00           H  
ATOM    624  HA  THR A  41      53.630 102.590  59.420  0.00  0.00           H  
ATOM    625  HB  THR A  41      52.540 104.810  59.310  0.00  0.00           H  
ATOM    626  HG1 THR A  41      53.650 106.490  59.740  0.00  0.00           H  
ATOM    627 HG21 THR A  41      53.560 104.130  62.150  0.00  0.00           H  
ATOM    628 HG22 THR A  41      52.270 103.220  61.300  0.00  0.00           H  
ATOM    629 HG23 THR A  41      52.030 104.960  61.700  0.00  0.00           H  
ATOM    630  N   GLY A  42      53.870 103.420  57.060  0.00  0.00           N  
ATOM    631  CA  GLY A  42      53.920 104.000  55.720  0.00  0.00           C  
ATOM    632  C   GLY A  42      55.070 103.580  54.840  0.00  0.00           C  
ATOM    633  O   GLY A  42      55.700 104.420  54.190  0.00  0.00           O  
ATOM    634  HN  GLY A  42      53.150 102.720  57.230  0.00  0.00           H  
ATOM    635  HA1 GLY A  42      53.980 105.070  55.810  0.00  0.00           H  
ATOM    636  HA2 GLY A  42      53.020 103.680  55.220  0.00  0.00           H  
ATOM    637  N   GLN A  43      55.410 102.270  54.790  0.00  0.00           N  
ATOM    638  CA  GLN A  43      56.700 101.850  54.260  0.00  0.00           C  
ATOM    639  C   GLN A  43      56.740 101.080  52.940  0.00  0.00           C  
ATOM    640  O   GLN A  43      57.830 100.790  52.460  0.00  0.00           O  
ATOM    641  CB  GLN A  43      57.400 100.960  55.320  0.00  0.00           C  
ATOM    642  CG  GLN A  43      57.710 101.720  56.630  0.00  0.00           C  
ATOM    643  CD  GLN A  43      58.720 102.850  56.420  0.00  0.00           C  
ATOM    644  NE2 GLN A  43      58.360 104.080  56.820  0.00  0.00           N  
ATOM    645  OE1 GLN A  43      59.820 102.640  55.890  0.00  0.00           O  
ATOM    646  HN  GLN A  43      54.850 101.610  55.280  0.00  0.00           H  
ATOM    647  HA  GLN A  43      57.330 102.700  54.090  0.00  0.00           H  
ATOM    648  HB1 GLN A  43      58.360 100.580  54.900  0.00  0.00           H  
ATOM    649  HB2 GLN A  43      56.750 100.090  55.550  0.00  0.00           H  
ATOM    650  HG1 GLN A  43      58.140 101.020  57.380  0.00  0.00           H  
ATOM    651  HG2 GLN A  43      56.780 102.130  57.050  0.00  0.00           H  
ATOM    652 HE21 GLN A  43      59.000 104.830  56.710  0.00  0.00           H  
ATOM    653 HE22 GLN A  43      57.430 104.240  57.190  0.00  0.00           H  
ATOM    654  N   ALA A  44      55.620 100.710  52.280  0.00  0.00           N  
ATOM    655  CA  ALA A  44      55.670 100.070  50.970  0.00  0.00           C  
ATOM    656  C   ALA A  44      56.280 100.910  49.830  0.00  0.00           C  
ATOM    657  O   ALA A  44      55.870 102.060  49.630  0.00  0.00           O  
ATOM    658  CB  ALA A  44      54.260  99.620  50.540  0.00  0.00           C  
ATOM    659  HN  ALA A  44      54.700 100.900  52.640  0.00  0.00           H  
ATOM    660  HA  ALA A  44      56.260  99.170  51.090  0.00  0.00           H  
ATOM    661  HB1 ALA A  44      54.300  99.050  49.590  0.00  0.00           H  
ATOM    662  HB2 ALA A  44      53.600 100.490  50.400  0.00  0.00           H  
ATOM    663  HB3 ALA A  44      53.810  98.970  51.320  0.00  0.00           H  
ATOM    664  N   PRO A  45      57.200 100.410  49.010  0.00  0.00           N  
ATOM    665  CA  PRO A  45      57.580 101.050  47.760  0.00  0.00           C  
ATOM    666  C   PRO A  45      56.680 100.510  46.670  0.00  0.00           C  
ATOM    667  O   PRO A  45      56.090  99.430  46.820  0.00  0.00           O  
ATOM    668  CB  PRO A  45      59.050 100.640  47.550  0.00  0.00           C  
ATOM    669  CG  PRO A  45      59.490 100.120  48.920  0.00  0.00           C  
ATOM    670  CD  PRO A  45      58.220  99.460  49.420  0.00  0.00           C  
ATOM    671  HA  PRO A  45      57.450 102.120  47.820  0.00  0.00           H  
ATOM    672  HB1 PRO A  45      59.670 101.500  47.210  0.00  0.00           H  
ATOM    673  HB2 PRO A  45      59.130  99.810  46.800  0.00  0.00           H  
ATOM    674  HG1 PRO A  45      59.740 100.980  49.580  0.00  0.00           H  
ATOM    675  HG2 PRO A  45      60.350  99.420  48.880  0.00  0.00           H  
ATOM    676  HD1 PRO A  45      58.250  99.300  50.520  0.00  0.00           H  
ATOM    677  HD2 PRO A  45      58.040  98.490  48.890  0.00  0.00           H  
ATOM    678  N   GLY A  46      56.490 101.260  45.560  0.00  0.00           N  
ATOM    679  CA  GLY A  46      55.510 100.890  44.550  0.00  0.00           C  
ATOM    680  C   GLY A  46      54.100 101.270  44.930  0.00  0.00           C  
ATOM    681  O   GLY A  46      53.130 100.760  44.390  0.00  0.00           O  
ATOM    682  HN  GLY A  46      57.020 102.100  45.420  0.00  0.00           H  
ATOM    683  HA1 GLY A  46      55.520  99.820  44.400  0.00  0.00           H  
ATOM    684  HA2 GLY A  46      55.750 101.450  43.660  0.00  0.00           H  
ATOM    685  N   TYR A  47      53.970 102.170  45.910  0.00  0.00           N  
ATOM    686  CA  TYR A  47      52.730 102.610  46.480  0.00  0.00           C  
ATOM    687  C   TYR A  47      53.040 103.980  47.060  0.00  0.00           C  
ATOM    688  O   TYR A  47      54.210 104.310  47.280  0.00  0.00           O  
ATOM    689  CB  TYR A  47      52.300 101.580  47.570  0.00  0.00           C  
ATOM    690  CG  TYR A  47      50.930 101.850  48.130  0.00  0.00           C  
ATOM    691  CD1 TYR A  47      49.770 101.540  47.390  0.00  0.00           C  
ATOM    692  CD2 TYR A  47      50.780 102.430  49.390  0.00  0.00           C  
ATOM    693  CE1 TYR A  47      48.500 101.840  47.900  0.00  0.00           C  
ATOM    694  CE2 TYR A  47      49.520 102.730  49.910  0.00  0.00           C  
ATOM    695  CZ  TYR A  47      48.380 102.450  49.150  0.00  0.00           C  
ATOM    696  OH  TYR A  47      47.120 102.820  49.660  0.00  0.00           O  
ATOM    697  HN  TYR A  47      54.780 102.580  46.320  0.00  0.00           H  
ATOM    698  HA  TYR A  47      51.990 102.720  45.700  0.00  0.00           H  
ATOM    699  HB1 TYR A  47      53.030 101.570  48.400  0.00  0.00           H  
ATOM    700  HB2 TYR A  47      52.270 100.560  47.130  0.00  0.00           H  
ATOM    701  HD1 TYR A  47      49.870 101.100  46.410  0.00  0.00           H  
ATOM    702  HD2 TYR A  47      51.660 102.680  49.960  0.00  0.00           H  
ATOM    703  HE1 TYR A  47      47.620 101.620  47.310  0.00  0.00           H  
ATOM    704  HE2 TYR A  47      49.420 103.210  50.870  0.00  0.00           H  
ATOM    705  HH  TYR A  47      46.430 102.430  49.100  0.00  0.00           H  
ATOM    706  N   SER A  48      52.030 104.840  47.300  0.00  0.00           N  
ATOM    707  CA  SER A  48      52.240 106.130  47.930  0.00  0.00           C  
ATOM    708  C   SER A  48      51.390 106.210  49.180  0.00  0.00           C  
ATOM    709  O   SER A  48      50.340 105.580  49.270  0.00  0.00           O  
ATOM    710  CB  SER A  48      51.900 107.340  47.020  0.00  0.00           C  
ATOM    711  OG  SER A  48      52.800 107.410  45.920  0.00  0.00           O  
ATOM    712  HN  SER A  48      51.080 104.590  47.110  0.00  0.00           H  
ATOM    713  HA  SER A  48      53.260 106.230  48.260  0.00  0.00           H  
ATOM    714  HB1 SER A  48      51.970 108.300  47.600  0.00  0.00           H  
ATOM    715  HB2 SER A  48      50.850 107.250  46.650  0.00  0.00           H  
ATOM    716  HG1 SER A  48      52.520 106.680  45.340  0.00  0.00           H  
ATOM    717  N   TYR A  49      51.840 106.970  50.190  0.00  0.00           N  
ATOM    718  CA  TYR A  49      51.150 107.080  51.470  0.00  0.00           C  
ATOM    719  C   TYR A  49      51.020 108.560  51.760  0.00  0.00           C  
ATOM    720  O   TYR A  49      51.720 109.380  51.170  0.00  0.00           O  
ATOM    721  CB  TYR A  49      51.960 106.480  52.640  0.00  0.00           C  
ATOM    722  CG  TYR A  49      52.060 104.990  52.570  0.00  0.00           C  
ATOM    723  CD1 TYR A  49      51.180 104.180  53.300  0.00  0.00           C  
ATOM    724  CD2 TYR A  49      53.120 104.400  51.870  0.00  0.00           C  
ATOM    725  CE1 TYR A  49      51.400 102.800  53.410  0.00  0.00           C  
ATOM    726  CE2 TYR A  49      53.330 103.020  51.960  0.00  0.00           C  
ATOM    727  CZ  TYR A  49      52.500 102.230  52.770  0.00  0.00           C  
ATOM    728  OH  TYR A  49      52.820 100.880  53.010  0.00  0.00           O  
ATOM    729  HN  TYR A  49      52.660 107.530  50.090  0.00  0.00           H  
ATOM    730  HA  TYR A  49      50.170 106.650  51.430  0.00  0.00           H  
ATOM    731  HB1 TYR A  49      51.480 106.730  53.610  0.00  0.00           H  
ATOM    732  HB2 TYR A  49      52.990 106.890  52.640  0.00  0.00           H  
ATOM    733  HD1 TYR A  49      50.360 104.620  53.840  0.00  0.00           H  
ATOM    734  HD2 TYR A  49      53.800 105.010  51.310  0.00  0.00           H  
ATOM    735  HE1 TYR A  49      50.750 102.200  54.030  0.00  0.00           H  
ATOM    736  HE2 TYR A  49      54.160 102.590  51.440  0.00  0.00           H  
ATOM    737  HH  TYR A  49      52.540 100.650  53.930  0.00  0.00           H  
ATOM    738  N   THR A  50      50.120 108.950  52.690  0.00  0.00           N  
ATOM    739  CA  THR A  50      50.060 110.360  53.110  0.00  0.00           C  
ATOM    740  C   THR A  50      51.310 110.820  53.840  0.00  0.00           C  
ATOM    741  O   THR A  50      52.000 110.060  54.520  0.00  0.00           O  
ATOM    742  CB  THR A  50      48.810 110.820  53.870  0.00  0.00           C  
ATOM    743  CG2 THR A  50      47.580 110.150  53.270  0.00  0.00           C  
ATOM    744  OG1 THR A  50      48.820 110.500  55.260  0.00  0.00           O  
ATOM    745  HN  THR A  50      49.540 108.280  53.160  0.00  0.00           H  
ATOM    746  HA  THR A  50      50.030 110.930  52.190  0.00  0.00           H  
ATOM    747  HB  THR A  50      48.710 111.920  53.770  0.00  0.00           H  
ATOM    748  HG1 THR A  50      47.920 110.760  55.550  0.00  0.00           H  
ATOM    749 HG21 THR A  50      47.590 109.060  53.510  0.00  0.00           H  
ATOM    750 HG22 THR A  50      47.560 110.270  52.170  0.00  0.00           H  
ATOM    751 HG23 THR A  50      46.650 110.590  53.690  0.00  0.00           H  
ATOM    752  N   ALA A  51      51.630 112.130  53.750  0.00  0.00           N  
ATOM    753  CA  ALA A  51      52.720 112.740  54.490  0.00  0.00           C  
ATOM    754  C   ALA A  51      52.520 112.600  56.000  0.00  0.00           C  
ATOM    755  O   ALA A  51      53.430 112.220  56.740  0.00  0.00           O  
ATOM    756  CB  ALA A  51      52.800 114.230  54.110  0.00  0.00           C  
ATOM    757  HN  ALA A  51      51.090 112.740  53.160  0.00  0.00           H  
ATOM    758  HA  ALA A  51      53.640 112.240  54.240  0.00  0.00           H  
ATOM    759  HB1 ALA A  51      53.610 114.740  54.680  0.00  0.00           H  
ATOM    760  HB2 ALA A  51      51.840 114.750  54.320  0.00  0.00           H  
ATOM    761  HB3 ALA A  51      53.030 114.340  53.030  0.00  0.00           H  
ATOM    762  N   ALA A  52      51.280 112.810  56.460  0.00  0.00           N  
ATOM    763  CA  ALA A  52      50.870 112.640  57.830  0.00  0.00           C  
ATOM    764  C   ALA A  52      51.030 111.220  58.370  0.00  0.00           C  
ATOM    765  O   ALA A  52      51.490 111.030  59.500  0.00  0.00           O  
ATOM    766  CB  ALA A  52      49.400 113.070  57.920  0.00  0.00           C  
ATOM    767  HN  ALA A  52      50.570 113.100  55.820  0.00  0.00           H  
ATOM    768  HA  ALA A  52      51.480 113.290  58.450  0.00  0.00           H  
ATOM    769  HB1 ALA A  52      48.770 112.450  57.240  0.00  0.00           H  
ATOM    770  HB2 ALA A  52      49.290 114.130  57.620  0.00  0.00           H  
ATOM    771  HB3 ALA A  52      49.020 112.960  58.960  0.00  0.00           H  
ATOM    772  N   ASN A  53      50.680 110.170  57.580  0.00  0.00           N  
ATOM    773  CA  ASN A  53      50.930 108.780  57.930  0.00  0.00           C  
ATOM    774  C   ASN A  53      52.420 108.430  57.950  0.00  0.00           C  
ATOM    775  O   ASN A  53      52.920 107.800  58.880  0.00  0.00           O  
ATOM    776  CB  ASN A  53      50.160 107.860  56.950  0.00  0.00           C  
ATOM    777  CG  ASN A  53      50.210 106.400  57.410  0.00  0.00           C  
ATOM    778  ND2 ASN A  53      50.230 105.460  56.440  0.00  0.00           N  
ATOM    779  OD1 ASN A  53      50.250 106.100  58.610  0.00  0.00           O  
ATOM    780  HN  ASN A  53      50.260 110.340  56.680  0.00  0.00           H  
ATOM    781  HA  ASN A  53      50.570 108.630  58.930  0.00  0.00           H  
ATOM    782  HB1 ASN A  53      50.560 107.950  55.920  0.00  0.00           H  
ATOM    783  HB2 ASN A  53      49.090 108.160  56.930  0.00  0.00           H  
ATOM    784 HD21 ASN A  53      49.970 105.730  55.510  0.00  0.00           H  
ATOM    785 HD22 ASN A  53      50.290 104.510  56.730  0.00  0.00           H  
ATOM    786  N   LYS A  54      53.210 108.850  56.940  0.00  0.00           N  
ATOM    787  CA  LYS A  54      54.650 108.620  56.900  0.00  0.00           C  
ATOM    788  C   LYS A  54      55.390 109.270  58.060  0.00  0.00           C  
ATOM    789  O   LYS A  54      56.300 108.690  58.640  0.00  0.00           O  
ATOM    790  CB  LYS A  54      55.260 109.100  55.560  0.00  0.00           C  
ATOM    791  CG  LYS A  54      54.830 108.230  54.370  0.00  0.00           C  
ATOM    792  CD  LYS A  54      55.420 108.700  53.030  0.00  0.00           C  
ATOM    793  CE  LYS A  54      54.810 110.000  52.500  0.00  0.00           C  
ATOM    794  NZ  LYS A  54      55.360 110.310  51.170  0.00  0.00           N1+
ATOM    795  HN  LYS A  54      52.810 109.350  56.160  0.00  0.00           H  
ATOM    796  HA  LYS A  54      54.810 107.550  56.990  0.00  0.00           H  
ATOM    797  HB1 LYS A  54      56.370 109.060  55.630  0.00  0.00           H  
ATOM    798  HB2 LYS A  54      54.960 110.160  55.400  0.00  0.00           H  
ATOM    799  HG1 LYS A  54      53.720 108.210  54.300  0.00  0.00           H  
ATOM    800  HG2 LYS A  54      55.170 107.190  54.560  0.00  0.00           H  
ATOM    801  HD1 LYS A  54      55.230 107.890  52.280  0.00  0.00           H  
ATOM    802  HD2 LYS A  54      56.520 108.800  53.130  0.00  0.00           H  
ATOM    803  HE1 LYS A  54      55.050 110.850  53.180  0.00  0.00           H  
ATOM    804  HE2 LYS A  54      53.710 109.910  52.420  0.00  0.00           H  
ATOM    805  HZ1 LYS A  54      54.840 111.080  50.690  0.00  0.00           H  
ATOM    806  HZ2 LYS A  54      55.260 109.480  50.550  0.00  0.00           H  
ATOM    807  HZ3 LYS A  54      56.370 110.590  51.250  0.00  0.00           H  
ATOM    808  N   ASN A  55      54.970 110.490  58.450  0.00  0.00           N  
ATOM    809  CA  ASN A  55      55.600 111.250  59.500  0.00  0.00           C  
ATOM    810  C   ASN A  55      54.960 110.980  60.870  0.00  0.00           C  
ATOM    811  O   ASN A  55      55.320 111.620  61.860  0.00  0.00           O  
ATOM    812  CB  ASN A  55      55.490 112.780  59.190  0.00  0.00           C  
ATOM    813  CG  ASN A  55      56.210 113.120  57.890  0.00  0.00           C  
ATOM    814  ND2 ASN A  55      55.800 114.250  57.260  0.00  0.00           N  
ATOM    815  OD1 ASN A  55      57.130 112.430  57.440  0.00  0.00           O  
ATOM    816  HN  ASN A  55      54.250 110.960  57.920  0.00  0.00           H  
ATOM    817  HA  ASN A  55      56.640 110.970  59.580  0.00  0.00           H  
ATOM    818  HB1 ASN A  55      55.960 113.370  60.010  0.00  0.00           H  
ATOM    819  HB2 ASN A  55      54.420 113.070  59.110  0.00  0.00           H  
ATOM    820 HD21 ASN A  55      54.990 114.730  57.580  0.00  0.00           H  
ATOM    821 HD22 ASN A  55      56.240 114.500  56.400  0.00  0.00           H  
ATOM    822  N   LYS A  56      54.040 110.000  60.980  0.00  0.00           N  
ATOM    823  CA  LYS A  56      53.450 109.570  62.240  0.00  0.00           C  
ATOM    824  C   LYS A  56      54.470 108.980  63.210  0.00  0.00           C  
ATOM    825  O   LYS A  56      54.520 109.350  64.390  0.00  0.00           O  
ATOM    826  CB  LYS A  56      52.310 108.540  61.980  0.00  0.00           C  
ATOM    827  CG  LYS A  56      51.650 107.900  63.220  0.00  0.00           C  
ATOM    828  CD  LYS A  56      50.910 108.920  64.110  0.00  0.00           C  
ATOM    829  CE  LYS A  56      50.530 108.350  65.480  0.00  0.00           C  
ATOM    830  NZ  LYS A  56      49.970 109.430  66.310  0.00  0.00           N1+
ATOM    831  HN  LYS A  56      53.720 109.530  60.160  0.00  0.00           H  
ATOM    832  HA  LYS A  56      53.030 110.440  62.730  0.00  0.00           H  
ATOM    833  HB1 LYS A  56      52.730 107.710  61.370  0.00  0.00           H  
ATOM    834  HB2 LYS A  56      51.530 109.030  61.360  0.00  0.00           H  
ATOM    835  HG1 LYS A  56      52.430 107.390  63.820  0.00  0.00           H  
ATOM    836  HG2 LYS A  56      50.930 107.120  62.880  0.00  0.00           H  
ATOM    837  HD1 LYS A  56      50.010 109.290  63.570  0.00  0.00           H  
ATOM    838  HD2 LYS A  56      51.590 109.780  64.260  0.00  0.00           H  
ATOM    839  HE1 LYS A  56      51.440 107.970  65.990  0.00  0.00           H  
ATOM    840  HE2 LYS A  56      49.790 107.530  65.400  0.00  0.00           H  
ATOM    841  HZ1 LYS A  56      50.530 110.310  66.150  0.00  0.00           H  
ATOM    842  HZ2 LYS A  56      50.090 109.200  67.340  0.00  0.00           H  
ATOM    843  HZ3 LYS A  56      48.960 109.590  66.110  0.00  0.00           H  
ATOM    844  N   GLY A  57      55.370 108.100  62.710  0.00  0.00           N  
ATOM    845  CA  GLY A  57      56.570 107.700  63.430  0.00  0.00           C  
ATOM    846  C   GLY A  57      56.470 106.610  64.470  0.00  0.00           C  
ATOM    847  O   GLY A  57      57.440 106.340  65.170  0.00  0.00           O  
ATOM    848  HN  GLY A  57      55.270 107.790  61.770  0.00  0.00           H  
ATOM    849  HA1 GLY A  57      56.970 108.560  63.940  0.00  0.00           H  
ATOM    850  HA2 GLY A  57      57.260 107.330  62.680  0.00  0.00           H  
ATOM    851  N   ILE A  58      55.310 105.930  64.590  0.00  0.00           N  
ATOM    852  CA  ILE A  58      55.150 104.800  65.510  0.00  0.00           C  
ATOM    853  C   ILE A  58      55.470 103.490  64.820  0.00  0.00           C  
ATOM    854  O   ILE A  58      55.520 103.410  63.600  0.00  0.00           O  
ATOM    855  CB  ILE A  58      53.770 104.760  66.170  0.00  0.00           C  
ATOM    856  CG1 ILE A  58      52.570 104.660  65.190  0.00  0.00           C  
ATOM    857  CG2 ILE A  58      53.640 106.030  67.040  0.00  0.00           C  
ATOM    858  CD  ILE A  58      52.190 103.240  64.760  0.00  0.00           C  
ATOM    859  HN  ILE A  58      54.540 106.160  64.020  0.00  0.00           H  
ATOM    860  HA  ILE A  58      55.860 104.910  66.320  0.00  0.00           H  
ATOM    861  HB  ILE A  58      53.710 103.890  66.870  0.00  0.00           H  
ATOM    862 HG11 ILE A  58      52.750 105.290  64.300  0.00  0.00           H  
ATOM    863 HG12 ILE A  58      51.680 105.090  65.720  0.00  0.00           H  
ATOM    864 HG21 ILE A  58      54.490 106.100  67.760  0.00  0.00           H  
ATOM    865 HG22 ILE A  58      52.700 106.010  67.630  0.00  0.00           H  
ATOM    866 HG23 ILE A  58      53.650 106.950  66.420  0.00  0.00           H  
ATOM    867  HD1 ILE A  58      52.980 102.780  64.130  0.00  0.00           H  
ATOM    868  HD2 ILE A  58      51.250 103.250  64.170  0.00  0.00           H  
ATOM    869  HD3 ILE A  58      52.040 102.590  65.650  0.00  0.00           H  
ATOM    870  N   ILE A  59      55.730 102.400  65.590  0.00  0.00           N  
ATOM    871  CA  ILE A  59      55.850 101.060  65.030  0.00  0.00           C  
ATOM    872  C   ILE A  59      54.530 100.310  65.130  0.00  0.00           C  
ATOM    873  O   ILE A  59      53.760 100.480  66.070  0.00  0.00           O  
ATOM    874  CB  ILE A  59      56.960 100.170  65.610  0.00  0.00           C  
ATOM    875  CG1 ILE A  59      56.840  99.930  67.140  0.00  0.00           C  
ATOM    876  CG2 ILE A  59      58.320 100.800  65.250  0.00  0.00           C  
ATOM    877  CD  ILE A  59      57.830  98.910  67.690  0.00  0.00           C  
ATOM    878  HN  ILE A  59      55.720 102.460  66.590  0.00  0.00           H  
ATOM    879  HA  ILE A  59      56.060 101.140  63.970  0.00  0.00           H  
ATOM    880  HB  ILE A  59      56.920  99.170  65.120  0.00  0.00           H  
ATOM    881 HG11 ILE A  59      55.810  99.570  67.370  0.00  0.00           H  
ATOM    882 HG12 ILE A  59      56.980 100.900  67.670  0.00  0.00           H  
ATOM    883 HG21 ILE A  59      58.400 100.930  64.150  0.00  0.00           H  
ATOM    884 HG22 ILE A  59      59.150 100.140  65.580  0.00  0.00           H  
ATOM    885 HG23 ILE A  59      58.430 101.780  65.750  0.00  0.00           H  
ATOM    886  HD1 ILE A  59      57.710  97.930  67.180  0.00  0.00           H  
ATOM    887  HD2 ILE A  59      57.640  98.740  68.780  0.00  0.00           H  
ATOM    888  HD3 ILE A  59      58.880  99.250  67.570  0.00  0.00           H  
ATOM    889  N   TRP A  60      54.250  99.450  64.140  0.00  0.00           N  
ATOM    890  CA  TRP A  60      53.130  98.530  64.180  0.00  0.00           C  
ATOM    891  C   TRP A  60      53.430  97.340  65.080  0.00  0.00           C  
ATOM    892  O   TRP A  60      54.380  96.580  64.870  0.00  0.00           O  
ATOM    893  CB  TRP A  60      52.730  98.050  62.760  0.00  0.00           C  
ATOM    894  CG  TRP A  60      52.280  99.140  61.800  0.00  0.00           C  
ATOM    895  CD1 TRP A  60      52.810  99.480  60.590  0.00  0.00           C  
ATOM    896  CD2 TRP A  60      51.150 100.020  62.010  0.00  0.00           C  
ATOM    897  CE2 TRP A  60      51.060 100.840  60.860  0.00  0.00           C  
ATOM    898  CE3 TRP A  60      50.250 100.150  63.060  0.00  0.00           C  
ATOM    899  NE1 TRP A  60      52.070 100.480  59.990  0.00  0.00           N  
ATOM    900  CZ2 TRP A  60      50.070 101.810  60.760  0.00  0.00           C  
ATOM    901  CZ3 TRP A  60      49.270 101.150  62.960  0.00  0.00           C  
ATOM    902  CH2 TRP A  60      49.180 101.970  61.830  0.00  0.00           C  
ATOM    903  HN  TRP A  60      54.830  99.390  63.320  0.00  0.00           H  
ATOM    904  HA  TRP A  60      52.290  99.050  64.610  0.00  0.00           H  
ATOM    905  HB1 TRP A  60      51.880  97.330  62.850  0.00  0.00           H  
ATOM    906  HB2 TRP A  60      53.590  97.510  62.310  0.00  0.00           H  
ATOM    907  HD1 TRP A  60      53.700  99.020  60.180  0.00  0.00           H  
ATOM    908  HE1 TRP A  60      52.120 100.810  59.060  0.00  0.00           H  
ATOM    909  HE3 TRP A  60      50.280  99.530  63.940  0.00  0.00           H  
ATOM    910  HZ2 TRP A  60      50.000 102.440  59.890  0.00  0.00           H  
ATOM    911  HZ3 TRP A  60      48.570 101.290  63.770  0.00  0.00           H  
ATOM    912  HH2 TRP A  60      48.420 102.740  61.780  0.00  0.00           H  
ATOM    913  N   GLY A  61      52.610  97.160  66.130  0.00  0.00           N  
ATOM    914  CA  GLY A  61      52.700  96.030  67.040  0.00  0.00           C  
ATOM    915  C   GLY A  61      51.320  95.740  67.570  0.00  0.00           C  
ATOM    916  O   GLY A  61      50.340  96.320  67.120  0.00  0.00           O  
ATOM    917  HN  GLY A  61      51.880  97.820  66.320  0.00  0.00           H  
ATOM    918  HA1 GLY A  61      53.330  96.300  67.870  0.00  0.00           H  
ATOM    919  HA2 GLY A  61      53.030  95.150  66.510  0.00  0.00           H  
ATOM    920  N   GLU A  62      51.210  94.860  68.580  0.00  0.00           N  
ATOM    921  CA  GLU A  62      49.940  94.450  69.160  0.00  0.00           C  
ATOM    922  C   GLU A  62      49.170  95.610  69.780  0.00  0.00           C  
ATOM    923  O   GLU A  62      47.970  95.770  69.570  0.00  0.00           O  
ATOM    924  CB  GLU A  62      50.150  93.350  70.230  0.00  0.00           C  
ATOM    925  CG  GLU A  62      50.680  92.010  69.640  0.00  0.00           C  
ATOM    926  CD  GLU A  62      51.090  91.010  70.700  0.00  0.00           C  
ATOM    927  OE1 GLU A  62      50.250  90.640  71.570  0.00  0.00           O  
ATOM    928  OE2 GLU A  62      52.270  90.560  70.660  0.00  0.00           O1-
ATOM    929  HN  GLU A  62      52.030  94.490  69.030  0.00  0.00           H  
ATOM    930  HA  GLU A  62      49.320  94.060  68.360  0.00  0.00           H  
ATOM    931  HB1 GLU A  62      49.200  93.130  70.750  0.00  0.00           H  
ATOM    932  HB2 GLU A  62      50.870  93.720  70.990  0.00  0.00           H  
ATOM    933  HG1 GLU A  62      51.570  92.200  69.000  0.00  0.00           H  
ATOM    934  HG2 GLU A  62      49.890  91.540  69.010  0.00  0.00           H  
ATOM    935  N   ASP A  63      49.880  96.460  70.540  0.00  0.00           N  
ATOM    936  CA  ASP A  63      49.360  97.630  71.220  0.00  0.00           C  
ATOM    937  C   ASP A  63      48.850  98.720  70.280  0.00  0.00           C  
ATOM    938  O   ASP A  63      47.740  99.240  70.410  0.00  0.00           O  
ATOM    939  CB  ASP A  63      50.500  98.230  72.090  0.00  0.00           C  
ATOM    940  CG  ASP A  63      51.240  97.150  72.850  0.00  0.00           C  
ATOM    941  OD1 ASP A  63      50.920  96.920  74.040  0.00  0.00           O  
ATOM    942  OD2 ASP A  63      52.170  96.540  72.250  0.00  0.00           O1-
ATOM    943  HN  ASP A  63      50.840  96.270  70.750  0.00  0.00           H  
ATOM    944  HA  ASP A  63      48.530  97.320  71.840  0.00  0.00           H  
ATOM    945  HB1 ASP A  63      50.060  98.940  72.830  0.00  0.00           H  
ATOM    946  HB2 ASP A  63      51.250  98.760  71.470  0.00  0.00           H  
ATOM    947  N   THR A  64      49.660  99.090  69.260  0.00  0.00           N  
ATOM    948  CA  THR A  64      49.320 100.140  68.310  0.00  0.00           C  
ATOM    949  C   THR A  64      48.210  99.750  67.370  0.00  0.00           C  
ATOM    950  O   THR A  64      47.310 100.550  67.120  0.00  0.00           O  
ATOM    951  CB  THR A  64      50.480 100.690  67.500  0.00  0.00           C  
ATOM    952  CG2 THR A  64      51.410 101.450  68.450  0.00  0.00           C  
ATOM    953  OG1 THR A  64      51.250  99.650  66.900  0.00  0.00           O  
ATOM    954  HN  THR A  64      50.550  98.650  69.130  0.00  0.00           H  
ATOM    955  HA  THR A  64      48.930 100.970  68.870  0.00  0.00           H  
ATOM    956  HB  THR A  64      50.120 101.400  66.710  0.00  0.00           H  
ATOM    957  HG1 THR A  64      52.080 100.080  66.610  0.00  0.00           H  
ATOM    958 HG21 THR A  64      50.830 102.200  69.030  0.00  0.00           H  
ATOM    959 HG22 THR A  64      52.180 101.990  67.880  0.00  0.00           H  
ATOM    960 HG23 THR A  64      51.900 100.750  69.160  0.00  0.00           H  
ATOM    961  N   LEU A  65      48.190  98.500  66.860  0.00  0.00           N  
ATOM    962  CA  LEU A  65      47.080  97.990  66.080  0.00  0.00           C  
ATOM    963  C   LEU A  65      45.770  97.970  66.870  0.00  0.00           C  
ATOM    964  O   LEU A  65      44.710  98.310  66.350  0.00  0.00           O  
ATOM    965  CB  LEU A  65      47.380  96.590  65.500  0.00  0.00           C  
ATOM    966  CG  LEU A  65      48.490  96.570  64.420  0.00  0.00           C  
ATOM    967  CD1 LEU A  65      48.920  95.120  64.130  0.00  0.00           C  
ATOM    968  CD2 LEU A  65      48.050  97.250  63.120  0.00  0.00           C  
ATOM    969  HN  LEU A  65      48.960  97.870  67.030  0.00  0.00           H  
ATOM    970  HA  LEU A  65      46.910  98.670  65.260  0.00  0.00           H  
ATOM    971  HB1 LEU A  65      46.460  96.160  65.050  0.00  0.00           H  
ATOM    972  HB2 LEU A  65      47.700  95.930  66.340  0.00  0.00           H  
ATOM    973  HG  LEU A  65      49.380  97.100  64.820  0.00  0.00           H  
ATOM    974 HD11 LEU A  65      49.280  94.630  65.060  0.00  0.00           H  
ATOM    975 HD12 LEU A  65      49.740  95.100  63.390  0.00  0.00           H  
ATOM    976 HD13 LEU A  65      48.060  94.530  63.730  0.00  0.00           H  
ATOM    977 HD21 LEU A  65      47.160  96.750  62.700  0.00  0.00           H  
ATOM    978 HD22 LEU A  65      47.810  98.320  63.290  0.00  0.00           H  
ATOM    979 HD23 LEU A  65      48.870  97.200  62.370  0.00  0.00           H  
ATOM    980  N   MET A  66      45.820  97.600  68.170  0.00  0.00           N  
ATOM    981  CA  MET A  66      44.660  97.620  69.050  0.00  0.00           C  
ATOM    982  C   MET A  66      44.030  99.000  69.210  0.00  0.00           C  
ATOM    983  O   MET A  66      42.810  99.160  69.070  0.00  0.00           O  
ATOM    984  CB  MET A  66      45.070  97.050  70.430  0.00  0.00           C  
ATOM    985  CG  MET A  66      43.970  97.000  71.500  0.00  0.00           C  
ATOM    986  SD  MET A  66      42.510  96.020  71.030  0.00  0.00           S  
ATOM    987  CE  MET A  66      43.210  94.390  71.370  0.00  0.00           C  
ATOM    988  HN  MET A  66      46.690  97.320  68.580  0.00  0.00           H  
ATOM    989  HA  MET A  66      43.910  96.980  68.610  0.00  0.00           H  
ATOM    990  HB1 MET A  66      45.920  97.650  70.830  0.00  0.00           H  
ATOM    991  HB2 MET A  66      45.460  96.020  70.280  0.00  0.00           H  
ATOM    992  HG1 MET A  66      43.660  98.050  71.720  0.00  0.00           H  
ATOM    993  HG2 MET A  66      44.410  96.590  72.440  0.00  0.00           H  
ATOM    994  HE1 MET A  66      42.440  93.600  71.230  0.00  0.00           H  
ATOM    995  HE2 MET A  66      44.060  94.150  70.690  0.00  0.00           H  
ATOM    996  HE3 MET A  66      43.580  94.310  72.420  0.00  0.00           H  
ATOM    997  N   GLU A  67      44.840 100.050  69.460  0.00  0.00           N  
ATOM    998  CA  GLU A  67      44.370 101.430  69.500  0.00  0.00           C  
ATOM    999  C   GLU A  67      43.970 101.990  68.130  0.00  0.00           C  
ATOM   1000  O   GLU A  67      42.960 102.680  67.980  0.00  0.00           O  
ATOM   1001  CB  GLU A  67      45.370 102.340  70.250  0.00  0.00           C  
ATOM   1002  CG  GLU A  67      44.780 103.740  70.590  0.00  0.00           C  
ATOM   1003  CD  GLU A  67      45.590 104.520  71.620  0.00  0.00           C  
ATOM   1004  OE1 GLU A  67      45.640 104.100  72.810  0.00  0.00           O  
ATOM   1005  OE2 GLU A  67      46.130 105.600  71.270  0.00  0.00           O1-
ATOM   1006  HN  GLU A  67      45.820  99.900  69.630  0.00  0.00           H  
ATOM   1007  HA  GLU A  67      43.460 101.430  70.090  0.00  0.00           H  
ATOM   1008  HB1 GLU A  67      46.310 102.450  69.670  0.00  0.00           H  
ATOM   1009  HB2 GLU A  67      45.630 101.830  71.210  0.00  0.00           H  
ATOM   1010  HG1 GLU A  67      43.760 103.630  71.000  0.00  0.00           H  
ATOM   1011  HG2 GLU A  67      44.740 104.350  69.670  0.00  0.00           H  
ATOM   1012  N   TYR A  68      44.740 101.680  67.060  0.00  0.00           N  
ATOM   1013  CA  TYR A  68      44.480 102.110  65.690  0.00  0.00           C  
ATOM   1014  C   TYR A  68      43.160 101.620  65.120  0.00  0.00           C  
ATOM   1015  O   TYR A  68      42.380 102.380  64.550  0.00  0.00           O  
ATOM   1016  CB  TYR A  68      45.640 101.630  64.770  0.00  0.00           C  
ATOM   1017  CG  TYR A  68      45.590 102.130  63.340  0.00  0.00           C  
ATOM   1018  CD1 TYR A  68      45.430 103.490  63.070  0.00  0.00           C  
ATOM   1019  CD2 TYR A  68      45.770 101.240  62.270  0.00  0.00           C  
ATOM   1020  CE1 TYR A  68      45.460 103.970  61.760  0.00  0.00           C  
ATOM   1021  CE2 TYR A  68      45.800 101.720  60.950  0.00  0.00           C  
ATOM   1022  CZ  TYR A  68      45.660 103.090  60.700  0.00  0.00           C  
ATOM   1023  OH  TYR A  68      45.740 103.610  59.400  0.00  0.00           O  
ATOM   1024  HN  TYR A  68      45.590 101.150  67.190  0.00  0.00           H  
ATOM   1025  HA  TYR A  68      44.430 103.190  65.700  0.00  0.00           H  
ATOM   1026  HB1 TYR A  68      45.680 100.520  64.760  0.00  0.00           H  
ATOM   1027  HB2 TYR A  68      46.600 102.000  65.190  0.00  0.00           H  
ATOM   1028  HD1 TYR A  68      45.290 104.190  63.880  0.00  0.00           H  
ATOM   1029  HD2 TYR A  68      45.910 100.190  62.460  0.00  0.00           H  
ATOM   1030  HE1 TYR A  68      45.360 105.030  61.560  0.00  0.00           H  
ATOM   1031  HE2 TYR A  68      45.970 101.030  60.130  0.00  0.00           H  
ATOM   1032  HH  TYR A  68      45.870 102.870  58.790  0.00  0.00           H  
ATOM   1033  N   LEU A  69      42.820 100.330  65.320  0.00  0.00           N  
ATOM   1034  CA  LEU A  69      41.670  99.730  64.660  0.00  0.00           C  
ATOM   1035  C   LEU A  69      40.390  99.930  65.460  0.00  0.00           C  
ATOM   1036  O   LEU A  69      39.300  99.520  65.070  0.00  0.00           O  
ATOM   1037  CB  LEU A  69      41.910  98.230  64.390  0.00  0.00           C  
ATOM   1038  CG  LEU A  69      43.140  97.930  63.500  0.00  0.00           C  
ATOM   1039  CD1 LEU A  69      43.400  96.420  63.440  0.00  0.00           C  
ATOM   1040  CD2 LEU A  69      43.020  98.520  62.080  0.00  0.00           C  
ATOM   1041  HN  LEU A  69      43.440  99.700  65.800  0.00  0.00           H  
ATOM   1042  HA  LEU A  69      41.500 100.230  63.710  0.00  0.00           H  
ATOM   1043  HB1 LEU A  69      41.020  97.780  63.910  0.00  0.00           H  
ATOM   1044  HB2 LEU A  69      42.060  97.710  65.360  0.00  0.00           H  
ATOM   1045  HG  LEU A  69      44.040  98.400  63.980  0.00  0.00           H  
ATOM   1046 HD11 LEU A  69      43.560  96.020  64.470  0.00  0.00           H  
ATOM   1047 HD12 LEU A  69      44.310  96.210  62.840  0.00  0.00           H  
ATOM   1048 HD13 LEU A  69      42.540  95.890  62.980  0.00  0.00           H  
ATOM   1049 HD21 LEU A  69      42.150  98.080  61.550  0.00  0.00           H  
ATOM   1050 HD22 LEU A  69      42.920  99.620  62.110  0.00  0.00           H  
ATOM   1051 HD23 LEU A  69      43.930  98.280  61.500  0.00  0.00           H  
ATOM   1052  N   GLU A  70      40.490 100.640  66.600  0.00  0.00           N  
ATOM   1053  CA  GLU A  70      39.350 101.240  67.250  0.00  0.00           C  
ATOM   1054  C   GLU A  70      38.730 102.380  66.440  0.00  0.00           C  
ATOM   1055  O   GLU A  70      37.510 102.500  66.390  0.00  0.00           O  
ATOM   1056  CB  GLU A  70      39.680 101.760  68.660  0.00  0.00           C  
ATOM   1057  CG  GLU A  70      38.370 102.120  69.400  0.00  0.00           C  
ATOM   1058  CD  GLU A  70      38.550 102.650  70.790  0.00  0.00           C  
ATOM   1059  OE1 GLU A  70      39.110 103.760  70.950  0.00  0.00           O  
ATOM   1060  OE2 GLU A  70      38.030 102.010  71.740  0.00  0.00           O1-
ATOM   1061  HN  GLU A  70      41.400 100.880  66.960  0.00  0.00           H  
ATOM   1062  HA  GLU A  70      38.590 100.480  67.350  0.00  0.00           H  
ATOM   1063  HB1 GLU A  70      40.360 102.640  68.610  0.00  0.00           H  
ATOM   1064  HB2 GLU A  70      40.210 100.960  69.230  0.00  0.00           H  
ATOM   1065  HG1 GLU A  70      37.750 101.200  69.440  0.00  0.00           H  
ATOM   1066  HG2 GLU A  70      37.810 102.890  68.840  0.00  0.00           H  
ATOM   1067  N   ASN A  71      39.560 103.210  65.770  0.00  0.00           N  
ATOM   1068  CA  ASN A  71      39.120 104.340  64.980  0.00  0.00           C  
ATOM   1069  C   ASN A  71      40.370 104.980  64.340  0.00  0.00           C  
ATOM   1070  O   ASN A  71      41.050 105.760  65.000  0.00  0.00           O  
ATOM   1071  CB  ASN A  71      38.370 105.420  65.810  0.00  0.00           C  
ATOM   1072  CG  ASN A  71      37.720 106.500  64.940  0.00  0.00           C  
ATOM   1073  ND2 ASN A  71      36.640 106.140  64.220  0.00  0.00           N  
ATOM   1074  OD1 ASN A  71      38.160 107.650  64.900  0.00  0.00           O  
ATOM   1075  HN  ASN A  71      40.550 103.040  65.820  0.00  0.00           H  
ATOM   1076  HA  ASN A  71      38.460 103.960  64.210  0.00  0.00           H  
ATOM   1077  HB1 ASN A  71      39.050 105.900  66.540  0.00  0.00           H  
ATOM   1078  HB2 ASN A  71      37.560 104.940  66.400  0.00  0.00           H  
ATOM   1079 HD21 ASN A  71      36.270 105.210  64.270  0.00  0.00           H  
ATOM   1080 HD22 ASN A  71      36.110 106.860  63.760  0.00  0.00           H  
ATOM   1081  N   PRO A  72      40.700 104.720  63.060  0.00  0.00           N  
ATOM   1082  CA  PRO A  72      41.940 105.200  62.450  0.00  0.00           C  
ATOM   1083  C   PRO A  72      42.050 106.710  62.420  0.00  0.00           C  
ATOM   1084  O   PRO A  72      43.150 107.250  62.520  0.00  0.00           O  
ATOM   1085  CB  PRO A  72      41.890 104.640  61.020  0.00  0.00           C  
ATOM   1086  CG  PRO A  72      41.120 103.330  61.180  0.00  0.00           C  
ATOM   1087  CD  PRO A  72      40.110 103.620  62.290  0.00  0.00           C  
ATOM   1088  HA  PRO A  72      42.770 104.820  63.030  0.00  0.00           H  
ATOM   1089  HB1 PRO A  72      42.900 104.480  60.590  0.00  0.00           H  
ATOM   1090  HB2 PRO A  72      41.310 105.310  60.340  0.00  0.00           H  
ATOM   1091  HG1 PRO A  72      41.820 102.530  61.510  0.00  0.00           H  
ATOM   1092  HG2 PRO A  72      40.620 103.020  60.240  0.00  0.00           H  
ATOM   1093  HD1 PRO A  72      39.970 102.700  62.910  0.00  0.00           H  
ATOM   1094  HD2 PRO A  72      39.140 103.950  61.860  0.00  0.00           H  
ATOM   1095  N   LYS A  73      40.900 107.380  62.310  0.00  0.00           N  
ATOM   1096  CA  LYS A  73      40.770 108.820  62.230  0.00  0.00           C  
ATOM   1097  C   LYS A  73      41.000 109.520  63.560  0.00  0.00           C  
ATOM   1098  O   LYS A  73      41.200 110.740  63.590  0.00  0.00           O  
ATOM   1099  CB  LYS A  73      39.360 109.170  61.670  0.00  0.00           C  
ATOM   1100  CG  LYS A  73      39.140 108.800  60.190  0.00  0.00           C  
ATOM   1101  CD  LYS A  73      40.250 109.390  59.300  0.00  0.00           C  
ATOM   1102  CE  LYS A  73      39.970 109.590  57.810  0.00  0.00           C  
ATOM   1103  NZ  LYS A  73      41.190 110.170  57.230  0.00  0.00           N1+
ATOM   1104  HN  LYS A  73      40.050 106.860  62.240  0.00  0.00           H  
ATOM   1105  HA  LYS A  73      41.550 109.190  61.580  0.00  0.00           H  
ATOM   1106  HB1 LYS A  73      39.200 110.270  61.760  0.00  0.00           H  
ATOM   1107  HB2 LYS A  73      38.580 108.680  62.290  0.00  0.00           H  
ATOM   1108  HG1 LYS A  73      38.150 109.210  59.880  0.00  0.00           H  
ATOM   1109  HG2 LYS A  73      39.090 107.700  60.060  0.00  0.00           H  
ATOM   1110  HD1 LYS A  73      41.150 108.750  59.420  0.00  0.00           H  
ATOM   1111  HD2 LYS A  73      40.490 110.400  59.730  0.00  0.00           H  
ATOM   1112  HE1 LYS A  73      39.120 110.300  57.660  0.00  0.00           H  
ATOM   1113  HE2 LYS A  73      39.750 108.630  57.300  0.00  0.00           H  
ATOM   1114  HZ1 LYS A  73      41.840 109.460  56.830  0.00  0.00           H  
ATOM   1115  HZ2 LYS A  73      41.740 110.600  58.010  0.00  0.00           H  
ATOM   1116  HZ3 LYS A  73      41.060 110.920  56.510  0.00  0.00           H  
ATOM   1117  N   LYS A  74      40.980 108.790  64.690  0.00  0.00           N  
ATOM   1118  CA  LYS A  74      41.370 109.290  65.990  0.00  0.00           C  
ATOM   1119  C   LYS A  74      42.860 109.160  66.240  0.00  0.00           C  
ATOM   1120  O   LYS A  74      43.530 110.100  66.660  0.00  0.00           O  
ATOM   1121  CB  LYS A  74      40.580 108.510  67.070  0.00  0.00           C  
ATOM   1122  CG  LYS A  74      40.860 108.920  68.530  0.00  0.00           C  
ATOM   1123  CD  LYS A  74      39.880 108.280  69.520  0.00  0.00           C  
ATOM   1124  CE  LYS A  74      38.480 108.900  69.480  0.00  0.00           C  
ATOM   1125  NZ  LYS A  74      37.560 108.170  70.370  0.00  0.00           N1+
ATOM   1126  HN  LYS A  74      40.750 107.820  64.640  0.00  0.00           H  
ATOM   1127  HA  LYS A  74      41.130 110.340  66.070  0.00  0.00           H  
ATOM   1128  HB1 LYS A  74      40.800 107.420  66.970  0.00  0.00           H  
ATOM   1129  HB2 LYS A  74      39.500 108.640  66.850  0.00  0.00           H  
ATOM   1130  HG1 LYS A  74      40.830 110.030  68.630  0.00  0.00           H  
ATOM   1131  HG2 LYS A  74      41.890 108.580  68.790  0.00  0.00           H  
ATOM   1132  HD1 LYS A  74      40.290 108.380  70.550  0.00  0.00           H  
ATOM   1133  HD2 LYS A  74      39.830 107.180  69.300  0.00  0.00           H  
ATOM   1134  HE1 LYS A  74      38.060 108.850  68.450  0.00  0.00           H  
ATOM   1135  HE2 LYS A  74      38.520 109.960  69.800  0.00  0.00           H  
ATOM   1136  HZ1 LYS A  74      37.530 107.160  70.080  0.00  0.00           H  
ATOM   1137  HZ2 LYS A  74      36.610 108.590  70.340  0.00  0.00           H  
ATOM   1138  HZ3 LYS A  74      37.920 108.200  71.370  0.00  0.00           H  
ATOM   1139  N   TYR A  75      43.440 107.960  65.980  0.00  0.00           N  
ATOM   1140  CA  TYR A  75      44.860 107.700  66.200  0.00  0.00           C  
ATOM   1141  C   TYR A  75      45.780 108.460  65.250  0.00  0.00           C  
ATOM   1142  O   TYR A  75      46.780 109.050  65.660  0.00  0.00           O  
ATOM   1143  CB  TYR A  75      45.100 106.170  66.110  0.00  0.00           C  
ATOM   1144  CG  TYR A  75      46.450 105.770  66.650  0.00  0.00           C  
ATOM   1145  CD1 TYR A  75      46.750 105.980  68.010  0.00  0.00           C  
ATOM   1146  CD2 TYR A  75      47.430 105.200  65.820  0.00  0.00           C  
ATOM   1147  CE1 TYR A  75      48.010 105.650  68.520  0.00  0.00           C  
ATOM   1148  CE2 TYR A  75      48.690 104.860  66.340  0.00  0.00           C  
ATOM   1149  CZ  TYR A  75      48.980 105.090  67.690  0.00  0.00           C  
ATOM   1150  OH  TYR A  75      50.260 104.770  68.190  0.00  0.00           O  
ATOM   1151  HN  TYR A  75      42.880 107.200  65.680  0.00  0.00           H  
ATOM   1152  HA  TYR A  75      45.090 108.030  67.200  0.00  0.00           H  
ATOM   1153  HB1 TYR A  75      45.010 105.830  65.060  0.00  0.00           H  
ATOM   1154  HB2 TYR A  75      44.340 105.630  66.710  0.00  0.00           H  
ATOM   1155  HD1 TYR A  75      46.010 106.400  68.670  0.00  0.00           H  
ATOM   1156  HD2 TYR A  75      47.230 105.010  64.780  0.00  0.00           H  
ATOM   1157  HE1 TYR A  75      48.210 105.810  69.570  0.00  0.00           H  
ATOM   1158  HE2 TYR A  75      49.440 104.410  65.700  0.00  0.00           H  
ATOM   1159  HH  TYR A  75      50.290 104.990  69.150  0.00  0.00           H  
ATOM   1160  N   ILE A  76      45.430 108.500  63.940  0.00  0.00           N  
ATOM   1161  CA  ILE A  76      46.190 109.250  62.950  0.00  0.00           C  
ATOM   1162  C   ILE A  76      45.270 110.220  62.220  0.00  0.00           C  
ATOM   1163  O   ILE A  76      44.630 109.870  61.220  0.00  0.00           O  
ATOM   1164  CB  ILE A  76      46.880 108.350  61.910  0.00  0.00           C  
ATOM   1165  CG1 ILE A  76      47.620 107.160  62.580  0.00  0.00           C  
ATOM   1166  CG2 ILE A  76      47.850 109.210  61.050  0.00  0.00           C  
ATOM   1167  CD  ILE A  76      48.320 106.220  61.590  0.00  0.00           C  
ATOM   1168  HN  ILE A  76      44.620 108.020  63.600  0.00  0.00           H  
ATOM   1169  HA  ILE A  76      46.970 109.830  63.430  0.00  0.00           H  
ATOM   1170  HB  ILE A  76      46.110 107.890  61.240  0.00  0.00           H  
ATOM   1171 HG11 ILE A  76      46.890 106.560  63.160  0.00  0.00           H  
ATOM   1172 HG12 ILE A  76      48.370 107.560  63.300  0.00  0.00           H  
ATOM   1173 HG21 ILE A  76      47.320 110.040  60.540  0.00  0.00           H  
ATOM   1174 HG22 ILE A  76      48.330 108.590  60.270  0.00  0.00           H  
ATOM   1175 HG23 ILE A  76      48.650 109.640  61.690  0.00  0.00           H  
ATOM   1176  HD1 ILE A  76      47.600 105.850  60.820  0.00  0.00           H  
ATOM   1177  HD2 ILE A  76      48.730 105.340  62.120  0.00  0.00           H  
ATOM   1178  HD3 ILE A  76      49.160 106.720  61.060  0.00  0.00           H  
ATOM   1179  N   PRO A  77      45.190 111.480  62.620  0.00  0.00           N  
ATOM   1180  CA  PRO A  77      44.810 112.580  61.730  0.00  0.00           C  
ATOM   1181  C   PRO A  77      45.700 112.630  60.490  0.00  0.00           C  
ATOM   1182  O   PRO A  77      46.920 112.630  60.620  0.00  0.00           O  
ATOM   1183  CB  PRO A  77      44.930 113.820  62.620  0.00  0.00           C  
ATOM   1184  CG  PRO A  77      44.640 113.290  64.020  0.00  0.00           C  
ATOM   1185  CD  PRO A  77      45.330 111.920  64.000  0.00  0.00           C  
ATOM   1186  HA  PRO A  77      43.800 112.410  61.400  0.00  0.00           H  
ATOM   1187  HB1 PRO A  77      44.230 114.620  62.310  0.00  0.00           H  
ATOM   1188  HB2 PRO A  77      45.970 114.220  62.590  0.00  0.00           H  
ATOM   1189  HG1 PRO A  77      43.550 113.150  64.150  0.00  0.00           H  
ATOM   1190  HG2 PRO A  77      45.030 113.950  64.820  0.00  0.00           H  
ATOM   1191  HD1 PRO A  77      44.830 111.220  64.710  0.00  0.00           H  
ATOM   1192  HD2 PRO A  77      46.410 112.020  64.240  0.00  0.00           H  
ATOM   1193  N   GLY A  78      45.090 112.630  59.290  0.00  0.00           N  
ATOM   1194  CA  GLY A  78      45.790 112.670  58.020  0.00  0.00           C  
ATOM   1195  C   GLY A  78      46.030 111.360  57.310  0.00  0.00           C  
ATOM   1196  O   GLY A  78      46.410 111.360  56.150  0.00  0.00           O  
ATOM   1197  HN  GLY A  78      44.090 112.620  59.250  0.00  0.00           H  
ATOM   1198  HA1 GLY A  78      46.760 113.130  58.170  0.00  0.00           H  
ATOM   1199  HA2 GLY A  78      45.190 113.270  57.350  0.00  0.00           H  
ATOM   1200  N   THR A  79      45.790 110.180  57.930  0.00  0.00           N  
ATOM   1201  CA  THR A  79      45.780 108.900  57.180  0.00  0.00           C  
ATOM   1202  C   THR A  79      44.710 108.820  56.090  0.00  0.00           C  
ATOM   1203  O   THR A  79      43.570 109.240  56.290  0.00  0.00           O  
ATOM   1204  CB  THR A  79      45.740 107.610  58.030  0.00  0.00           C  
ATOM   1205  CG2 THR A  79      44.440 107.450  58.820  0.00  0.00           C  
ATOM   1206  OG1 THR A  79      45.840 106.430  57.240  0.00  0.00           O  
ATOM   1207  HN  THR A  79      45.660 110.150  58.920  0.00  0.00           H  
ATOM   1208  HA  THR A  79      46.730 108.870  56.660  0.00  0.00           H  
ATOM   1209  HB  THR A  79      46.600 107.630  58.740  0.00  0.00           H  
ATOM   1210  HG1 THR A  79      46.610 106.550  56.640  0.00  0.00           H  
ATOM   1211 HG21 THR A  79      44.280 108.290  59.520  0.00  0.00           H  
ATOM   1212 HG22 THR A  79      44.490 106.520  59.420  0.00  0.00           H  
ATOM   1213 HG23 THR A  79      43.560 107.370  58.140  0.00  0.00           H  
ATOM   1214  N   LYS A  80      45.040 108.200  54.930  0.00  0.00           N  
ATOM   1215  CA  LYS A  80      44.080 107.960  53.860  0.00  0.00           C  
ATOM   1216  C   LYS A  80      43.410 106.600  54.010  0.00  0.00           C  
ATOM   1217  O   LYS A  80      42.590 106.220  53.170  0.00  0.00           O  
ATOM   1218  CB  LYS A  80      44.660 108.110  52.430  0.00  0.00           C  
ATOM   1219  CG  LYS A  80      45.790 107.140  52.070  0.00  0.00           C  
ATOM   1220  CD  LYS A  80      46.130 107.070  50.570  0.00  0.00           C  
ATOM   1221  CE  LYS A  80      47.400 106.240  50.330  0.00  0.00           C  
ATOM   1222  NZ  LYS A  80      47.590 105.880  48.920  0.00  0.00           N1+
ATOM   1223  HN  LYS A  80      45.970 107.830  54.820  0.00  0.00           H  
ATOM   1224  HA  LYS A  80      43.300 108.700  53.930  0.00  0.00           H  
ATOM   1225  HB1 LYS A  80      45.030 109.150  52.290  0.00  0.00           H  
ATOM   1226  HB2 LYS A  80      43.830 107.960  51.690  0.00  0.00           H  
ATOM   1227  HG1 LYS A  80      45.530 106.110  52.410  0.00  0.00           H  
ATOM   1228  HG2 LYS A  80      46.710 107.440  52.620  0.00  0.00           H  
ATOM   1229  HD1 LYS A  80      46.280 108.100  50.160  0.00  0.00           H  
ATOM   1230  HD2 LYS A  80      45.260 106.610  50.040  0.00  0.00           H  
ATOM   1231  HE1 LYS A  80      47.340 105.290  50.910  0.00  0.00           H  
ATOM   1232  HE2 LYS A  80      48.280 106.810  50.680  0.00  0.00           H  
ATOM   1233  HZ1 LYS A  80      46.740 105.410  48.530  0.00  0.00           H  
ATOM   1234  HZ2 LYS A  80      48.410 105.240  48.840  0.00  0.00           H  
ATOM   1235  HZ3 LYS A  80      47.840 106.710  48.320  0.00  0.00           H  
ATOM   1236  N   MET A  81      43.630 105.860  55.110  0.00  0.00           N  
ATOM   1237  CA  MET A  81      42.750 104.780  55.540  0.00  0.00           C  
ATOM   1238  C   MET A  81      41.360 105.310  55.960  0.00  0.00           C  
ATOM   1239  O   MET A  81      41.200 106.450  56.400  0.00  0.00           O  
ATOM   1240  CB  MET A  81      43.390 103.930  56.670  0.00  0.00           C  
ATOM   1241  CG  MET A  81      42.530 102.750  57.150  0.00  0.00           C  
ATOM   1242  SD  MET A  81      43.360 101.620  58.300  0.00  0.00           S  
ATOM   1243  CE  MET A  81      41.840 100.700  58.670  0.00  0.00           C  
ATOM   1244  HN  MET A  81      44.370 106.110  55.750  0.00  0.00           H  
ATOM   1245  HA  MET A  81      42.600 104.130  54.690  0.00  0.00           H  
ATOM   1246  HB1 MET A  81      43.640 104.590  57.530  0.00  0.00           H  
ATOM   1247  HB2 MET A  81      44.360 103.530  56.280  0.00  0.00           H  
ATOM   1248  HG1 MET A  81      42.200 102.170  56.260  0.00  0.00           H  
ATOM   1249  HG2 MET A  81      41.620 103.140  57.650  0.00  0.00           H  
ATOM   1250  HE1 MET A  81      41.130 101.300  59.270  0.00  0.00           H  
ATOM   1251  HE2 MET A  81      41.310 100.420  57.730  0.00  0.00           H  
ATOM   1252  HE3 MET A  81      42.060  99.770  59.230  0.00  0.00           H  
ATOM   1253  N   ILE A  82      40.290 104.520  55.770  0.00  0.00           N  
ATOM   1254  CA  ILE A  82      38.990 104.760  56.390  0.00  0.00           C  
ATOM   1255  C   ILE A  82      38.580 103.500  57.110  0.00  0.00           C  
ATOM   1256  O   ILE A  82      38.740 102.390  56.610  0.00  0.00           O  
ATOM   1257  CB  ILE A  82      37.900 105.240  55.420  0.00  0.00           C  
ATOM   1258  CG1 ILE A  82      37.480 106.700  55.730  0.00  0.00           C  
ATOM   1259  CG2 ILE A  82      36.650 104.320  55.300  0.00  0.00           C  
ATOM   1260  CD  ILE A  82      36.660 106.890  57.010  0.00  0.00           C  
ATOM   1261  HN  ILE A  82      40.370 103.630  55.310  0.00  0.00           H  
ATOM   1262  HA  ILE A  82      39.110 105.510  57.160  0.00  0.00           H  
ATOM   1263  HB  ILE A  82      38.360 105.240  54.410  0.00  0.00           H  
ATOM   1264 HG11 ILE A  82      36.870 107.070  54.870  0.00  0.00           H  
ATOM   1265 HG12 ILE A  82      38.390 107.330  55.800  0.00  0.00           H  
ATOM   1266 HG21 ILE A  82      36.940 103.310  54.950  0.00  0.00           H  
ATOM   1267 HG22 ILE A  82      35.950 104.730  54.550  0.00  0.00           H  
ATOM   1268 HG23 ILE A  82      36.100 104.230  56.260  0.00  0.00           H  
ATOM   1269  HD1 ILE A  82      35.710 106.310  56.960  0.00  0.00           H  
ATOM   1270  HD2 ILE A  82      36.400 107.960  57.150  0.00  0.00           H  
ATOM   1271  HD3 ILE A  82      37.220 106.550  57.900  0.00  0.00           H  
ATOM   1272  N   PHE A  83      38.030 103.670  58.320  0.00  0.00           N  
ATOM   1273  CA  PHE A  83      37.120 102.710  58.890  0.00  0.00           C  
ATOM   1274  C   PHE A  83      36.390 103.500  59.960  0.00  0.00           C  
ATOM   1275  O   PHE A  83      36.910 104.500  60.450  0.00  0.00           O  
ATOM   1276  CB  PHE A  83      37.830 101.450  59.450  0.00  0.00           C  
ATOM   1277  CG  PHE A  83      36.900 100.280  59.550  0.00  0.00           C  
ATOM   1278  CD1 PHE A  83      36.200  99.830  58.420  0.00  0.00           C  
ATOM   1279  CD2 PHE A  83      36.710  99.620  60.770  0.00  0.00           C  
ATOM   1280  CE1 PHE A  83      35.290  98.770  58.510  0.00  0.00           C  
ATOM   1281  CE2 PHE A  83      35.790  98.560  60.880  0.00  0.00           C  
ATOM   1282  CZ  PHE A  83      35.080  98.150  59.750  0.00  0.00           C  
ATOM   1283  HN  PHE A  83      38.040 104.550  58.790  0.00  0.00           H  
ATOM   1284  HA  PHE A  83      36.400 102.460  58.120  0.00  0.00           H  
ATOM   1285  HB1 PHE A  83      38.300 101.660  60.440  0.00  0.00           H  
ATOM   1286  HB2 PHE A  83      38.640 101.140  58.750  0.00  0.00           H  
ATOM   1287  HD1 PHE A  83      36.360 100.310  57.460  0.00  0.00           H  
ATOM   1288  HD2 PHE A  83      37.270  99.920  61.640  0.00  0.00           H  
ATOM   1289  HE1 PHE A  83      34.750  98.440  57.640  0.00  0.00           H  
ATOM   1290  HE2 PHE A  83      35.620  98.070  61.820  0.00  0.00           H  
ATOM   1291  HZ  PHE A  83      34.370  97.340  59.830  0.00  0.00           H  
ATOM   1292  N   VAL A  84      35.160 103.100  60.350  0.00  0.00           N  
ATOM   1293  CA  VAL A  84      34.470 103.740  61.460  0.00  0.00           C  
ATOM   1294  C   VAL A  84      34.960 103.180  62.790  0.00  0.00           C  
ATOM   1295  O   VAL A  84      34.950 103.850  63.830  0.00  0.00           O  
ATOM   1296  CB  VAL A  84      32.960 103.610  61.300  0.00  0.00           C  
ATOM   1297  CG1 VAL A  84      32.510 102.140  61.310  0.00  0.00           C  
ATOM   1298  CG2 VAL A  84      32.210 104.440  62.370  0.00  0.00           C  
ATOM   1299  HN  VAL A  84      34.690 102.360  59.890  0.00  0.00           H  
ATOM   1300  HA  VAL A  84      34.690 104.790  61.470  0.00  0.00           H  
ATOM   1301  HB  VAL A  84      32.690 104.040  60.300  0.00  0.00           H  
ATOM   1302 HG11 VAL A  84      32.740 101.660  62.280  0.00  0.00           H  
ATOM   1303 HG12 VAL A  84      31.410 102.080  61.160  0.00  0.00           H  
ATOM   1304 HG13 VAL A  84      32.990 101.550  60.500  0.00  0.00           H  
ATOM   1305 HG21 VAL A  84      32.560 105.490  62.360  0.00  0.00           H  
ATOM   1306 HG22 VAL A  84      32.360 104.010  63.380  0.00  0.00           H  
ATOM   1307 HG23 VAL A  84      31.120 104.430  62.150  0.00  0.00           H  
ATOM   1308  N   GLY A  85      35.520 101.950  62.760  0.00  0.00           N  
ATOM   1309  CA  GLY A  85      36.140 101.310  63.910  0.00  0.00           C  
ATOM   1310  C   GLY A  85      35.540  99.980  64.250  0.00  0.00           C  
ATOM   1311  O   GLY A  85      34.340  99.770  64.120  0.00  0.00           O  
ATOM   1312  HN  GLY A  85      35.480 101.430  61.910  0.00  0.00           H  
ATOM   1313  HA1 GLY A  85      35.970 101.920  64.780  0.00  0.00           H  
ATOM   1314  HA2 GLY A  85      37.190 101.160  63.690  0.00  0.00           H  
ATOM   1315  N   ILE A  86      36.370  99.040  64.730  0.00  0.00           N  
ATOM   1316  CA  ILE A  86      35.900  97.770  65.250  0.00  0.00           C  
ATOM   1317  C   ILE A  86      35.570  97.970  66.720  0.00  0.00           C  
ATOM   1318  O   ILE A  86      36.460  98.250  67.530  0.00  0.00           O  
ATOM   1319  CB  ILE A  86      36.930  96.650  65.090  0.00  0.00           C  
ATOM   1320  CG1 ILE A  86      37.300  96.440  63.600  0.00  0.00           C  
ATOM   1321  CG2 ILE A  86      36.400  95.340  65.720  0.00  0.00           C  
ATOM   1322  CD  ILE A  86      38.460  95.460  63.380  0.00  0.00           C  
ATOM   1323  HN  ILE A  86      37.360  99.200  64.800  0.00  0.00           H  
ATOM   1324  HA  ILE A  86      34.990  97.470  64.730  0.00  0.00           H  
ATOM   1325  HB  ILE A  86      37.860  96.960  65.610  0.00  0.00           H  
ATOM   1326 HG11 ILE A  86      37.580  97.410  63.150  0.00  0.00           H  
ATOM   1327 HG12 ILE A  86      36.400  96.060  63.050  0.00  0.00           H  
ATOM   1328 HG21 ILE A  86      36.230  95.450  66.820  0.00  0.00           H  
ATOM   1329 HG22 ILE A  86      37.130  94.520  65.590  0.00  0.00           H  
ATOM   1330 HG23 ILE A  86      35.440  95.040  65.240  0.00  0.00           H  
ATOM   1331  HD1 ILE A  86      39.360  95.800  63.940  0.00  0.00           H  
ATOM   1332  HD2 ILE A  86      38.730  95.410  62.300  0.00  0.00           H  
ATOM   1333  HD3 ILE A  86      38.200  94.440  63.710  0.00  0.00           H  
ATOM   1334  N   LYS A  87      34.280  97.880  67.100  0.00  0.00           N  
ATOM   1335  CA  LYS A  87      33.820  98.190  68.440  0.00  0.00           C  
ATOM   1336  C   LYS A  87      34.230  97.200  69.530  0.00  0.00           C  
ATOM   1337  O   LYS A  87      34.720  97.600  70.590  0.00  0.00           O  
ATOM   1338  CB  LYS A  87      32.280  98.350  68.450  0.00  0.00           C  
ATOM   1339  CG  LYS A  87      31.740  99.090  69.690  0.00  0.00           C  
ATOM   1340  CD  LYS A  87      30.200  99.220  69.680  0.00  0.00           C  
ATOM   1341  CE  LYS A  87      29.660 100.470  70.370  0.00  0.00           C  
ATOM   1342  NZ  LYS A  87      29.800 101.640  69.480  0.00  0.00           N1+
ATOM   1343  HN  LYS A  87      33.580  97.650  66.410  0.00  0.00           H  
ATOM   1344  HA  LYS A  87      34.250  99.140  68.720  0.00  0.00           H  
ATOM   1345  HB1 LYS A  87      31.790  97.350  68.350  0.00  0.00           H  
ATOM   1346  HB2 LYS A  87      31.990  98.940  67.550  0.00  0.00           H  
ATOM   1347  HG1 LYS A  87      32.200 100.090  69.710  0.00  0.00           H  
ATOM   1348  HG2 LYS A  87      32.050  98.560  70.620  0.00  0.00           H  
ATOM   1349  HD1 LYS A  87      29.780  98.320  70.190  0.00  0.00           H  
ATOM   1350  HD2 LYS A  87      29.830  99.180  68.630  0.00  0.00           H  
ATOM   1351  HE1 LYS A  87      30.190 100.670  71.330  0.00  0.00           H  
ATOM   1352  HE2 LYS A  87      28.570 100.350  70.580  0.00  0.00           H  
ATOM   1353  HZ1 LYS A  87      29.390 101.390  68.540  0.00  0.00           H  
ATOM   1354  HZ2 LYS A  87      30.800 101.920  69.360  0.00  0.00           H  
ATOM   1355  HZ3 LYS A  87      29.240 102.450  69.840  0.00  0.00           H  
ATOM   1356  N   LYS A  88      34.070  95.880  69.300  0.00  0.00           N  
ATOM   1357  CA  LYS A  88      34.480  94.870  70.250  0.00  0.00           C  
ATOM   1358  C   LYS A  88      35.990  94.680  70.330  0.00  0.00           C  
ATOM   1359  O   LYS A  88      36.670  94.450  69.330  0.00  0.00           O  
ATOM   1360  CB  LYS A  88      33.830  93.480  69.990  0.00  0.00           C  
ATOM   1361  CG  LYS A  88      32.310  93.460  70.230  0.00  0.00           C  
ATOM   1362  CD  LYS A  88      31.700  92.060  70.050  0.00  0.00           C  
ATOM   1363  CE  LYS A  88      31.790  91.120  71.270  0.00  0.00           C  
ATOM   1364  NZ  LYS A  88      30.770  91.450  72.290  0.00  0.00           N1+
ATOM   1365  HN  LYS A  88      33.650  95.570  68.440  0.00  0.00           H  
ATOM   1366  HA  LYS A  88      34.150  95.190  71.230  0.00  0.00           H  
ATOM   1367  HB1 LYS A  88      34.290  92.720  70.660  0.00  0.00           H  
ATOM   1368  HB2 LYS A  88      34.030  93.180  68.940  0.00  0.00           H  
ATOM   1369  HG1 LYS A  88      31.830  94.150  69.490  0.00  0.00           H  
ATOM   1370  HG2 LYS A  88      32.090  93.860  71.240  0.00  0.00           H  
ATOM   1371  HD1 LYS A  88      32.210  91.570  69.190  0.00  0.00           H  
ATOM   1372  HD2 LYS A  88      30.630  92.160  69.750  0.00  0.00           H  
ATOM   1373  HE1 LYS A  88      32.790  91.190  71.740  0.00  0.00           H  
ATOM   1374  HE2 LYS A  88      31.620  90.070  70.950  0.00  0.00           H  
ATOM   1375  HZ1 LYS A  88      30.820  90.800  73.110  0.00  0.00           H  
ATOM   1376  HZ2 LYS A  88      29.810  91.370  71.850  0.00  0.00           H  
ATOM   1377  HZ3 LYS A  88      30.860  92.440  72.610  0.00  0.00           H  
ATOM   1378  N   LYS A  89      36.550  94.720  71.560  0.00  0.00           N  
ATOM   1379  CA  LYS A  89      37.960  94.500  71.810  0.00  0.00           C  
ATOM   1380  C   LYS A  89      38.450  93.120  71.380  0.00  0.00           C  
ATOM   1381  O   LYS A  89      39.500  92.990  70.770  0.00  0.00           O  
ATOM   1382  CB  LYS A  89      38.300  94.740  73.300  0.00  0.00           C  
ATOM   1383  CG  LYS A  89      39.800  94.680  73.590  0.00  0.00           C  
ATOM   1384  CD  LYS A  89      40.180  95.070  75.020  0.00  0.00           C  
ATOM   1385  CE  LYS A  89      39.710  94.070  76.080  0.00  0.00           C  
ATOM   1386  NZ  LYS A  89      40.280  94.420  77.380  0.00  0.00           N1+
ATOM   1387  HN  LYS A  89      35.980  94.970  72.350  0.00  0.00           H  
ATOM   1388  HA  LYS A  89      38.510  95.220  71.210  0.00  0.00           H  
ATOM   1389  HB1 LYS A  89      37.750  93.990  73.920  0.00  0.00           H  
ATOM   1390  HB2 LYS A  89      37.930  95.750  73.580  0.00  0.00           H  
ATOM   1391  HG1 LYS A  89      40.320  95.380  72.890  0.00  0.00           H  
ATOM   1392  HG2 LYS A  89      40.200  93.660  73.380  0.00  0.00           H  
ATOM   1393  HD1 LYS A  89      39.760  96.080  75.240  0.00  0.00           H  
ATOM   1394  HD2 LYS A  89      41.290  95.150  75.060  0.00  0.00           H  
ATOM   1395  HE1 LYS A  89      40.050  93.050  75.810  0.00  0.00           H  
ATOM   1396  HE2 LYS A  89      38.600  94.070  76.170  0.00  0.00           H  
ATOM   1397  HZ1 LYS A  89      41.320  94.380  77.330  0.00  0.00           H  
ATOM   1398  HZ2 LYS A  89      39.990  93.710  78.100  0.00  0.00           H  
ATOM   1399  HZ3 LYS A  89      40.020  95.370  77.720  0.00  0.00           H  
ATOM   1400  N   GLU A  90      37.660  92.070  71.650  0.00  0.00           N  
ATOM   1401  CA  GLU A  90      37.920  90.720  71.180  0.00  0.00           C  
ATOM   1402  C   GLU A  90      37.950  90.580  69.660  0.00  0.00           C  
ATOM   1403  O   GLU A  90      38.790  89.890  69.110  0.00  0.00           O  
ATOM   1404  CB  GLU A  90      36.930  89.710  71.820  0.00  0.00           C  
ATOM   1405  CG  GLU A  90      35.440  90.090  71.670  0.00  0.00           C  
ATOM   1406  CD  GLU A  90      34.540  89.030  72.260  0.00  0.00           C  
ATOM   1407  OE1 GLU A  90      33.910  89.310  73.310  0.00  0.00           O  
ATOM   1408  OE2 GLU A  90      34.420  87.940  71.640  0.00  0.00           O1-
ATOM   1409  HN  GLU A  90      36.840  92.180  72.210  0.00  0.00           H  
ATOM   1410  HA  GLU A  90      38.910  90.450  71.510  0.00  0.00           H  
ATOM   1411  HB1 GLU A  90      37.170  89.650  72.910  0.00  0.00           H  
ATOM   1412  HB2 GLU A  90      37.120  88.700  71.390  0.00  0.00           H  
ATOM   1413  HG1 GLU A  90      35.170  90.210  70.600  0.00  0.00           H  
ATOM   1414  HG2 GLU A  90      35.240  91.040  72.200  0.00  0.00           H  
ATOM   1415  N   GLU A  91      37.070  91.280  68.900  0.00  0.00           N  
ATOM   1416  CA  GLU A  91      37.170  91.320  67.440  0.00  0.00           C  
ATOM   1417  C   GLU A  91      38.450  91.990  66.960  0.00  0.00           C  
ATOM   1418  O   GLU A  91      39.070  91.520  66.010  0.00  0.00           O  
ATOM   1419  CB  GLU A  91      35.910  91.950  66.780  0.00  0.00           C  
ATOM   1420  CG  GLU A  91      34.670  91.030  66.890  0.00  0.00           C  
ATOM   1421  CD  GLU A  91      33.480  91.550  66.100  0.00  0.00           C  
ATOM   1422  OE1 GLU A  91      32.930  92.620  66.470  0.00  0.00           O  
ATOM   1423  OE2 GLU A  91      33.060  90.880  65.110  0.00  0.00           O1-
ATOM   1424  HN  GLU A  91      36.380  91.860  69.320  0.00  0.00           H  
ATOM   1425  HA  GLU A  91      37.240  90.310  67.080  0.00  0.00           H  
ATOM   1426  HB1 GLU A  91      36.120  92.110  65.700  0.00  0.00           H  
ATOM   1427  HB2 GLU A  91      35.700  92.940  67.240  0.00  0.00           H  
ATOM   1428  HG1 GLU A  91      34.360  90.920  67.940  0.00  0.00           H  
ATOM   1429  HG2 GLU A  91      34.920  90.020  66.490  0.00  0.00           H  
ATOM   1430  N   ARG A  92      38.930  93.060  67.630  0.00  0.00           N  
ATOM   1431  CA  ARG A  92      40.260  93.590  67.380  0.00  0.00           C  
ATOM   1432  C   ARG A  92      41.380  92.600  67.740  0.00  0.00           C  
ATOM   1433  O   ARG A  92      42.280  92.350  66.940  0.00  0.00           O  
ATOM   1434  CB  ARG A  92      40.510  94.920  68.150  0.00  0.00           C  
ATOM   1435  CG  ARG A  92      39.500  96.040  67.790  0.00  0.00           C  
ATOM   1436  CD  ARG A  92      39.880  97.460  68.240  0.00  0.00           C  
ATOM   1437  NE  ARG A  92      39.870  97.550  69.740  0.00  0.00           N  
ATOM   1438  CZ  ARG A  92      38.860  98.040  70.480  0.00  0.00           C  
ATOM   1439  NH1 ARG A  92      37.680  98.350  69.960  0.00  0.00           N1+
ATOM   1440  NH2 ARG A  92      39.010  98.230  71.790  0.00  0.00           N  
ATOM   1441  HN  ARG A  92      38.400  93.470  68.370  0.00  0.00           H  
ATOM   1442  HA  ARG A  92      40.360  93.780  66.320  0.00  0.00           H  
ATOM   1443  HB1 ARG A  92      41.530  95.290  67.910  0.00  0.00           H  
ATOM   1444  HB2 ARG A  92      40.460  94.740  69.250  0.00  0.00           H  
ATOM   1445  HG1 ARG A  92      38.500  95.790  68.180  0.00  0.00           H  
ATOM   1446  HG2 ARG A  92      39.430  96.060  66.680  0.00  0.00           H  
ATOM   1447  HD1 ARG A  92      39.180  98.210  67.800  0.00  0.00           H  
ATOM   1448  HD2 ARG A  92      40.910  97.710  67.890  0.00  0.00           H  
ATOM   1449  HE  ARG A  92      40.720  97.420  70.230  0.00  0.00           H  
ATOM   1450 HH11 ARG A  92      37.470  98.170  68.990  0.00  0.00           H  
ATOM   1451 HH12 ARG A  92      37.030  98.870  70.520  0.00  0.00           H  
ATOM   1452 HH21 ARG A  92      39.890  98.080  72.260  0.00  0.00           H  
ATOM   1453 HH22 ARG A  92      38.180  98.410  72.310  0.00  0.00           H  
ATOM   1454  N   ALA A  93      41.340  91.980  68.940  0.00  0.00           N  
ATOM   1455  CA  ALA A  93      42.340  91.050  69.420  0.00  0.00           C  
ATOM   1456  C   ALA A  93      42.490  89.780  68.600  0.00  0.00           C  
ATOM   1457  O   ALA A  93      43.600  89.340  68.280  0.00  0.00           O  
ATOM   1458  CB  ALA A  93      42.010  90.650  70.880  0.00  0.00           C  
ATOM   1459  HN  ALA A  93      40.600  92.200  69.580  0.00  0.00           H  
ATOM   1460  HA  ALA A  93      43.300  91.550  69.400  0.00  0.00           H  
ATOM   1461  HB1 ALA A  93      41.070  90.070  70.920  0.00  0.00           H  
ATOM   1462  HB2 ALA A  93      41.880  91.550  71.510  0.00  0.00           H  
ATOM   1463  HB3 ALA A  93      42.830  90.040  71.310  0.00  0.00           H  
ATOM   1464  N   ASP A  94      41.360  89.150  68.210  0.00  0.00           N  
ATOM   1465  CA  ASP A  94      41.320  87.970  67.370  0.00  0.00           C  
ATOM   1466  C   ASP A  94      41.860  88.260  65.970  0.00  0.00           C  
ATOM   1467  O   ASP A  94      42.690  87.520  65.440  0.00  0.00           O  
ATOM   1468  CB  ASP A  94      39.880  87.380  67.360  0.00  0.00           C  
ATOM   1469  CG  ASP A  94      39.440  86.900  68.750  0.00  0.00           C  
ATOM   1470  OD1 ASP A  94      40.290  86.780  69.660  0.00  0.00           O  
ATOM   1471  OD2 ASP A  94      38.220  86.620  68.910  0.00  0.00           O1-
ATOM   1472  HN  ASP A  94      40.470  89.470  68.550  0.00  0.00           H  
ATOM   1473  HA  ASP A  94      42.000  87.240  67.790  0.00  0.00           H  
ATOM   1474  HB1 ASP A  94      39.830  86.510  66.680  0.00  0.00           H  
ATOM   1475  HB2 ASP A  94      39.160  88.150  67.020  0.00  0.00           H  
ATOM   1476  N   LEU A  95      41.490  89.410  65.350  0.00  0.00           N  
ATOM   1477  CA  LEU A  95      42.070  89.860  64.090  0.00  0.00           C  
ATOM   1478  C   LEU A  95      43.580  90.120  64.170  0.00  0.00           C  
ATOM   1479  O   LEU A  95      44.340  89.670  63.320  0.00  0.00           O  
ATOM   1480  CB  LEU A  95      41.350  91.140  63.600  0.00  0.00           C  
ATOM   1481  CG  LEU A  95      41.850  91.730  62.260  0.00  0.00           C  
ATOM   1482  CD1 LEU A  95      41.760  90.730  61.100  0.00  0.00           C  
ATOM   1483  CD2 LEU A  95      41.070  93.010  61.920  0.00  0.00           C  
ATOM   1484  HN  LEU A  95      40.820  90.020  65.780  0.00  0.00           H  
ATOM   1485  HA  LEU A  95      41.930  89.080  63.370  0.00  0.00           H  
ATOM   1486  HB1 LEU A  95      41.430  91.920  64.390  0.00  0.00           H  
ATOM   1487  HB2 LEU A  95      40.270  90.900  63.490  0.00  0.00           H  
ATOM   1488  HG  LEU A  95      42.920  92.020  62.380  0.00  0.00           H  
ATOM   1489 HD11 LEU A  95      42.420  89.860  61.270  0.00  0.00           H  
ATOM   1490 HD12 LEU A  95      42.060  91.220  60.150  0.00  0.00           H  
ATOM   1491 HD13 LEU A  95      40.720  90.360  60.980  0.00  0.00           H  
ATOM   1492 HD21 LEU A  95      40.000  92.780  61.790  0.00  0.00           H  
ATOM   1493 HD22 LEU A  95      41.180  93.760  62.730  0.00  0.00           H  
ATOM   1494 HD23 LEU A  95      41.460  93.450  60.970  0.00  0.00           H  
ATOM   1495  N   ILE A  96      44.060  90.800  65.230  0.00  0.00           N  
ATOM   1496  CA  ILE A  96      45.480  91.060  65.450  0.00  0.00           C  
ATOM   1497  C   ILE A  96      46.290  89.780  65.670  0.00  0.00           C  
ATOM   1498  O   ILE A  96      47.420  89.680  65.220  0.00  0.00           O  
ATOM   1499  CB  ILE A  96      45.700  92.110  66.540  0.00  0.00           C  
ATOM   1500  CG1 ILE A  96      45.100  93.460  66.070  0.00  0.00           C  
ATOM   1501  CG2 ILE A  96      47.210  92.280  66.850  0.00  0.00           C  
ATOM   1502  CD  ILE A  96      44.900  94.470  67.200  0.00  0.00           C  
ATOM   1503  HN  ILE A  96      43.420  91.180  65.900  0.00  0.00           H  
ATOM   1504  HA  ILE A  96      45.870  91.480  64.540  0.00  0.00           H  
ATOM   1505  HB  ILE A  96      45.170  91.790  67.460  0.00  0.00           H  
ATOM   1506 HG11 ILE A  96      44.110  93.290  65.590  0.00  0.00           H  
ATOM   1507 HG12 ILE A  96      45.770  93.890  65.290  0.00  0.00           H  
ATOM   1508 HG21 ILE A  96      47.640  91.370  67.310  0.00  0.00           H  
ATOM   1509 HG22 ILE A  96      47.380  93.130  67.540  0.00  0.00           H  
ATOM   1510 HG23 ILE A  96      47.760  92.500  65.910  0.00  0.00           H  
ATOM   1511  HD1 ILE A  96      44.290  94.020  68.010  0.00  0.00           H  
ATOM   1512  HD2 ILE A  96      44.370  95.360  66.820  0.00  0.00           H  
ATOM   1513  HD3 ILE A  96      45.870  94.800  67.620  0.00  0.00           H  
ATOM   1514  N   ALA A  97      45.710  88.750  66.320  0.00  0.00           N  
ATOM   1515  CA  ALA A  97      46.320  87.440  66.420  0.00  0.00           C  
ATOM   1516  C   ALA A  97      46.580  86.770  65.070  0.00  0.00           C  
ATOM   1517  O   ALA A  97      47.660  86.240  64.820  0.00  0.00           O  
ATOM   1518  CB  ALA A  97      45.410  86.520  67.260  0.00  0.00           C  
ATOM   1519  HN  ALA A  97      44.800  88.860  66.740  0.00  0.00           H  
ATOM   1520  HA  ALA A  97      47.270  87.550  66.910  0.00  0.00           H  
ATOM   1521  HB1 ALA A  97      45.910  85.550  67.470  0.00  0.00           H  
ATOM   1522  HB2 ALA A  97      44.440  86.320  66.750  0.00  0.00           H  
ATOM   1523  HB3 ALA A  97      45.190  87.020  68.220  0.00  0.00           H  
ATOM   1524  N   TYR A  98      45.610  86.840  64.130  0.00  0.00           N  
ATOM   1525  CA  TYR A  98      45.830  86.420  62.760  0.00  0.00           C  
ATOM   1526  C   TYR A  98      46.860  87.270  62.030  0.00  0.00           C  
ATOM   1527  O   TYR A  98      47.730  86.750  61.350  0.00  0.00           O  
ATOM   1528  CB  TYR A  98      44.510  86.340  61.950  0.00  0.00           C  
ATOM   1529  CG  TYR A  98      44.710  85.580  60.660  0.00  0.00           C  
ATOM   1530  CD1 TYR A  98      44.920  84.190  60.710  0.00  0.00           C  
ATOM   1531  CD2 TYR A  98      44.740  86.230  59.420  0.00  0.00           C  
ATOM   1532  CE1 TYR A  98      45.180  83.470  59.540  0.00  0.00           C  
ATOM   1533  CE2 TYR A  98      45.000  85.500  58.240  0.00  0.00           C  
ATOM   1534  CZ  TYR A  98      45.230  84.120  58.310  0.00  0.00           C  
ATOM   1535  OH  TYR A  98      45.510  83.370  57.140  0.00  0.00           O  
ATOM   1536  HN  TYR A  98      44.720  87.240  64.350  0.00  0.00           H  
ATOM   1537  HA  TYR A  98      46.250  85.420  62.810  0.00  0.00           H  
ATOM   1538  HB1 TYR A  98      44.110  87.360  61.730  0.00  0.00           H  
ATOM   1539  HB2 TYR A  98      43.760  85.780  62.540  0.00  0.00           H  
ATOM   1540  HD1 TYR A  98      44.880  83.680  61.650  0.00  0.00           H  
ATOM   1541  HD2 TYR A  98      44.600  87.300  59.360  0.00  0.00           H  
ATOM   1542  HE1 TYR A  98      45.350  82.400  59.580  0.00  0.00           H  
ATOM   1543  HE2 TYR A  98      45.030  86.020  57.290  0.00  0.00           H  
ATOM   1544  HH  TYR A  98      45.750  84.010  56.430  0.00  0.00           H  
ATOM   1545  N   LEU A  99      46.850  88.610  62.200  0.00  0.00           N  
ATOM   1546  CA  LEU A  99      47.880  89.490  61.640  0.00  0.00           C  
ATOM   1547  C   LEU A  99      49.290  89.160  62.130  0.00  0.00           C  
ATOM   1548  O   LEU A  99      50.240  89.160  61.350  0.00  0.00           O  
ATOM   1549  CB  LEU A  99      47.600  90.980  61.940  0.00  0.00           C  
ATOM   1550  CG  LEU A  99      46.330  91.560  61.290  0.00  0.00           C  
ATOM   1551  CD1 LEU A  99      46.060  92.990  61.790  0.00  0.00           C  
ATOM   1552  CD2 LEU A  99      46.420  91.560  59.760  0.00  0.00           C  
ATOM   1553  HN  LEU A  99      46.110  89.040  62.720  0.00  0.00           H  
ATOM   1554  HA  LEU A  99      47.900  89.320  60.570  0.00  0.00           H  
ATOM   1555  HB1 LEU A  99      48.460  91.600  61.580  0.00  0.00           H  
ATOM   1556  HB2 LEU A  99      47.530  91.120  63.040  0.00  0.00           H  
ATOM   1557  HG  LEU A  99      45.460  90.920  61.580  0.00  0.00           H  
ATOM   1558 HD11 LEU A  99      45.960  92.990  62.900  0.00  0.00           H  
ATOM   1559 HD12 LEU A  99      45.120  93.380  61.350  0.00  0.00           H  
ATOM   1560 HD13 LEU A  99      46.900  93.660  61.510  0.00  0.00           H  
ATOM   1561 HD21 LEU A  99      47.310  92.120  59.420  0.00  0.00           H  
ATOM   1562 HD22 LEU A  99      46.500  90.520  59.360  0.00  0.00           H  
ATOM   1563 HD23 LEU A  99      45.510  92.010  59.330  0.00  0.00           H  
ATOM   1564  N   LYS A 100      49.450  88.870  63.430  0.00  0.00           N  
ATOM   1565  CA  LYS A 100      50.710  88.440  64.010  0.00  0.00           C  
ATOM   1566  C   LYS A 100      51.230  87.120  63.440  0.00  0.00           C  
ATOM   1567  O   LYS A 100      52.400  86.990  63.110  0.00  0.00           O  
ATOM   1568  CB  LYS A 100      50.560  88.360  65.550  0.00  0.00           C  
ATOM   1569  CG  LYS A 100      51.870  88.120  66.320  0.00  0.00           C  
ATOM   1570  CD  LYS A 100      51.640  88.220  67.840  0.00  0.00           C  
ATOM   1571  CE  LYS A 100      52.860  87.820  68.690  0.00  0.00           C  
ATOM   1572  NZ  LYS A 100      52.540  87.940  70.130  0.00  0.00           N1+
ATOM   1573  HN  LYS A 100      48.670  88.930  64.060  0.00  0.00           H  
ATOM   1574  HA  LYS A 100      51.460  89.180  63.780  0.00  0.00           H  
ATOM   1575  HB1 LYS A 100      49.820  87.570  65.810  0.00  0.00           H  
ATOM   1576  HB2 LYS A 100      50.140  89.330  65.890  0.00  0.00           H  
ATOM   1577  HG1 LYS A 100      52.630  88.860  66.010  0.00  0.00           H  
ATOM   1578  HG2 LYS A 100      52.260  87.100  66.080  0.00  0.00           H  
ATOM   1579  HD1 LYS A 100      50.790  87.560  68.100  0.00  0.00           H  
ATOM   1580  HD2 LYS A 100      51.350  89.270  68.090  0.00  0.00           H  
ATOM   1581  HE1 LYS A 100      53.730  88.480  68.470  0.00  0.00           H  
ATOM   1582  HE2 LYS A 100      53.140  86.770  68.490  0.00  0.00           H  
ATOM   1583  HZ1 LYS A 100      52.380  88.950  70.380  0.00  0.00           H  
ATOM   1584  HZ2 LYS A 100      53.340  87.570  70.710  0.00  0.00           H  
ATOM   1585  HZ3 LYS A 100      51.670  87.390  70.340  0.00  0.00           H  
ATOM   1586  N   LYS A 101      50.350  86.120  63.270  0.00  0.00           N  
ATOM   1587  CA  LYS A 101      50.730  84.880  62.600  0.00  0.00           C  
ATOM   1588  C   LYS A 101      50.950  85.010  61.090  0.00  0.00           C  
ATOM   1589  O   LYS A 101      51.960  84.550  60.570  0.00  0.00           O  
ATOM   1590  CB  LYS A 101      49.670  83.780  62.880  0.00  0.00           C  
ATOM   1591  CG  LYS A 101      50.070  82.430  62.270  0.00  0.00           C  
ATOM   1592  CD  LYS A 101      49.150  81.260  62.660  0.00  0.00           C  
ATOM   1593  CE  LYS A 101      49.530  80.010  61.860  0.00  0.00           C  
ATOM   1594  NZ  LYS A 101      48.810  78.810  62.300  0.00  0.00           N1+
ATOM   1595  HN  LYS A 101      49.400  86.200  63.590  0.00  0.00           H  
ATOM   1596  HA  LYS A 101      51.660  84.540  63.020  0.00  0.00           H  
ATOM   1597  HB1 LYS A 101      48.680  84.100  62.480  0.00  0.00           H  
ATOM   1598  HB2 LYS A 101      49.570  83.670  63.980  0.00  0.00           H  
ATOM   1599  HG1 LYS A 101      51.110  82.180  62.600  0.00  0.00           H  
ATOM   1600  HG2 LYS A 101      50.080  82.510  61.160  0.00  0.00           H  
ATOM   1601  HD1 LYS A 101      48.100  81.540  62.430  0.00  0.00           H  
ATOM   1602  HD2 LYS A 101      49.250  81.070  63.750  0.00  0.00           H  
ATOM   1603  HE1 LYS A 101      50.620  79.810  61.970  0.00  0.00           H  
ATOM   1604  HE2 LYS A 101      49.310  80.170  60.780  0.00  0.00           H  
ATOM   1605  HZ1 LYS A 101      49.080  78.040  61.620  0.00  0.00           H  
ATOM   1606  HZ2 LYS A 101      47.780  78.920  62.300  0.00  0.00           H  
ATOM   1607  HZ3 LYS A 101      49.150  78.530  63.260  0.00  0.00           H  
ATOM   1608  N   ALA A 102      50.020  85.650  60.360  0.00  0.00           N  
ATOM   1609  CA  ALA A 102      49.910  85.550  58.910  0.00  0.00           C  
ATOM   1610  C   ALA A 102      50.380  86.800  58.170  0.00  0.00           C  
ATOM   1611  O   ALA A 102      50.110  86.990  56.990  0.00  0.00           O  
ATOM   1612  CB  ALA A 102      48.450  85.240  58.540  0.00  0.00           C  
ATOM   1613  HN  ALA A 102      49.230  86.070  60.810  0.00  0.00           H  
ATOM   1614  HA  ALA A 102      50.530  84.740  58.560  0.00  0.00           H  
ATOM   1615  HB1 ALA A 102      48.120  84.310  59.050  0.00  0.00           H  
ATOM   1616  HB2 ALA A 102      48.350  85.080  57.440  0.00  0.00           H  
ATOM   1617  HB3 ALA A 102      47.780  86.070  58.840  0.00  0.00           H  
ATOM   1618  N   THR A 103      51.150  87.670  58.860  0.00  0.00           N  
ATOM   1619  CA  THR A 103      52.080  88.570  58.180  0.00  0.00           C  
ATOM   1620  C   THR A 103      53.480  88.020  58.330  0.00  0.00           C  
ATOM   1621  O   THR A 103      54.470  88.700  58.030  0.00  0.00           O  
ATOM   1622  CB  THR A 103      52.040  90.040  58.620  0.00  0.00           C  
ATOM   1623  CG2 THR A 103      50.660  90.640  58.330  0.00  0.00           C  
ATOM   1624  OG1 THR A 103      52.310  90.230  60.000  0.00  0.00           O  
ATOM   1625  HN  THR A 103      51.200  87.600  59.850  0.00  0.00           H  
ATOM   1626  HA  THR A 103      51.880  88.560  57.110  0.00  0.00           H  
ATOM   1627  HB  THR A 103      52.790  90.620  58.040  0.00  0.00           H  
ATOM   1628  HG1 THR A 103      51.580  89.800  60.480  0.00  0.00           H  
ATOM   1629 HG21 THR A 103      50.630  91.710  58.620  0.00  0.00           H  
ATOM   1630 HG22 THR A 103      49.870  90.090  58.900  0.00  0.00           H  
ATOM   1631 HG23 THR A 103      50.430  90.560  57.250  0.00  0.00           H  
ATOM   1632  N   ASN A 104      53.570  86.760  58.780  0.00  0.00           N  
ATOM   1633  CA  ASN A 104      54.790  86.030  59.080  0.00  0.00           C  
ATOM   1634  C   ASN A 104      54.590  84.550  58.710  0.00  0.00           C  
ATOM   1635  O   ASN A 104      55.340  83.680  59.160  0.00  0.00           O  
ATOM   1636  CB  ASN A 104      55.060  86.260  60.590  0.00  0.00           C  
ATOM   1637  CG  ASN A 104      56.510  86.020  61.020  0.00  0.00           C  
ATOM   1638  ND2 ASN A 104      56.820  84.770  61.430  0.00  0.00           N  
ATOM   1639  OD1 ASN A 104      57.350  86.920  61.030  0.00  0.00           O  
ATOM   1640  HN  ASN A 104      52.740  86.260  58.980  0.00  0.00           H  
ATOM   1641  HA  ASN A 104      55.590  86.420  58.450  0.00  0.00           H  
ATOM   1642  HB1 ASN A 104      54.370  85.650  61.210  0.00  0.00           H  
ATOM   1643  HB2 ASN A 104      54.860  87.320  60.830  0.00  0.00           H  
ATOM   1644 HD21 ASN A 104      56.190  84.020  61.220  0.00  0.00           H  
ATOM   1645 HD22 ASN A 104      57.740  84.590  61.780  0.00  0.00           H  
ATOM   1646  N   GLU A 105      53.570  84.240  57.870  0.00  0.00           N  
ATOM   1647  CA  GLU A 105      53.380  82.970  57.190  0.00  0.00           C  
ATOM   1648  C   GLU A 105      53.080  83.280  55.710  0.00  0.00           C  
ATOM   1649  CB  GLU A 105      52.170  82.100  57.650  0.00  0.00           C  
ATOM   1650  CG  GLU A 105      52.350  81.170  58.870  0.00  0.00           C  
ATOM   1651  CD  GLU A 105      51.370  80.000  58.860  0.00  0.00           C  
ATOM   1652  OE1 GLU A 105      50.460  79.940  57.980  0.00  0.00           O  
ATOM   1653  OE2 GLU A 105      51.510  79.080  59.710  0.00  0.00           O1-
ATOM   1654  OT1 GLU A 105      52.200  84.150  55.430  0.00  0.00           O  
ATOM   1655  OT2 GLU A 105      53.650  82.600  54.820  0.00  0.00           O  
ATOM   1656  HN  GLU A 105      53.030  84.960  57.460  0.00  0.00           H  
ATOM   1657  HA  GLU A 105      54.300  82.400  57.210  0.00  0.00           H  
ATOM   1658  HB1 GLU A 105      51.960  81.410  56.790  0.00  0.00           H  
ATOM   1659  HB2 GLU A 105      51.280  82.750  57.780  0.00  0.00           H  
ATOM   1660  HG1 GLU A 105      52.240  81.740  59.820  0.00  0.00           H  
ATOM   1661  HG2 GLU A 105      53.370  80.730  58.850  0.00  0.00           H  
ATOM   1671  CAA HEC A 106      49.360 100.510  57.450  0.00  0.00           C  
ATOM   1672  CAB HEC A 106      40.490  96.340  58.590  0.00  0.00           C  
ATOM   1673  CAC HEC A 106      39.880 101.350  52.470  0.00  0.00           C  
ATOM   1674  CAD HEC A 106      47.270 103.680  53.570  0.00  0.00           C  
ATOM   1675  NA  HEC A 106      45.790  99.480  56.680  0.00  0.00           N  
ATOM   1676  CBA HEC A 106      50.260 100.030  56.290  0.00  0.00           C  
ATOM   1677  CBB HEC A 106      39.580  97.270  59.400  0.00  0.00           C  
ATOM   1678  CBC HEC A 106      38.920 102.390  53.040  0.00  0.00           C  
ATOM   1679  CBD HEC A 106      47.160 104.700  54.720  0.00  0.00           C  
ATOM   1680  NB  HEC A 106      43.300  98.290  57.000  0.00  0.00           N  
ATOM   1681  CGA HEC A 106      51.700 100.520  56.350  0.00  0.00           C  
ATOM   1682  CGD HEC A 106      47.840 106.060  54.520  0.00  0.00           C  
ATOM   1683  ND  HEC A 106      44.820 100.960  54.540  0.00  0.00           N  
ATOM   1684  CHA HEC A 106      47.020 101.230  55.520  0.00  0.00           C  
ATOM   1685  CHB HEC A 106      45.240  97.840  58.380  0.00  0.00           C  
ATOM   1686  CHC HEC A 106      40.980  98.350  56.280  0.00  0.00           C  
ATOM   1687  CHD HEC A 106      42.880 101.420  53.160  0.00  0.00           C  
ATOM   1688  CMA HEC A 106      48.200  98.260  59.320  0.00  0.00           C  
ATOM   1689  CMB HEC A 106      43.270  95.830  59.870  0.00  0.00           C  
ATOM   1690  CMC HEC A 106      38.570  99.370  54.550  0.00  0.00           C  
ATOM   1691  CMD HEC A 106      44.650 103.490  51.760  0.00  0.00           C  
ATOM   1692  C1A HEC A 106      46.920 100.240  56.470  0.00  0.00           C  
ATOM   1693  C1B HEC A 106      43.920  97.650  58.040  0.00  0.00           C  
ATOM   1694  C1C HEC A 106      41.120  99.240  55.240  0.00  0.00           C  
ATOM   1695  C1D HEC A 106      44.190 101.610  53.500  0.00  0.00           C  
ATOM   1696  O1A HEC A 106      52.080 101.280  57.280  0.00  0.00           O  
ATOM   1697  O1D HEC A 106      47.480 106.960  55.320  0.00  0.00           O  
ATOM   1698  C2A HEC A 106      47.980  99.910  57.400  0.00  0.00           C  
ATOM   1699  C2B HEC A 106      42.980  96.800  58.760  0.00  0.00           C  
ATOM   1700  C2C HEC A 106      40.030  99.720  54.420  0.00  0.00           C  
ATOM   1701  C2D HEC A 106      45.020 102.640  52.930  0.00  0.00           C  
ATOM   1702  O2A HEC A 106      52.480 100.080  55.470  0.00  0.00           O  
ATOM   1703  O2D HEC A 106      48.700 106.260  53.630  0.00  0.00           O  
ATOM   1704  C3A HEC A 106      47.480  98.940  58.200  0.00  0.00           C  
ATOM   1705  C3B HEC A 106      41.780  96.980  58.180  0.00  0.00           C  
ATOM   1706  C3C HEC A 106      40.580 100.560  53.520  0.00  0.00           C  
ATOM   1707  C3D HEC A 106      46.170 102.660  53.650  0.00  0.00           C  
ATOM   1708  C4A HEC A 106      46.120  98.700  57.760  0.00  0.00           C  
ATOM   1709  C4B HEC A 106      41.980  97.900  57.090  0.00  0.00           C  
ATOM   1710  C4C HEC A 106      41.990 100.590  53.800  0.00  0.00           C  
ATOM   1711  C4D HEC A 106      46.040 101.590  54.620  0.00  0.00           C  
ATOM   1712  NC  HEC A 106      42.320  99.790  54.860  0.00  0.00           N  
ATOM   1713  FE  HEC A 106      44.110  99.490  55.650  0.00  0.00           F  
ATOM   1714  HA  HEC A 106      47.950 101.780  55.460  0.00  0.00           H  
ATOM   1715 HAA1 HEC A 106      49.830 100.240  58.420  0.00  0.00           H  
ATOM   1716 HAA2 HEC A 106      49.270 101.620  57.430  0.00  0.00           H  
ATOM   1717  HAB HEC A 106      39.970  95.940  57.700  0.00  0.00           H  
ATOM   1718  HAC HEC A 106      39.370 100.680  51.730  0.00  0.00           H  
ATOM   1719 HAD1 HEC A 106      48.260 103.170  53.590  0.00  0.00           H  
ATOM   1720 HAD2 HEC A 106      47.200 104.200  52.600  0.00  0.00           H  
ATOM   1721  HB  HEC A 106      45.620  97.270  59.220  0.00  0.00           H  
ATOM   1722 HBA1 HEC A 106      49.830 100.340  55.320  0.00  0.00           H  
ATOM   1723 HBA2 HEC A 106      50.300  98.920  56.310  0.00  0.00           H  
ATOM   1724 HBB1 HEC A 106      39.350  98.200  58.830  0.00  0.00           H  
ATOM   1725 HBB2 HEC A 106      40.070  97.540  60.360  0.00  0.00           H  
ATOM   1726 HBB3 HEC A 106      38.620  96.760  59.640  0.00  0.00           H  
ATOM   1727 HBC1 HEC A 106      37.970 101.910  53.380  0.00  0.00           H  
ATOM   1728 HBC2 HEC A 106      38.670 103.140  52.260  0.00  0.00           H  
ATOM   1729 HBC3 HEC A 106      39.370 102.920  53.890  0.00  0.00           H  
ATOM   1730 HBD1 HEC A 106      47.540 104.270  55.660  0.00  0.00           H  
ATOM   1731 HBD2 HEC A 106      46.080 104.920  54.860  0.00  0.00           H  
ATOM   1732  HD  HEC A 106      42.510 101.940  52.270  0.00  0.00           H  
ATOM   1733 HMA1 HEC A 106      48.140  98.870  60.250  0.00  0.00           H  
ATOM   1734 HMA2 HEC A 106      49.270  98.120  59.060  0.00  0.00           H  
ATOM   1735 HMA3 HEC A 106      47.770  97.260  59.520  0.00  0.00           H  
ATOM   1736 HMB1 HEC A 106      43.370  94.810  59.460  0.00  0.00           H  
ATOM   1737 HMB2 HEC A 106      42.450  95.840  60.620  0.00  0.00           H  
ATOM   1738 HMB3 HEC A 106      44.220  96.100  60.380  0.00  0.00           H  
ATOM   1739 HMC1 HEC A 106      38.440  98.350  54.960  0.00  0.00           H  
ATOM   1740 HMC2 HEC A 106      38.080 100.100  55.240  0.00  0.00           H  
ATOM   1741 HMC3 HEC A 106      38.070  99.420  53.560  0.00  0.00           H  
ATOM   1742 HMD1 HEC A 106      43.940 104.280  52.070  0.00  0.00           H  
ATOM   1743 HMD2 HEC A 106      45.550 103.980  51.320  0.00  0.00           H  
ATOM   1744 HMD3 HEC A 106      44.180 102.870  50.970  0.00  0.00           H  
ATOM   1745  HC  HEC A 106      39.980  97.980  56.450  0.00  0.00           H  
ATOM   1662  N   GLY B 105      89.410  36.820  89.800  0.00  0.00           N  
ATOM   1663  CA  GLY B 105      90.490  37.840  89.680  0.00  0.00           C  
ATOM   1664  C   GLY B 105      91.530  37.450  88.670  0.00  0.00           C  
ATOM   1665  O   GLY B 105      91.300  36.570  87.850  0.00  0.00           O  
ATOM   1666  HA1 GLY B 105      90.970  37.920  90.650  0.00  0.00           H  
ATOM   1667  HA2 GLY B 105      90.030  38.760  89.340  0.00  0.00           H  
ATOM   1668  H1  GLY B 105      88.740  37.050  90.570  0.00  0.00           H  
ATOM   1669  H2  GLY B 105      89.800  35.860  90.000  0.00  0.00           H  
ATOM   1670  H3  GLY B 105      88.880  36.760  88.890  0.00  0.00           H  
ATOM   1746  N   ILE B 106      92.720  38.080  88.700  0.00  0.00           N  
ATOM   1747  CA  ILE B 106      93.850  37.630  87.900  0.00  0.00           C  
ATOM   1748  C   ILE B 106      95.040  37.370  88.810  0.00  0.00           C  
ATOM   1749  O   ILE B 106      95.610  38.300  89.390  0.00  0.00           O  
ATOM   1750  CB  ILE B 106      94.230  38.600  86.780  0.00  0.00           C  
ATOM   1751  CG1 ILE B 106      92.970  38.970  85.960  0.00  0.00           C  
ATOM   1752  CG2 ILE B 106      95.340  37.960  85.910  0.00  0.00           C  
ATOM   1753  CD  ILE B 106      93.250  39.740  84.660  0.00  0.00           C  
ATOM   1754  HN  ILE B 106      92.860  38.890  89.280  0.00  0.00           H  
ATOM   1755  HA  ILE B 106      93.610  36.680  87.440  0.00  0.00           H  
ATOM   1756  HB  ILE B 106      94.630  39.540  87.220  0.00  0.00           H  
ATOM   1757 HG11 ILE B 106      92.300  39.590  86.590  0.00  0.00           H  
ATOM   1758 HG12 ILE B 106      92.420  38.030  85.720  0.00  0.00           H  
ATOM   1759 HG21 ILE B 106      96.240  37.730  86.510  0.00  0.00           H  
ATOM   1760 HG22 ILE B 106      95.650  38.640  85.100  0.00  0.00           H  
ATOM   1761 HG23 ILE B 106      94.970  37.010  85.460  0.00  0.00           H  
ATOM   1762  HD1 ILE B 106      93.880  40.630  84.880  0.00  0.00           H  
ATOM   1763  HD2 ILE B 106      92.310  40.100  84.210  0.00  0.00           H  
ATOM   1764  HD3 ILE B 106      93.770  39.110  83.920  0.00  0.00           H  
ATOM   1765  N   THR B 107      95.440  36.100  88.960  0.00  0.00           N  
ATOM   1766  CA  THR B 107      96.660  35.620  89.640  0.00  0.00           C  
ATOM   1767  C   THR B 107      97.970  36.260  89.200  0.00  0.00           C  
ATOM   1768  O   THR B 107      98.050  37.010  88.230  0.00  0.00           O  
ATOM   1769  CB  THR B 107      96.810  34.110  89.600  0.00  0.00           C  
ATOM   1770  CG2 THR B 107      95.680  33.460  90.420  0.00  0.00           C  
ATOM   1771  OG1 THR B 107      96.710  33.610  88.270  0.00  0.00           O  
ATOM   1772  HN  THR B 107      94.910  35.370  88.520  0.00  0.00           H  
ATOM   1773  HA  THR B 107      96.540  35.890  90.680  0.00  0.00           H  
ATOM   1774  HB  THR B 107      97.780  33.770  90.030  0.00  0.00           H  
ATOM   1775  HG1 THR B 107      95.760  33.600  88.080  0.00  0.00           H  
ATOM   1776 HG21 THR B 107      94.680  33.780  90.070  0.00  0.00           H  
ATOM   1777 HG22 THR B 107      95.780  33.740  91.490  0.00  0.00           H  
ATOM   1778 HG23 THR B 107      95.730  32.350  90.350  0.00  0.00           H  
ATOM   1779  N   SER B 108      99.080  35.990  89.920  0.00  0.00           N  
ATOM   1780  CA  SER B 108     100.430  36.430  89.530  0.00  0.00           C  
ATOM   1781  C   SER B 108     100.940  35.740  88.270  0.00  0.00           C  
ATOM   1782  O   SER B 108     101.550  36.360  87.400  0.00  0.00           O  
ATOM   1783  CB  SER B 108     101.470  36.280  90.670  0.00  0.00           C  
ATOM   1784  OG  SER B 108     101.820  34.930  90.950  0.00  0.00           O  
ATOM   1785  HN  SER B 108      99.040  35.420  90.750  0.00  0.00           H  
ATOM   1786  HA  SER B 108     100.370  37.480  89.290  0.00  0.00           H  
ATOM   1787  HB1 SER B 108     101.080  36.770  91.590  0.00  0.00           H  
ATOM   1788  HB2 SER B 108     102.400  36.820  90.380  0.00  0.00           H  
ATOM   1789  HG1 SER B 108     101.040  34.480  91.350  0.00  0.00           H  
ATOM   1790  N   TYR B 109     100.640  34.420  88.160  0.00  0.00           N  
ATOM   1791  CA  TYR B 109     101.020  33.480  87.130  0.00  0.00           C  
ATOM   1792  C   TYR B 109     100.680  33.960  85.720  0.00  0.00           C  
ATOM   1793  O   TYR B 109     101.530  34.000  84.840  0.00  0.00           O  
ATOM   1794  CB  TYR B 109     100.250  32.160  87.480  0.00  0.00           C  
ATOM   1795  CG  TYR B 109     100.320  31.040  86.460  0.00  0.00           C  
ATOM   1796  CD1 TYR B 109     101.540  30.600  85.930  0.00  0.00           C  
ATOM   1797  CD2 TYR B 109      99.140  30.400  86.070  0.00  0.00           C  
ATOM   1798  CE1 TYR B 109     101.580  29.550  85.000  0.00  0.00           C  
ATOM   1799  CE2 TYR B 109      99.170  29.340  85.160  0.00  0.00           C  
ATOM   1800  CZ  TYR B 109     100.390  28.920  84.620  0.00  0.00           C  
ATOM   1801  OH  TYR B 109     100.430  27.850  83.700  0.00  0.00           O  
ATOM   1802  HN  TYR B 109     100.200  34.000  88.950  0.00  0.00           H  
ATOM   1803  HA  TYR B 109     102.080  33.320  87.170  0.00  0.00           H  
ATOM   1804  HB1 TYR B 109      99.170  32.410  87.640  0.00  0.00           H  
ATOM   1805  HB2 TYR B 109     100.650  31.760  88.430  0.00  0.00           H  
ATOM   1806  HD1 TYR B 109     102.470  31.080  86.230  0.00  0.00           H  
ATOM   1807  HD2 TYR B 109      98.190  30.720  86.480  0.00  0.00           H  
ATOM   1808  HE1 TYR B 109     102.520  29.220  84.580  0.00  0.00           H  
ATOM   1809  HE2 TYR B 109      98.250  28.850  84.870  0.00  0.00           H  
ATOM   1810  HH  TYR B 109      99.500  27.600  83.490  0.00  0.00           H  
ATOM   1811  N   VAL B 110      99.430  34.410  85.510  0.00  0.00           N  
ATOM   1812  CA  VAL B 110      98.910  34.880  84.230  0.00  0.00           C  
ATOM   1813  C   VAL B 110      99.730  36.030  83.660  0.00  0.00           C  
ATOM   1814  O   VAL B 110     100.070  36.080  82.480  0.00  0.00           O  
ATOM   1815  CB  VAL B 110      97.450  35.310  84.410  0.00  0.00           C  
ATOM   1816  CG1 VAL B 110      96.880  35.970  83.140  0.00  0.00           C  
ATOM   1817  CG2 VAL B 110      96.600  34.080  84.790  0.00  0.00           C  
ATOM   1818  HN  VAL B 110      98.770  34.360  86.260  0.00  0.00           H  
ATOM   1819  HA  VAL B 110      98.960  34.070  83.520  0.00  0.00           H  
ATOM   1820  HB  VAL B 110      97.390  36.050  85.250  0.00  0.00           H  
ATOM   1821 HG11 VAL B 110      95.790  36.130  83.250  0.00  0.00           H  
ATOM   1822 HG12 VAL B 110      97.350  36.950  82.930  0.00  0.00           H  
ATOM   1823 HG13 VAL B 110      97.040  35.310  82.260  0.00  0.00           H  
ATOM   1824 HG21 VAL B 110      96.640  33.330  83.970  0.00  0.00           H  
ATOM   1825 HG22 VAL B 110      95.550  34.380  84.940  0.00  0.00           H  
ATOM   1826 HG23 VAL B 110      96.970  33.600  85.720  0.00  0.00           H  
ATOM   1827  N   ARG B 111     100.110  36.990  84.520  0.00  0.00           N  
ATOM   1828  CA  ARG B 111     100.890  38.160  84.150  0.00  0.00           C  
ATOM   1829  C   ARG B 111     102.300  37.820  83.680  0.00  0.00           C  
ATOM   1830  O   ARG B 111     102.790  38.380  82.690  0.00  0.00           O  
ATOM   1831  CB  ARG B 111     100.930  39.180  85.310  0.00  0.00           C  
ATOM   1832  CG  ARG B 111      99.620  39.210  86.130  0.00  0.00           C  
ATOM   1833  CD  ARG B 111      99.620  40.240  87.270  0.00  0.00           C  
ATOM   1834  NE  ARG B 111      98.590  39.780  88.240  0.00  0.00           N  
ATOM   1835  CZ  ARG B 111      98.380  40.370  89.420  0.00  0.00           C  
ATOM   1836  NH1 ARG B 111      98.790  41.610  89.680  0.00  0.00           N1+
ATOM   1837  NH2 ARG B 111      97.740  39.710  90.370  0.00  0.00           N  
ATOM   1838  HN  ARG B 111      99.910  36.870  85.490  0.00  0.00           H  
ATOM   1839  HA  ARG B 111     100.380  38.620  83.310  0.00  0.00           H  
ATOM   1840  HB1 ARG B 111     101.150  40.190  84.910  0.00  0.00           H  
ATOM   1841  HB2 ARG B 111     101.750  38.910  86.010  0.00  0.00           H  
ATOM   1842  HG1 ARG B 111      99.500  38.200  86.590  0.00  0.00           H  
ATOM   1843  HG2 ARG B 111      98.750  39.400  85.470  0.00  0.00           H  
ATOM   1844  HD1 ARG B 111      99.390  41.260  86.890  0.00  0.00           H  
ATOM   1845  HD2 ARG B 111     100.610  40.240  87.770  0.00  0.00           H  
ATOM   1846  HE  ARG B 111      98.290  38.820  88.200  0.00  0.00           H  
ATOM   1847 HH11 ARG B 111      99.410  42.070  89.040  0.00  0.00           H  
ATOM   1848 HH12 ARG B 111      98.640  41.980  90.600  0.00  0.00           H  
ATOM   1849 HH21 ARG B 111      97.270  38.860  90.130  0.00  0.00           H  
ATOM   1850 HH22 ARG B 111      97.520  40.140  91.250  0.00  0.00           H  
ATOM   1851  N   THR B 112     102.990  36.880  84.360  0.00  0.00           N  
ATOM   1852  CA  THR B 112     104.290  36.360  83.940  0.00  0.00           C  
ATOM   1853  C   THR B 112     104.210  35.610  82.620  0.00  0.00           C  
ATOM   1854  O   THR B 112     105.000  35.850  81.710  0.00  0.00           O  
ATOM   1855  CB  THR B 112     104.950  35.440  84.970  0.00  0.00           C  
ATOM   1856  CG2 THR B 112     106.340  34.970  84.500  0.00  0.00           C  
ATOM   1857  OG1 THR B 112     105.180  36.140  86.180  0.00  0.00           O  
ATOM   1858  HN  THR B 112     102.590  36.460  85.180  0.00  0.00           H  
ATOM   1859  HA  THR B 112     104.940  37.200  83.770  0.00  0.00           H  
ATOM   1860  HB  THR B 112     104.300  34.560  85.170  0.00  0.00           H  
ATOM   1861  HG1 THR B 112     105.570  35.460  86.760  0.00  0.00           H  
ATOM   1862 HG21 THR B 112     106.280  34.330  83.600  0.00  0.00           H  
ATOM   1863 HG22 THR B 112     106.840  34.380  85.290  0.00  0.00           H  
ATOM   1864 HG23 THR B 112     106.990  35.840  84.260  0.00  0.00           H  
ATOM   1865  N   VAL B 113     103.200  34.720  82.440  0.00  0.00           N  
ATOM   1866  CA  VAL B 113     103.010  33.990  81.190  0.00  0.00           C  
ATOM   1867  C   VAL B 113     102.730  34.920  80.000  0.00  0.00           C  
ATOM   1868  O   VAL B 113     103.270  34.730  78.910  0.00  0.00           O  
ATOM   1869  CB  VAL B 113     101.940  32.900  81.300  0.00  0.00           C  
ATOM   1870  CG1 VAL B 113     101.780  32.150  79.970  0.00  0.00           C  
ATOM   1871  CG2 VAL B 113     102.380  31.890  82.380  0.00  0.00           C  
ATOM   1872  HN  VAL B 113     102.560  34.510  83.180  0.00  0.00           H  
ATOM   1873  HA  VAL B 113     103.940  33.500  80.960  0.00  0.00           H  
ATOM   1874  HB  VAL B 113     100.970  33.360  81.600  0.00  0.00           H  
ATOM   1875 HG11 VAL B 113     101.390  32.800  79.170  0.00  0.00           H  
ATOM   1876 HG12 VAL B 113     102.760  31.730  79.640  0.00  0.00           H  
ATOM   1877 HG13 VAL B 113     101.070  31.300  80.110  0.00  0.00           H  
ATOM   1878 HG21 VAL B 113     102.500  32.360  83.370  0.00  0.00           H  
ATOM   1879 HG22 VAL B 113     103.340  31.420  82.100  0.00  0.00           H  
ATOM   1880 HG23 VAL B 113     101.620  31.090  82.480  0.00  0.00           H  
ATOM   1881  N   LEU B 114     101.950  36.000  80.200  0.00  0.00           N  
ATOM   1882  CA  LEU B 114     101.740  37.020  79.180  0.00  0.00           C  
ATOM   1883  C   LEU B 114     102.990  37.840  78.820  0.00  0.00           C  
ATOM   1884  O   LEU B 114     103.040  38.470  77.770  0.00  0.00           O  
ATOM   1885  CB  LEU B 114     100.630  38.010  79.630  0.00  0.00           C  
ATOM   1886  CG  LEU B 114      99.200  37.420  79.650  0.00  0.00           C  
ATOM   1887  CD1 LEU B 114      98.260  38.350  80.420  0.00  0.00           C  
ATOM   1888  CD2 LEU B 114      98.660  37.180  78.240  0.00  0.00           C  
ATOM   1889  HN  LEU B 114     101.460  36.110  81.060  0.00  0.00           H  
ATOM   1890  HA  LEU B 114     101.430  36.530  78.270  0.00  0.00           H  
ATOM   1891  HB1 LEU B 114     100.610  38.890  78.940  0.00  0.00           H  
ATOM   1892  HB2 LEU B 114     100.880  38.380  80.640  0.00  0.00           H  
ATOM   1893  HG  LEU B 114      99.230  36.440  80.190  0.00  0.00           H  
ATOM   1894 HD11 LEU B 114      98.620  38.480  81.460  0.00  0.00           H  
ATOM   1895 HD12 LEU B 114      97.230  37.920  80.450  0.00  0.00           H  
ATOM   1896 HD13 LEU B 114      98.210  39.350  79.920  0.00  0.00           H  
ATOM   1897 HD21 LEU B 114      98.620  38.130  77.670  0.00  0.00           H  
ATOM   1898 HD22 LEU B 114      99.310  36.460  77.690  0.00  0.00           H  
ATOM   1899 HD23 LEU B 114      97.640  36.750  78.280  0.00  0.00           H  
ATOM   1900  N   CYS B 115     104.050  37.850  79.660  0.00  0.00           N  
ATOM   1901  CA  CYS B 115     105.320  38.440  79.280  0.00  0.00           C  
ATOM   1902  C   CYS B 115     106.040  37.660  78.190  0.00  0.00           C  
ATOM   1903  O   CYS B 115     106.530  38.230  77.220  0.00  0.00           O  
ATOM   1904  CB  CYS B 115     106.290  38.600  80.480  0.00  0.00           C  
ATOM   1905  SG  CYS B 115     105.600  39.680  81.780  0.00  0.00           S  
ATOM   1906  HN  CYS B 115     104.020  37.330  80.510  0.00  0.00           H  
ATOM   1907  HA  CYS B 115     105.130  39.430  78.870  0.00  0.00           H  
ATOM   1908  HB1 CYS B 115     107.250  39.040  80.120  0.00  0.00           H  
ATOM   1909  HB2 CYS B 115     106.530  37.600  80.900  0.00  0.00           H  
ATOM   1910  HG1 CYS B 115     104.580  38.880  82.070  0.00  0.00           H  
ATOM   1911  N   GLU B 116     106.090  36.310  78.310  0.00  0.00           N  
ATOM   1912  CA  GLU B 116     106.600  35.440  77.270  0.00  0.00           C  
ATOM   1913  C   GLU B 116     105.640  35.310  76.090  0.00  0.00           C  
ATOM   1914  O   GLU B 116     106.030  35.380  74.920  0.00  0.00           O  
ATOM   1915  CB  GLU B 116     106.860  34.010  77.810  0.00  0.00           C  
ATOM   1916  CG  GLU B 116     107.900  33.940  78.950  0.00  0.00           C  
ATOM   1917  CD  GLU B 116     108.240  32.500  79.330  0.00  0.00           C  
ATOM   1918  OE1 GLU B 116     107.780  31.550  78.650  0.00  0.00           O  
ATOM   1919  OE2 GLU B 116     109.000  32.320  80.320  0.00  0.00           O1-
ATOM   1920  HN  GLU B 116     105.730  35.860  79.130  0.00  0.00           H  
ATOM   1921  HA  GLU B 116     107.530  35.850  76.890  0.00  0.00           H  
ATOM   1922  HB1 GLU B 116     107.240  33.380  76.970  0.00  0.00           H  
ATOM   1923  HB2 GLU B 116     105.910  33.560  78.170  0.00  0.00           H  
ATOM   1924  HG1 GLU B 116     107.520  34.450  79.860  0.00  0.00           H  
ATOM   1925  HG2 GLU B 116     108.850  34.430  78.630  0.00  0.00           H  
ATOM   1926  N   GLY B 117     104.340  35.130  76.400  0.00  0.00           N  
ATOM   1927  CA  GLY B 117     103.280  34.830  75.450  0.00  0.00           C  
ATOM   1928  C   GLY B 117     103.010  33.350  75.330  0.00  0.00           C  
ATOM   1929  O   GLY B 117     103.910  32.530  75.210  0.00  0.00           O  
ATOM   1930  HN  GLY B 117     104.080  35.100  77.370  0.00  0.00           H  
ATOM   1931  HA1 GLY B 117     103.570  35.180  74.470  0.00  0.00           H  
ATOM   1932  HA2 GLY B 117     102.390  35.310  75.810  0.00  0.00           H  
ATOM   1933  N   GLY B 118     101.710  32.990  75.330  0.00  0.00           N  
ATOM   1934  CA  GLY B 118     101.200  31.690  74.910  0.00  0.00           C  
ATOM   1935  C   GLY B 118     100.470  31.870  73.610  0.00  0.00           C  
ATOM   1936  O   GLY B 118     100.970  31.540  72.530  0.00  0.00           O  
ATOM   1937  HN  GLY B 118     101.020  33.690  75.550  0.00  0.00           H  
ATOM   1938  HA1 GLY B 118     100.490  31.340  75.640  0.00  0.00           H  
ATOM   1939  HA2 GLY B 118     102.010  31.000  74.740  0.00  0.00           H  
ATOM   1940  N   VAL B 119      99.240  32.430  73.660  0.00  0.00           N  
ATOM   1941  CA  VAL B 119      98.620  33.140  72.550  0.00  0.00           C  
ATOM   1942  C   VAL B 119      99.340  34.470  72.270  0.00  0.00           C  
ATOM   1943  O   VAL B 119      99.900  35.040  73.220  0.00  0.00           O  
ATOM   1944  CB  VAL B 119      97.110  33.350  72.720  0.00  0.00           C  
ATOM   1945  CG1 VAL B 119      96.450  32.040  73.170  0.00  0.00           C  
ATOM   1946  CG2 VAL B 119      96.750  34.500  73.690  0.00  0.00           C  
ATOM   1947  HN  VAL B 119      98.760  32.500  74.540  0.00  0.00           H  
ATOM   1948  HA  VAL B 119      98.760  32.510  71.680  0.00  0.00           H  
ATOM   1949  HB  VAL B 119      96.690  33.630  71.720  0.00  0.00           H  
ATOM   1950 HG11 VAL B 119      95.350  32.140  73.150  0.00  0.00           H  
ATOM   1951 HG12 VAL B 119      96.740  31.200  72.500  0.00  0.00           H  
ATOM   1952 HG13 VAL B 119      96.750  31.770  74.200  0.00  0.00           H  
ATOM   1953 HG21 VAL B 119      97.160  34.310  74.700  0.00  0.00           H  
ATOM   1954 HG22 VAL B 119      95.650  34.580  73.770  0.00  0.00           H  
ATOM   1955 HG23 VAL B 119      97.130  35.480  73.320  0.00  0.00           H  
ATOM   1956  N   PRO B 120      99.380  35.030  71.050  0.00  0.00           N  
ATOM   1957  CA  PRO B 120      99.940  36.360  70.780  0.00  0.00           C  
ATOM   1958  C   PRO B 120      99.340  37.510  71.580  0.00  0.00           C  
ATOM   1959  O   PRO B 120      98.290  37.400  72.200  0.00  0.00           O  
ATOM   1960  CB  PRO B 120      99.760  36.530  69.260  0.00  0.00           C  
ATOM   1961  CG  PRO B 120      98.630  35.580  68.880  0.00  0.00           C  
ATOM   1962  CD  PRO B 120      98.850  34.410  69.840  0.00  0.00           C  
ATOM   1963  HA  PRO B 120     100.980  36.320  71.060  0.00  0.00           H  
ATOM   1964  HB1 PRO B 120     100.690  36.190  68.740  0.00  0.00           H  
ATOM   1965  HB2 PRO B 120      99.550  37.580  68.950  0.00  0.00           H  
ATOM   1966  HG1 PRO B 120      98.660  35.270  67.820  0.00  0.00           H  
ATOM   1967  HG2 PRO B 120      97.650  36.070  69.100  0.00  0.00           H  
ATOM   1968  HD1 PRO B 120      99.610  33.710  69.420  0.00  0.00           H  
ATOM   1969  HD2 PRO B 120      97.890  33.870  70.010  0.00  0.00           H  
ATOM   1970  N   GLN B 121     100.060  38.650  71.600  0.00  0.00           N  
ATOM   1971  CA  GLN B 121      99.770  39.770  72.480  0.00  0.00           C  
ATOM   1972  C   GLN B 121      99.210  40.950  71.710  0.00  0.00           C  
ATOM   1973  O   GLN B 121      99.330  41.060  70.490  0.00  0.00           O  
ATOM   1974  CB  GLN B 121     101.060  40.230  73.210  0.00  0.00           C  
ATOM   1975  CG  GLN B 121     101.760  39.130  74.030  0.00  0.00           C  
ATOM   1976  CD  GLN B 121     100.860  38.600  75.150  0.00  0.00           C  
ATOM   1977  NE2 GLN B 121     100.420  37.330  75.030  0.00  0.00           N  
ATOM   1978  OE1 GLN B 121     100.540  39.310  76.110  0.00  0.00           O  
ATOM   1979  HN  GLN B 121     100.860  38.740  71.010  0.00  0.00           H  
ATOM   1980  HA  GLN B 121      99.030  39.490  73.210  0.00  0.00           H  
ATOM   1981  HB1 GLN B 121     100.820  41.080  73.890  0.00  0.00           H  
ATOM   1982  HB2 GLN B 121     101.780  40.610  72.450  0.00  0.00           H  
ATOM   1983  HG1 GLN B 121     102.670  39.540  74.510  0.00  0.00           H  
ATOM   1984  HG2 GLN B 121     102.070  38.290  73.370  0.00  0.00           H  
ATOM   1985 HE21 GLN B 121      99.870  36.950  75.780  0.00  0.00           H  
ATOM   1986 HE22 GLN B 121     100.580  36.810  74.200  0.00  0.00           H  
ATOM   1987  N   ARG B 122      98.570  41.910  72.410  0.00  0.00           N  
ATOM   1988  CA  ARG B 122      98.280  43.220  71.830  0.00  0.00           C  
ATOM   1989  C   ARG B 122      99.560  43.980  71.400  0.00  0.00           C  
ATOM   1990  O   ARG B 122     100.550  43.930  72.140  0.00  0.00           O  
ATOM   1991  CB  ARG B 122      97.410  44.110  72.760  0.00  0.00           C  
ATOM   1992  CG  ARG B 122      98.130  44.830  73.920  0.00  0.00           C  
ATOM   1993  CD  ARG B 122      98.810  43.900  74.930  0.00  0.00           C  
ATOM   1994  NE  ARG B 122      99.560  44.720  75.930  0.00  0.00           N  
ATOM   1995  CZ  ARG B 122     100.830  45.080  75.770  0.00  0.00           C  
ATOM   1996  NH1 ARG B 122     101.430  45.200  74.590  0.00  0.00           N1+
ATOM   1997  NH2 ARG B 122     101.580  45.250  76.860  0.00  0.00           N  
ATOM   1998  HN  ARG B 122      98.340  41.760  73.370  0.00  0.00           H  
ATOM   1999  HA  ARG B 122      97.670  43.000  70.970  0.00  0.00           H  
ATOM   2000  HB1 ARG B 122      96.590  43.490  73.170  0.00  0.00           H  
ATOM   2001  HB2 ARG B 122      96.930  44.900  72.130  0.00  0.00           H  
ATOM   2002  HG1 ARG B 122      97.370  45.440  74.470  0.00  0.00           H  
ATOM   2003  HG2 ARG B 122      98.870  45.540  73.500  0.00  0.00           H  
ATOM   2004  HD1 ARG B 122      99.520  43.200  74.440  0.00  0.00           H  
ATOM   2005  HD2 ARG B 122      98.050  43.310  75.480  0.00  0.00           H  
ATOM   2006  HE  ARG B 122      99.220  44.740  76.880  0.00  0.00           H  
ATOM   2007 HH11 ARG B 122     100.960  44.960  73.740  0.00  0.00           H  
ATOM   2008 HH12 ARG B 122     102.390  45.480  74.600  0.00  0.00           H  
ATOM   2009 HH21 ARG B 122     101.350  44.590  77.580  0.00  0.00           H  
ATOM   2010 HH22 ARG B 122     102.550  45.370  76.650  0.00  0.00           H  
ATOM   2011  N   PRO B 123      99.620  44.660  70.250  0.00  0.00           N  
ATOM   2012  CA  PRO B 123     100.850  45.280  69.750  0.00  0.00           C  
ATOM   2013  C   PRO B 123     101.480  46.390  70.580  0.00  0.00           C  
ATOM   2014  O   PRO B 123     101.040  46.690  71.690  0.00  0.00           O  
ATOM   2015  CB  PRO B 123     100.420  45.860  68.390  0.00  0.00           C  
ATOM   2016  CG  PRO B 123      99.400  44.850  67.880  0.00  0.00           C  
ATOM   2017  CD  PRO B 123      98.650  44.480  69.160  0.00  0.00           C  
ATOM   2018  HA  PRO B 123     101.590  44.500  69.660  0.00  0.00           H  
ATOM   2019  HB1 PRO B 123     101.280  45.960  67.690  0.00  0.00           H  
ATOM   2020  HB2 PRO B 123      99.920  46.850  68.520  0.00  0.00           H  
ATOM   2021  HG1 PRO B 123      99.930  43.950  67.500  0.00  0.00           H  
ATOM   2022  HG2 PRO B 123      98.740  45.260  67.090  0.00  0.00           H  
ATOM   2023  HD1 PRO B 123      98.290  43.430  69.090  0.00  0.00           H  
ATOM   2024  HD2 PRO B 123      97.800  45.180  69.330  0.00  0.00           H  
ATOM   2025  N   VAL B 124     102.510  47.060  70.030  0.00  0.00           N  
ATOM   2026  CA  VAL B 124     103.090  48.260  70.590  0.00  0.00           C  
ATOM   2027  C   VAL B 124     102.110  49.430  70.620  0.00  0.00           C  
ATOM   2028  O   VAL B 124     101.900  50.070  71.660  0.00  0.00           O  
ATOM   2029  CB  VAL B 124     104.330  48.670  69.790  0.00  0.00           C  
ATOM   2030  CG1 VAL B 124     105.040  49.860  70.450  0.00  0.00           C  
ATOM   2031  CG2 VAL B 124     105.300  47.470  69.700  0.00  0.00           C  
ATOM   2032  HN  VAL B 124     102.910  46.720  69.180  0.00  0.00           H  
ATOM   2033  HA  VAL B 124     103.380  48.050  71.610  0.00  0.00           H  
ATOM   2034  HB  VAL B 124     104.040  48.960  68.750  0.00  0.00           H  
ATOM   2035 HG11 VAL B 124     104.410  50.770  70.460  0.00  0.00           H  
ATOM   2036 HG12 VAL B 124     105.330  49.610  71.500  0.00  0.00           H  
ATOM   2037 HG13 VAL B 124     105.970  50.100  69.890  0.00  0.00           H  
ATOM   2038 HG21 VAL B 124     104.880  46.640  69.090  0.00  0.00           H  
ATOM   2039 HG22 VAL B 124     105.530  47.090  70.710  0.00  0.00           H  
ATOM   2040 HG23 VAL B 124     106.250  47.790  69.230  0.00  0.00           H  
ATOM   2041  N   VAL B 125     101.420  49.690  69.490  0.00  0.00           N  
ATOM   2042  CA  VAL B 125     100.420  50.750  69.370  0.00  0.00           C  
ATOM   2043  C   VAL B 125      99.060  50.130  69.120  0.00  0.00           C  
ATOM   2044  O   VAL B 125      98.870  49.360  68.170  0.00  0.00           O  
ATOM   2045  CB  VAL B 125     100.760  51.740  68.260  0.00  0.00           C  
ATOM   2046  CG1 VAL B 125      99.660  52.820  68.140  0.00  0.00           C  
ATOM   2047  CG2 VAL B 125     102.110  52.410  68.580  0.00  0.00           C  
ATOM   2048  HN  VAL B 125     101.630  49.180  68.660  0.00  0.00           H  
ATOM   2049  HA  VAL B 125     100.360  51.310  70.290  0.00  0.00           H  
ATOM   2050  HB  VAL B 125     100.850  51.210  67.280  0.00  0.00           H  
ATOM   2051 HG11 VAL B 125      98.720  52.400  67.740  0.00  0.00           H  
ATOM   2052 HG12 VAL B 125      99.460  53.280  69.130  0.00  0.00           H  
ATOM   2053 HG13 VAL B 125      99.990  53.630  67.450  0.00  0.00           H  
ATOM   2054 HG21 VAL B 125     102.350  53.180  67.810  0.00  0.00           H  
ATOM   2055 HG22 VAL B 125     102.940  51.670  68.570  0.00  0.00           H  
ATOM   2056 HG23 VAL B 125     102.090  52.900  69.570  0.00  0.00           H  
ATOM   2057  N   PHE B 126      98.070  50.430  69.980  0.00  0.00           N  
ATOM   2058  CA  PHE B 126      96.740  49.870  69.870  0.00  0.00           C  
ATOM   2059  C   PHE B 126      95.700  50.790  70.510  0.00  0.00           C  
ATOM   2060  O   PHE B 126      96.000  51.610  71.380  0.00  0.00           O  
ATOM   2061  CB  PHE B 126      96.630  48.440  70.490  0.00  0.00           C  
ATOM   2062  CG  PHE B 126      97.020  48.410  71.950  0.00  0.00           C  
ATOM   2063  CD1 PHE B 126      96.080  48.610  72.970  0.00  0.00           C  
ATOM   2064  CD2 PHE B 126      98.370  48.240  72.310  0.00  0.00           C  
ATOM   2065  CE1 PHE B 126      96.470  48.670  74.310  0.00  0.00           C  
ATOM   2066  CE2 PHE B 126      98.770  48.300  73.650  0.00  0.00           C  
ATOM   2067  CZ  PHE B 126      97.830  48.530  74.650  0.00  0.00           C  
ATOM   2068  HN  PHE B 126      98.250  51.010  70.780  0.00  0.00           H  
ATOM   2069  HA  PHE B 126      96.480  49.820  68.820  0.00  0.00           H  
ATOM   2070  HB1 PHE B 126      97.320  47.760  69.940  0.00  0.00           H  
ATOM   2071  HB2 PHE B 126      95.600  48.040  70.390  0.00  0.00           H  
ATOM   2072  HD1 PHE B 126      95.030  48.740  72.720  0.00  0.00           H  
ATOM   2073  HD2 PHE B 126      99.100  48.110  71.530  0.00  0.00           H  
ATOM   2074  HE1 PHE B 126      95.740  48.850  75.080  0.00  0.00           H  
ATOM   2075  HE2 PHE B 126      99.820  48.170  73.900  0.00  0.00           H  
ATOM   2076  HZ  PHE B 126      98.140  48.600  75.680  0.00  0.00           H  
ATOM   2077  N   VAL B 127      94.430  50.650  70.090  0.00  0.00           N  
ATOM   2078  CA  VAL B 127      93.300  51.260  70.770  0.00  0.00           C  
ATOM   2079  C   VAL B 127      92.290  50.160  71.060  0.00  0.00           C  
ATOM   2080  O   VAL B 127      91.960  49.340  70.190  0.00  0.00           O  
ATOM   2081  CB  VAL B 127      92.650  52.390  69.980  0.00  0.00           C  
ATOM   2082  CG1 VAL B 127      91.340  52.880  70.640  0.00  0.00           C  
ATOM   2083  CG2 VAL B 127      93.640  53.570  69.910  0.00  0.00           C  
ATOM   2084  HN  VAL B 127      94.210  50.060  69.320  0.00  0.00           H  
ATOM   2085  HA  VAL B 127      93.610  51.650  71.730  0.00  0.00           H  
ATOM   2086  HB  VAL B 127      92.430  52.050  68.940  0.00  0.00           H  
ATOM   2087 HG11 VAL B 127      90.550  52.100  70.620  0.00  0.00           H  
ATOM   2088 HG12 VAL B 127      91.520  53.180  71.690  0.00  0.00           H  
ATOM   2089 HG13 VAL B 127      90.960  53.770  70.100  0.00  0.00           H  
ATOM   2090 HG21 VAL B 127      93.870  53.940  70.940  0.00  0.00           H  
ATOM   2091 HG22 VAL B 127      93.200  54.410  69.330  0.00  0.00           H  
ATOM   2092 HG23 VAL B 127      94.590  53.270  69.440  0.00  0.00           H  
ATOM   2093  N   THR B 128      91.810  50.080  72.310  0.00  0.00           N  
ATOM   2094  CA  THR B 128      90.770  49.170  72.770  0.00  0.00           C  
ATOM   2095  C   THR B 128      89.420  49.420  72.110  0.00  0.00           C  
ATOM   2096  O   THR B 128      88.830  50.490  72.260  0.00  0.00           O  
ATOM   2097  CB  THR B 128      90.550  49.280  74.280  0.00  0.00           C  
ATOM   2098  CG2 THR B 128      89.700  48.120  74.830  0.00  0.00           C  
ATOM   2099  OG1 THR B 128      91.780  49.270  74.980  0.00  0.00           O  
ATOM   2100  HN  THR B 128      92.180  50.670  73.030  0.00  0.00           H  
ATOM   2101  HA  THR B 128      91.090  48.160  72.550  0.00  0.00           H  
ATOM   2102  HB  THR B 128      90.050  50.250  74.510  0.00  0.00           H  
ATOM   2103  HG1 THR B 128      92.080  48.320  75.010  0.00  0.00           H  
ATOM   2104 HG21 THR B 128      88.690  48.110  74.370  0.00  0.00           H  
ATOM   2105 HG22 THR B 128      89.590  48.220  75.930  0.00  0.00           H  
ATOM   2106 HG23 THR B 128      90.190  47.140  74.630  0.00  0.00           H  
ATOM   2107  N   ARG B 129      88.860  48.440  71.360  0.00  0.00           N  
ATOM   2108  CA  ARG B 129      87.510  48.530  70.830  0.00  0.00           C  
ATOM   2109  C   ARG B 129      86.450  48.320  71.920  0.00  0.00           C  
ATOM   2110  O   ARG B 129      85.840  47.260  72.040  0.00  0.00           O  
ATOM   2111  CB  ARG B 129      87.250  47.550  69.660  0.00  0.00           C  
ATOM   2112  CG  ARG B 129      88.140  47.750  68.420  0.00  0.00           C  
ATOM   2113  CD  ARG B 129      87.670  46.920  67.220  0.00  0.00           C  
ATOM   2114  NE  ARG B 129      88.730  46.940  66.170  0.00  0.00           N  
ATOM   2115  CZ  ARG B 129      88.500  47.120  64.860  0.00  0.00           C  
ATOM   2116  NH1 ARG B 129      87.400  47.650  64.360  0.00  0.00           N1+
ATOM   2117  NH2 ARG B 129      89.440  46.720  64.010  0.00  0.00           N  
ATOM   2118  HN  ARG B 129      89.390  47.620  71.130  0.00  0.00           H  
ATOM   2119  HA  ARG B 129      87.370  49.530  70.440  0.00  0.00           H  
ATOM   2120  HB1 ARG B 129      86.190  47.650  69.340  0.00  0.00           H  
ATOM   2121  HB2 ARG B 129      87.380  46.500  70.030  0.00  0.00           H  
ATOM   2122  HG1 ARG B 129      89.180  47.470  68.680  0.00  0.00           H  
ATOM   2123  HG2 ARG B 129      88.140  48.820  68.120  0.00  0.00           H  
ATOM   2124  HD1 ARG B 129      86.700  47.300  66.830  0.00  0.00           H  
ATOM   2125  HD2 ARG B 129      87.530  45.860  67.530  0.00  0.00           H  
ATOM   2126  HE  ARG B 129      89.600  46.460  66.330  0.00  0.00           H  
ATOM   2127 HH11 ARG B 129      86.680  48.030  64.940  0.00  0.00           H  
ATOM   2128 HH12 ARG B 129      87.170  47.370  63.420  0.00  0.00           H  
ATOM   2129 HH21 ARG B 129      90.260  46.290  64.380  0.00  0.00           H  
ATOM   2130 HH22 ARG B 129      89.390  47.060  63.060  0.00  0.00           H  
ATOM   2131  N   LYS B 130      86.190  49.350  72.750  0.00  0.00           N  
ATOM   2132  CA  LYS B 130      85.430  49.250  73.990  0.00  0.00           C  
ATOM   2133  C   LYS B 130      83.950  48.890  73.850  0.00  0.00           C  
ATOM   2134  O   LYS B 130      83.340  48.440  74.810  0.00  0.00           O  
ATOM   2135  CB  LYS B 130      85.580  50.530  74.830  0.00  0.00           C  
ATOM   2136  CG  LYS B 130      87.020  50.800  75.300  0.00  0.00           C  
ATOM   2137  CD  LYS B 130      87.100  51.980  76.280  0.00  0.00           C  
ATOM   2138  CE  LYS B 130      88.510  52.240  76.840  0.00  0.00           C  
ATOM   2139  NZ  LYS B 130      88.440  53.280  77.880  0.00  0.00           N1+
ATOM   2140  HN  LYS B 130      86.740  50.180  72.640  0.00  0.00           H  
ATOM   2141  HA  LYS B 130      85.870  48.440  74.560  0.00  0.00           H  
ATOM   2142  HB1 LYS B 130      84.940  50.440  75.750  0.00  0.00           H  
ATOM   2143  HB2 LYS B 130      85.210  51.400  74.260  0.00  0.00           H  
ATOM   2144  HG1 LYS B 130      87.680  50.990  74.430  0.00  0.00           H  
ATOM   2145  HG2 LYS B 130      87.400  49.880  75.820  0.00  0.00           H  
ATOM   2146  HD1 LYS B 130      86.400  51.770  77.120  0.00  0.00           H  
ATOM   2147  HD2 LYS B 130      86.740  52.900  75.760  0.00  0.00           H  
ATOM   2148  HE1 LYS B 130      89.200  52.570  76.040  0.00  0.00           H  
ATOM   2149  HE2 LYS B 130      88.910  51.310  77.310  0.00  0.00           H  
ATOM   2150  HZ1 LYS B 130      89.400  53.480  78.280  0.00  0.00           H  
ATOM   2151  HZ2 LYS B 130      87.840  52.960  78.670  0.00  0.00           H  
ATOM   2152  HZ3 LYS B 130      88.070  54.180  77.500  0.00  0.00           H  
ATOM   2153  N   LYS B 131      83.340  48.990  72.650  0.00  0.00           N  
ATOM   2154  CA  LYS B 131      81.990  48.480  72.430  0.00  0.00           C  
ATOM   2155  C   LYS B 131      81.940  46.950  72.420  0.00  0.00           C  
ATOM   2156  O   LYS B 131      80.870  46.350  72.510  0.00  0.00           O  
ATOM   2157  CB  LYS B 131      81.420  48.920  71.060  0.00  0.00           C  
ATOM   2158  CG  LYS B 131      81.210  50.430  70.860  0.00  0.00           C  
ATOM   2159  CD  LYS B 131      80.460  50.690  69.530  0.00  0.00           C  
ATOM   2160  CE  LYS B 131      79.890  52.110  69.400  0.00  0.00           C  
ATOM   2161  NZ  LYS B 131      79.040  52.210  68.200  0.00  0.00           N1+
ATOM   2162  HN  LYS B 131      83.820  49.360  71.860  0.00  0.00           H  
ATOM   2163  HA  LYS B 131      81.350  48.820  73.220  0.00  0.00           H  
ATOM   2164  HB1 LYS B 131      80.420  48.450  70.920  0.00  0.00           H  
ATOM   2165  HB2 LYS B 131      82.070  48.540  70.240  0.00  0.00           H  
ATOM   2166  HG1 LYS B 131      82.170  50.980  70.870  0.00  0.00           H  
ATOM   2167  HG2 LYS B 131      80.580  50.810  71.700  0.00  0.00           H  
ATOM   2168  HD1 LYS B 131      79.620  49.970  69.480  0.00  0.00           H  
ATOM   2169  HD2 LYS B 131      81.140  50.470  68.680  0.00  0.00           H  
ATOM   2170  HE1 LYS B 131      80.720  52.840  69.300  0.00  0.00           H  
ATOM   2171  HE2 LYS B 131      79.270  52.360  70.290  0.00  0.00           H  
ATOM   2172  HZ1 LYS B 131      78.290  51.480  68.200  0.00  0.00           H  
ATOM   2173  HZ2 LYS B 131      79.620  52.130  67.330  0.00  0.00           H  
ATOM   2174  HZ3 LYS B 131      78.540  53.140  68.160  0.00  0.00           H  
ATOM   2175  N   LEU B 132      83.090  46.280  72.270  0.00  0.00           N  
ATOM   2176  CA  LEU B 132      83.140  44.840  72.090  0.00  0.00           C  
ATOM   2177  C   LEU B 132      83.620  44.110  73.320  0.00  0.00           C  
ATOM   2178  O   LEU B 132      83.300  42.940  73.500  0.00  0.00           O  
ATOM   2179  CB  LEU B 132      84.100  44.510  70.920  0.00  0.00           C  
ATOM   2180  CG  LEU B 132      83.790  45.290  69.630  0.00  0.00           C  
ATOM   2181  CD1 LEU B 132      84.730  44.880  68.500  0.00  0.00           C  
ATOM   2182  CD2 LEU B 132      82.340  45.090  69.180  0.00  0.00           C  
ATOM   2183  HN  LEU B 132      83.960  46.770  72.170  0.00  0.00           H  
ATOM   2184  HA  LEU B 132      82.160  44.450  71.860  0.00  0.00           H  
ATOM   2185  HB1 LEU B 132      84.050  43.420  70.700  0.00  0.00           H  
ATOM   2186  HB2 LEU B 132      85.150  44.740  71.220  0.00  0.00           H  
ATOM   2187  HG  LEU B 132      83.940  46.370  69.830  0.00  0.00           H  
ATOM   2188 HD11 LEU B 132      85.790  45.040  68.810  0.00  0.00           H  
ATOM   2189 HD12 LEU B 132      84.530  45.490  67.590  0.00  0.00           H  
ATOM   2190 HD13 LEU B 132      84.600  43.810  68.250  0.00  0.00           H  
ATOM   2191 HD21 LEU B 132      82.140  44.010  68.990  0.00  0.00           H  
ATOM   2192 HD22 LEU B 132      81.610  45.460  69.930  0.00  0.00           H  
ATOM   2193 HD23 LEU B 132      82.170  45.650  68.250  0.00  0.00           H  
ATOM   2194  N   VAL B 133      84.370  44.780  74.220  0.00  0.00           N  
ATOM   2195  CA  VAL B 133      84.960  44.140  75.390  0.00  0.00           C  
ATOM   2196  C   VAL B 133      83.920  43.600  76.360  0.00  0.00           C  
ATOM   2197  O   VAL B 133      83.970  42.440  76.760  0.00  0.00           O  
ATOM   2198  CB  VAL B 133      85.930  45.070  76.110  0.00  0.00           C  
ATOM   2199  CG1 VAL B 133      86.640  44.330  77.260  0.00  0.00           C  
ATOM   2200  CG2 VAL B 133      86.990  45.560  75.100  0.00  0.00           C  
ATOM   2201  HN  VAL B 133      84.590  45.740  74.070  0.00  0.00           H  
ATOM   2202  HA  VAL B 133      85.520  43.280  75.040  0.00  0.00           H  
ATOM   2203  HB  VAL B 133      85.390  45.950  76.520  0.00  0.00           H  
ATOM   2204 HG11 VAL B 133      87.160  43.430  76.890  0.00  0.00           H  
ATOM   2205 HG12 VAL B 133      87.400  45.000  77.730  0.00  0.00           H  
ATOM   2206 HG13 VAL B 133      85.930  44.020  78.060  0.00  0.00           H  
ATOM   2207 HG21 VAL B 133      86.550  46.190  74.300  0.00  0.00           H  
ATOM   2208 HG22 VAL B 133      87.510  44.700  74.630  0.00  0.00           H  
ATOM   2209 HG23 VAL B 133      87.760  46.170  75.630  0.00  0.00           H  
ATOM   2210  N   ASN B 134      82.890  44.410  76.700  0.00  0.00           N  
ATOM   2211  CA  ASN B 134      81.790  43.950  77.540  0.00  0.00           C  
ATOM   2212  C   ASN B 134      80.990  42.840  76.860  0.00  0.00           C  
ATOM   2213  O   ASN B 134      80.710  41.800  77.460  0.00  0.00           O  
ATOM   2214  CB  ASN B 134      80.800  45.090  77.900  0.00  0.00           C  
ATOM   2215  CG  ASN B 134      81.530  46.370  78.270  0.00  0.00           C  
ATOM   2216  ND2 ASN B 134      81.930  46.520  79.550  0.00  0.00           N  
ATOM   2217  OD1 ASN B 134      81.730  47.240  77.410  0.00  0.00           O  
ATOM   2218  HN  ASN B 134      82.860  45.360  76.390  0.00  0.00           H  
ATOM   2219  HA  ASN B 134      82.220  43.540  78.440  0.00  0.00           H  
ATOM   2220  HB1 ASN B 134      80.140  44.780  78.730  0.00  0.00           H  
ATOM   2221  HB2 ASN B 134      80.160  45.340  77.030  0.00  0.00           H  
ATOM   2222 HD21 ASN B 134      81.630  45.880  80.260  0.00  0.00           H  
ATOM   2223 HD22 ASN B 134      82.400  47.370  79.800  0.00  0.00           H  
ATOM   2224  N   ALA B 135      80.660  43.020  75.570  0.00  0.00           N  
ATOM   2225  CA  ALA B 135      79.870  42.080  74.790  0.00  0.00           C  
ATOM   2226  C   ALA B 135      80.500  40.710  74.610  0.00  0.00           C  
ATOM   2227  O   ALA B 135      79.850  39.680  74.780  0.00  0.00           O  
ATOM   2228  CB  ALA B 135      79.590  42.710  73.410  0.00  0.00           C  
ATOM   2229  HN  ALA B 135      80.930  43.850  75.100  0.00  0.00           H  
ATOM   2230  HA  ALA B 135      78.930  41.930  75.310  0.00  0.00           H  
ATOM   2231  HB1 ALA B 135      78.900  42.070  72.820  0.00  0.00           H  
ATOM   2232  HB2 ALA B 135      80.530  42.870  72.840  0.00  0.00           H  
ATOM   2233  HB3 ALA B 135      79.090  43.700  73.550  0.00  0.00           H  
ATOM   2234  N   ILE B 136      81.810  40.640  74.290  0.00  0.00           N  
ATOM   2235  CA  ILE B 136      82.540  39.380  74.190  0.00  0.00           C  
ATOM   2236  C   ILE B 136      82.620  38.660  75.530  0.00  0.00           C  
ATOM   2237  O   ILE B 136      82.330  37.470  75.620  0.00  0.00           O  
ATOM   2238  CB  ILE B 136      83.920  39.580  73.560  0.00  0.00           C  
ATOM   2239  CG1 ILE B 136      83.750  39.990  72.070  0.00  0.00           C  
ATOM   2240  CG2 ILE B 136      84.770  38.290  73.670  0.00  0.00           C  
ATOM   2241  CD  ILE B 136      85.040  40.490  71.410  0.00  0.00           C  
ATOM   2242  HN  ILE B 136      82.340  41.480  74.130  0.00  0.00           H  
ATOM   2243  HA  ILE B 136      81.980  38.720  73.540  0.00  0.00           H  
ATOM   2244  HB  ILE B 136      84.440  40.400  74.100  0.00  0.00           H  
ATOM   2245 HG11 ILE B 136      83.000  40.810  72.010  0.00  0.00           H  
ATOM   2246 HG12 ILE B 136      83.350  39.120  71.510  0.00  0.00           H  
ATOM   2247 HG21 ILE B 136      85.020  38.050  74.730  0.00  0.00           H  
ATOM   2248 HG22 ILE B 136      85.730  38.400  73.130  0.00  0.00           H  
ATOM   2249 HG23 ILE B 136      84.220  37.430  73.240  0.00  0.00           H  
ATOM   2250  HD1 ILE B 136      85.460  41.350  71.980  0.00  0.00           H  
ATOM   2251  HD2 ILE B 136      84.850  40.810  70.370  0.00  0.00           H  
ATOM   2252  HD3 ILE B 136      85.810  39.680  71.380  0.00  0.00           H  
ATOM   2253  N   GLN B 137      82.930  39.380  76.640  0.00  0.00           N  
ATOM   2254  CA  GLN B 137      82.940  38.790  77.970  0.00  0.00           C  
ATOM   2255  C   GLN B 137      81.570  38.290  78.420  0.00  0.00           C  
ATOM   2256  O   GLN B 137      81.440  37.190  78.960  0.00  0.00           O  
ATOM   2257  CB  GLN B 137      83.550  39.750  79.010  0.00  0.00           C  
ATOM   2258  CG  GLN B 137      85.050  40.020  78.730  0.00  0.00           C  
ATOM   2259  CD  GLN B 137      85.700  40.890  79.820  0.00  0.00           C  
ATOM   2260  NE2 GLN B 137      86.910  41.420  79.500  0.00  0.00           N  
ATOM   2261  OE1 GLN B 137      85.180  41.080  80.920  0.00  0.00           O  
ATOM   2262  HN  GLN B 137      83.150  40.350  76.580  0.00  0.00           H  
ATOM   2263  HA  GLN B 137      83.560  37.910  77.920  0.00  0.00           H  
ATOM   2264  HB1 GLN B 137      83.460  39.300  80.020  0.00  0.00           H  
ATOM   2265  HB2 GLN B 137      82.990  40.710  79.010  0.00  0.00           H  
ATOM   2266  HG1 GLN B 137      85.170  40.530  77.760  0.00  0.00           H  
ATOM   2267  HG2 GLN B 137      85.610  39.070  78.690  0.00  0.00           H  
ATOM   2268 HE21 GLN B 137      87.350  41.990  80.190  0.00  0.00           H  
ATOM   2269 HE22 GLN B 137      87.290  41.260  78.580  0.00  0.00           H  
ATOM   2270  N   GLN B 138      80.490  39.050  78.150  0.00  0.00           N  
ATOM   2271  CA  GLN B 138      79.130  38.600  78.380  0.00  0.00           C  
ATOM   2272  C   GLN B 138      78.730  37.360  77.600  0.00  0.00           C  
ATOM   2273  O   GLN B 138      78.200  36.400  78.160  0.00  0.00           O  
ATOM   2274  CB  GLN B 138      78.110  39.710  78.010  0.00  0.00           C  
ATOM   2275  CG  GLN B 138      78.020  40.860  79.040  0.00  0.00           C  
ATOM   2276  CD  GLN B 138      76.890  41.810  78.650  0.00  0.00           C  
ATOM   2277  NE2 GLN B 138      76.680  42.860  79.470  0.00  0.00           N  
ATOM   2278  OE1 GLN B 138      76.210  41.620  77.640  0.00  0.00           O  
ATOM   2279  HN  GLN B 138      80.600  39.970  77.770  0.00  0.00           H  
ATOM   2280  HA  GLN B 138      79.020  38.360  79.430  0.00  0.00           H  
ATOM   2281  HB1 GLN B 138      77.100  39.250  77.930  0.00  0.00           H  
ATOM   2282  HB2 GLN B 138      78.370  40.120  77.010  0.00  0.00           H  
ATOM   2283  HG1 GLN B 138      78.970  41.420  79.090  0.00  0.00           H  
ATOM   2284  HG2 GLN B 138      77.810  40.440  80.040  0.00  0.00           H  
ATOM   2285 HE21 GLN B 138      75.930  43.490  79.260  0.00  0.00           H  
ATOM   2286 HE22 GLN B 138      77.230  42.960  80.300  0.00  0.00           H  
ATOM   2287  N   LYS B 139      79.010  37.300  76.280  0.00  0.00           N  
ATOM   2288  CA  LYS B 139      78.680  36.140  75.470  0.00  0.00           C  
ATOM   2289  C   LYS B 139      79.460  34.880  75.840  0.00  0.00           C  
ATOM   2290  O   LYS B 139      78.900  33.790  75.900  0.00  0.00           O  
ATOM   2291  CB  LYS B 139      78.770  36.480  73.970  0.00  0.00           C  
ATOM   2292  CG  LYS B 139      77.710  37.530  73.590  0.00  0.00           C  
ATOM   2293  CD  LYS B 139      77.850  38.010  72.140  0.00  0.00           C  
ATOM   2294  CE  LYS B 139      77.090  39.310  71.880  0.00  0.00           C  
ATOM   2295  NZ  LYS B 139      77.240  39.690  70.470  0.00  0.00           N1+
ATOM   2296  HN  LYS B 139      79.430  38.080  75.810  0.00  0.00           H  
ATOM   2297  HA  LYS B 139      77.640  35.890  75.670  0.00  0.00           H  
ATOM   2298  HB1 LYS B 139      78.600  35.560  73.360  0.00  0.00           H  
ATOM   2299  HB2 LYS B 139      79.790  36.870  73.750  0.00  0.00           H  
ATOM   2300  HG1 LYS B 139      77.820  38.420  74.260  0.00  0.00           H  
ATOM   2301  HG2 LYS B 139      76.700  37.120  73.760  0.00  0.00           H  
ATOM   2302  HD1 LYS B 139      77.500  37.200  71.470  0.00  0.00           H  
ATOM   2303  HD2 LYS B 139      78.930  38.180  71.950  0.00  0.00           H  
ATOM   2304  HE1 LYS B 139      77.500  40.130  72.520  0.00  0.00           H  
ATOM   2305  HE2 LYS B 139      76.000  39.190  72.100  0.00  0.00           H  
ATOM   2306  HZ1 LYS B 139      76.650  39.070  69.870  0.00  0.00           H  
ATOM   2307  HZ2 LYS B 139      78.240  39.580  70.170  0.00  0.00           H  
ATOM   2308  HZ3 LYS B 139      76.940  40.700  70.330  0.00  0.00           H  
ATOM   2309  N   LEU B 140      80.760  35.020  76.170  0.00  0.00           N  
ATOM   2310  CA  LEU B 140      81.560  33.940  76.740  0.00  0.00           C  
ATOM   2311  C   LEU B 140      81.040  33.450  78.090  0.00  0.00           C  
ATOM   2312  O   LEU B 140      81.120  32.260  78.400  0.00  0.00           O  
ATOM   2313  CB  LEU B 140      83.050  34.360  76.820  0.00  0.00           C  
ATOM   2314  CG  LEU B 140      83.910  34.010  75.580  0.00  0.00           C  
ATOM   2315  CD1 LEU B 140      83.310  34.460  74.240  0.00  0.00           C  
ATOM   2316  CD2 LEU B 140      85.320  34.600  75.720  0.00  0.00           C  
ATOM   2317  HN  LEU B 140      81.220  35.900  76.060  0.00  0.00           H  
ATOM   2318  HA  LEU B 140      81.490  33.090  76.080  0.00  0.00           H  
ATOM   2319  HB1 LEU B 140      83.540  33.870  77.690  0.00  0.00           H  
ATOM   2320  HB2 LEU B 140      83.100  35.460  77.000  0.00  0.00           H  
ATOM   2321  HG  LEU B 140      84.000  32.900  75.540  0.00  0.00           H  
ATOM   2322 HD11 LEU B 140      82.330  33.970  74.050  0.00  0.00           H  
ATOM   2323 HD12 LEU B 140      83.990  34.210  73.400  0.00  0.00           H  
ATOM   2324 HD13 LEU B 140      83.160  35.560  74.240  0.00  0.00           H  
ATOM   2325 HD21 LEU B 140      85.270  35.710  75.720  0.00  0.00           H  
ATOM   2326 HD22 LEU B 140      85.790  34.280  76.680  0.00  0.00           H  
ATOM   2327 HD23 LEU B 140      85.960  34.280  74.880  0.00  0.00           H  
ATOM   2328  N   SER B 141      80.450  34.320  78.930  0.00  0.00           N  
ATOM   2329  CA  SER B 141      79.800  33.910  80.180  0.00  0.00           C  
ATOM   2330  C   SER B 141      78.630  32.950  80.000  0.00  0.00           C  
ATOM   2331  O   SER B 141      78.350  32.100  80.850  0.00  0.00           O  
ATOM   2332  CB  SER B 141      79.360  35.110  81.090  0.00  0.00           C  
ATOM   2333  OG  SER B 141      78.130  35.750  80.700  0.00  0.00           O  
ATOM   2334  HN  SER B 141      80.460  35.300  78.710  0.00  0.00           H  
ATOM   2335  HA  SER B 141      80.540  33.370  80.750  0.00  0.00           H  
ATOM   2336  HB1 SER B 141      80.180  35.860  81.110  0.00  0.00           H  
ATOM   2337  HB2 SER B 141      79.220  34.730  82.120  0.00  0.00           H  
ATOM   2338  HG1 SER B 141      78.230  35.980  79.750  0.00  0.00           H  
ATOM   2339  N   LYS B 142      77.940  33.020  78.840  0.00  0.00           N  
ATOM   2340  CA  LYS B 142      76.790  32.190  78.520  0.00  0.00           C  
ATOM   2341  C   LYS B 142      77.140  30.730  78.250  0.00  0.00           C  
ATOM   2342  O   LYS B 142      76.250  29.880  78.220  0.00  0.00           O  
ATOM   2343  CB  LYS B 142      75.980  32.770  77.330  0.00  0.00           C  
ATOM   2344  CG  LYS B 142      75.460  34.200  77.590  0.00  0.00           C  
ATOM   2345  CD  LYS B 142      74.560  34.740  76.470  0.00  0.00           C  
ATOM   2346  CE  LYS B 142      74.120  36.190  76.730  0.00  0.00           C  
ATOM   2347  NZ  LYS B 142      73.140  36.660  75.720  0.00  0.00           N1+
ATOM   2348  HN  LYS B 142      78.210  33.670  78.140  0.00  0.00           H  
ATOM   2349  HA  LYS B 142      76.140  32.190  79.390  0.00  0.00           H  
ATOM   2350  HB1 LYS B 142      75.110  32.110  77.120  0.00  0.00           H  
ATOM   2351  HB2 LYS B 142      76.630  32.770  76.420  0.00  0.00           H  
ATOM   2352  HG1 LYS B 142      76.330  34.880  77.710  0.00  0.00           H  
ATOM   2353  HG2 LYS B 142      74.900  34.210  78.550  0.00  0.00           H  
ATOM   2354  HD1 LYS B 142      73.660  34.080  76.390  0.00  0.00           H  
ATOM   2355  HD2 LYS B 142      75.110  34.690  75.500  0.00  0.00           H  
ATOM   2356  HE1 LYS B 142      75.000  36.870  76.700  0.00  0.00           H  
ATOM   2357  HE2 LYS B 142      73.640  36.270  77.730  0.00  0.00           H  
ATOM   2358  HZ1 LYS B 142      72.330  36.010  75.660  0.00  0.00           H  
ATOM   2359  HZ2 LYS B 142      73.600  36.710  74.770  0.00  0.00           H  
ATOM   2360  HZ3 LYS B 142      72.800  37.620  75.960  0.00  0.00           H  
ATOM   2361  N   LEU B 143      78.440  30.390  78.070  0.00  0.00           N  
ATOM   2362  CA  LEU B 143      78.930  29.040  77.870  0.00  0.00           C  
ATOM   2363  C   LEU B 143      78.620  28.060  79.020  0.00  0.00           C  
ATOM   2364  O   LEU B 143      78.290  26.910  78.770  0.00  0.00           O  
ATOM   2365  CB  LEU B 143      80.460  29.030  77.660  0.00  0.00           C  
ATOM   2366  CG  LEU B 143      80.920  29.570  76.280  0.00  0.00           C  
ATOM   2367  CD1 LEU B 143      82.420  29.930  76.310  0.00  0.00           C  
ATOM   2368  CD2 LEU B 143      80.680  28.530  75.180  0.00  0.00           C  
ATOM   2369  HN  LEU B 143      79.140  31.110  78.080  0.00  0.00           H  
ATOM   2370  HA  LEU B 143      78.440  28.630  77.000  0.00  0.00           H  
ATOM   2371  HB1 LEU B 143      80.870  28.000  77.750  0.00  0.00           H  
ATOM   2372  HB2 LEU B 143      80.930  29.650  78.450  0.00  0.00           H  
ATOM   2373  HG  LEU B 143      80.350  30.490  76.050  0.00  0.00           H  
ATOM   2374 HD11 LEU B 143      82.610  30.710  77.090  0.00  0.00           H  
ATOM   2375 HD12 LEU B 143      82.740  30.330  75.330  0.00  0.00           H  
ATOM   2376 HD13 LEU B 143      83.020  29.040  76.550  0.00  0.00           H  
ATOM   2377 HD21 LEU B 143      81.230  27.590  75.390  0.00  0.00           H  
ATOM   2378 HD22 LEU B 143      79.600  28.290  75.110  0.00  0.00           H  
ATOM   2379 HD23 LEU B 143      81.010  28.930  74.200  0.00  0.00           H  
ATOM   2380  N   LYS B 144      78.760  28.490  80.300  0.00  0.00           N  
ATOM   2381  CA  LYS B 144      78.410  27.710  81.490  0.00  0.00           C  
ATOM   2382  C   LYS B 144      79.140  26.360  81.640  0.00  0.00           C  
ATOM   2383  O   LYS B 144      78.680  25.440  82.320  0.00  0.00           O  
ATOM   2384  CB  LYS B 144      76.880  27.460  81.590  0.00  0.00           C  
ATOM   2385  CG  LYS B 144      76.000  28.710  81.600  0.00  0.00           C  
ATOM   2386  CD  LYS B 144      74.540  28.310  81.290  0.00  0.00           C  
ATOM   2387  CE  LYS B 144      73.550  29.480  81.180  0.00  0.00           C  
ATOM   2388  NZ  LYS B 144      72.370  29.000  80.430  0.00  0.00           N1+
ATOM   2389  HN  LYS B 144      78.980  29.450  80.450  0.00  0.00           H  
ATOM   2390  HA  LYS B 144      78.700  28.300  82.340  0.00  0.00           H  
ATOM   2391  HB1 LYS B 144      76.650  26.880  82.510  0.00  0.00           H  
ATOM   2392  HB2 LYS B 144      76.590  26.830  80.710  0.00  0.00           H  
ATOM   2393  HG1 LYS B 144      76.340  29.430  80.820  0.00  0.00           H  
ATOM   2394  HG2 LYS B 144      76.060  29.220  82.590  0.00  0.00           H  
ATOM   2395  HD1 LYS B 144      74.190  27.590  82.060  0.00  0.00           H  
ATOM   2396  HD2 LYS B 144      74.580  27.770  80.310  0.00  0.00           H  
ATOM   2397  HE1 LYS B 144      74.000  30.320  80.610  0.00  0.00           H  
ATOM   2398  HE2 LYS B 144      73.230  29.830  82.180  0.00  0.00           H  
ATOM   2399  HZ1 LYS B 144      71.990  28.130  80.870  0.00  0.00           H  
ATOM   2400  HZ2 LYS B 144      72.700  28.790  79.450  0.00  0.00           H  
ATOM   2401  HZ3 LYS B 144      71.610  29.700  80.350  0.00  0.00           H  
ATOM   2402  N   GLY B 145      80.330  26.200  81.010  0.00  0.00           N  
ATOM   2403  CA  GLY B 145      81.050  24.920  80.980  0.00  0.00           C  
ATOM   2404  C   GLY B 145      80.500  23.910  79.990  0.00  0.00           C  
ATOM   2405  O   GLY B 145      80.910  22.750  79.970  0.00  0.00           O  
ATOM   2406  HN  GLY B 145      80.700  26.960  80.480  0.00  0.00           H  
ATOM   2407  HA1 GLY B 145      81.010  24.470  81.960  0.00  0.00           H  
ATOM   2408  HA2 GLY B 145      82.060  25.130  80.680  0.00  0.00           H  
ATOM   2409  N   GLU B 146      79.540  24.320  79.150  0.00  0.00           N  
ATOM   2410  CA  GLU B 146      79.030  23.510  78.060  0.00  0.00           C  
ATOM   2411  C   GLU B 146      79.830  23.760  76.790  0.00  0.00           C  
ATOM   2412  O   GLU B 146      80.530  24.780  76.700  0.00  0.00           O  
ATOM   2413  CB  GLU B 146      77.530  23.810  77.800  0.00  0.00           C  
ATOM   2414  CG  GLU B 146      76.620  23.330  78.960  0.00  0.00           C  
ATOM   2415  CD  GLU B 146      75.160  23.570  78.620  0.00  0.00           C  
ATOM   2416  OE1 GLU B 146      74.670  23.000  77.610  0.00  0.00           O  
ATOM   2417  OE2 GLU B 146      74.490  24.350  79.360  0.00  0.00           O1-
ATOM   2418  HN  GLU B 146      79.170  25.260  79.190  0.00  0.00           H  
ATOM   2419  HA  GLU B 146      79.120  22.480  78.340  0.00  0.00           H  
ATOM   2420  HB1 GLU B 146      77.210  23.300  76.870  0.00  0.00           H  
ATOM   2421  HB2 GLU B 146      77.400  24.900  77.650  0.00  0.00           H  
ATOM   2422  HG1 GLU B 146      76.860  23.880  79.890  0.00  0.00           H  
ATOM   2423  HG2 GLU B 146      76.750  22.250  79.130  0.00  0.00           H  
ATOM   2424  N   PRO B 147      79.790  22.880  75.800  0.00  0.00           N  
ATOM   2425  CA  PRO B 147      80.270  23.110  74.430  0.00  0.00           C  
ATOM   2426  C   PRO B 147      79.930  24.430  73.760  0.00  0.00           C  
ATOM   2427  O   PRO B 147      79.000  25.130  74.160  0.00  0.00           O  
ATOM   2428  CB  PRO B 147      79.680  21.920  73.670  0.00  0.00           C  
ATOM   2429  CG  PRO B 147      79.780  20.790  74.680  0.00  0.00           C  
ATOM   2430  CD  PRO B 147      79.380  21.480  75.980  0.00  0.00           C  
ATOM   2431  HA  PRO B 147      81.340  23.080  74.490  0.00  0.00           H  
ATOM   2432  HB1 PRO B 147      80.220  21.710  72.720  0.00  0.00           H  
ATOM   2433  HB2 PRO B 147      78.600  22.100  73.440  0.00  0.00           H  
ATOM   2434  HG1 PRO B 147      80.830  20.430  74.750  0.00  0.00           H  
ATOM   2435  HG2 PRO B 147      79.120  19.930  74.430  0.00  0.00           H  
ATOM   2436  HD1 PRO B 147      79.900  21.020  76.850  0.00  0.00           H  
ATOM   2437  HD2 PRO B 147      78.280  21.440  76.110  0.00  0.00           H  
ATOM   2438  N   GLY B 148      80.690  24.780  72.720  0.00  0.00           N  
ATOM   2439  CA  GLY B 148      80.450  26.020  72.000  0.00  0.00           C  
ATOM   2440  C   GLY B 148      81.550  26.320  71.040  0.00  0.00           C  
ATOM   2441  O   GLY B 148      82.720  26.430  71.410  0.00  0.00           O  
ATOM   2442  HN  GLY B 148      81.420  24.180  72.370  0.00  0.00           H  
ATOM   2443  HA1 GLY B 148      80.420  26.830  72.710  0.00  0.00           H  
ATOM   2444  HA2 GLY B 148      79.540  25.900  71.440  0.00  0.00           H  
ATOM   2445  N   TRP B 149      81.200  26.510  69.760  0.00  0.00           N  
ATOM   2446  CA  TRP B 149      82.150  26.850  68.730  0.00  0.00           C  
ATOM   2447  C   TRP B 149      82.240  28.350  68.610  0.00  0.00           C  
ATOM   2448  O   TRP B 149      81.290  29.040  68.230  0.00  0.00           O  
ATOM   2449  CB  TRP B 149      81.760  26.240  67.360  0.00  0.00           C  
ATOM   2450  CG  TRP B 149      81.790  24.730  67.340  0.00  0.00           C  
ATOM   2451  CD1 TRP B 149      80.850  23.850  67.810  0.00  0.00           C  
ATOM   2452  CD2 TRP B 149      82.840  23.920  66.760  0.00  0.00           C  
ATOM   2453  CE2 TRP B 149      82.460  22.570  66.930  0.00  0.00           C  
ATOM   2454  CE3 TRP B 149      84.020  24.260  66.090  0.00  0.00           C  
ATOM   2455  NE1 TRP B 149      81.250  22.550  67.580  0.00  0.00           N  
ATOM   2456  CZ2 TRP B 149      83.260  21.540  66.450  0.00  0.00           C  
ATOM   2457  CZ3 TRP B 149      84.800  23.220  65.580  0.00  0.00           C  
ATOM   2458  CH2 TRP B 149      84.430  21.880  65.760  0.00  0.00           C  
ATOM   2459  HN  TRP B 149      80.240  26.420  69.470  0.00  0.00           H  
ATOM   2460  HA  TRP B 149      83.130  26.470  69.000  0.00  0.00           H  
ATOM   2461  HB1 TRP B 149      82.450  26.610  66.570  0.00  0.00           H  
ATOM   2462  HB2 TRP B 149      80.730  26.570  67.100  0.00  0.00           H  
ATOM   2463  HD1 TRP B 149      79.920  24.160  68.270  0.00  0.00           H  
ATOM   2464  HE1 TRP B 149      80.670  21.760  67.640  0.00  0.00           H  
ATOM   2465  HE3 TRP B 149      84.320  25.290  65.940  0.00  0.00           H  
ATOM   2466  HZ2 TRP B 149      82.960  20.520  66.560  0.00  0.00           H  
ATOM   2467  HZ3 TRP B 149      85.710  23.450  65.040  0.00  0.00           H  
ATOM   2468  HH2 TRP B 149      85.050  21.090  65.350  0.00  0.00           H  
ATOM   2469  N   VAL B 150      83.410  28.900  68.960  0.00  0.00           N  
ATOM   2470  CA  VAL B 150      83.660  30.330  69.000  0.00  0.00           C  
ATOM   2471  C   VAL B 150      84.520  30.670  67.800  0.00  0.00           C  
ATOM   2472  O   VAL B 150      85.680  30.270  67.700  0.00  0.00           O  
ATOM   2473  CB  VAL B 150      84.340  30.750  70.290  0.00  0.00           C  
ATOM   2474  CG1 VAL B 150      84.340  32.290  70.390  0.00  0.00           C  
ATOM   2475  CG2 VAL B 150      83.600  30.150  71.510  0.00  0.00           C  
ATOM   2476  HN  VAL B 150      84.170  28.330  69.290  0.00  0.00           H  
ATOM   2477  HA  VAL B 150      82.720  30.860  68.910  0.00  0.00           H  
ATOM   2478  HB  VAL B 150      85.390  30.370  70.310  0.00  0.00           H  
ATOM   2479 HG11 VAL B 150      84.920  32.750  69.560  0.00  0.00           H  
ATOM   2480 HG12 VAL B 150      83.300  32.680  70.360  0.00  0.00           H  
ATOM   2481 HG13 VAL B 150      84.790  32.620  71.350  0.00  0.00           H  
ATOM   2482 HG21 VAL B 150      82.530  30.420  71.490  0.00  0.00           H  
ATOM   2483 HG22 VAL B 150      84.040  30.530  72.460  0.00  0.00           H  
ATOM   2484 HG23 VAL B 150      83.690  29.040  71.520  0.00  0.00           H  
ATOM   2485  N   THR B 151      83.970  31.420  66.830  0.00  0.00           N  
ATOM   2486  CA  THR B 151      84.700  31.740  65.600  0.00  0.00           C  
ATOM   2487  C   THR B 151      84.910  33.220  65.490  0.00  0.00           C  
ATOM   2488  O   THR B 151      83.990  34.020  65.670  0.00  0.00           O  
ATOM   2489  CB  THR B 151      83.990  31.250  64.350  0.00  0.00           C  
ATOM   2490  CG2 THR B 151      84.740  31.630  63.060  0.00  0.00           C  
ATOM   2491  OG1 THR B 151      83.950  29.830  64.360  0.00  0.00           O  
ATOM   2492  HN  THR B 151      83.020  31.720  66.910  0.00  0.00           H  
ATOM   2493  HA  THR B 151      85.680  31.280  65.600  0.00  0.00           H  
ATOM   2494  HB  THR B 151      82.950  31.650  64.310  0.00  0.00           H  
ATOM   2495  HG1 THR B 151      83.570  29.580  65.210  0.00  0.00           H  
ATOM   2496 HG21 THR B 151      84.720  32.720  62.870  0.00  0.00           H  
ATOM   2497 HG22 THR B 151      84.280  31.130  62.190  0.00  0.00           H  
ATOM   2498 HG23 THR B 151      85.800  31.300  63.130  0.00  0.00           H  
ATOM   2499  N   ILE B 152      86.160  33.640  65.200  0.00  0.00           N  
ATOM   2500  CA  ILE B 152      86.530  35.020  64.950  0.00  0.00           C  
ATOM   2501  C   ILE B 152      86.830  35.150  63.470  0.00  0.00           C  
ATOM   2502  O   ILE B 152      87.610  34.380  62.900  0.00  0.00           O  
ATOM   2503  CB  ILE B 152      87.730  35.470  65.790  0.00  0.00           C  
ATOM   2504  CG1 ILE B 152      87.410  35.320  67.300  0.00  0.00           C  
ATOM   2505  CG2 ILE B 152      88.130  36.920  65.440  0.00  0.00           C  
ATOM   2506  CD  ILE B 152      88.610  35.580  68.220  0.00  0.00           C  
ATOM   2507  HN  ILE B 152      86.900  32.970  65.110  0.00  0.00           H  
ATOM   2508  HA  ILE B 152      85.690  35.680  65.180  0.00  0.00           H  
ATOM   2509  HB  ILE B 152      88.590  34.800  65.560  0.00  0.00           H  
ATOM   2510 HG11 ILE B 152      87.050  34.280  67.510  0.00  0.00           H  
ATOM   2511 HG12 ILE B 152      86.580  36.010  67.570  0.00  0.00           H  
ATOM   2512 HG21 ILE B 152      88.410  37.020  64.380  0.00  0.00           H  
ATOM   2513 HG22 ILE B 152      89.020  37.220  66.040  0.00  0.00           H  
ATOM   2514 HG23 ILE B 152      87.310  37.630  65.670  0.00  0.00           H  
ATOM   2515  HD1 ILE B 152      89.450  34.910  67.960  0.00  0.00           H  
ATOM   2516  HD2 ILE B 152      88.330  35.420  69.280  0.00  0.00           H  
ATOM   2517  HD3 ILE B 152      88.970  36.630  68.120  0.00  0.00           H  
ATOM   2518  N   HSD B 153      86.190  36.110  62.770  0.00  0.00           N  
ATOM   2519  CA  HSD B 153      86.380  36.270  61.340  0.00  0.00           C  
ATOM   2520  C   HSD B 153      87.630  37.080  61.000  0.00  0.00           C  
ATOM   2521  O   HSD B 153      87.990  38.010  61.710  0.00  0.00           O  
ATOM   2522  CB  HSD B 153      85.160  36.940  60.650  0.00  0.00           C  
ATOM   2523  CG  HSD B 153      85.010  38.430  60.880  0.00  0.00           C  
ATOM   2524  CD2 HSD B 153      85.670  39.450  60.280  0.00  0.00           C  
ATOM   2525  ND1 HSD B 153      84.120  39.030  61.750  0.00  0.00           N  
ATOM   2526  CE1 HSD B 153      84.280  40.370  61.630  0.00  0.00           C  
ATOM   2527  NE2 HSD B 153      85.230  40.670  60.760  0.00  0.00           N  
ATOM   2528  HN  HSD B 153      85.580  36.760  63.210  0.00  0.00           H  
ATOM   2529  HA  HSD B 153      86.500  35.290  60.900  0.00  0.00           H  
ATOM   2530  HB1 HSD B 153      84.230  36.430  60.980  0.00  0.00           H  
ATOM   2531  HB2 HSD B 153      85.240  36.790  59.550  0.00  0.00           H  
ATOM   2532  HD1 HSD B 153      83.370  38.580  62.250  0.00  0.00           H  
ATOM   2533  HD2 HSD B 153      86.450  39.420  59.510  0.00  0.00           H  
ATOM   2534  HE1 HSD B 153      83.660  41.100  62.160  0.00  0.00           H  
ATOM   2535  N   GLY B 154      88.270  36.780  59.850  0.00  0.00           N  
ATOM   2536  CA  GLY B 154      89.180  37.730  59.220  0.00  0.00           C  
ATOM   2537  C   GLY B 154      90.460  37.160  58.670  0.00  0.00           C  
ATOM   2538  O   GLY B 154      90.910  36.080  59.050  0.00  0.00           O  
ATOM   2539  HN  GLY B 154      88.070  35.920  59.380  0.00  0.00           H  
ATOM   2540  HA1 GLY B 154      89.490  38.480  59.930  0.00  0.00           H  
ATOM   2541  HA2 GLY B 154      88.650  38.150  58.380  0.00  0.00           H  
ATOM   2542  N   MET B 155      91.080  37.930  57.770  0.00  0.00           N  
ATOM   2543  CA  MET B 155      92.340  37.610  57.130  0.00  0.00           C  
ATOM   2544  C   MET B 155      93.550  38.070  57.950  0.00  0.00           C  
ATOM   2545  O   MET B 155      93.460  38.910  58.840  0.00  0.00           O  
ATOM   2546  CB  MET B 155      92.410  38.270  55.730  0.00  0.00           C  
ATOM   2547  CG  MET B 155      91.330  37.760  54.760  0.00  0.00           C  
ATOM   2548  SD  MET B 155      91.280  38.670  53.190  0.00  0.00           S  
ATOM   2549  CE  MET B 155      89.940  37.660  52.510  0.00  0.00           C  
ATOM   2550  HN  MET B 155      90.690  38.820  57.510  0.00  0.00           H  
ATOM   2551  HA  MET B 155      92.420  36.530  57.020  0.00  0.00           H  
ATOM   2552  HB1 MET B 155      93.410  38.080  55.270  0.00  0.00           H  
ATOM   2553  HB2 MET B 155      92.290  39.370  55.850  0.00  0.00           H  
ATOM   2554  HG1 MET B 155      90.340  37.830  55.250  0.00  0.00           H  
ATOM   2555  HG2 MET B 155      91.520  36.680  54.550  0.00  0.00           H  
ATOM   2556  HE1 MET B 155      89.650  38.010  51.500  0.00  0.00           H  
ATOM   2557  HE2 MET B 155      90.260  36.590  52.410  0.00  0.00           H  
ATOM   2558  HE3 MET B 155      89.040  37.680  53.160  0.00  0.00           H  
ATOM   2559  N   ALA B 156      94.730  37.500  57.650  0.00  0.00           N  
ATOM   2560  CA  ALA B 156      96.000  37.860  58.260  0.00  0.00           C  
ATOM   2561  C   ALA B 156      96.420  39.320  58.080  0.00  0.00           C  
ATOM   2562  O   ALA B 156      96.230  39.940  57.020  0.00  0.00           O  
ATOM   2563  CB  ALA B 156      97.100  36.930  57.710  0.00  0.00           C  
ATOM   2564  HN  ALA B 156      94.780  36.760  56.990  0.00  0.00           H  
ATOM   2565  HA  ALA B 156      95.900  37.690  59.320  0.00  0.00           H  
ATOM   2566  HB1 ALA B 156      98.080  37.150  58.180  0.00  0.00           H  
ATOM   2567  HB2 ALA B 156      97.200  37.040  56.620  0.00  0.00           H  
ATOM   2568  HB3 ALA B 156      96.840  35.870  57.940  0.00  0.00           H  
ATOM   2569  N   GLY B 157      97.010  39.930  59.140  0.00  0.00           N  
ATOM   2570  CA  GLY B 157      97.570  41.280  59.120  0.00  0.00           C  
ATOM   2571  C   GLY B 157      96.560  42.390  59.260  0.00  0.00           C  
ATOM   2572  O   GLY B 157      96.890  43.570  59.190  0.00  0.00           O  
ATOM   2573  HN  GLY B 157      97.110  39.410  59.990  0.00  0.00           H  
ATOM   2574  HA1 GLY B 157      98.090  41.430  58.180  0.00  0.00           H  
ATOM   2575  HA2 GLY B 157      98.240  41.360  59.970  0.00  0.00           H  
ATOM   2576  N   CYS B 158      95.280  42.050  59.470  0.00  0.00           N  
ATOM   2577  CA  CYS B 158      94.180  43.000  59.390  0.00  0.00           C  
ATOM   2578  C   CYS B 158      93.690  43.470  60.760  0.00  0.00           C  
ATOM   2579  O   CYS B 158      92.630  44.100  60.880  0.00  0.00           O  
ATOM   2580  CB  CYS B 158      93.000  42.370  58.600  0.00  0.00           C  
ATOM   2581  SG  CYS B 158      93.480  41.980  56.880  0.00  0.00           S  
ATOM   2582  HN  CYS B 158      95.060  41.080  59.510  0.00  0.00           H  
ATOM   2583  HA  CYS B 158      94.500  43.880  58.870  0.00  0.00           H  
ATOM   2584  HB1 CYS B 158      92.140  43.080  58.580  0.00  0.00           H  
ATOM   2585  HB2 CYS B 158      92.660  41.450  59.120  0.00  0.00           H  
ATOM   2586  HG1 CYS B 158      94.420  41.100  57.180  0.00  0.00           H  
ATOM   2587  N   GLY B 159      94.460  43.210  61.840  0.00  0.00           N  
ATOM   2588  CA  GLY B 159      94.110  43.610  63.200  0.00  0.00           C  
ATOM   2589  C   GLY B 159      93.240  42.620  63.920  0.00  0.00           C  
ATOM   2590  O   GLY B 159      92.580  42.950  64.910  0.00  0.00           O  
ATOM   2591  HN  GLY B 159      95.370  42.800  61.710  0.00  0.00           H  
ATOM   2592  HA1 GLY B 159      93.580  44.550  63.180  0.00  0.00           H  
ATOM   2593  HA2 GLY B 159      95.040  43.670  63.760  0.00  0.00           H  
ATOM   2594  N   LYS B 160      93.200  41.370  63.420  0.00  0.00           N  
ATOM   2595  CA  LYS B 160      92.400  40.280  63.920  0.00  0.00           C  
ATOM   2596  C   LYS B 160      92.770  39.790  65.320  0.00  0.00           C  
ATOM   2597  O   LYS B 160      91.930  39.720  66.210  0.00  0.00           O  
ATOM   2598  CB  LYS B 160      92.520  39.110  62.910  0.00  0.00           C  
ATOM   2599  CG  LYS B 160      91.750  37.840  63.310  0.00  0.00           C  
ATOM   2600  CD  LYS B 160      91.700  36.770  62.210  0.00  0.00           C  
ATOM   2601  CE  LYS B 160      93.050  36.280  61.660  0.00  0.00           C  
ATOM   2602  NZ  LYS B 160      92.810  35.100  60.830  0.00  0.00           N1+
ATOM   2603  HN  LYS B 160      93.780  41.170  62.640  0.00  0.00           H  
ATOM   2604  HA  LYS B 160      91.370  40.600  63.970  0.00  0.00           H  
ATOM   2605  HB1 LYS B 160      93.600  38.860  62.780  0.00  0.00           H  
ATOM   2606  HB2 LYS B 160      92.140  39.460  61.920  0.00  0.00           H  
ATOM   2607  HG1 LYS B 160      90.710  38.120  63.590  0.00  0.00           H  
ATOM   2608  HG2 LYS B 160      92.220  37.400  64.220  0.00  0.00           H  
ATOM   2609  HD1 LYS B 160      91.080  37.170  61.380  0.00  0.00           H  
ATOM   2610  HD2 LYS B 160      91.140  35.910  62.650  0.00  0.00           H  
ATOM   2611  HE1 LYS B 160      93.750  36.000  62.470  0.00  0.00           H  
ATOM   2612  HE2 LYS B 160      93.520  37.070  61.030  0.00  0.00           H  
ATOM   2613  HZ1 LYS B 160      92.050  35.290  60.130  0.00  0.00           H  
ATOM   2614  HZ2 LYS B 160      92.550  34.280  61.420  0.00  0.00           H  
ATOM   2615  HZ3 LYS B 160      93.660  34.810  60.260  0.00  0.00           H  
ATOM   2616  N   SER B 161      94.060  39.500  65.580  0.00  0.00           N  
ATOM   2617  CA  SER B 161      94.500  38.980  66.880  0.00  0.00           C  
ATOM   2618  C   SER B 161      94.520  40.080  67.930  0.00  0.00           C  
ATOM   2619  O   SER B 161      94.360  39.860  69.130  0.00  0.00           O  
ATOM   2620  CB  SER B 161      95.890  38.300  66.800  0.00  0.00           C  
ATOM   2621  OG  SER B 161      95.870  37.280  65.790  0.00  0.00           O  
ATOM   2622  HN  SER B 161      94.760  39.550  64.870  0.00  0.00           H  
ATOM   2623  HA  SER B 161      93.780  38.240  67.210  0.00  0.00           H  
ATOM   2624  HB1 SER B 161      96.140  37.840  67.780  0.00  0.00           H  
ATOM   2625  HB2 SER B 161      96.670  39.040  66.550  0.00  0.00           H  
ATOM   2626  HG1 SER B 161      96.760  36.860  65.760  0.00  0.00           H  
ATOM   2627  N   VAL B 162      94.630  41.340  67.470  0.00  0.00           N  
ATOM   2628  CA  VAL B 162      94.500  42.560  68.270  0.00  0.00           C  
ATOM   2629  C   VAL B 162      93.130  42.680  68.930  0.00  0.00           C  
ATOM   2630  O   VAL B 162      93.000  43.080  70.080  0.00  0.00           O  
ATOM   2631  CB  VAL B 162      94.760  43.800  67.420  0.00  0.00           C  
ATOM   2632  CG1 VAL B 162      94.870  45.050  68.320  0.00  0.00           C  
ATOM   2633  CG2 VAL B 162      96.060  43.610  66.600  0.00  0.00           C  
ATOM   2634  HN  VAL B 162      94.800  41.470  66.500  0.00  0.00           H  
ATOM   2635  HA  VAL B 162      95.240  42.500  69.060  0.00  0.00           H  
ATOM   2636  HB  VAL B 162      93.930  43.960  66.700  0.00  0.00           H  
ATOM   2637 HG11 VAL B 162      95.150  45.940  67.710  0.00  0.00           H  
ATOM   2638 HG12 VAL B 162      93.900  45.270  68.810  0.00  0.00           H  
ATOM   2639 HG13 VAL B 162      95.630  44.900  69.110  0.00  0.00           H  
ATOM   2640 HG21 VAL B 162      96.350  44.560  66.100  0.00  0.00           H  
ATOM   2641 HG22 VAL B 162      95.940  42.840  65.810  0.00  0.00           H  
ATOM   2642 HG23 VAL B 162      96.890  43.290  67.260  0.00  0.00           H  
ATOM   2643  N   LEU B 163      92.060  42.290  68.200  0.00  0.00           N  
ATOM   2644  CA  LEU B 163      90.710  42.210  68.730  0.00  0.00           C  
ATOM   2645  C   LEU B 163      90.570  41.180  69.840  0.00  0.00           C  
ATOM   2646  O   LEU B 163      90.020  41.470  70.910  0.00  0.00           O  
ATOM   2647  CB  LEU B 163      89.730  41.870  67.580  0.00  0.00           C  
ATOM   2648  CG  LEU B 163      88.260  41.630  67.990  0.00  0.00           C  
ATOM   2649  CD1 LEU B 163      87.620  42.870  68.630  0.00  0.00           C  
ATOM   2650  CD2 LEU B 163      87.450  41.160  66.780  0.00  0.00           C  
ATOM   2651  HN  LEU B 163      92.190  41.960  67.260  0.00  0.00           H  
ATOM   2652  HA  LEU B 163      90.460  43.170  69.160  0.00  0.00           H  
ATOM   2653  HB1 LEU B 163      90.090  40.950  67.080  0.00  0.00           H  
ATOM   2654  HB2 LEU B 163      89.760  42.690  66.830  0.00  0.00           H  
ATOM   2655  HG  LEU B 163      88.230  40.800  68.750  0.00  0.00           H  
ATOM   2656 HD11 LEU B 163      88.160  43.170  69.540  0.00  0.00           H  
ATOM   2657 HD12 LEU B 163      86.570  42.640  68.910  0.00  0.00           H  
ATOM   2658 HD13 LEU B 163      87.630  43.710  67.900  0.00  0.00           H  
ATOM   2659 HD21 LEU B 163      87.430  41.940  66.000  0.00  0.00           H  
ATOM   2660 HD22 LEU B 163      87.910  40.240  66.340  0.00  0.00           H  
ATOM   2661 HD23 LEU B 163      86.410  40.920  67.080  0.00  0.00           H  
ATOM   2662  N   ALA B 164      91.110  39.960  69.650  0.00  0.00           N  
ATOM   2663  CA  ALA B 164      91.090  38.910  70.650  0.00  0.00           C  
ATOM   2664  C   ALA B 164      91.880  39.280  71.910  0.00  0.00           C  
ATOM   2665  O   ALA B 164      91.420  39.110  73.040  0.00  0.00           O  
ATOM   2666  CB  ALA B 164      91.670  37.620  70.030  0.00  0.00           C  
ATOM   2667  HN  ALA B 164      91.550  39.730  68.780  0.00  0.00           H  
ATOM   2668  HA  ALA B 164      90.070  38.740  70.960  0.00  0.00           H  
ATOM   2669  HB1 ALA B 164      91.620  36.780  70.760  0.00  0.00           H  
ATOM   2670  HB2 ALA B 164      92.720  37.760  69.720  0.00  0.00           H  
ATOM   2671  HB3 ALA B 164      91.080  37.330  69.130  0.00  0.00           H  
ATOM   2672  N   ALA B 165      93.080  39.870  71.720  0.00  0.00           N  
ATOM   2673  CA  ALA B 165      93.950  40.360  72.770  0.00  0.00           C  
ATOM   2674  C   ALA B 165      93.340  41.410  73.680  0.00  0.00           C  
ATOM   2675  O   ALA B 165      93.510  41.370  74.900  0.00  0.00           O  
ATOM   2676  CB  ALA B 165      95.220  40.910  72.100  0.00  0.00           C  
ATOM   2677  HN  ALA B 165      93.430  39.970  70.780  0.00  0.00           H  
ATOM   2678  HA  ALA B 165      94.210  39.520  73.400  0.00  0.00           H  
ATOM   2679  HB1 ALA B 165      95.700  40.120  71.490  0.00  0.00           H  
ATOM   2680  HB2 ALA B 165      95.950  41.250  72.860  0.00  0.00           H  
ATOM   2681  HB3 ALA B 165      94.980  41.760  71.430  0.00  0.00           H  
ATOM   2682  N   GLU B 166      92.580  42.380  73.130  0.00  0.00           N  
ATOM   2683  CA  GLU B 166      91.960  43.420  73.940  0.00  0.00           C  
ATOM   2684  C   GLU B 166      90.540  43.080  74.370  0.00  0.00           C  
ATOM   2685  O   GLU B 166      89.930  43.820  75.150  0.00  0.00           O  
ATOM   2686  CB  GLU B 166      91.990  44.780  73.190  0.00  0.00           C  
ATOM   2687  CG  GLU B 166      93.330  45.530  73.350  0.00  0.00           C  
ATOM   2688  CD  GLU B 166      93.540  45.990  74.790  0.00  0.00           C  
ATOM   2689  OE1 GLU B 166      92.740  46.840  75.260  0.00  0.00           O  
ATOM   2690  OE2 GLU B 166      94.480  45.500  75.460  0.00  0.00           O1-
ATOM   2691  HN  GLU B 166      92.480  42.440  72.130  0.00  0.00           H  
ATOM   2692  HA  GLU B 166      92.520  43.550  74.860  0.00  0.00           H  
ATOM   2693  HB1 GLU B 166      91.180  45.450  73.570  0.00  0.00           H  
ATOM   2694  HB2 GLU B 166      91.780  44.590  72.110  0.00  0.00           H  
ATOM   2695  HG1 GLU B 166      93.350  46.430  72.710  0.00  0.00           H  
ATOM   2696  HG2 GLU B 166      94.180  44.870  73.070  0.00  0.00           H  
ATOM   2697  N   ALA B 167      89.990  41.930  73.940  0.00  0.00           N  
ATOM   2698  CA  ALA B 167      88.760  41.410  74.500  0.00  0.00           C  
ATOM   2699  C   ALA B 167      88.980  40.620  75.790  0.00  0.00           C  
ATOM   2700  O   ALA B 167      88.300  40.830  76.800  0.00  0.00           O  
ATOM   2701  CB  ALA B 167      88.090  40.490  73.450  0.00  0.00           C  
ATOM   2702  HN  ALA B 167      90.430  41.390  73.230  0.00  0.00           H  
ATOM   2703  HA  ALA B 167      88.090  42.220  74.730  0.00  0.00           H  
ATOM   2704  HB1 ALA B 167      87.120  40.110  73.830  0.00  0.00           H  
ATOM   2705  HB2 ALA B 167      88.750  39.630  73.200  0.00  0.00           H  
ATOM   2706  HB3 ALA B 167      87.910  41.060  72.520  0.00  0.00           H  
ATOM   2707  N   VAL B 168      89.980  39.700  75.800  0.00  0.00           N  
ATOM   2708  CA  VAL B 168      90.260  38.820  76.930  0.00  0.00           C  
ATOM   2709  C   VAL B 168      91.100  39.510  78.000  0.00  0.00           C  
ATOM   2710  O   VAL B 168      92.300  39.270  78.160  0.00  0.00           O  
ATOM   2711  CB  VAL B 168      90.890  37.500  76.500  0.00  0.00           C  
ATOM   2712  CG1 VAL B 168      90.950  36.510  77.680  0.00  0.00           C  
ATOM   2713  CG2 VAL B 168      90.040  36.880  75.370  0.00  0.00           C  
ATOM   2714  HN  VAL B 168      90.530  39.560  74.980  0.00  0.00           H  
ATOM   2715  HA  VAL B 168      89.320  38.570  77.390  0.00  0.00           H  
ATOM   2716  HB  VAL B 168      91.920  37.680  76.110  0.00  0.00           H  
ATOM   2717 HG11 VAL B 168      91.340  35.530  77.330  0.00  0.00           H  
ATOM   2718 HG12 VAL B 168      91.610  36.870  78.490  0.00  0.00           H  
ATOM   2719 HG13 VAL B 168      89.930  36.340  78.100  0.00  0.00           H  
ATOM   2720 HG21 VAL B 168      90.440  35.880  75.120  0.00  0.00           H  
ATOM   2721 HG22 VAL B 168      90.070  37.500  74.450  0.00  0.00           H  
ATOM   2722 HG23 VAL B 168      88.980  36.770  75.690  0.00  0.00           H  
ATOM   2723  N   ARG B 169      90.480  40.420  78.770  0.00  0.00           N  
ATOM   2724  CA  ARG B 169      91.170  41.210  79.780  0.00  0.00           C  
ATOM   2725  C   ARG B 169      90.790  40.830  81.210  0.00  0.00           C  
ATOM   2726  O   ARG B 169      91.310  41.400  82.160  0.00  0.00           O  
ATOM   2727  CB  ARG B 169      90.940  42.720  79.520  0.00  0.00           C  
ATOM   2728  CG  ARG B 169      91.420  43.170  78.120  0.00  0.00           C  
ATOM   2729  CD  ARG B 169      91.600  44.680  77.910  0.00  0.00           C  
ATOM   2730  NE  ARG B 169      92.730  45.080  78.800  0.00  0.00           N  
ATOM   2731  CZ  ARG B 169      93.410  46.230  78.770  0.00  0.00           C  
ATOM   2732  NH1 ARG B 169      93.210  47.180  77.870  0.00  0.00           N1+
ATOM   2733  NH2 ARG B 169      94.370  46.390  79.670  0.00  0.00           N  
ATOM   2734  HN  ARG B 169      89.520  40.630  78.570  0.00  0.00           H  
ATOM   2735  HA  ARG B 169      92.230  41.040  79.710  0.00  0.00           H  
ATOM   2736  HB1 ARG B 169      91.490  43.300  80.290  0.00  0.00           H  
ATOM   2737  HB2 ARG B 169      89.860  42.970  79.630  0.00  0.00           H  
ATOM   2738  HG1 ARG B 169      90.690  42.790  77.370  0.00  0.00           H  
ATOM   2739  HG2 ARG B 169      92.390  42.670  77.890  0.00  0.00           H  
ATOM   2740  HD1 ARG B 169      90.680  45.230  78.200  0.00  0.00           H  
ATOM   2741  HD2 ARG B 169      91.860  44.900  76.850  0.00  0.00           H  
ATOM   2742  HE  ARG B 169      93.090  44.420  79.470  0.00  0.00           H  
ATOM   2743 HH11 ARG B 169      92.900  46.870  76.950  0.00  0.00           H  
ATOM   2744 HH12 ARG B 169      93.920  47.870  77.830  0.00  0.00           H  
ATOM   2745 HH21 ARG B 169      94.590  45.560  80.200  0.00  0.00           H  
ATOM   2746 HH22 ARG B 169      95.040  47.130  79.540  0.00  0.00           H  
ATOM   2747  N   ASP B 170      89.930  39.810  81.400  0.00  0.00           N  
ATOM   2748  CA  ASP B 170      89.610  39.260  82.710  0.00  0.00           C  
ATOM   2749  C   ASP B 170      89.810  37.750  82.710  0.00  0.00           C  
ATOM   2750  O   ASP B 170      89.180  37.020  81.940  0.00  0.00           O  
ATOM   2751  CB  ASP B 170      88.160  39.620  83.100  0.00  0.00           C  
ATOM   2752  CG  ASP B 170      87.910  39.460  84.590  0.00  0.00           C  
ATOM   2753  OD1 ASP B 170      87.700  38.310  85.060  0.00  0.00           O  
ATOM   2754  OD2 ASP B 170      87.870  40.500  85.300  0.00  0.00           O1-
ATOM   2755  HN  ASP B 170      89.470  39.380  80.620  0.00  0.00           H  
ATOM   2756  HA  ASP B 170      90.290  39.680  83.450  0.00  0.00           H  
ATOM   2757  HB1 ASP B 170      87.420  39.020  82.540  0.00  0.00           H  
ATOM   2758  HB2 ASP B 170      87.980  40.690  82.850  0.00  0.00           H  
ATOM   2759  N   HSD B 171      90.720  37.220  83.560  0.00  0.00           N  
ATOM   2760  CA  HSD B 171      90.990  35.790  83.650  0.00  0.00           C  
ATOM   2761  C   HSD B 171      89.830  34.980  84.190  0.00  0.00           C  
ATOM   2762  O   HSD B 171      89.540  33.890  83.690  0.00  0.00           O  
ATOM   2763  CB  HSD B 171      92.270  35.480  84.460  0.00  0.00           C  
ATOM   2764  CG  HSD B 171      92.700  34.040  84.340  0.00  0.00           C  
ATOM   2765  CD2 HSD B 171      93.360  33.410  83.330  0.00  0.00           C  
ATOM   2766  ND1 HSD B 171      92.380  33.060  85.250  0.00  0.00           N  
ATOM   2767  CE1 HSD B 171      92.860  31.890  84.760  0.00  0.00           C  
ATOM   2768  NE2 HSD B 171      93.460  32.050  83.600  0.00  0.00           N  
ATOM   2769  HN  HSD B 171      91.240  37.830  84.160  0.00  0.00           H  
ATOM   2770  HA  HSD B 171      91.150  35.440  82.640  0.00  0.00           H  
ATOM   2771  HB1 HSD B 171      92.120  35.740  85.530  0.00  0.00           H  
ATOM   2772  HB2 HSD B 171      93.100  36.110  84.070  0.00  0.00           H  
ATOM   2773  HD1 HSD B 171      91.890  33.160  86.130  0.00  0.00           H  
ATOM   2774  HD2 HSD B 171      93.760  33.810  82.410  0.00  0.00           H  
ATOM   2775  HE1 HSD B 171      92.750  30.940  85.290  0.00  0.00           H  
ATOM   2776  N   SER B 172      89.100  35.510  85.210  0.00  0.00           N  
ATOM   2777  CA  SER B 172      88.070  34.820  86.000  0.00  0.00           C  
ATOM   2778  C   SER B 172      87.000  34.170  85.160  0.00  0.00           C  
ATOM   2779  O   SER B 172      86.510  33.080  85.450  0.00  0.00           O  
ATOM   2780  CB  SER B 172      87.340  35.750  87.010  0.00  0.00           C  
ATOM   2781  OG  SER B 172      88.120  36.910  87.320  0.00  0.00           O  
ATOM   2782  HN  SER B 172      89.310  36.420  85.540  0.00  0.00           H  
ATOM   2783  HA  SER B 172      88.570  34.050  86.570  0.00  0.00           H  
ATOM   2784  HB1 SER B 172      87.140  35.180  87.940  0.00  0.00           H  
ATOM   2785  HB2 SER B 172      86.360  36.100  86.620  0.00  0.00           H  
ATOM   2786  HG1 SER B 172      87.970  37.550  86.570  0.00  0.00           H  
ATOM   2787  N   LEU B 173      86.650  34.820  84.040  0.00  0.00           N  
ATOM   2788  CA  LEU B 173      85.700  34.350  83.050  0.00  0.00           C  
ATOM   2789  C   LEU B 173      86.010  32.960  82.500  0.00  0.00           C  
ATOM   2790  O   LEU B 173      85.130  32.100  82.410  0.00  0.00           O  
ATOM   2791  CB  LEU B 173      85.750  35.380  81.890  0.00  0.00           C  
ATOM   2792  CG  LEU B 173      84.750  35.150  80.750  0.00  0.00           C  
ATOM   2793  CD1 LEU B 173      83.300  35.330  81.210  0.00  0.00           C  
ATOM   2794  CD2 LEU B 173      85.060  36.110  79.600  0.00  0.00           C  
ATOM   2795  HN  LEU B 173      87.120  35.680  83.840  0.00  0.00           H  
ATOM   2796  HA  LEU B 173      84.720  34.320  83.510  0.00  0.00           H  
ATOM   2797  HB1 LEU B 173      86.780  35.400  81.470  0.00  0.00           H  
ATOM   2798  HB2 LEU B 173      85.550  36.390  82.320  0.00  0.00           H  
ATOM   2799  HG  LEU B 173      84.860  34.110  80.360  0.00  0.00           H  
ATOM   2800 HD11 LEU B 173      83.020  34.590  81.990  0.00  0.00           H  
ATOM   2801 HD12 LEU B 173      82.610  35.210  80.350  0.00  0.00           H  
ATOM   2802 HD13 LEU B 173      83.150  36.350  81.630  0.00  0.00           H  
ATOM   2803 HD21 LEU B 173      85.020  37.160  79.960  0.00  0.00           H  
ATOM   2804 HD22 LEU B 173      86.070  35.910  79.190  0.00  0.00           H  
ATOM   2805 HD23 LEU B 173      84.320  35.990  78.780  0.00  0.00           H  
ATOM   2806  N   LEU B 174      87.280  32.680  82.160  0.00  0.00           N  
ATOM   2807  CA  LEU B 174      87.690  31.430  81.520  0.00  0.00           C  
ATOM   2808  C   LEU B 174      88.460  30.530  82.470  0.00  0.00           C  
ATOM   2809  O   LEU B 174      88.840  29.410  82.130  0.00  0.00           O  
ATOM   2810  CB  LEU B 174      88.580  31.760  80.300  0.00  0.00           C  
ATOM   2811  CG  LEU B 174      87.880  32.600  79.210  0.00  0.00           C  
ATOM   2812  CD1 LEU B 174      88.870  32.990  78.110  0.00  0.00           C  
ATOM   2813  CD2 LEU B 174      86.670  31.870  78.610  0.00  0.00           C  
ATOM   2814  HN  LEU B 174      88.000  33.350  82.320  0.00  0.00           H  
ATOM   2815  HA  LEU B 174      86.830  30.870  81.200  0.00  0.00           H  
ATOM   2816  HB1 LEU B 174      88.940  30.810  79.830  0.00  0.00           H  
ATOM   2817  HB2 LEU B 174      89.480  32.320  80.650  0.00  0.00           H  
ATOM   2818  HG  LEU B 174      87.510  33.550  79.680  0.00  0.00           H  
ATOM   2819 HD11 LEU B 174      89.720  33.560  78.530  0.00  0.00           H  
ATOM   2820 HD12 LEU B 174      88.370  33.620  77.340  0.00  0.00           H  
ATOM   2821 HD13 LEU B 174      89.270  32.080  77.610  0.00  0.00           H  
ATOM   2822 HD21 LEU B 174      86.990  30.890  78.200  0.00  0.00           H  
ATOM   2823 HD22 LEU B 174      85.880  31.690  79.380  0.00  0.00           H  
ATOM   2824 HD23 LEU B 174      86.220  32.470  77.790  0.00  0.00           H  
ATOM   2825  N   GLU B 175      88.660  30.990  83.720  0.00  0.00           N  
ATOM   2826  CA  GLU B 175      89.490  30.400  84.750  0.00  0.00           C  
ATOM   2827  C   GLU B 175      89.150  28.980  85.170  0.00  0.00           C  
ATOM   2828  O   GLU B 175      90.040  28.150  85.360  0.00  0.00           O  
ATOM   2829  CB  GLU B 175      89.420  31.330  85.970  0.00  0.00           C  
ATOM   2830  CG  GLU B 175      90.350  30.980  87.150  0.00  0.00           C  
ATOM   2831  CD  GLU B 175      90.480  32.170  88.070  0.00  0.00           C  
ATOM   2832  OE1 GLU B 175      91.530  32.860  88.000  0.00  0.00           O  
ATOM   2833  OE2 GLU B 175      89.530  32.450  88.860  0.00  0.00           O1-
ATOM   2834  HN  GLU B 175      88.300  31.890  83.950  0.00  0.00           H  
ATOM   2835  HA  GLU B 175      90.500  30.390  84.370  0.00  0.00           H  
ATOM   2836  HB1 GLU B 175      88.360  31.390  86.340  0.00  0.00           H  
ATOM   2837  HB2 GLU B 175      89.690  32.350  85.610  0.00  0.00           H  
ATOM   2838  HG1 GLU B 175      91.360  30.720  86.780  0.00  0.00           H  
ATOM   2839  HG2 GLU B 175      89.960  30.120  87.740  0.00  0.00           H  
ATOM   2840  N   GLY B 176      87.850  28.650  85.310  0.00  0.00           N  
ATOM   2841  CA  GLY B 176      87.400  27.300  85.620  0.00  0.00           C  
ATOM   2842  C   GLY B 176      87.250  26.420  84.410  0.00  0.00           C  
ATOM   2843  O   GLY B 176      87.400  25.210  84.480  0.00  0.00           O  
ATOM   2844  HN  GLY B 176      87.140  29.350  85.170  0.00  0.00           H  
ATOM   2845  HA1 GLY B 176      86.420  27.380  86.070  0.00  0.00           H  
ATOM   2846  HA2 GLY B 176      88.120  26.810  86.260  0.00  0.00           H  
ATOM   2847  N   CYS B 177      86.960  27.020  83.230  0.00  0.00           N  
ATOM   2848  CA  CYS B 177      86.880  26.280  81.980  0.00  0.00           C  
ATOM   2849  C   CYS B 177      88.230  25.780  81.480  0.00  0.00           C  
ATOM   2850  O   CYS B 177      88.360  24.630  81.050  0.00  0.00           O  
ATOM   2851  CB  CYS B 177      86.210  27.130  80.870  0.00  0.00           C  
ATOM   2852  SG  CYS B 177      84.450  27.470  81.200  0.00  0.00           S  
ATOM   2853  HN  CYS B 177      86.870  28.010  83.200  0.00  0.00           H  
ATOM   2854  HA  CYS B 177      86.270  25.390  82.150  0.00  0.00           H  
ATOM   2855  HB1 CYS B 177      86.290  26.590  79.900  0.00  0.00           H  
ATOM   2856  HB2 CYS B 177      86.780  28.080  80.760  0.00  0.00           H  
ATOM   2857  HG1 CYS B 177      84.630  28.030  82.390  0.00  0.00           H  
ATOM   2858  N   PHE B 178      89.260  26.650  81.530  0.00  0.00           N  
ATOM   2859  CA  PHE B 178      90.560  26.360  80.930  0.00  0.00           C  
ATOM   2860  C   PHE B 178      91.720  26.680  81.880  0.00  0.00           C  
ATOM   2861  O   PHE B 178      92.130  27.840  81.980  0.00  0.00           O  
ATOM   2862  CB  PHE B 178      90.720  27.240  79.660  0.00  0.00           C  
ATOM   2863  CG  PHE B 178      89.720  26.860  78.600  0.00  0.00           C  
ATOM   2864  CD1 PHE B 178      88.720  27.770  78.200  0.00  0.00           C  
ATOM   2865  CD2 PHE B 178      89.780  25.610  77.980  0.00  0.00           C  
ATOM   2866  CE1 PHE B 178      87.810  27.430  77.200  0.00  0.00           C  
ATOM   2867  CE2 PHE B 178      88.880  25.270  76.960  0.00  0.00           C  
ATOM   2868  CZ  PHE B 178      87.890  26.180  76.570  0.00  0.00           C  
ATOM   2869  HN  PHE B 178      89.130  27.580  81.880  0.00  0.00           H  
ATOM   2870  HA  PHE B 178      90.640  25.320  80.670  0.00  0.00           H  
ATOM   2871  HB1 PHE B 178      91.720  27.100  79.210  0.00  0.00           H  
ATOM   2872  HB2 PHE B 178      90.590  28.310  79.910  0.00  0.00           H  
ATOM   2873  HD1 PHE B 178      88.660  28.740  78.680  0.00  0.00           H  
ATOM   2874  HD2 PHE B 178      90.550  24.910  78.260  0.00  0.00           H  
ATOM   2875  HE1 PHE B 178      87.040  28.130  76.900  0.00  0.00           H  
ATOM   2876  HE2 PHE B 178      88.960  24.310  76.470  0.00  0.00           H  
ATOM   2877  HZ  PHE B 178      87.200  25.930  75.780  0.00  0.00           H  
ATOM   2878  N   PRO B 179      92.320  25.680  82.560  0.00  0.00           N  
ATOM   2879  CA  PRO B 179      93.530  25.930  83.340  0.00  0.00           C  
ATOM   2880  C   PRO B 179      94.730  25.160  82.820  0.00  0.00           C  
ATOM   2881  O   PRO B 179      95.840  25.530  83.200  0.00  0.00           O  
ATOM   2882  CB  PRO B 179      93.170  25.460  84.770  0.00  0.00           C  
ATOM   2883  CG  PRO B 179      91.700  24.990  84.710  0.00  0.00           C  
ATOM   2884  CD  PRO B 179      91.500  24.670  83.230  0.00  0.00           C  
ATOM   2885  HA  PRO B 179      93.830  26.960  83.300  0.00  0.00           H  
ATOM   2886  HB1 PRO B 179      93.290  26.280  85.500  0.00  0.00           H  
ATOM   2887  HB2 PRO B 179      93.810  24.610  85.100  0.00  0.00           H  
ATOM   2888  HG1 PRO B 179      91.030  25.830  84.990  0.00  0.00           H  
ATOM   2889  HG2 PRO B 179      91.500  24.120  85.370  0.00  0.00           H  
ATOM   2890  HD1 PRO B 179      90.430  24.670  82.950  0.00  0.00           H  
ATOM   2891  HD2 PRO B 179      91.940  23.680  83.000  0.00  0.00           H  
ATOM   2892  N   GLY B 180      94.590  24.100  82.000  0.00  0.00           N  
ATOM   2893  CA  GLY B 180      95.710  23.180  81.730  0.00  0.00           C  
ATOM   2894  C   GLY B 180      96.760  23.670  80.760  0.00  0.00           C  
ATOM   2895  O   GLY B 180      97.870  23.140  80.690  0.00  0.00           O  
ATOM   2896  HN  GLY B 180      93.700  23.890  81.590  0.00  0.00           H  
ATOM   2897  HA1 GLY B 180      95.290  22.290  81.280  0.00  0.00           H  
ATOM   2898  HA2 GLY B 180      96.220  22.970  82.660  0.00  0.00           H  
ATOM   2899  N   GLY B 181      96.450  24.730  79.990  0.00  0.00           N  
ATOM   2900  CA  GLY B 181      97.340  25.280  78.980  0.00  0.00           C  
ATOM   2901  C   GLY B 181      96.550  25.800  77.810  0.00  0.00           C  
ATOM   2902  O   GLY B 181      95.510  25.250  77.450  0.00  0.00           O  
ATOM   2903  HN  GLY B 181      95.540  25.140  80.090  0.00  0.00           H  
ATOM   2904  HA1 GLY B 181      97.990  24.500  78.590  0.00  0.00           H  
ATOM   2905  HA2 GLY B 181      97.880  26.100  79.420  0.00  0.00           H  
ATOM   2906  N   VAL B 182      96.990  26.920  77.210  0.00  0.00           N  
ATOM   2907  CA  VAL B 182      96.360  27.480  76.020  0.00  0.00           C  
ATOM   2908  C   VAL B 182      97.430  27.710  74.970  0.00  0.00           C  
ATOM   2909  O   VAL B 182      98.380  28.460  75.180  0.00  0.00           O  
ATOM   2910  CB  VAL B 182      95.600  28.780  76.260  0.00  0.00           C  
ATOM   2911  CG1 VAL B 182      94.920  29.240  74.950  0.00  0.00           C  
ATOM   2912  CG2 VAL B 182      94.510  28.560  77.330  0.00  0.00           C  
ATOM   2913  HN  VAL B 182      97.800  27.410  77.550  0.00  0.00           H  
ATOM   2914  HA  VAL B 182      95.660  26.760  75.610  0.00  0.00           H  
ATOM   2915  HB  VAL B 182      96.300  29.570  76.610  0.00  0.00           H  
ATOM   2916 HG11 VAL B 182      95.670  29.490  74.170  0.00  0.00           H  
ATOM   2917 HG12 VAL B 182      94.260  28.440  74.550  0.00  0.00           H  
ATOM   2918 HG13 VAL B 182      94.310  30.140  75.130  0.00  0.00           H  
ATOM   2919 HG21 VAL B 182      93.810  27.760  77.020  0.00  0.00           H  
ATOM   2920 HG22 VAL B 182      93.930  29.490  77.480  0.00  0.00           H  
ATOM   2921 HG23 VAL B 182      94.970  28.280  78.300  0.00  0.00           H  
ATOM   2922  N   HSD B 183      97.290  27.050  73.810  0.00  0.00           N  
ATOM   2923  CA  HSD B 183      98.280  27.090  72.750  0.00  0.00           C  
ATOM   2924  C   HSD B 183      97.650  27.550  71.450  0.00  0.00           C  
ATOM   2925  O   HSD B 183      96.460  27.350  71.200  0.00  0.00           O  
ATOM   2926  CB  HSD B 183      98.910  25.690  72.540  0.00  0.00           C  
ATOM   2927  CG  HSD B 183      99.610  25.150  73.770  0.00  0.00           C  
ATOM   2928  CD2 HSD B 183      99.420  23.980  74.430  0.00  0.00           C  
ATOM   2929  ND1 HSD B 183     100.660  25.770  74.400  0.00  0.00           N  
ATOM   2930  CE1 HSD B 183     101.060  24.960  75.400  0.00  0.00           C  
ATOM   2931  NE2 HSD B 183     100.350  23.840  75.450  0.00  0.00           N  
ATOM   2932  HN  HSD B 183      96.480  26.460  73.660  0.00  0.00           H  
ATOM   2933  HA  HSD B 183      99.060  27.790  72.990  0.00  0.00           H  
ATOM   2934  HB1 HSD B 183      99.660  25.740  71.720  0.00  0.00           H  
ATOM   2935  HB2 HSD B 183      98.120  24.960  72.250  0.00  0.00           H  
ATOM   2936  HD1 HSD B 183     101.070  26.660  74.180  0.00  0.00           H  
ATOM   2937  HD2 HSD B 183      98.690  23.200  74.250  0.00  0.00           H  
ATOM   2938  HE1 HSD B 183     101.880  25.220  76.080  0.00  0.00           H  
ATOM   2939  N   TRP B 184      98.430  28.230  70.570  0.00  0.00           N  
ATOM   2940  CA  TRP B 184      97.930  28.880  69.370  0.00  0.00           C  
ATOM   2941  C   TRP B 184      98.770  28.480  68.170  0.00  0.00           C  
ATOM   2942  O   TRP B 184      99.980  28.700  68.160  0.00  0.00           O  
ATOM   2943  CB  TRP B 184      98.020  30.410  69.600  0.00  0.00           C  
ATOM   2944  CG  TRP B 184      97.400  31.340  68.560  0.00  0.00           C  
ATOM   2945  CD1 TRP B 184      97.890  31.720  67.340  0.00  0.00           C  
ATOM   2946  CD2 TRP B 184      96.250  32.160  68.810  0.00  0.00           C  
ATOM   2947  CE2 TRP B 184      96.150  33.070  67.740  0.00  0.00           C  
ATOM   2948  CE3 TRP B 184      95.350  32.200  69.870  0.00  0.00           C  
ATOM   2949  NE1 TRP B 184      97.120  32.750  66.830  0.00  0.00           N  
ATOM   2950  CZ2 TRP B 184      95.170  34.050  67.720  0.00  0.00           C  
ATOM   2951  CZ3 TRP B 184      94.350  33.180  69.850  0.00  0.00           C  
ATOM   2952  CH2 TRP B 184      94.260  34.090  68.790  0.00  0.00           C  
ATOM   2953  HN  TRP B 184      99.400  28.360  70.750  0.00  0.00           H  
ATOM   2954  HA  TRP B 184      96.900  28.580  69.180  0.00  0.00           H  
ATOM   2955  HB1 TRP B 184      99.090  30.690  69.700  0.00  0.00           H  
ATOM   2956  HB2 TRP B 184      97.540  30.630  70.570  0.00  0.00           H  
ATOM   2957  HD1 TRP B 184      98.760  31.290  66.860  0.00  0.00           H  
ATOM   2958  HE1 TRP B 184      97.050  33.020  65.870  0.00  0.00           H  
ATOM   2959  HE3 TRP B 184      95.400  31.500  70.680  0.00  0.00           H  
ATOM   2960  HZ2 TRP B 184      95.110  34.760  66.920  0.00  0.00           H  
ATOM   2961  HZ3 TRP B 184      93.630  33.230  70.660  0.00  0.00           H  
ATOM   2962  HH2 TRP B 184      93.480  34.850  68.800  0.00  0.00           H  
ATOM   2963  N   VAL B 185      98.160  27.860  67.140  0.00  0.00           N  
ATOM   2964  CA  VAL B 185      98.890  27.350  65.980  0.00  0.00           C  
ATOM   2965  C   VAL B 185      98.320  27.900  64.690  0.00  0.00           C  
ATOM   2966  O   VAL B 185      97.110  27.880  64.450  0.00  0.00           O  
ATOM   2967  CB  VAL B 185      98.910  25.810  65.950  0.00  0.00           C  
ATOM   2968  CG1 VAL B 185      99.570  25.260  64.670  0.00  0.00           C  
ATOM   2969  CG2 VAL B 185      99.680  25.290  67.190  0.00  0.00           C  
ATOM   2970  HN  VAL B 185      97.170  27.680  67.150  0.00  0.00           H  
ATOM   2971  HA  VAL B 185      99.920  27.680  66.020  0.00  0.00           H  
ATOM   2972  HB  VAL B 185      97.860  25.440  66.000  0.00  0.00           H  
ATOM   2973 HG11 VAL B 185     100.600  25.670  64.550  0.00  0.00           H  
ATOM   2974 HG12 VAL B 185      99.640  24.150  64.730  0.00  0.00           H  
ATOM   2975 HG13 VAL B 185      98.980  25.510  63.770  0.00  0.00           H  
ATOM   2976 HG21 VAL B 185      99.180  25.620  68.130  0.00  0.00           H  
ATOM   2977 HG22 VAL B 185     100.710  25.690  67.190  0.00  0.00           H  
ATOM   2978 HG23 VAL B 185      99.710  24.180  67.180  0.00  0.00           H  
ATOM   2979  N   SER B 186      99.200  28.420  63.790  0.00  0.00           N  
ATOM   2980  CA  SER B 186      98.860  28.800  62.430  0.00  0.00           C  
ATOM   2981  C   SER B 186      98.590  27.560  61.580  0.00  0.00           C  
ATOM   2982  O   SER B 186      99.480  26.750  61.300  0.00  0.00           O  
ATOM   2983  CB  SER B 186      99.980  29.640  61.750  0.00  0.00           C  
ATOM   2984  OG  SER B 186      99.620  30.120  60.450  0.00  0.00           O  
ATOM   2985  HN  SER B 186     100.180  28.440  64.010  0.00  0.00           H  
ATOM   2986  HA  SER B 186      97.950  29.380  62.450  0.00  0.00           H  
ATOM   2987  HB1 SER B 186     100.900  29.030  61.680  0.00  0.00           H  
ATOM   2988  HB2 SER B 186     100.210  30.510  62.410  0.00  0.00           H  
ATOM   2989  HG1 SER B 186      99.020  30.890  60.570  0.00  0.00           H  
ATOM   2990  N   VAL B 187      97.320  27.370  61.160  0.00  0.00           N  
ATOM   2991  CA  VAL B 187      96.940  26.260  60.310  0.00  0.00           C  
ATOM   2992  C   VAL B 187      97.200  26.630  58.870  0.00  0.00           C  
ATOM   2993  O   VAL B 187      97.910  25.920  58.150  0.00  0.00           O  
ATOM   2994  CB  VAL B 187      95.480  25.880  60.510  0.00  0.00           C  
ATOM   2995  CG1 VAL B 187      95.070  24.730  59.560  0.00  0.00           C  
ATOM   2996  CG2 VAL B 187      95.290  25.430  61.970  0.00  0.00           C  
ATOM   2997  HN  VAL B 187      96.600  28.020  61.400  0.00  0.00           H  
ATOM   2998  HA  VAL B 187      97.550  25.400  60.530  0.00  0.00           H  
ATOM   2999  HB  VAL B 187      94.820  26.760  60.320  0.00  0.00           H  
ATOM   3000 HG11 VAL B 187      95.110  25.050  58.500  0.00  0.00           H  
ATOM   3001 HG12 VAL B 187      95.740  23.860  59.700  0.00  0.00           H  
ATOM   3002 HG13 VAL B 187      94.030  24.410  59.790  0.00  0.00           H  
ATOM   3003 HG21 VAL B 187      94.250  25.080  62.130  0.00  0.00           H  
ATOM   3004 HG22 VAL B 187      95.490  26.270  62.680  0.00  0.00           H  
ATOM   3005 HG23 VAL B 187      95.970  24.590  62.210  0.00  0.00           H  
ATOM   3006  N   GLY B 188      96.700  27.810  58.430  0.00  0.00           N  
ATOM   3007  CA  GLY B 188      96.800  28.280  57.050  0.00  0.00           C  
ATOM   3008  C   GLY B 188      96.130  27.420  56.000  0.00  0.00           C  
ATOM   3009  O   GLY B 188      95.380  26.480  56.270  0.00  0.00           O  
ATOM   3010  HN  GLY B 188      96.170  28.380  59.060  0.00  0.00           H  
ATOM   3011  HA1 GLY B 188      97.850  28.330  56.800  0.00  0.00           H  
ATOM   3012  HA2 GLY B 188      96.320  29.250  57.010  0.00  0.00           H  
ATOM   3013  N   LYS B 189      96.370  27.750  54.720  0.00  0.00           N  
ATOM   3014  CA  LYS B 189      95.950  26.930  53.600  0.00  0.00           C  
ATOM   3015  C   LYS B 189      96.760  25.630  53.530  0.00  0.00           C  
ATOM   3016  O   LYS B 189      97.970  25.620  53.320  0.00  0.00           O  
ATOM   3017  CB  LYS B 189      96.080  27.720  52.270  0.00  0.00           C  
ATOM   3018  CG  LYS B 189      95.400  27.050  51.060  0.00  0.00           C  
ATOM   3019  CD  LYS B 189      95.750  27.770  49.750  0.00  0.00           C  
ATOM   3020  CE  LYS B 189      95.120  27.130  48.510  0.00  0.00           C  
ATOM   3021  NZ  LYS B 189      95.780  27.590  47.270  0.00  0.00           N1+
ATOM   3022  HN  LYS B 189      96.900  28.580  54.510  0.00  0.00           H  
ATOM   3023  HA  LYS B 189      94.910  26.670  53.740  0.00  0.00           H  
ATOM   3024  HB1 LYS B 189      97.160  27.880  52.050  0.00  0.00           H  
ATOM   3025  HB2 LYS B 189      95.620  28.720  52.420  0.00  0.00           H  
ATOM   3026  HG1 LYS B 189      94.300  27.050  51.210  0.00  0.00           H  
ATOM   3027  HG2 LYS B 189      95.740  25.990  50.980  0.00  0.00           H  
ATOM   3028  HD1 LYS B 189      96.860  27.740  49.650  0.00  0.00           H  
ATOM   3029  HD2 LYS B 189      95.460  28.840  49.810  0.00  0.00           H  
ATOM   3030  HE1 LYS B 189      94.040  27.370  48.440  0.00  0.00           H  
ATOM   3031  HE2 LYS B 189      95.230  26.020  48.560  0.00  0.00           H  
ATOM   3032  HZ1 LYS B 189      95.710  28.620  47.120  0.00  0.00           H  
ATOM   3033  HZ2 LYS B 189      95.340  27.110  46.450  0.00  0.00           H  
ATOM   3034  HZ3 LYS B 189      96.810  27.360  47.300  0.00  0.00           H  
ATOM   3035  N   GLN B 190      96.090  24.470  53.730  0.00  0.00           N  
ATOM   3036  CA  GLN B 190      96.730  23.180  53.830  0.00  0.00           C  
ATOM   3037  C   GLN B 190      95.800  22.160  53.220  0.00  0.00           C  
ATOM   3038  O   GLN B 190      94.590  22.250  53.390  0.00  0.00           O  
ATOM   3039  CB  GLN B 190      96.950  22.730  55.300  0.00  0.00           C  
ATOM   3040  CG  GLN B 190      97.970  23.570  56.100  0.00  0.00           C  
ATOM   3041  CD  GLN B 190      99.420  23.290  55.700  0.00  0.00           C  
ATOM   3042  NE2 GLN B 190     100.000  24.150  54.830  0.00  0.00           N  
ATOM   3043  OE1 GLN B 190     100.030  22.330  56.170  0.00  0.00           O  
ATOM   3044  HN  GLN B 190      95.100  24.460  53.850  0.00  0.00           H  
ATOM   3045  HA  GLN B 190      97.660  23.170  53.260  0.00  0.00           H  
ATOM   3046  HB1 GLN B 190      97.280  21.660  55.330  0.00  0.00           H  
ATOM   3047  HB2 GLN B 190      95.980  22.790  55.830  0.00  0.00           H  
ATOM   3048  HG1 GLN B 190      97.890  23.310  57.180  0.00  0.00           H  
ATOM   3049  HG2 GLN B 190      97.750  24.650  56.000  0.00  0.00           H  
ATOM   3050 HE21 GLN B 190     100.970  24.030  54.650  0.00  0.00           H  
ATOM   3051 HE22 GLN B 190      99.450  24.870  54.410  0.00  0.00           H  
ATOM   3052  N   ASP B 191      96.360  21.170  52.510  0.00  0.00           N  
ATOM   3053  CA  ASP B 191      95.620  20.080  51.930  0.00  0.00           C  
ATOM   3054  C   ASP B 191      95.660  18.820  52.800  0.00  0.00           C  
ATOM   3055  O   ASP B 191      96.120  18.810  53.940  0.00  0.00           O  
ATOM   3056  CB  ASP B 191      96.150  19.830  50.480  0.00  0.00           C  
ATOM   3057  CG  ASP B 191      97.630  19.490  50.450  0.00  0.00           C  
ATOM   3058  OD1 ASP B 191      98.020  18.420  50.980  0.00  0.00           O  
ATOM   3059  OD2 ASP B 191      98.420  20.300  49.890  0.00  0.00           O1-
ATOM   3060  HN  ASP B 191      97.340  21.150  52.340  0.00  0.00           H  
ATOM   3061  HA  ASP B 191      94.580  20.360  51.850  0.00  0.00           H  
ATOM   3062  HB1 ASP B 191      96.000  20.760  49.890  0.00  0.00           H  
ATOM   3063  HB2 ASP B 191      95.590  19.020  49.970  0.00  0.00           H  
ATOM   3064  N   LYS B 192      95.190  17.690  52.240  0.00  0.00           N  
ATOM   3065  CA  LYS B 192      95.190  16.360  52.800  0.00  0.00           C  
ATOM   3066  C   LYS B 192      96.570  15.830  53.230  0.00  0.00           C  
ATOM   3067  O   LYS B 192      96.700  15.100  54.210  0.00  0.00           O  
ATOM   3068  CB  LYS B 192      94.580  15.430  51.720  0.00  0.00           C  
ATOM   3069  CG  LYS B 192      94.210  14.010  52.150  0.00  0.00           C  
ATOM   3070  CD  LYS B 192      93.560  13.260  50.980  0.00  0.00           C  
ATOM   3071  CE  LYS B 192      93.040  11.860  51.310  0.00  0.00           C  
ATOM   3072  NZ  LYS B 192      92.460  11.270  50.100  0.00  0.00           N1+
ATOM   3073  HN  LYS B 192      94.750  17.790  51.340  0.00  0.00           H  
ATOM   3074  HA  LYS B 192      94.560  16.370  53.680  0.00  0.00           H  
ATOM   3075  HB1 LYS B 192      95.260  15.390  50.840  0.00  0.00           H  
ATOM   3076  HB2 LYS B 192      93.640  15.920  51.360  0.00  0.00           H  
ATOM   3077  HG1 LYS B 192      93.490  14.060  53.000  0.00  0.00           H  
ATOM   3078  HG2 LYS B 192      95.110  13.460  52.500  0.00  0.00           H  
ATOM   3079  HD1 LYS B 192      94.310  13.190  50.160  0.00  0.00           H  
ATOM   3080  HD2 LYS B 192      92.710  13.880  50.600  0.00  0.00           H  
ATOM   3081  HE1 LYS B 192      92.250  11.900  52.100  0.00  0.00           H  
ATOM   3082  HE2 LYS B 192      93.870  11.210  51.670  0.00  0.00           H  
ATOM   3083  HZ1 LYS B 192      92.080  10.300  50.220  0.00  0.00           H  
ATOM   3084  HZ2 LYS B 192      93.160  11.260  49.320  0.00  0.00           H  
ATOM   3085  HZ3 LYS B 192      91.660  11.880  49.780  0.00  0.00           H  
ATOM   3086  N   SER B 193      97.650  16.190  52.500  0.00  0.00           N  
ATOM   3087  CA  SER B 193      99.030  15.870  52.870  0.00  0.00           C  
ATOM   3088  C   SER B 193      99.560  16.770  53.970  0.00  0.00           C  
ATOM   3089  O   SER B 193     100.180  16.300  54.930  0.00  0.00           O  
ATOM   3090  CB  SER B 193     100.000  15.900  51.650  0.00  0.00           C  
ATOM   3091  OG  SER B 193     100.310  17.210  51.150  0.00  0.00           O  
ATOM   3092  HN  SER B 193      97.550  16.870  51.750  0.00  0.00           H  
ATOM   3093  HA  SER B 193      99.040  14.870  53.260  0.00  0.00           H  
ATOM   3094  HB1 SER B 193      99.530  15.300  50.830  0.00  0.00           H  
ATOM   3095  HB2 SER B 193     100.950  15.410  51.930  0.00  0.00           H  
ATOM   3096  HG1 SER B 193      99.450  17.670  50.960  0.00  0.00           H  
ATOM   3097  N   GLY B 194      99.300  18.090  53.880  0.00  0.00           N  
ATOM   3098  CA  GLY B 194      99.760  19.100  54.830  0.00  0.00           C  
ATOM   3099  C   GLY B 194      99.140  18.950  56.190  0.00  0.00           C  
ATOM   3100  O   GLY B 194      99.790  19.130  57.220  0.00  0.00           O  
ATOM   3101  HN  GLY B 194      98.810  18.410  53.050  0.00  0.00           H  
ATOM   3102  HA1 GLY B 194      99.480  20.070  54.460  0.00  0.00           H  
ATOM   3103  HA2 GLY B 194     100.820  18.990  54.960  0.00  0.00           H  
ATOM   3104  N   LEU B 195      97.860  18.530  56.230  0.00  0.00           N  
ATOM   3105  CA  LEU B 195      97.140  18.220  57.460  0.00  0.00           C  
ATOM   3106  C   LEU B 195      97.830  17.140  58.280  0.00  0.00           C  
ATOM   3107  O   LEU B 195      98.020  17.280  59.480  0.00  0.00           O  
ATOM   3108  CB  LEU B 195      95.700  17.770  57.100  0.00  0.00           C  
ATOM   3109  CG  LEU B 195      94.790  17.390  58.290  0.00  0.00           C  
ATOM   3110  CD1 LEU B 195      94.580  18.550  59.270  0.00  0.00           C  
ATOM   3111  CD2 LEU B 195      93.440  16.880  57.770  0.00  0.00           C  
ATOM   3112  HN  LEU B 195      97.340  18.460  55.380  0.00  0.00           H  
ATOM   3113  HA  LEU B 195      97.120  19.110  58.070  0.00  0.00           H  
ATOM   3114  HB1 LEU B 195      95.760  16.910  56.400  0.00  0.00           H  
ATOM   3115  HB2 LEU B 195      95.210  18.600  56.540  0.00  0.00           H  
ATOM   3116  HG  LEU B 195      95.270  16.550  58.840  0.00  0.00           H  
ATOM   3117 HD11 LEU B 195      95.550  18.860  59.730  0.00  0.00           H  
ATOM   3118 HD12 LEU B 195      93.890  18.240  60.090  0.00  0.00           H  
ATOM   3119 HD13 LEU B 195      94.140  19.420  58.750  0.00  0.00           H  
ATOM   3120 HD21 LEU B 195      92.930  17.660  57.160  0.00  0.00           H  
ATOM   3121 HD22 LEU B 195      93.580  15.980  57.130  0.00  0.00           H  
ATOM   3122 HD23 LEU B 195      92.780  16.600  58.620  0.00  0.00           H  
ATOM   3123  N   LEU B 196      98.280  16.040  57.630  0.00  0.00           N  
ATOM   3124  CA  LEU B 196      99.010  14.970  58.300  0.00  0.00           C  
ATOM   3125  C   LEU B 196     100.350  15.420  58.870  0.00  0.00           C  
ATOM   3126  O   LEU B 196     100.710  15.080  59.990  0.00  0.00           O  
ATOM   3127  CB  LEU B 196      99.160  13.750  57.360  0.00  0.00           C  
ATOM   3128  CG  LEU B 196      99.800  12.490  57.990  0.00  0.00           C  
ATOM   3129  CD1 LEU B 196      99.090  12.020  59.270  0.00  0.00           C  
ATOM   3130  CD2 LEU B 196      99.820  11.350  56.970  0.00  0.00           C  
ATOM   3131  HN  LEU B 196      98.140  15.950  56.650  0.00  0.00           H  
ATOM   3132  HA  LEU B 196      98.410  14.670  59.150  0.00  0.00           H  
ATOM   3133  HB1 LEU B 196      99.750  14.050  56.470  0.00  0.00           H  
ATOM   3134  HB2 LEU B 196      98.140  13.470  57.000  0.00  0.00           H  
ATOM   3135  HG  LEU B 196     100.860  12.730  58.260  0.00  0.00           H  
ATOM   3136 HD11 LEU B 196      99.160  12.780  60.070  0.00  0.00           H  
ATOM   3137 HD12 LEU B 196      99.550  11.090  59.650  0.00  0.00           H  
ATOM   3138 HD13 LEU B 196      98.010  11.820  59.060  0.00  0.00           H  
ATOM   3139 HD21 LEU B 196      98.780  11.070  56.680  0.00  0.00           H  
ATOM   3140 HD22 LEU B 196     100.360  11.650  56.050  0.00  0.00           H  
ATOM   3141 HD23 LEU B 196     100.320  10.450  57.390  0.00  0.00           H  
ATOM   3142  N   MET B 197     101.120  16.250  58.130  0.00  0.00           N  
ATOM   3143  CA  MET B 197     102.350  16.840  58.630  0.00  0.00           C  
ATOM   3144  C   MET B 197     102.140  17.780  59.820  0.00  0.00           C  
ATOM   3145  O   MET B 197     102.840  17.690  60.830  0.00  0.00           O  
ATOM   3146  CB  MET B 197     103.130  17.550  57.500  0.00  0.00           C  
ATOM   3147  CG  MET B 197     103.540  16.590  56.370  0.00  0.00           C  
ATOM   3148  SD  MET B 197     104.730  17.270  55.180  0.00  0.00           S  
ATOM   3149  CE  MET B 197     103.590  18.410  54.350  0.00  0.00           C  
ATOM   3150  HN  MET B 197     100.810  16.540  57.220  0.00  0.00           H  
ATOM   3151  HA  MET B 197     102.970  16.030  59.000  0.00  0.00           H  
ATOM   3152  HB1 MET B 197     104.050  18.010  57.930  0.00  0.00           H  
ATOM   3153  HB2 MET B 197     102.500  18.370  57.080  0.00  0.00           H  
ATOM   3154  HG1 MET B 197     102.630  16.240  55.840  0.00  0.00           H  
ATOM   3155  HG2 MET B 197     104.000  15.690  56.850  0.00  0.00           H  
ATOM   3156  HE1 MET B 197     104.090  18.910  53.490  0.00  0.00           H  
ATOM   3157  HE2 MET B 197     102.700  17.880  53.960  0.00  0.00           H  
ATOM   3158  HE3 MET B 197     103.250  19.210  55.040  0.00  0.00           H  
ATOM   3159  N   LYS B 198     101.130  18.670  59.760  0.00  0.00           N  
ATOM   3160  CA  LYS B 198     100.730  19.510  60.890  0.00  0.00           C  
ATOM   3161  C   LYS B 198     100.280  18.690  62.110  0.00  0.00           C  
ATOM   3162  O   LYS B 198     100.660  19.000  63.230  0.00  0.00           O  
ATOM   3163  CB  LYS B 198      99.650  20.540  60.470  0.00  0.00           C  
ATOM   3164  CG  LYS B 198     100.120  21.660  59.520  0.00  0.00           C  
ATOM   3165  CD  LYS B 198     100.700  22.920  60.210  0.00  0.00           C  
ATOM   3166  CE  LYS B 198     101.030  24.060  59.220  0.00  0.00           C  
ATOM   3167  NZ  LYS B 198     101.410  25.320  59.910  0.00  0.00           N1+
ATOM   3168  HN  LYS B 198     100.590  18.770  58.920  0.00  0.00           H  
ATOM   3169  HA  LYS B 198     101.610  20.060  61.200  0.00  0.00           H  
ATOM   3170  HB1 LYS B 198      99.200  21.010  61.370  0.00  0.00           H  
ATOM   3171  HB2 LYS B 198      98.830  19.970  59.960  0.00  0.00           H  
ATOM   3172  HG1 LYS B 198      99.240  21.990  58.920  0.00  0.00           H  
ATOM   3173  HG2 LYS B 198     100.850  21.260  58.790  0.00  0.00           H  
ATOM   3174  HD1 LYS B 198     101.610  22.640  60.780  0.00  0.00           H  
ATOM   3175  HD2 LYS B 198      99.940  23.290  60.940  0.00  0.00           H  
ATOM   3176  HE1 LYS B 198     100.150  24.280  58.590  0.00  0.00           H  
ATOM   3177  HE2 LYS B 198     101.880  23.760  58.570  0.00  0.00           H  
ATOM   3178  HZ1 LYS B 198     101.700  26.060  59.210  0.00  0.00           H  
ATOM   3179  HZ2 LYS B 198     102.210  25.200  60.570  0.00  0.00           H  
ATOM   3180  HZ3 LYS B 198     100.600  25.720  60.450  0.00  0.00           H  
ATOM   3181  N   LEU B 199      99.520  17.580  61.920  0.00  0.00           N  
ATOM   3182  CA  LEU B 199      99.150  16.620  62.970  0.00  0.00           C  
ATOM   3183  C   LEU B 199     100.340  15.930  63.640  0.00  0.00           C  
ATOM   3184  O   LEU B 199     100.370  15.780  64.860  0.00  0.00           O  
ATOM   3185  CB  LEU B 199      98.200  15.520  62.430  0.00  0.00           C  
ATOM   3186  CG  LEU B 199      96.760  15.980  62.110  0.00  0.00           C  
ATOM   3187  CD1 LEU B 199      96.020  14.910  61.280  0.00  0.00           C  
ATOM   3188  CD2 LEU B 199      95.950  16.280  63.380  0.00  0.00           C  
ATOM   3189  HN  LEU B 199      99.160  17.390  61.000  0.00  0.00           H  
ATOM   3190  HA  LEU B 199      98.650  17.180  63.750  0.00  0.00           H  
ATOM   3191  HB1 LEU B 199      98.120  14.690  63.160  0.00  0.00           H  
ATOM   3192  HB2 LEU B 199      98.650  15.100  61.500  0.00  0.00           H  
ATOM   3193  HG  LEU B 199      96.810  16.910  61.500  0.00  0.00           H  
ATOM   3194 HD11 LEU B 199      96.560  14.720  60.330  0.00  0.00           H  
ATOM   3195 HD12 LEU B 199      95.000  15.260  61.040  0.00  0.00           H  
ATOM   3196 HD13 LEU B 199      95.950  13.960  61.850  0.00  0.00           H  
ATOM   3197 HD21 LEU B 199      95.880  15.380  64.010  0.00  0.00           H  
ATOM   3198 HD22 LEU B 199      96.420  17.100  63.960  0.00  0.00           H  
ATOM   3199 HD23 LEU B 199      94.920  16.600  63.100  0.00  0.00           H  
ATOM   3200  N   GLN B 200     101.370  15.500  62.870  0.00  0.00           N  
ATOM   3201  CA  GLN B 200     102.610  14.950  63.420  0.00  0.00           C  
ATOM   3202  C   GLN B 200     103.360  15.950  64.290  0.00  0.00           C  
ATOM   3203  O   GLN B 200     103.870  15.640  65.370  0.00  0.00           O  
ATOM   3204  CB  GLN B 200     103.530  14.420  62.280  0.00  0.00           C  
ATOM   3205  CG  GLN B 200     103.000  13.140  61.590  0.00  0.00           C  
ATOM   3206  CD  GLN B 200     103.900  12.640  60.460  0.00  0.00           C  
ATOM   3207  NE2 GLN B 200     103.660  11.380  60.020  0.00  0.00           N  
ATOM   3208  OE1 GLN B 200     104.800  13.320  59.950  0.00  0.00           O  
ATOM   3209  HN  GLN B 200     101.300  15.560  61.870  0.00  0.00           H  
ATOM   3210  HA  GLN B 200     102.350  14.120  64.060  0.00  0.00           H  
ATOM   3211  HB1 GLN B 200     104.540  14.190  62.700  0.00  0.00           H  
ATOM   3212  HB2 GLN B 200     103.660  15.230  61.520  0.00  0.00           H  
ATOM   3213  HG1 GLN B 200     101.990  13.320  61.170  0.00  0.00           H  
ATOM   3214  HG2 GLN B 200     102.910  12.330  62.350  0.00  0.00           H  
ATOM   3215 HE21 GLN B 200     104.230  11.000  59.310  0.00  0.00           H  
ATOM   3216 HE22 GLN B 200     103.000  10.810  60.520  0.00  0.00           H  
ATOM   3217  N   ASN B 201     103.410  17.230  63.850  0.00  0.00           N  
ATOM   3218  CA  ASN B 201     103.940  18.330  64.640  0.00  0.00           C  
ATOM   3219  C   ASN B 201     103.130  18.600  65.920  0.00  0.00           C  
ATOM   3220  O   ASN B 201     103.710  18.820  66.990  0.00  0.00           O  
ATOM   3221  CB  ASN B 201     104.040  19.630  63.800  0.00  0.00           C  
ATOM   3222  CG  ASN B 201     104.960  19.420  62.600  0.00  0.00           C  
ATOM   3223  ND2 ASN B 201     104.900  20.370  61.640  0.00  0.00           N  
ATOM   3224  OD1 ASN B 201     105.740  18.470  62.500  0.00  0.00           O  
ATOM   3225  HN  ASN B 201     103.080  17.440  62.930  0.00  0.00           H  
ATOM   3226  HA  ASN B 201     104.930  18.050  64.960  0.00  0.00           H  
ATOM   3227  HB1 ASN B 201     104.460  20.460  64.410  0.00  0.00           H  
ATOM   3228  HB2 ASN B 201     103.040  19.930  63.430  0.00  0.00           H  
ATOM   3229 HD21 ASN B 201     104.470  21.250  61.840  0.00  0.00           H  
ATOM   3230 HD22 ASN B 201     105.420  20.210  60.790  0.00  0.00           H  
ATOM   3231  N   LEU B 202     101.780  18.520  65.890  0.00  0.00           N  
ATOM   3232  CA  LEU B 202     100.960  18.600  67.090  0.00  0.00           C  
ATOM   3233  C   LEU B 202     101.200  17.480  68.090  0.00  0.00           C  
ATOM   3234  O   LEU B 202     101.290  17.720  69.290  0.00  0.00           O  
ATOM   3235  CB  LEU B 202      99.440  18.610  66.770  0.00  0.00           C  
ATOM   3236  CG  LEU B 202      98.930  19.860  66.040  0.00  0.00           C  
ATOM   3237  CD1 LEU B 202      97.440  19.700  65.720  0.00  0.00           C  
ATOM   3238  CD2 LEU B 202      99.180  21.160  66.830  0.00  0.00           C  
ATOM   3239  HN  LEU B 202     101.310  18.400  65.010  0.00  0.00           H  
ATOM   3240  HA  LEU B 202     101.220  19.510  67.610  0.00  0.00           H  
ATOM   3241  HB1 LEU B 202      98.860  18.540  67.730  0.00  0.00           H  
ATOM   3242  HB2 LEU B 202      99.190  17.710  66.160  0.00  0.00           H  
ATOM   3243  HG  LEU B 202      99.470  19.940  65.070  0.00  0.00           H  
ATOM   3244 HD11 LEU B 202      97.270  18.810  65.090  0.00  0.00           H  
ATOM   3245 HD12 LEU B 202      97.080  20.590  65.160  0.00  0.00           H  
ATOM   3246 HD13 LEU B 202      96.850  19.610  66.650  0.00  0.00           H  
ATOM   3247 HD21 LEU B 202      98.760  21.080  67.850  0.00  0.00           H  
ATOM   3248 HD22 LEU B 202     100.270  21.370  66.910  0.00  0.00           H  
ATOM   3249 HD23 LEU B 202      98.700  22.020  66.310  0.00  0.00           H  
ATOM   3250  N   CYS B 203     101.370  16.220  67.620  0.00  0.00           N  
ATOM   3251  CA  CYS B 203     101.690  15.070  68.460  0.00  0.00           C  
ATOM   3252  C   CYS B 203     103.000  15.260  69.230  0.00  0.00           C  
ATOM   3253  O   CYS B 203     103.110  14.940  70.410  0.00  0.00           O  
ATOM   3254  CB  CYS B 203     101.780  13.770  67.610  0.00  0.00           C  
ATOM   3255  SG  CYS B 203     101.860  12.230  68.590  0.00  0.00           S  
ATOM   3256  HN  CYS B 203     101.250  16.050  66.640  0.00  0.00           H  
ATOM   3257  HA  CYS B 203     100.900  14.970  69.200  0.00  0.00           H  
ATOM   3258  HB1 CYS B 203     102.650  13.840  66.920  0.00  0.00           H  
ATOM   3259  HB2 CYS B 203     100.870  13.740  66.970  0.00  0.00           H  
ATOM   3260  HG1 CYS B 203     102.990  12.540  69.230  0.00  0.00           H  
ATOM   3261  N   THR B 204     104.000  15.860  68.560  0.00  0.00           N  
ATOM   3262  CA  THR B 204     105.300  16.240  69.120  0.00  0.00           C  
ATOM   3263  C   THR B 204     105.190  17.230  70.280  0.00  0.00           C  
ATOM   3264  O   THR B 204     105.880  17.110  71.290  0.00  0.00           O  
ATOM   3265  CB  THR B 204     106.210  16.850  68.050  0.00  0.00           C  
ATOM   3266  CG2 THR B 204     107.560  17.310  68.610  0.00  0.00           C  
ATOM   3267  OG1 THR B 204     106.490  15.880  67.040  0.00  0.00           O  
ATOM   3268  HN  THR B 204     103.850  16.080  67.600  0.00  0.00           H  
ATOM   3269  HA  THR B 204     105.770  15.350  69.510  0.00  0.00           H  
ATOM   3270  HB  THR B 204     105.710  17.730  67.570  0.00  0.00           H  
ATOM   3271  HG1 THR B 204     105.700  15.810  66.480  0.00  0.00           H  
ATOM   3272 HG21 THR B 204     107.450  18.140  69.340  0.00  0.00           H  
ATOM   3273 HG22 THR B 204     108.190  17.690  67.780  0.00  0.00           H  
ATOM   3274 HG23 THR B 204     108.090  16.470  69.100  0.00  0.00           H  
ATOM   3275  N   ARG B 205     104.280  18.220  70.190  0.00  0.00           N  
ATOM   3276  CA  ARG B 205     104.130  19.270  71.180  0.00  0.00           C  
ATOM   3277  C   ARG B 205     103.460  18.830  72.480  0.00  0.00           C  
ATOM   3278  O   ARG B 205     103.530  19.530  73.500  0.00  0.00           O  
ATOM   3279  CB  ARG B 205     103.320  20.450  70.600  0.00  0.00           C  
ATOM   3280  CG  ARG B 205     104.060  21.210  69.490  0.00  0.00           C  
ATOM   3281  CD  ARG B 205     103.270  22.400  68.960  0.00  0.00           C  
ATOM   3282  NE  ARG B 205     104.110  23.090  67.940  0.00  0.00           N  
ATOM   3283  CZ  ARG B 205     104.930  24.110  68.210  0.00  0.00           C  
ATOM   3284  NH1 ARG B 205     105.120  24.600  69.430  0.00  0.00           N1+
ATOM   3285  NH2 ARG B 205     105.610  24.680  67.220  0.00  0.00           N  
ATOM   3286  HN  ARG B 205     103.690  18.290  69.380  0.00  0.00           H  
ATOM   3287  HA  ARG B 205     105.110  19.630  71.460  0.00  0.00           H  
ATOM   3288  HB1 ARG B 205     103.100  21.190  71.410  0.00  0.00           H  
ATOM   3289  HB2 ARG B 205     102.340  20.070  70.210  0.00  0.00           H  
ATOM   3290  HG1 ARG B 205     104.300  20.520  68.650  0.00  0.00           H  
ATOM   3291  HG2 ARG B 205     105.030  21.570  69.900  0.00  0.00           H  
ATOM   3292  HD1 ARG B 205     103.010  23.100  69.790  0.00  0.00           H  
ATOM   3293  HD2 ARG B 205     102.320  22.060  68.490  0.00  0.00           H  
ATOM   3294  HE  ARG B 205     103.900  22.960  66.960  0.00  0.00           H  
ATOM   3295 HH11 ARG B 205     104.730  24.140  70.240  0.00  0.00           H  
ATOM   3296 HH12 ARG B 205     105.770  25.360  69.510  0.00  0.00           H  
ATOM   3297 HH21 ARG B 205     105.760  24.160  66.380  0.00  0.00           H  
ATOM   3298 HH22 ARG B 205     106.260  25.390  67.520  0.00  0.00           H  
ATOM   3299  N   LEU B 206     102.810  17.650  72.510  0.00  0.00           N  
ATOM   3300  CA  LEU B 206     102.100  17.180  73.690  0.00  0.00           C  
ATOM   3301  C   LEU B 206     102.990  16.330  74.590  0.00  0.00           C  
ATOM   3302  O   LEU B 206     102.560  15.870  75.650  0.00  0.00           O  
ATOM   3303  CB  LEU B 206     100.860  16.350  73.270  0.00  0.00           C  
ATOM   3304  CG  LEU B 206      99.790  17.150  72.490  0.00  0.00           C  
ATOM   3305  CD1 LEU B 206      98.650  16.220  72.050  0.00  0.00           C  
ATOM   3306  CD2 LEU B 206      99.220  18.320  73.300  0.00  0.00           C  
ATOM   3307  HN  LEU B 206     102.750  17.100  71.680  0.00  0.00           H  
ATOM   3308  HA  LEU B 206     101.780  18.020  74.290  0.00  0.00           H  
ATOM   3309  HB1 LEU B 206     100.380  15.920  74.170  0.00  0.00           H  
ATOM   3310  HB2 LEU B 206     101.200  15.510  72.630  0.00  0.00           H  
ATOM   3311  HG  LEU B 206     100.270  17.570  71.570  0.00  0.00           H  
ATOM   3312 HD11 LEU B 206      99.060  15.370  71.460  0.00  0.00           H  
ATOM   3313 HD12 LEU B 206      97.930  16.770  71.420  0.00  0.00           H  
ATOM   3314 HD13 LEU B 206      98.120  15.810  72.930  0.00  0.00           H  
ATOM   3315 HD21 LEU B 206      98.770  17.960  74.260  0.00  0.00           H  
ATOM   3316 HD22 LEU B 206     100.000  19.070  73.540  0.00  0.00           H  
ATOM   3317 HD23 LEU B 206      98.420  18.840  72.720  0.00  0.00           H  
ATOM   3318  N   ASP B 207     104.270  16.160  74.220  0.00  0.00           N  
ATOM   3319  CA  ASP B 207     105.270  15.450  74.980  0.00  0.00           C  
ATOM   3320  C   ASP B 207     106.590  16.210  74.870  0.00  0.00           C  
ATOM   3321  O   ASP B 207     107.540  15.790  74.200  0.00  0.00           O  
ATOM   3322  CB  ASP B 207     105.370  13.980  74.480  0.00  0.00           C  
ATOM   3323  CG  ASP B 207     106.350  13.170  75.300  0.00  0.00           C  
ATOM   3324  OD1 ASP B 207     106.410  13.370  76.540  0.00  0.00           O  
ATOM   3325  OD2 ASP B 207     107.080  12.340  74.710  0.00  0.00           O1-
ATOM   3326  HN  ASP B 207     104.580  16.530  73.340  0.00  0.00           H  
ATOM   3327  HA  ASP B 207     104.990  15.460  76.030  0.00  0.00           H  
ATOM   3328  HB1 ASP B 207     105.680  13.950  73.420  0.00  0.00           H  
ATOM   3329  HB2 ASP B 207     104.370  13.500  74.570  0.00  0.00           H  
ATOM   3330  N   GLN B 208     106.690  17.380  75.530  0.00  0.00           N  
ATOM   3331  CA  GLN B 208     107.820  18.290  75.370  0.00  0.00           C  
ATOM   3332  C   GLN B 208     109.170  17.720  75.770  0.00  0.00           C  
ATOM   3333  O   GLN B 208     110.180  17.960  75.110  0.00  0.00           O  
ATOM   3334  CB  GLN B 208     107.630  19.610  76.160  0.00  0.00           C  
ATOM   3335  CG  GLN B 208     106.400  20.430  75.720  0.00  0.00           C  
ATOM   3336  CD  GLN B 208     106.610  21.890  76.130  0.00  0.00           C  
ATOM   3337  NE2 GLN B 208     105.920  22.370  77.190  0.00  0.00           N  
ATOM   3338  OE1 GLN B 208     107.410  22.580  75.490  0.00  0.00           O  
ATOM   3339  HN  GLN B 208     105.940  17.700  76.110  0.00  0.00           H  
ATOM   3340  HA  GLN B 208     107.900  18.530  74.320  0.00  0.00           H  
ATOM   3341  HB1 GLN B 208     108.550  20.230  76.000  0.00  0.00           H  
ATOM   3342  HB2 GLN B 208     107.560  19.390  77.250  0.00  0.00           H  
ATOM   3343  HG1 GLN B 208     105.470  20.030  76.170  0.00  0.00           H  
ATOM   3344  HG2 GLN B 208     106.290  20.410  74.620  0.00  0.00           H  
ATOM   3345 HE21 GLN B 208     106.190  23.260  77.550  0.00  0.00           H  
ATOM   3346 HE22 GLN B 208     105.220  21.820  77.630  0.00  0.00           H  
ATOM   3347  N   ASP B 209     109.240  16.940  76.860  0.00  0.00           N  
ATOM   3348  CA  ASP B 209     110.480  16.450  77.420  0.00  0.00           C  
ATOM   3349  C   ASP B 209     110.870  15.060  76.910  0.00  0.00           C  
ATOM   3350  O   ASP B 209     111.850  14.480  77.370  0.00  0.00           O  
ATOM   3351  CB  ASP B 209     110.410  16.510  78.980  0.00  0.00           C  
ATOM   3352  CG  ASP B 209     109.250  15.740  79.580  0.00  0.00           C  
ATOM   3353  OD1 ASP B 209     108.070  16.040  79.240  0.00  0.00           O  
ATOM   3354  OD2 ASP B 209     109.520  14.880  80.460  0.00  0.00           O1-
ATOM   3355  HN  ASP B 209     108.430  16.710  77.420  0.00  0.00           H  
ATOM   3356  HA  ASP B 209     111.290  17.110  77.120  0.00  0.00           H  
ATOM   3357  HB1 ASP B 209     110.290  17.570  79.280  0.00  0.00           H  
ATOM   3358  HB2 ASP B 209     111.350  16.140  79.420  0.00  0.00           H  
ATOM   3359  N   GLU B 210     110.130  14.520  75.920  0.00  0.00           N  
ATOM   3360  CA  GLU B 210     110.320  13.200  75.340  0.00  0.00           C  
ATOM   3361  C   GLU B 210     110.130  12.070  76.360  0.00  0.00           C  
ATOM   3362  O   GLU B 210     111.050  11.320  76.680  0.00  0.00           O  
ATOM   3363  CB  GLU B 210     111.680  12.990  74.610  0.00  0.00           C  
ATOM   3364  CG  GLU B 210     112.080  14.060  73.560  0.00  0.00           C  
ATOM   3365  CD  GLU B 210     113.520  13.820  73.130  0.00  0.00           C  
ATOM   3366  OE1 GLU B 210     113.820  12.720  72.590  0.00  0.00           O  
ATOM   3367  OE2 GLU B 210     114.390  14.690  73.400  0.00  0.00           O1-
ATOM   3368  HN  GLU B 210     109.360  15.050  75.540  0.00  0.00           H  
ATOM   3369  HA  GLU B 210     109.540  13.080  74.610  0.00  0.00           H  
ATOM   3370  HB1 GLU B 210     111.660  12.000  74.110  0.00  0.00           H  
ATOM   3371  HB2 GLU B 210     112.480  12.960  75.370  0.00  0.00           H  
ATOM   3372  HG1 GLU B 210     112.010  15.080  73.990  0.00  0.00           H  
ATOM   3373  HG2 GLU B 210     111.420  14.000  72.670  0.00  0.00           H  
ATOM   3374  N   SER B 211     108.910  11.950  76.920  0.00  0.00           N  
ATOM   3375  CA  SER B 211     108.570  10.930  77.900  0.00  0.00           C  
ATOM   3376  C   SER B 211     107.990   9.690  77.240  0.00  0.00           C  
ATOM   3377  O   SER B 211     107.840   8.640  77.860  0.00  0.00           O  
ATOM   3378  CB  SER B 211     107.580  11.450  78.990  0.00  0.00           C  
ATOM   3379  OG  SER B 211     106.250  11.640  78.520  0.00  0.00           O  
ATOM   3380  HN  SER B 211     108.140  12.540  76.610  0.00  0.00           H  
ATOM   3381  HA  SER B 211     109.470  10.610  78.410  0.00  0.00           H  
ATOM   3382  HB1 SER B 211     107.970  12.420  79.380  0.00  0.00           H  
ATOM   3383  HB2 SER B 211     107.550  10.730  79.830  0.00  0.00           H  
ATOM   3384  HG1 SER B 211     106.290  12.290  77.770  0.00  0.00           H  
ATOM   3385  N   PHE B 212     107.700   9.790  75.920  0.00  0.00           N  
ATOM   3386  CA  PHE B 212     107.240   8.690  75.110  0.00  0.00           C  
ATOM   3387  C   PHE B 212     108.090   8.580  73.850  0.00  0.00           C  
ATOM   3388  O   PHE B 212     108.780   9.520  73.440  0.00  0.00           O  
ATOM   3389  CB  PHE B 212     105.760   8.880  74.660  0.00  0.00           C  
ATOM   3390  CG  PHE B 212     104.830   9.000  75.830  0.00  0.00           C  
ATOM   3391  CD1 PHE B 212     104.050  10.160  76.010  0.00  0.00           C  
ATOM   3392  CD2 PHE B 212     104.720   7.960  76.780  0.00  0.00           C  
ATOM   3393  CE1 PHE B 212     103.200  10.290  77.120  0.00  0.00           C  
ATOM   3394  CE2 PHE B 212     103.880   8.090  77.890  0.00  0.00           C  
ATOM   3395  CZ  PHE B 212     103.120   9.260  78.060  0.00  0.00           C  
ATOM   3396  HN  PHE B 212     107.720  10.690  75.480  0.00  0.00           H  
ATOM   3397  HA  PHE B 212     107.360   7.760  75.650  0.00  0.00           H  
ATOM   3398  HB1 PHE B 212     105.420   8.030  74.040  0.00  0.00           H  
ATOM   3399  HB2 PHE B 212     105.680   9.820  74.060  0.00  0.00           H  
ATOM   3400  HD1 PHE B 212     104.150  10.970  75.310  0.00  0.00           H  
ATOM   3401  HD2 PHE B 212     105.330   7.080  76.670  0.00  0.00           H  
ATOM   3402  HE1 PHE B 212     102.650  11.200  77.260  0.00  0.00           H  
ATOM   3403  HE2 PHE B 212     103.850   7.310  78.640  0.00  0.00           H  
ATOM   3404  HZ  PHE B 212     102.500   9.380  78.940  0.00  0.00           H  
ATOM   3405  N   SER B 213     108.060   7.390  73.210  0.00  0.00           N  
ATOM   3406  CA  SER B 213     108.610   7.060  71.890  0.00  0.00           C  
ATOM   3407  C   SER B 213     108.640   8.160  70.830  0.00  0.00           C  
ATOM   3408  O   SER B 213     107.700   8.920  70.670  0.00  0.00           O  
ATOM   3409  CB  SER B 213     107.830   5.840  71.300  0.00  0.00           C  
ATOM   3410  OG  SER B 213     108.380   5.330  70.080  0.00  0.00           O  
ATOM   3411  HN  SER B 213     107.580   6.640  73.670  0.00  0.00           H  
ATOM   3412  HA  SER B 213     109.630   6.760  72.060  0.00  0.00           H  
ATOM   3413  HB1 SER B 213     106.780   6.150  71.120  0.00  0.00           H  
ATOM   3414  HB2 SER B 213     107.820   5.030  72.060  0.00  0.00           H  
ATOM   3415  HG1 SER B 213     109.270   4.960  70.290  0.00  0.00           H  
ATOM   3416  N   GLN B 214     109.720   8.210  70.020  0.00  0.00           N  
ATOM   3417  CA  GLN B 214     109.850   9.220  68.970  0.00  0.00           C  
ATOM   3418  C   GLN B 214     109.200   8.760  67.670  0.00  0.00           C  
ATOM   3419  O   GLN B 214     109.290   9.430  66.640  0.00  0.00           O  
ATOM   3420  CB  GLN B 214     111.350   9.510  68.690  0.00  0.00           C  
ATOM   3421  CG  GLN B 214     112.110  10.170  69.880  0.00  0.00           C  
ATOM   3422  CD  GLN B 214     113.600  10.340  69.550  0.00  0.00           C  
ATOM   3423  NE2 GLN B 214     114.240  11.400  70.100  0.00  0.00           N  
ATOM   3424  OE1 GLN B 214     114.210   9.540  68.840  0.00  0.00           O  
ATOM   3425  HN  GLN B 214     110.500   7.610  70.140  0.00  0.00           H  
ATOM   3426  HA  GLN B 214     109.370  10.140  69.280  0.00  0.00           H  
ATOM   3427  HB1 GLN B 214     111.440  10.200  67.820  0.00  0.00           H  
ATOM   3428  HB2 GLN B 214     111.860   8.560  68.420  0.00  0.00           H  
ATOM   3429  HG1 GLN B 214     112.030   9.550  70.790  0.00  0.00           H  
ATOM   3430  HG2 GLN B 214     111.670  11.170  70.090  0.00  0.00           H  
ATOM   3431 HE21 GLN B 214     115.190  11.550  69.860  0.00  0.00           H  
ATOM   3432 HE22 GLN B 214     113.810  11.940  70.830  0.00  0.00           H  
ATOM   3433  N   ARG B 215     108.490   7.620  67.680  0.00  0.00           N  
ATOM   3434  CA  ARG B 215     107.640   7.180  66.590  0.00  0.00           C  
ATOM   3435  C   ARG B 215     106.370   8.020  66.460  0.00  0.00           C  
ATOM   3436  O   ARG B 215     105.550   8.100  67.380  0.00  0.00           O  
ATOM   3437  CB  ARG B 215     107.270   5.680  66.740  0.00  0.00           C  
ATOM   3438  CG  ARG B 215     108.460   4.760  66.390  0.00  0.00           C  
ATOM   3439  CD  ARG B 215     108.150   3.260  66.500  0.00  0.00           C  
ATOM   3440  NE  ARG B 215     109.040   2.590  65.480  0.00  0.00           N  
ATOM   3441  CZ  ARG B 215     108.520   1.740  64.590  0.00  0.00           C  
ATOM   3442  NH1 ARG B 215     107.650   0.810  64.950  0.00  0.00           N1+
ATOM   3443  NH2 ARG B 215     108.830   1.860  63.310  0.00  0.00           N  
ATOM   3444  HN  ARG B 215     108.430   7.090  68.530  0.00  0.00           H  
ATOM   3445  HA  ARG B 215     108.190   7.300  65.670  0.00  0.00           H  
ATOM   3446  HB1 ARG B 215     106.440   5.430  66.050  0.00  0.00           H  
ATOM   3447  HB2 ARG B 215     106.920   5.500  67.780  0.00  0.00           H  
ATOM   3448  HG1 ARG B 215     109.340   5.000  67.030  0.00  0.00           H  
ATOM   3449  HG2 ARG B 215     108.720   5.020  65.340  0.00  0.00           H  
ATOM   3450  HD1 ARG B 215     107.080   3.080  66.260  0.00  0.00           H  
ATOM   3451  HD2 ARG B 215     108.370   2.870  67.520  0.00  0.00           H  
ATOM   3452  HE  ARG B 215     109.760   3.170  65.090  0.00  0.00           H  
ATOM   3453 HH11 ARG B 215     107.440   0.670  65.930  0.00  0.00           H  
ATOM   3454 HH12 ARG B 215     107.000   0.480  64.250  0.00  0.00           H  
ATOM   3455 HH21 ARG B 215     109.240   2.730  63.010  0.00  0.00           H  
ATOM   3456 HH22 ARG B 215     108.290   1.340  62.640  0.00  0.00           H  
ATOM   3457  N   LEU B 216     106.190   8.670  65.300  0.00  0.00           N  
ATOM   3458  CA  LEU B 216     105.100   9.580  65.020  0.00  0.00           C  
ATOM   3459  C   LEU B 216     103.960   8.850  64.310  0.00  0.00           C  
ATOM   3460  O   LEU B 216     104.200   7.790  63.720  0.00  0.00           O  
ATOM   3461  CB  LEU B 216     105.610  10.750  64.150  0.00  0.00           C  
ATOM   3462  CG  LEU B 216     106.590  11.690  64.880  0.00  0.00           C  
ATOM   3463  CD1 LEU B 216     107.250  12.670  63.890  0.00  0.00           C  
ATOM   3464  CD2 LEU B 216     105.910  12.480  66.010  0.00  0.00           C  
ATOM   3465  HN  LEU B 216     106.850   8.550  64.550  0.00  0.00           H  
ATOM   3466  HA  LEU B 216     104.710   9.950  65.960  0.00  0.00           H  
ATOM   3467  HB1 LEU B 216     104.770  11.360  63.770  0.00  0.00           H  
ATOM   3468  HB2 LEU B 216     106.130  10.320  63.260  0.00  0.00           H  
ATOM   3469  HG  LEU B 216     107.410  11.070  65.330  0.00  0.00           H  
ATOM   3470 HD11 LEU B 216     107.790  12.100  63.090  0.00  0.00           H  
ATOM   3471 HD12 LEU B 216     107.980  13.320  64.410  0.00  0.00           H  
ATOM   3472 HD13 LEU B 216     106.490  13.310  63.410  0.00  0.00           H  
ATOM   3473 HD21 LEU B 216     105.080  13.100  65.610  0.00  0.00           H  
ATOM   3474 HD22 LEU B 216     105.520  11.800  66.790  0.00  0.00           H  
ATOM   3475 HD23 LEU B 216     106.650  13.160  66.490  0.00  0.00           H  
ATOM   3476  N   PRO B 217     102.710   9.340  64.320  0.00  0.00           N  
ATOM   3477  CA  PRO B 217     101.600   8.650  63.680  0.00  0.00           C  
ATOM   3478  C   PRO B 217     101.690   8.700  62.170  0.00  0.00           C  
ATOM   3479  O   PRO B 217     102.070   9.730  61.600  0.00  0.00           O  
ATOM   3480  CB  PRO B 217     100.350   9.400  64.180  0.00  0.00           C  
ATOM   3481  CG  PRO B 217     100.860  10.790  64.560  0.00  0.00           C  
ATOM   3482  CD  PRO B 217     102.270  10.510  65.080  0.00  0.00           C  
ATOM   3483  HA  PRO B 217     101.610   7.610  63.960  0.00  0.00           H  
ATOM   3484  HB1 PRO B 217      99.950   8.880  65.080  0.00  0.00           H  
ATOM   3485  HB2 PRO B 217      99.530   9.440  63.420  0.00  0.00           H  
ATOM   3486  HG1 PRO B 217     100.220  11.290  65.310  0.00  0.00           H  
ATOM   3487  HG2 PRO B 217     100.920  11.420  63.640  0.00  0.00           H  
ATOM   3488  HD1 PRO B 217     102.250  10.250  66.160  0.00  0.00           H  
ATOM   3489  HD2 PRO B 217     102.930  11.390  64.910  0.00  0.00           H  
ATOM   3490  N   LEU B 218     101.340   7.600  61.490  0.00  0.00           N  
ATOM   3491  CA  LEU B 218     101.630   7.420  60.080  0.00  0.00           C  
ATOM   3492  C   LEU B 218     100.400   7.630  59.220  0.00  0.00           C  
ATOM   3493  O   LEU B 218     100.440   7.500  58.000  0.00  0.00           O  
ATOM   3494  CB  LEU B 218     102.200   6.000  59.870  0.00  0.00           C  
ATOM   3495  CG  LEU B 218     103.500   5.710  60.650  0.00  0.00           C  
ATOM   3496  CD1 LEU B 218     103.890   4.230  60.540  0.00  0.00           C  
ATOM   3497  CD2 LEU B 218     104.670   6.600  60.200  0.00  0.00           C  
ATOM   3498  HN  LEU B 218     100.970   6.800  62.000  0.00  0.00           H  
ATOM   3499  HA  LEU B 218     102.370   8.150  59.760  0.00  0.00           H  
ATOM   3500  HB1 LEU B 218     102.400   5.830  58.790  0.00  0.00           H  
ATOM   3501  HB2 LEU B 218     101.430   5.260  60.200  0.00  0.00           H  
ATOM   3502  HG  LEU B 218     103.310   5.910  61.740  0.00  0.00           H  
ATOM   3503 HD11 LEU B 218     103.050   3.580  60.890  0.00  0.00           H  
ATOM   3504 HD12 LEU B 218     104.780   4.020  61.160  0.00  0.00           H  
ATOM   3505 HD13 LEU B 218     104.120   3.980  59.480  0.00  0.00           H  
ATOM   3506 HD21 LEU B 218     104.860   6.460  59.120  0.00  0.00           H  
ATOM   3507 HD22 LEU B 218     104.460   7.670  60.400  0.00  0.00           H  
ATOM   3508 HD23 LEU B 218     105.590   6.330  60.760  0.00  0.00           H  
ATOM   3509  N   ASN B 219      99.260   7.980  59.840  0.00  0.00           N  
ATOM   3510  CA  ASN B 219      97.990   8.140  59.150  0.00  0.00           C  
ATOM   3511  C   ASN B 219      97.050   8.990  60.010  0.00  0.00           C  
ATOM   3512  O   ASN B 219      97.290   9.180  61.200  0.00  0.00           O  
ATOM   3513  CB  ASN B 219      97.380   6.760  58.760  0.00  0.00           C  
ATOM   3514  CG  ASN B 219      97.160   5.870  59.980  0.00  0.00           C  
ATOM   3515  ND2 ASN B 219      98.180   5.060  60.350  0.00  0.00           N  
ATOM   3516  OD1 ASN B 219      96.110   5.930  60.620  0.00  0.00           O  
ATOM   3517  HN  ASN B 219      99.250   8.100  60.830  0.00  0.00           H  
ATOM   3518  HA  ASN B 219      98.170   8.710  58.250  0.00  0.00           H  
ATOM   3519  HB1 ASN B 219      98.060   6.250  58.060  0.00  0.00           H  
ATOM   3520  HB2 ASN B 219      96.410   6.900  58.260  0.00  0.00           H  
ATOM   3521 HD21 ASN B 219      99.040   5.090  59.860  0.00  0.00           H  
ATOM   3522 HD22 ASN B 219      98.130   4.620  61.240  0.00  0.00           H  
ATOM   3523  N   ILE B 220      95.980   9.560  59.410  0.00  0.00           N  
ATOM   3524  CA  ILE B 220      95.040  10.460  60.090  0.00  0.00           C  
ATOM   3525  C   ILE B 220      94.230   9.750  61.170  0.00  0.00           C  
ATOM   3526  O   ILE B 220      94.020  10.270  62.270  0.00  0.00           O  
ATOM   3527  CB  ILE B 220      94.140  11.200  59.100  0.00  0.00           C  
ATOM   3528  CG1 ILE B 220      95.020  12.120  58.210  0.00  0.00           C  
ATOM   3529  CG2 ILE B 220      93.060  12.030  59.840  0.00  0.00           C  
ATOM   3530  CD  ILE B 220      94.240  12.840  57.090  0.00  0.00           C  
ATOM   3531  HN  ILE B 220      95.750   9.350  58.460  0.00  0.00           H  
ATOM   3532  HA  ILE B 220      95.630  11.200  60.620  0.00  0.00           H  
ATOM   3533  HB  ILE B 220      93.630  10.460  58.440  0.00  0.00           H  
ATOM   3534 HG11 ILE B 220      95.820  11.520  57.730  0.00  0.00           H  
ATOM   3535 HG12 ILE B 220      95.520  12.880  58.850  0.00  0.00           H  
ATOM   3536 HG21 ILE B 220      92.370  11.380  60.410  0.00  0.00           H  
ATOM   3537 HG22 ILE B 220      92.440  12.600  59.120  0.00  0.00           H  
ATOM   3538 HG23 ILE B 220      93.540  12.750  60.540  0.00  0.00           H  
ATOM   3539  HD1 ILE B 220      93.680  12.110  56.480  0.00  0.00           H  
ATOM   3540  HD2 ILE B 220      94.950  13.390  56.430  0.00  0.00           H  
ATOM   3541  HD3 ILE B 220      93.530  13.580  57.520  0.00  0.00           H  
ATOM   3542  N   GLU B 221      93.780   8.510  60.900  0.00  0.00           N  
ATOM   3543  CA  GLU B 221      93.000   7.690  61.820  0.00  0.00           C  
ATOM   3544  C   GLU B 221      93.760   7.380  63.120  0.00  0.00           C  
ATOM   3545  O   GLU B 221      93.260   7.580  64.230  0.00  0.00           O  
ATOM   3546  CB  GLU B 221      92.600   6.380  61.090  0.00  0.00           C  
ATOM   3547  CG  GLU B 221      91.640   6.650  59.900  0.00  0.00           C  
ATOM   3548  CD  GLU B 221      91.670   5.580  58.820  0.00  0.00           C  
ATOM   3549  OE1 GLU B 221      92.780   5.130  58.430  0.00  0.00           O  
ATOM   3550  OE2 GLU B 221      90.580   5.220  58.290  0.00  0.00           O1-
ATOM   3551  HN  GLU B 221      93.960   8.100  60.000  0.00  0.00           H  
ATOM   3552  HA  GLU B 221      92.110   8.230  62.110  0.00  0.00           H  
ATOM   3553  HB1 GLU B 221      92.110   5.680  61.790  0.00  0.00           H  
ATOM   3554  HB2 GLU B 221      93.530   5.900  60.710  0.00  0.00           H  
ATOM   3555  HG1 GLU B 221      91.920   7.600  59.390  0.00  0.00           H  
ATOM   3556  HG2 GLU B 221      90.600   6.750  60.270  0.00  0.00           H  
ATOM   3557  N   GLU B 222      95.040   6.980  63.010  0.00  0.00           N  
ATOM   3558  CA  GLU B 222      95.960   6.840  64.120  0.00  0.00           C  
ATOM   3559  C   GLU B 222      96.250   8.150  64.840  0.00  0.00           C  
ATOM   3560  O   GLU B 222      96.280   8.220  66.070  0.00  0.00           O  
ATOM   3561  CB  GLU B 222      97.300   6.280  63.600  0.00  0.00           C  
ATOM   3562  CG  GLU B 222      98.330   5.960  64.700  0.00  0.00           C  
ATOM   3563  CD  GLU B 222      99.720   5.670  64.160  0.00  0.00           C  
ATOM   3564  OE1 GLU B 222      99.950   5.670  62.930  0.00  0.00           O  
ATOM   3565  OE2 GLU B 222     100.610   5.470  65.020  0.00  0.00           O1-
ATOM   3566  HN  GLU B 222      95.400   6.750  62.100  0.00  0.00           H  
ATOM   3567  HA  GLU B 222      95.530   6.160  64.840  0.00  0.00           H  
ATOM   3568  HB1 GLU B 222      97.740   7.000  62.870  0.00  0.00           H  
ATOM   3569  HB2 GLU B 222      97.100   5.340  63.020  0.00  0.00           H  
ATOM   3570  HG1 GLU B 222      98.000   5.080  65.290  0.00  0.00           H  
ATOM   3571  HG2 GLU B 222      98.440   6.810  65.390  0.00  0.00           H  
ATOM   3572  N   ALA B 223      96.450   9.250  64.090  0.00  0.00           N  
ATOM   3573  CA  ALA B 223      96.730  10.560  64.620  0.00  0.00           C  
ATOM   3574  C   ALA B 223      95.630  11.100  65.540  0.00  0.00           C  
ATOM   3575  O   ALA B 223      95.920  11.690  66.580  0.00  0.00           O  
ATOM   3576  CB  ALA B 223      97.000  11.560  63.480  0.00  0.00           C  
ATOM   3577  HN  ALA B 223      96.440   9.170  63.090  0.00  0.00           H  
ATOM   3578  HA  ALA B 223      97.620  10.480  65.230  0.00  0.00           H  
ATOM   3579  HB1 ALA B 223      97.300  12.550  63.870  0.00  0.00           H  
ATOM   3580  HB2 ALA B 223      96.090  11.690  62.850  0.00  0.00           H  
ATOM   3581  HB3 ALA B 223      97.820  11.180  62.830  0.00  0.00           H  
ATOM   3582  N   LYS B 224      94.350  10.850  65.180  0.00  0.00           N  
ATOM   3583  CA  LYS B 224      93.190  11.170  65.990  0.00  0.00           C  
ATOM   3584  C   LYS B 224      93.190  10.460  67.350  0.00  0.00           C  
ATOM   3585  O   LYS B 224      92.950  11.060  68.390  0.00  0.00           O  
ATOM   3586  CB  LYS B 224      91.900  10.770  65.220  0.00  0.00           C  
ATOM   3587  CG  LYS B 224      90.600  11.200  65.910  0.00  0.00           C  
ATOM   3588  CD  LYS B 224      89.330  10.750  65.160  0.00  0.00           C  
ATOM   3589  CE  LYS B 224      88.040  11.280  65.810  0.00  0.00           C  
ATOM   3590  NZ  LYS B 224      86.840  10.790  65.100  0.00  0.00           N1+
ATOM   3591  HN  LYS B 224      94.170  10.420  64.290  0.00  0.00           H  
ATOM   3592  HA  LYS B 224      93.190  12.230  66.180  0.00  0.00           H  
ATOM   3593  HB1 LYS B 224      91.890   9.670  65.050  0.00  0.00           H  
ATOM   3594  HB2 LYS B 224      91.940  11.250  64.220  0.00  0.00           H  
ATOM   3595  HG1 LYS B 224      90.600  12.310  66.000  0.00  0.00           H  
ATOM   3596  HG2 LYS B 224      90.560  10.770  66.940  0.00  0.00           H  
ATOM   3597  HD1 LYS B 224      89.310   9.640  65.140  0.00  0.00           H  
ATOM   3598  HD2 LYS B 224      89.390  11.120  64.110  0.00  0.00           H  
ATOM   3599  HE1 LYS B 224      88.030  12.400  65.770  0.00  0.00           H  
ATOM   3600  HE2 LYS B 224      87.970  10.960  66.870  0.00  0.00           H  
ATOM   3601  HZ1 LYS B 224      86.620   9.790  65.300  0.00  0.00           H  
ATOM   3602  HZ2 LYS B 224      86.920  10.910  64.060  0.00  0.00           H  
ATOM   3603  HZ3 LYS B 224      86.000  11.360  65.400  0.00  0.00           H  
ATOM   3604  N   ASP B 225      93.520   9.150  67.360  0.00  0.00           N  
ATOM   3605  CA  ASP B 225      93.660   8.370  68.580  0.00  0.00           C  
ATOM   3606  C   ASP B 225      94.810   8.840  69.460  0.00  0.00           C  
ATOM   3607  O   ASP B 225      94.640   9.010  70.670  0.00  0.00           O  
ATOM   3608  CB  ASP B 225      93.830   6.860  68.220  0.00  0.00           C  
ATOM   3609  CG  ASP B 225      92.520   6.250  67.760  0.00  0.00           C  
ATOM   3610  OD1 ASP B 225      91.450   6.910  67.860  0.00  0.00           O  
ATOM   3611  OD2 ASP B 225      92.540   5.060  67.360  0.00  0.00           O1-
ATOM   3612  HN  ASP B 225      93.670   8.660  66.500  0.00  0.00           H  
ATOM   3613  HA  ASP B 225      92.780   8.510  69.180  0.00  0.00           H  
ATOM   3614  HB1 ASP B 225      94.150   6.280  69.110  0.00  0.00           H  
ATOM   3615  HB2 ASP B 225      94.580   6.740  67.420  0.00  0.00           H  
ATOM   3616  N   ARG B 226      96.000   9.120  68.890  0.00  0.00           N  
ATOM   3617  CA  ARG B 226      97.130   9.640  69.650  0.00  0.00           C  
ATOM   3618  C   ARG B 226      96.850  11.000  70.300  0.00  0.00           C  
ATOM   3619  O   ARG B 226      97.130  11.200  71.480  0.00  0.00           O  
ATOM   3620  CB  ARG B 226      98.430   9.700  68.820  0.00  0.00           C  
ATOM   3621  CG  ARG B 226      98.900   8.300  68.350  0.00  0.00           C  
ATOM   3622  CD  ARG B 226     100.380   8.240  67.920  0.00  0.00           C  
ATOM   3623  NE  ARG B 226     100.690   6.850  67.430  0.00  0.00           N  
ATOM   3624  CZ  ARG B 226     100.620   5.740  68.180  0.00  0.00           C  
ATOM   3625  NH1 ARG B 226     100.630   5.770  69.500  0.00  0.00           N1+
ATOM   3626  NH2 ARG B 226     100.520   4.580  67.530  0.00  0.00           N  
ATOM   3627  HN  ARG B 226      96.130   8.950  67.910  0.00  0.00           H  
ATOM   3628  HA  ARG B 226      97.290   8.960  70.470  0.00  0.00           H  
ATOM   3629  HB1 ARG B 226      99.240  10.130  69.450  0.00  0.00           H  
ATOM   3630  HB2 ARG B 226      98.300  10.360  67.940  0.00  0.00           H  
ATOM   3631  HG1 ARG B 226      98.260   7.960  67.500  0.00  0.00           H  
ATOM   3632  HG2 ARG B 226      98.740   7.590  69.190  0.00  0.00           H  
ATOM   3633  HD1 ARG B 226     101.050   8.500  68.760  0.00  0.00           H  
ATOM   3634  HD2 ARG B 226     100.570   8.960  67.100  0.00  0.00           H  
ATOM   3635  HE  ARG B 226     100.710   6.630  66.440  0.00  0.00           H  
ATOM   3636 HH11 ARG B 226     101.000   6.590  69.930  0.00  0.00           H  
ATOM   3637 HH12 ARG B 226     100.620   4.890  69.990  0.00  0.00           H  
ATOM   3638 HH21 ARG B 226     100.510   4.680  66.520  0.00  0.00           H  
ATOM   3639 HH22 ARG B 226     100.050   3.810  67.970  0.00  0.00           H  
ATOM   3640  N   LEU B 227      96.220  11.950  69.570  0.00  0.00           N  
ATOM   3641  CA  LEU B 227      95.810  13.230  70.140  0.00  0.00           C  
ATOM   3642  C   LEU B 227      94.790  13.090  71.260  0.00  0.00           C  
ATOM   3643  O   LEU B 227      94.880  13.760  72.290  0.00  0.00           O  
ATOM   3644  CB  LEU B 227      95.190  14.170  69.080  0.00  0.00           C  
ATOM   3645  CG  LEU B 227      96.180  14.720  68.040  0.00  0.00           C  
ATOM   3646  CD1 LEU B 227      95.430  15.450  66.920  0.00  0.00           C  
ATOM   3647  CD2 LEU B 227      97.250  15.640  68.660  0.00  0.00           C  
ATOM   3648  HN  LEU B 227      96.000  11.790  68.610  0.00  0.00           H  
ATOM   3649  HA  LEU B 227      96.670  13.700  70.590  0.00  0.00           H  
ATOM   3650  HB1 LEU B 227      94.710  15.050  69.570  0.00  0.00           H  
ATOM   3651  HB2 LEU B 227      94.390  13.610  68.530  0.00  0.00           H  
ATOM   3652  HG  LEU B 227      96.700  13.850  67.580  0.00  0.00           H  
ATOM   3653 HD11 LEU B 227      94.770  14.740  66.380  0.00  0.00           H  
ATOM   3654 HD12 LEU B 227      96.140  15.900  66.200  0.00  0.00           H  
ATOM   3655 HD13 LEU B 227      94.790  16.260  67.340  0.00  0.00           H  
ATOM   3656 HD21 LEU B 227      96.770  16.490  69.180  0.00  0.00           H  
ATOM   3657 HD22 LEU B 227      97.880  15.080  69.380  0.00  0.00           H  
ATOM   3658 HD23 LEU B 227      97.910  16.050  67.860  0.00  0.00           H  
ATOM   3659  N   ARG B 228      93.780  12.200  71.100  0.00  0.00           N  
ATOM   3660  CA  ARG B 228      92.770  11.960  72.120  0.00  0.00           C  
ATOM   3661  C   ARG B 228      93.330  11.390  73.420  0.00  0.00           C  
ATOM   3662  O   ARG B 228      93.030  11.880  74.500  0.00  0.00           O  
ATOM   3663  CB  ARG B 228      91.690  11.010  71.560  0.00  0.00           C  
ATOM   3664  CG  ARG B 228      90.450  10.860  72.460  0.00  0.00           C  
ATOM   3665  CD  ARG B 228      89.280  10.060  71.860  0.00  0.00           C  
ATOM   3666  NE  ARG B 228      89.750   8.640  71.640  0.00  0.00           N  
ATOM   3667  CZ  ARG B 228      90.100   8.130  70.460  0.00  0.00           C  
ATOM   3668  NH1 ARG B 228      90.140   8.850  69.340  0.00  0.00           N1+
ATOM   3669  NH2 ARG B 228      90.490   6.870  70.340  0.00  0.00           N  
ATOM   3670  HN  ARG B 228      93.700  11.670  70.250  0.00  0.00           H  
ATOM   3671  HA  ARG B 228      92.310  12.900  72.380  0.00  0.00           H  
ATOM   3672  HB1 ARG B 228      92.140  10.020  71.350  0.00  0.00           H  
ATOM   3673  HB2 ARG B 228      91.360  11.430  70.580  0.00  0.00           H  
ATOM   3674  HG1 ARG B 228      90.060  11.880  72.690  0.00  0.00           H  
ATOM   3675  HG2 ARG B 228      90.740  10.390  73.430  0.00  0.00           H  
ATOM   3676  HD1 ARG B 228      88.910  10.510  70.920  0.00  0.00           H  
ATOM   3677  HD2 ARG B 228      88.430  10.040  72.580  0.00  0.00           H  
ATOM   3678  HE  ARG B 228      89.920   8.070  72.450  0.00  0.00           H  
ATOM   3679 HH11 ARG B 228      90.010   9.830  69.380  0.00  0.00           H  
ATOM   3680 HH12 ARG B 228      90.580   8.370  68.560  0.00  0.00           H  
ATOM   3681 HH21 ARG B 228      90.430   6.190  71.080  0.00  0.00           H  
ATOM   3682 HH22 ARG B 228      90.850   6.610  69.430  0.00  0.00           H  
ATOM   3683  N   ILE B 229      94.210  10.360  73.350  0.00  0.00           N  
ATOM   3684  CA  ILE B 229      94.820   9.760  74.530  0.00  0.00           C  
ATOM   3685  C   ILE B 229      95.730  10.730  75.270  0.00  0.00           C  
ATOM   3686  O   ILE B 229      95.660  10.870  76.500  0.00  0.00           O  
ATOM   3687  CB  ILE B 229      95.540   8.460  74.190  0.00  0.00           C  
ATOM   3688  CG1 ILE B 229      94.520   7.430  73.660  0.00  0.00           C  
ATOM   3689  CG2 ILE B 229      96.290   7.890  75.420  0.00  0.00           C  
ATOM   3690  CD  ILE B 229      95.160   6.170  73.060  0.00  0.00           C  
ATOM   3691  HN  ILE B 229      94.450   9.960  72.460  0.00  0.00           H  
ATOM   3692  HA  ILE B 229      94.030   9.520  75.230  0.00  0.00           H  
ATOM   3693  HB  ILE B 229      96.280   8.660  73.380  0.00  0.00           H  
ATOM   3694 HG11 ILE B 229      93.890   7.890  72.860  0.00  0.00           H  
ATOM   3695 HG12 ILE B 229      93.840   7.140  74.490  0.00  0.00           H  
ATOM   3696 HG21 ILE B 229      97.100   8.580  75.760  0.00  0.00           H  
ATOM   3697 HG22 ILE B 229      96.770   6.920  75.180  0.00  0.00           H  
ATOM   3698 HG23 ILE B 229      95.580   7.730  76.260  0.00  0.00           H  
ATOM   3699  HD1 ILE B 229      95.850   6.440  72.240  0.00  0.00           H  
ATOM   3700  HD2 ILE B 229      94.360   5.500  72.650  0.00  0.00           H  
ATOM   3701  HD3 ILE B 229      95.720   5.600  73.830  0.00  0.00           H  
ATOM   3702  N   LEU B 230      96.600  11.480  74.550  0.00  0.00           N  
ATOM   3703  CA  LEU B 230      97.470  12.470  75.150  0.00  0.00           C  
ATOM   3704  C   LEU B 230      96.720  13.630  75.800  0.00  0.00           C  
ATOM   3705  O   LEU B 230      96.990  13.990  76.950  0.00  0.00           O  
ATOM   3706  CB  LEU B 230      98.460  13.030  74.100  0.00  0.00           C  
ATOM   3707  CG  LEU B 230      99.500  11.990  73.600  0.00  0.00           C  
ATOM   3708  CD1 LEU B 230     100.180  12.480  72.310  0.00  0.00           C  
ATOM   3709  CD2 LEU B 230     100.560  11.670  74.670  0.00  0.00           C  
ATOM   3710  HN  LEU B 230      96.660  11.370  73.550  0.00  0.00           H  
ATOM   3711  HA  LEU B 230      98.030  11.990  75.940  0.00  0.00           H  
ATOM   3712  HB1 LEU B 230      99.020  13.890  74.510  0.00  0.00           H  
ATOM   3713  HB2 LEU B 230      97.880  13.380  73.220  0.00  0.00           H  
ATOM   3714  HG  LEU B 230      98.960  11.050  73.350  0.00  0.00           H  
ATOM   3715 HD11 LEU B 230      99.430  12.730  71.540  0.00  0.00           H  
ATOM   3716 HD12 LEU B 230     100.850  11.690  71.910  0.00  0.00           H  
ATOM   3717 HD13 LEU B 230     100.800  13.380  72.510  0.00  0.00           H  
ATOM   3718 HD21 LEU B 230     101.110  12.590  74.950  0.00  0.00           H  
ATOM   3719 HD22 LEU B 230     100.090  11.250  75.580  0.00  0.00           H  
ATOM   3720 HD23 LEU B 230     101.290  10.940  74.280  0.00  0.00           H  
ATOM   3721  N   MET B 231      95.700  14.200  75.130  0.00  0.00           N  
ATOM   3722  CA  MET B 231      94.880  15.250  75.710  0.00  0.00           C  
ATOM   3723  C   MET B 231      94.010  14.800  76.880  0.00  0.00           C  
ATOM   3724  O   MET B 231      93.880  15.520  77.870  0.00  0.00           O  
ATOM   3725  CB  MET B 231      94.020  15.990  74.650  0.00  0.00           C  
ATOM   3726  CG  MET B 231      94.880  16.820  73.670  0.00  0.00           C  
ATOM   3727  SD  MET B 231      93.900  17.870  72.560  0.00  0.00           S  
ATOM   3728  CE  MET B 231      95.330  18.580  71.700  0.00  0.00           C  
ATOM   3729  HN  MET B 231      95.470  13.920  74.190  0.00  0.00           H  
ATOM   3730  HA  MET B 231      95.550  15.990  76.130  0.00  0.00           H  
ATOM   3731  HB1 MET B 231      93.330  16.690  75.160  0.00  0.00           H  
ATOM   3732  HB2 MET B 231      93.410  15.250  74.090  0.00  0.00           H  
ATOM   3733  HG1 MET B 231      95.520  16.130  73.080  0.00  0.00           H  
ATOM   3734  HG2 MET B 231      95.560  17.460  74.270  0.00  0.00           H  
ATOM   3735  HE1 MET B 231      96.020  19.070  72.420  0.00  0.00           H  
ATOM   3736  HE2 MET B 231      95.900  17.800  71.150  0.00  0.00           H  
ATOM   3737  HE3 MET B 231      95.010  19.350  70.960  0.00  0.00           H  
ATOM   3738  N   LEU B 232      93.410  13.600  76.820  0.00  0.00           N  
ATOM   3739  CA  LEU B 232      92.640  13.050  77.930  0.00  0.00           C  
ATOM   3740  C   LEU B 232      93.460  12.720  79.180  0.00  0.00           C  
ATOM   3741  O   LEU B 232      93.070  13.030  80.300  0.00  0.00           O  
ATOM   3742  CB  LEU B 232      91.890  11.790  77.450  0.00  0.00           C  
ATOM   3743  CG  LEU B 232      90.950  11.120  78.480  0.00  0.00           C  
ATOM   3744  CD1 LEU B 232      89.830  12.060  78.950  0.00  0.00           C  
ATOM   3745  CD2 LEU B 232      90.360   9.840  77.880  0.00  0.00           C  
ATOM   3746  HN  LEU B 232      93.450  13.030  76.000  0.00  0.00           H  
ATOM   3747  HA  LEU B 232      91.920  13.800  78.230  0.00  0.00           H  
ATOM   3748  HB1 LEU B 232      92.640  11.040  77.110  0.00  0.00           H  
ATOM   3749  HB2 LEU B 232      91.280  12.060  76.560  0.00  0.00           H  
ATOM   3750  HG  LEU B 232      91.550  10.830  79.380  0.00  0.00           H  
ATOM   3751 HD11 LEU B 232      90.240  12.950  79.480  0.00  0.00           H  
ATOM   3752 HD12 LEU B 232      89.150  11.530  79.640  0.00  0.00           H  
ATOM   3753 HD13 LEU B 232      89.230  12.410  78.070  0.00  0.00           H  
ATOM   3754 HD21 LEU B 232      89.730  10.090  77.010  0.00  0.00           H  
ATOM   3755 HD22 LEU B 232      91.160   9.150  77.560  0.00  0.00           H  
ATOM   3756 HD23 LEU B 232      89.730   9.330  78.640  0.00  0.00           H  
ATOM   3757  N   ARG B 233      94.640  12.070  79.020  0.00  0.00           N  
ATOM   3758  CA  ARG B 233      95.380  11.590  80.180  0.00  0.00           C  
ATOM   3759  C   ARG B 233      96.460  12.550  80.670  0.00  0.00           C  
ATOM   3760  O   ARG B 233      96.870  12.460  81.830  0.00  0.00           O  
ATOM   3761  CB  ARG B 233      96.010  10.210  79.890  0.00  0.00           C  
ATOM   3762  CG  ARG B 233      94.970   9.110  79.590  0.00  0.00           C  
ATOM   3763  CD  ARG B 233      95.550   7.690  79.630  0.00  0.00           C  
ATOM   3764  NE  ARG B 233      94.420   6.740  79.350  0.00  0.00           N  
ATOM   3765  CZ  ARG B 233      94.260   5.550  79.940  0.00  0.00           C  
ATOM   3766  NH1 ARG B 233      95.190   4.990  80.700  0.00  0.00           N1+
ATOM   3767  NH2 ARG B 233      93.130   4.900  79.730  0.00  0.00           N  
ATOM   3768  HN  ARG B 233      94.970  11.800  78.110  0.00  0.00           H  
ATOM   3769  HA  ARG B 233      94.700  11.460  81.020  0.00  0.00           H  
ATOM   3770  HB1 ARG B 233      96.590   9.890  80.790  0.00  0.00           H  
ATOM   3771  HB2 ARG B 233      96.720  10.290  79.040  0.00  0.00           H  
ATOM   3772  HG1 ARG B 233      94.520   9.300  78.590  0.00  0.00           H  
ATOM   3773  HG2 ARG B 233      94.150   9.180  80.340  0.00  0.00           H  
ATOM   3774  HD1 ARG B 233      95.980   7.500  80.640  0.00  0.00           H  
ATOM   3775  HD2 ARG B 233      96.340   7.560  78.860  0.00  0.00           H  
ATOM   3776  HE  ARG B 233      93.620   7.040  78.830  0.00  0.00           H  
ATOM   3777 HH11 ARG B 233      96.110   5.390  80.720  0.00  0.00           H  
ATOM   3778 HH12 ARG B 233      95.050   4.070  81.070  0.00  0.00           H  
ATOM   3779 HH21 ARG B 233      92.470   5.320  79.090  0.00  0.00           H  
ATOM   3780 HH22 ARG B 233      92.970   4.020  80.180  0.00  0.00           H  
ATOM   3781  N   LYS B 234      96.930  13.510  79.850  0.00  0.00           N  
ATOM   3782  CA  LYS B 234      98.050  14.350  80.250  0.00  0.00           C  
ATOM   3783  C   LYS B 234      97.930  15.810  79.850  0.00  0.00           C  
ATOM   3784  O   LYS B 234      98.840  16.590  80.120  0.00  0.00           O  
ATOM   3785  CB  LYS B 234      99.400  13.790  79.700  0.00  0.00           C  
ATOM   3786  CG  LYS B 234     100.040  12.690  80.590  0.00  0.00           C  
ATOM   3787  CD  LYS B 234     100.440  13.230  81.970  0.00  0.00           C  
ATOM   3788  CE  LYS B 234     101.320  12.300  82.800  0.00  0.00           C  
ATOM   3789  NZ  LYS B 234     101.640  12.940  84.090  0.00  0.00           N1+
ATOM   3790  HN  LYS B 234      96.630  13.560  78.890  0.00  0.00           H  
ATOM   3791  HA  LYS B 234      98.090  14.410  81.320  0.00  0.00           H  
ATOM   3792  HB1 LYS B 234     100.160  14.590  79.620  0.00  0.00           H  
ATOM   3793  HB2 LYS B 234      99.230  13.390  78.680  0.00  0.00           H  
ATOM   3794  HG1 LYS B 234     100.950  12.320  80.070  0.00  0.00           H  
ATOM   3795  HG2 LYS B 234      99.340  11.840  80.700  0.00  0.00           H  
ATOM   3796  HD1 LYS B 234      99.520  13.470  82.550  0.00  0.00           H  
ATOM   3797  HD2 LYS B 234     100.990  14.190  81.810  0.00  0.00           H  
ATOM   3798  HE1 LYS B 234     102.270  12.100  82.270  0.00  0.00           H  
ATOM   3799  HE2 LYS B 234     100.800  11.330  83.010  0.00  0.00           H  
ATOM   3800  HZ1 LYS B 234     101.760  13.980  83.940  0.00  0.00           H  
ATOM   3801  HZ2 LYS B 234     102.560  12.600  84.460  0.00  0.00           H  
ATOM   3802  HZ3 LYS B 234     100.880  12.840  84.800  0.00  0.00           H  
ATOM   3803  N   HSE B 235      96.780  16.260  79.300  0.00  0.00           N  
ATOM   3804  CA  HSE B 235      96.500  17.690  79.170  0.00  0.00           C  
ATOM   3805  C   HSE B 235      95.030  18.030  79.430  0.00  0.00           C  
ATOM   3806  O   HSE B 235      94.430  18.720  78.590  0.00  0.00           O  
ATOM   3807  CB  HSE B 235      96.900  18.220  77.770  0.00  0.00           C  
ATOM   3808  CG  HSE B 235      98.340  18.020  77.450  0.00  0.00           C  
ATOM   3809  CD2 HSE B 235      98.990  16.980  76.860  0.00  0.00           C  
ATOM   3810  ND1 HSE B 235      99.240  19.010  77.790  0.00  0.00           N  
ATOM   3811  CE1 HSE B 235     100.420  18.560  77.410  0.00  0.00           C  
ATOM   3812  NE2 HSE B 235     100.330  17.330  76.850  0.00  0.00           N  
ATOM   3813  HN  HSE B 235      96.050  15.630  79.030  0.00  0.00           H  
ATOM   3814  HA  HSE B 235      97.070  18.240  79.910  0.00  0.00           H  
ATOM   3815  HB1 HSE B 235      96.690  19.310  77.690  0.00  0.00           H  
ATOM   3816  HB2 HSE B 235      96.300  17.700  76.990  0.00  0.00           H  
ATOM   3817  HD2 HSE B 235      98.600  16.040  76.480  0.00  0.00           H  
ATOM   3818  HE1 HSE B 235     101.360  19.100  77.530  0.00  0.00           H  
ATOM   3819  HE2 HSE B 235     101.090  16.780  76.490  0.00  0.00           H  
ATOM   3820  N   PRO B 236      94.360  17.590  80.500  0.00  0.00           N  
ATOM   3821  CA  PRO B 236      92.920  17.780  80.660  0.00  0.00           C  
ATOM   3822  C   PRO B 236      92.550  19.210  80.980  0.00  0.00           C  
ATOM   3823  O   PRO B 236      93.290  19.920  81.670  0.00  0.00           O  
ATOM   3824  CB  PRO B 236      92.580  16.830  81.820  0.00  0.00           C  
ATOM   3825  CG  PRO B 236      93.820  16.880  82.710  0.00  0.00           C  
ATOM   3826  CD  PRO B 236      94.960  16.960  81.690  0.00  0.00           C  
ATOM   3827  HA  PRO B 236      92.430  17.510  79.740  0.00  0.00           H  
ATOM   3828  HB1 PRO B 236      92.460  15.800  81.420  0.00  0.00           H  
ATOM   3829  HB2 PRO B 236      91.650  17.110  82.360  0.00  0.00           H  
ATOM   3830  HG1 PRO B 236      93.920  16.000  83.370  0.00  0.00           H  
ATOM   3831  HG2 PRO B 236      93.820  17.810  83.320  0.00  0.00           H  
ATOM   3832  HD1 PRO B 236      95.290  15.930  81.420  0.00  0.00           H  
ATOM   3833  HD2 PRO B 236      95.820  17.560  82.070  0.00  0.00           H  
ATOM   3834  N   ARG B 237      91.390  19.680  80.470  0.00  0.00           N  
ATOM   3835  CA  ARG B 237      90.910  21.050  80.600  0.00  0.00           C  
ATOM   3836  C   ARG B 237      91.870  22.080  79.980  0.00  0.00           C  
ATOM   3837  O   ARG B 237      92.240  23.080  80.590  0.00  0.00           O  
ATOM   3838  CB  ARG B 237      90.500  21.440  82.050  0.00  0.00           C  
ATOM   3839  CG  ARG B 237      89.650  20.390  82.800  0.00  0.00           C  
ATOM   3840  CD  ARG B 237      89.220  20.830  84.220  0.00  0.00           C  
ATOM   3841  NE  ARG B 237      88.670  19.600  84.880  0.00  0.00           N  
ATOM   3842  CZ  ARG B 237      87.990  19.560  86.030  0.00  0.00           C  
ATOM   3843  NH1 ARG B 237      87.660  20.630  86.720  0.00  0.00           N1+
ATOM   3844  NH2 ARG B 237      87.650  18.360  86.500  0.00  0.00           N  
ATOM   3845  HN  ARG B 237      90.790  19.050  79.970  0.00  0.00           H  
ATOM   3846  HA  ARG B 237      90.010  21.090  80.010  0.00  0.00           H  
ATOM   3847  HB1 ARG B 237      89.940  22.400  82.010  0.00  0.00           H  
ATOM   3848  HB2 ARG B 237      91.420  21.610  82.640  0.00  0.00           H  
ATOM   3849  HG1 ARG B 237      90.250  19.460  82.880  0.00  0.00           H  
ATOM   3850  HG2 ARG B 237      88.730  20.160  82.210  0.00  0.00           H  
ATOM   3851  HD1 ARG B 237      88.450  21.630  84.170  0.00  0.00           H  
ATOM   3852  HD2 ARG B 237      90.100  21.190  84.800  0.00  0.00           H  
ATOM   3853  HE  ARG B 237      88.910  18.690  84.520  0.00  0.00           H  
ATOM   3854 HH11 ARG B 237      87.880  21.560  86.380  0.00  0.00           H  
ATOM   3855 HH12 ARG B 237      87.000  20.540  87.480  0.00  0.00           H  
ATOM   3856 HH21 ARG B 237      87.980  17.570  85.980  0.00  0.00           H  
ATOM   3857 HH22 ARG B 237      87.220  18.290  87.400  0.00  0.00           H  
ATOM   3858  N   SER B 238      92.280  21.850  78.710  0.00  0.00           N  
ATOM   3859  CA  SER B 238      93.230  22.680  77.980  0.00  0.00           C  
ATOM   3860  C   SER B 238      92.590  23.180  76.690  0.00  0.00           C  
ATOM   3861  O   SER B 238      91.460  22.800  76.370  0.00  0.00           O  
ATOM   3862  CB  SER B 238      94.540  21.930  77.630  0.00  0.00           C  
ATOM   3863  OG  SER B 238      94.310  20.770  76.820  0.00  0.00           O  
ATOM   3864  HN  SER B 238      91.970  21.050  78.220  0.00  0.00           H  
ATOM   3865  HA  SER B 238      93.480  23.560  78.560  0.00  0.00           H  
ATOM   3866  HB1 SER B 238      95.040  21.610  78.580  0.00  0.00           H  
ATOM   3867  HB2 SER B 238      95.250  22.600  77.100  0.00  0.00           H  
ATOM   3868  HG1 SER B 238      94.290  20.000  77.430  0.00  0.00           H  
ATOM   3869  N   LEU B 239      93.270  24.070  75.940  0.00  0.00           N  
ATOM   3870  CA  LEU B 239      92.740  24.580  74.690  0.00  0.00           C  
ATOM   3871  C   LEU B 239      93.830  24.770  73.630  0.00  0.00           C  
ATOM   3872  O   LEU B 239      94.840  25.440  73.850  0.00  0.00           O  
ATOM   3873  CB  LEU B 239      92.020  25.930  74.920  0.00  0.00           C  
ATOM   3874  CG  LEU B 239      91.260  26.520  73.720  0.00  0.00           C  
ATOM   3875  CD1 LEU B 239      90.130  25.590  73.220  0.00  0.00           C  
ATOM   3876  CD2 LEU B 239      90.670  27.890  74.100  0.00  0.00           C  
ATOM   3877  HN  LEU B 239      94.160  24.420  76.230  0.00  0.00           H  
ATOM   3878  HA  LEU B 239      92.040  23.860  74.290  0.00  0.00           H  
ATOM   3879  HB1 LEU B 239      92.770  26.670  75.270  0.00  0.00           H  
ATOM   3880  HB2 LEU B 239      91.300  25.780  75.750  0.00  0.00           H  
ATOM   3881  HG  LEU B 239      91.970  26.670  72.880  0.00  0.00           H  
ATOM   3882 HD11 LEU B 239      90.540  24.630  72.850  0.00  0.00           H  
ATOM   3883 HD12 LEU B 239      89.590  26.080  72.380  0.00  0.00           H  
ATOM   3884 HD13 LEU B 239      89.410  25.380  74.040  0.00  0.00           H  
ATOM   3885 HD21 LEU B 239      89.950  27.770  74.930  0.00  0.00           H  
ATOM   3886 HD22 LEU B 239      91.480  28.570  74.430  0.00  0.00           H  
ATOM   3887 HD23 LEU B 239      90.150  28.340  73.230  0.00  0.00           H  
ATOM   3888  N   LEU B 240      93.620  24.200  72.430  0.00  0.00           N  
ATOM   3889  CA  LEU B 240      94.470  24.400  71.270  0.00  0.00           C  
ATOM   3890  C   LEU B 240      93.700  25.190  70.230  0.00  0.00           C  
ATOM   3891  O   LEU B 240      92.680  24.740  69.710  0.00  0.00           O  
ATOM   3892  CB  LEU B 240      94.950  23.050  70.700  0.00  0.00           C  
ATOM   3893  CG  LEU B 240      95.720  23.110  69.370  0.00  0.00           C  
ATOM   3894  CD1 LEU B 240      97.000  23.960  69.460  0.00  0.00           C  
ATOM   3895  CD2 LEU B 240      96.070  21.690  68.910  0.00  0.00           C  
ATOM   3896  HN  LEU B 240      92.860  23.560  72.320  0.00  0.00           H  
ATOM   3897  HA  LEU B 240      95.340  24.990  71.550  0.00  0.00           H  
ATOM   3898  HB1 LEU B 240      94.060  22.390  70.560  0.00  0.00           H  
ATOM   3899  HB2 LEU B 240      95.600  22.560  71.460  0.00  0.00           H  
ATOM   3900  HG  LEU B 240      95.060  23.560  68.590  0.00  0.00           H  
ATOM   3901 HD11 LEU B 240      96.770  25.020  69.690  0.00  0.00           H  
ATOM   3902 HD12 LEU B 240      97.540  23.920  68.490  0.00  0.00           H  
ATOM   3903 HD13 LEU B 240      97.670  23.560  70.250  0.00  0.00           H  
ATOM   3904 HD21 LEU B 240      96.760  21.210  69.640  0.00  0.00           H  
ATOM   3905 HD22 LEU B 240      95.150  21.070  68.840  0.00  0.00           H  
ATOM   3906 HD23 LEU B 240      96.570  21.720  67.920  0.00  0.00           H  
ATOM   3907  N   ILE B 241      94.180  26.410  69.920  0.00  0.00           N  
ATOM   3908  CA  ILE B 241      93.510  27.410  69.100  0.00  0.00           C  
ATOM   3909  C   ILE B 241      94.090  27.420  67.690  0.00  0.00           C  
ATOM   3910  O   ILE B 241      95.300  27.290  67.490  0.00  0.00           O  
ATOM   3911  CB  ILE B 241      93.600  28.790  69.750  0.00  0.00           C  
ATOM   3912  CG1 ILE B 241      93.040  28.760  71.200  0.00  0.00           C  
ATOM   3913  CG2 ILE B 241      92.820  29.820  68.900  0.00  0.00           C  
ATOM   3914  CD  ILE B 241      93.300  30.040  72.000  0.00  0.00           C  
ATOM   3915  HN  ILE B 241      95.030  26.730  70.350  0.00  0.00           H  
ATOM   3916  HA  ILE B 241      92.460  27.150  69.020  0.00  0.00           H  
ATOM   3917  HB  ILE B 241      94.670  29.100  69.800  0.00  0.00           H  
ATOM   3918 HG11 ILE B 241      93.520  27.920  71.760  0.00  0.00           H  
ATOM   3919 HG12 ILE B 241      91.950  28.550  71.150  0.00  0.00           H  
ATOM   3920 HG21 ILE B 241      93.280  29.940  67.890  0.00  0.00           H  
ATOM   3921 HG22 ILE B 241      92.820  30.820  69.370  0.00  0.00           H  
ATOM   3922 HG23 ILE B 241      91.770  29.500  68.770  0.00  0.00           H  
ATOM   3923  HD1 ILE B 241      94.390  30.190  72.140  0.00  0.00           H  
ATOM   3924  HD2 ILE B 241      92.830  29.970  73.000  0.00  0.00           H  
ATOM   3925  HD3 ILE B 241      92.880  30.930  71.480  0.00  0.00           H  
ATOM   3926  N   LEU B 242      93.220  27.550  66.670  0.00  0.00           N  
ATOM   3927  CA  LEU B 242      93.570  27.350  65.280  0.00  0.00           C  
ATOM   3928  C   LEU B 242      93.460  28.640  64.470  0.00  0.00           C  
ATOM   3929  O   LEU B 242      92.370  29.150  64.240  0.00  0.00           O  
ATOM   3930  CB  LEU B 242      92.590  26.330  64.640  0.00  0.00           C  
ATOM   3931  CG  LEU B 242      92.430  25.000  65.410  0.00  0.00           C  
ATOM   3932  CD1 LEU B 242      91.320  24.160  64.760  0.00  0.00           C  
ATOM   3933  CD2 LEU B 242      93.730  24.210  65.480  0.00  0.00           C  
ATOM   3934  HN  LEU B 242      92.260  27.710  66.860  0.00  0.00           H  
ATOM   3935  HA  LEU B 242      94.590  26.990  65.190  0.00  0.00           H  
ATOM   3936  HB1 LEU B 242      92.910  26.100  63.600  0.00  0.00           H  
ATOM   3937  HB2 LEU B 242      91.580  26.790  64.580  0.00  0.00           H  
ATOM   3938  HG  LEU B 242      92.100  25.230  66.450  0.00  0.00           H  
ATOM   3939 HD11 LEU B 242      90.340  24.700  64.800  0.00  0.00           H  
ATOM   3940 HD12 LEU B 242      91.200  23.190  65.290  0.00  0.00           H  
ATOM   3941 HD13 LEU B 242      91.560  23.960  63.700  0.00  0.00           H  
ATOM   3942 HD21 LEU B 242      94.090  23.950  64.460  0.00  0.00           H  
ATOM   3943 HD22 LEU B 242      94.520  24.780  66.000  0.00  0.00           H  
ATOM   3944 HD23 LEU B 242      93.560  23.260  66.040  0.00  0.00           H  
ATOM   3945  N   ASP B 243      94.600  29.180  63.980  0.00  0.00           N  
ATOM   3946  CA  ASP B 243      94.610  30.430  63.240  0.00  0.00           C  
ATOM   3947  C   ASP B 243      94.570  30.190  61.730  0.00  0.00           C  
ATOM   3948  O   ASP B 243      95.270  29.320  61.190  0.00  0.00           O  
ATOM   3949  CB  ASP B 243      95.880  31.270  63.620  0.00  0.00           C  
ATOM   3950  CG  ASP B 243      95.580  32.720  63.960  0.00  0.00           C  
ATOM   3951  OD1 ASP B 243      94.390  33.120  64.070  0.00  0.00           O  
ATOM   3952  OD2 ASP B 243      96.570  33.460  64.230  0.00  0.00           O1-
ATOM   3953  HN  ASP B 243      95.490  28.760  64.170  0.00  0.00           H  
ATOM   3954  HA  ASP B 243      93.710  30.970  63.490  0.00  0.00           H  
ATOM   3955  HB1 ASP B 243      96.630  31.250  62.810  0.00  0.00           H  
ATOM   3956  HB2 ASP B 243      96.340  30.820  64.530  0.00  0.00           H  
ATOM   3957  N   ASP B 244      93.720  30.970  61.010  0.00  0.00           N  
ATOM   3958  CA  ASP B 244      93.670  31.050  59.560  0.00  0.00           C  
ATOM   3959  C   ASP B 244      93.300  29.750  58.840  0.00  0.00           C  
ATOM   3960  O   ASP B 244      93.870  29.380  57.810  0.00  0.00           O  
ATOM   3961  CB  ASP B 244      94.960  31.720  59.000  0.00  0.00           C  
ATOM   3962  CG  ASP B 244      95.030  33.150  59.470  0.00  0.00           C  
ATOM   3963  OD1 ASP B 244      94.240  33.980  58.940  0.00  0.00           O  
ATOM   3964  OD2 ASP B 244      95.820  33.480  60.380  0.00  0.00           O1-
ATOM   3965  HN  ASP B 244      93.150  31.610  61.510  0.00  0.00           H  
ATOM   3966  HA  ASP B 244      92.840  31.710  59.330  0.00  0.00           H  
ATOM   3967  HB1 ASP B 244      94.960  31.720  57.890  0.00  0.00           H  
ATOM   3968  HB2 ASP B 244      95.860  31.170  59.360  0.00  0.00           H  
ATOM   3969  N   VAL B 245      92.280  29.030  59.340  0.00  0.00           N  
ATOM   3970  CA  VAL B 245      91.730  27.830  58.700  0.00  0.00           C  
ATOM   3971  C   VAL B 245      90.990  28.170  57.400  0.00  0.00           C  
ATOM   3972  O   VAL B 245      90.300  29.190  57.330  0.00  0.00           O  
ATOM   3973  CB  VAL B 245      90.810  27.060  59.650  0.00  0.00           C  
ATOM   3974  CG1 VAL B 245      90.400  25.710  59.040  0.00  0.00           C  
ATOM   3975  CG2 VAL B 245      91.530  26.830  60.990  0.00  0.00           C  
ATOM   3976  HN  VAL B 245      91.820  29.350  60.170  0.00  0.00           H  
ATOM   3977  HA  VAL B 245      92.570  27.190  58.440  0.00  0.00           H  
ATOM   3978  HB  VAL B 245      89.900  27.670  59.850  0.00  0.00           H  
ATOM   3979 HG11 VAL B 245      89.830  25.120  59.790  0.00  0.00           H  
ATOM   3980 HG12 VAL B 245      89.750  25.830  58.150  0.00  0.00           H  
ATOM   3981 HG13 VAL B 245      91.290  25.120  58.750  0.00  0.00           H  
ATOM   3982 HG21 VAL B 245      91.740  27.780  61.520  0.00  0.00           H  
ATOM   3983 HG22 VAL B 245      92.490  26.300  60.830  0.00  0.00           H  
ATOM   3984 HG23 VAL B 245      90.900  26.210  61.660  0.00  0.00           H  
ATOM   3985  N   TRP B 246      91.100  27.340  56.340  0.00  0.00           N  
ATOM   3986  CA  TRP B 246      90.360  27.530  55.100  0.00  0.00           C  
ATOM   3987  C   TRP B 246      89.560  26.310  54.670  0.00  0.00           C  
ATOM   3988  O   TRP B 246      88.430  26.430  54.210  0.00  0.00           O  
ATOM   3989  CB  TRP B 246      91.340  27.860  53.940  0.00  0.00           C  
ATOM   3990  CG  TRP B 246      91.950  29.240  54.010  0.00  0.00           C  
ATOM   3991  CD1 TRP B 246      93.150  29.640  54.520  0.00  0.00           C  
ATOM   3992  CD2 TRP B 246      91.310  30.430  53.500  0.00  0.00           C  
ATOM   3993  CE2 TRP B 246      92.200  31.500  53.700  0.00  0.00           C  
ATOM   3994  CE3 TRP B 246      90.070  30.620  52.890  0.00  0.00           C  
ATOM   3995  NE1 TRP B 246      93.320  31.000  54.330  0.00  0.00           N  
ATOM   3996  CZ2 TRP B 246      91.870  32.790  53.310  0.00  0.00           C  
ATOM   3997  CZ3 TRP B 246      89.730  31.930  52.500  0.00  0.00           C  
ATOM   3998  CH2 TRP B 246      90.620  33.000  52.700  0.00  0.00           C  
ATOM   3999  HN  TRP B 246      91.740  26.560  56.370  0.00  0.00           H  
ATOM   4000  HA  TRP B 246      89.640  28.340  55.200  0.00  0.00           H  
ATOM   4001  HB1 TRP B 246      90.810  27.800  52.970  0.00  0.00           H  
ATOM   4002  HB2 TRP B 246      92.160  27.110  53.930  0.00  0.00           H  
ATOM   4003  HD1 TRP B 246      93.850  28.990  55.020  0.00  0.00           H  
ATOM   4004  HE1 TRP B 246      94.130  31.520  54.530  0.00  0.00           H  
ATOM   4005  HE3 TRP B 246      89.380  29.810  52.720  0.00  0.00           H  
ATOM   4006  HZ2 TRP B 246      92.540  33.620  53.460  0.00  0.00           H  
ATOM   4007  HZ3 TRP B 246      88.780  32.130  52.040  0.00  0.00           H  
ATOM   4008  HH2 TRP B 246      90.340  33.990  52.390  0.00  0.00           H  
ATOM   4009  N   ASP B 247      90.110  25.090  54.820  0.00  0.00           N  
ATOM   4010  CA  ASP B 247      89.520  23.890  54.250  0.00  0.00           C  
ATOM   4011  C   ASP B 247      88.490  23.190  55.170  0.00  0.00           C  
ATOM   4012  O   ASP B 247      88.360  23.480  56.360  0.00  0.00           O  
ATOM   4013  CB  ASP B 247      90.680  22.980  53.760  0.00  0.00           C  
ATOM   4014  CG  ASP B 247      90.200  21.650  53.230  0.00  0.00           C  
ATOM   4015  OD1 ASP B 247      90.420  20.650  53.960  0.00  0.00           O  
ATOM   4016  OD2 ASP B 247      89.470  21.610  52.200  0.00  0.00           O1-
ATOM   4017  HN  ASP B 247      91.010  24.980  55.230  0.00  0.00           H  
ATOM   4018  HA  ASP B 247      88.960  24.170  53.360  0.00  0.00           H  
ATOM   4019  HB1 ASP B 247      91.380  22.790  54.590  0.00  0.00           H  
ATOM   4020  HB2 ASP B 247      91.240  23.490  52.950  0.00  0.00           H  
ATOM   4021  N   SER B 248      87.690  22.260  54.600  0.00  0.00           N  
ATOM   4022  CA  SER B 248      86.640  21.480  55.240  0.00  0.00           C  
ATOM   4023  C   SER B 248      86.990  20.010  55.430  0.00  0.00           C  
ATOM   4024  O   SER B 248      86.280  19.290  56.130  0.00  0.00           O  
ATOM   4025  CB  SER B 248      85.310  21.550  54.440  0.00  0.00           C  
ATOM   4026  OG  SER B 248      85.450  21.040  53.100  0.00  0.00           O  
ATOM   4027  HN  SER B 248      87.830  22.090  53.620  0.00  0.00           H  
ATOM   4028  HA  SER B 248      86.450  21.890  56.230  0.00  0.00           H  
ATOM   4029  HB1 SER B 248      84.980  22.620  54.380  0.00  0.00           H  
ATOM   4030  HB2 SER B 248      84.510  20.990  54.970  0.00  0.00           H  
ATOM   4031  HG1 SER B 248      85.950  21.720  52.600  0.00  0.00           H  
ATOM   4032  N   TRP B 249      88.110  19.500  54.870  0.00  0.00           N  
ATOM   4033  CA  TRP B 249      88.690  18.220  55.280  0.00  0.00           C  
ATOM   4034  C   TRP B 249      89.510  18.440  56.540  0.00  0.00           C  
ATOM   4035  O   TRP B 249      89.460  17.660  57.490  0.00  0.00           O  
ATOM   4036  CB  TRP B 249      89.530  17.590  54.130  0.00  0.00           C  
ATOM   4037  CG  TRP B 249      90.220  16.280  54.460  0.00  0.00           C  
ATOM   4038  CD1 TRP B 249      91.550  16.060  54.700  0.00  0.00           C  
ATOM   4039  CD2 TRP B 249      89.550  15.020  54.660  0.00  0.00           C  
ATOM   4040  CE2 TRP B 249      90.550  14.080  55.010  0.00  0.00           C  
ATOM   4041  CE3 TRP B 249      88.210  14.650  54.560  0.00  0.00           C  
ATOM   4042  NE1 TRP B 249      91.760  14.730  55.020  0.00  0.00           N  
ATOM   4043  CZ2 TRP B 249      90.220  12.760  55.260  0.00  0.00           C  
ATOM   4044  CZ3 TRP B 249      87.890  13.300  54.800  0.00  0.00           C  
ATOM   4045  CH2 TRP B 249      88.880  12.370  55.150  0.00  0.00           C  
ATOM   4046  HN  TRP B 249      88.710  20.040  54.270  0.00  0.00           H  
ATOM   4047  HA  TRP B 249      87.890  17.530  55.530  0.00  0.00           H  
ATOM   4048  HB1 TRP B 249      90.300  18.310  53.800  0.00  0.00           H  
ATOM   4049  HB2 TRP B 249      88.850  17.420  53.260  0.00  0.00           H  
ATOM   4050  HD1 TRP B 249      92.310  16.830  54.650  0.00  0.00           H  
ATOM   4051  HE1 TRP B 249      92.590  14.330  55.330  0.00  0.00           H  
ATOM   4052  HE3 TRP B 249      87.440  15.350  54.290  0.00  0.00           H  
ATOM   4053  HZ2 TRP B 249      90.970  12.040  55.540  0.00  0.00           H  
ATOM   4054  HZ3 TRP B 249      86.860  12.980  54.700  0.00  0.00           H  
ATOM   4055  HH2 TRP B 249      88.600  11.350  55.360  0.00  0.00           H  
ATOM   4056  N   VAL B 250      90.220  19.580  56.610  0.00  0.00           N  
ATOM   4057  CA  VAL B 250      91.000  20.050  57.760  0.00  0.00           C  
ATOM   4058  C   VAL B 250      90.180  20.160  59.060  0.00  0.00           C  
ATOM   4059  O   VAL B 250      90.690  19.890  60.160  0.00  0.00           O  
ATOM   4060  CB  VAL B 250      91.680  21.380  57.410  0.00  0.00           C  
ATOM   4061  CG1 VAL B 250      92.300  22.090  58.640  0.00  0.00           C  
ATOM   4062  CG2 VAL B 250      92.790  21.080  56.380  0.00  0.00           C  
ATOM   4063  HN  VAL B 250      90.310  20.120  55.760  0.00  0.00           H  
ATOM   4064  HA  VAL B 250      91.760  19.320  57.960  0.00  0.00           H  
ATOM   4065  HB  VAL B 250      90.930  22.060  56.950  0.00  0.00           H  
ATOM   4066 HG11 VAL B 250      92.880  22.970  58.310  0.00  0.00           H  
ATOM   4067 HG12 VAL B 250      91.510  22.440  59.340  0.00  0.00           H  
ATOM   4068 HG13 VAL B 250      92.990  21.410  59.180  0.00  0.00           H  
ATOM   4069 HG21 VAL B 250      93.300  22.020  56.080  0.00  0.00           H  
ATOM   4070 HG22 VAL B 250      92.380  20.620  55.460  0.00  0.00           H  
ATOM   4071 HG23 VAL B 250      93.550  20.390  56.810  0.00  0.00           H  
ATOM   4072  N   LEU B 251      88.890  20.520  58.980  0.00  0.00           N  
ATOM   4073  CA  LEU B 251      87.990  20.530  60.120  0.00  0.00           C  
ATOM   4074  C   LEU B 251      87.410  19.160  60.520  0.00  0.00           C  
ATOM   4075  O   LEU B 251      86.980  18.980  61.660  0.00  0.00           O  
ATOM   4076  CB  LEU B 251      86.790  21.460  59.830  0.00  0.00           C  
ATOM   4077  CG  LEU B 251      87.140  22.960  59.670  0.00  0.00           C  
ATOM   4078  CD1 LEU B 251      85.920  23.730  59.130  0.00  0.00           C  
ATOM   4079  CD2 LEU B 251      87.600  23.580  61.000  0.00  0.00           C  
ATOM   4080  HN  LEU B 251      88.510  20.800  58.100  0.00  0.00           H  
ATOM   4081  HA  LEU B 251      88.520  20.900  60.990  0.00  0.00           H  
ATOM   4082  HB1 LEU B 251      86.040  21.390  60.650  0.00  0.00           H  
ATOM   4083  HB2 LEU B 251      86.290  21.120  58.900  0.00  0.00           H  
ATOM   4084  HG  LEU B 251      87.960  23.060  58.920  0.00  0.00           H  
ATOM   4085 HD11 LEU B 251      85.600  23.310  58.150  0.00  0.00           H  
ATOM   4086 HD12 LEU B 251      86.170  24.800  58.990  0.00  0.00           H  
ATOM   4087 HD13 LEU B 251      85.070  23.660  59.840  0.00  0.00           H  
ATOM   4088 HD21 LEU B 251      86.810  23.470  61.770  0.00  0.00           H  
ATOM   4089 HD22 LEU B 251      88.530  23.110  61.360  0.00  0.00           H  
ATOM   4090 HD23 LEU B 251      87.790  24.670  60.860  0.00  0.00           H  
ATOM   4091  N   LYS B 252      87.370  18.160  59.610  0.00  0.00           N  
ATOM   4092  CA  LYS B 252      86.480  17.000  59.750  0.00  0.00           C  
ATOM   4093  C   LYS B 252      86.690  16.120  60.980  0.00  0.00           C  
ATOM   4094  O   LYS B 252      85.740  15.760  61.670  0.00  0.00           O  
ATOM   4095  CB  LYS B 252      86.500  16.120  58.480  0.00  0.00           C  
ATOM   4096  CG  LYS B 252      85.420  15.020  58.500  0.00  0.00           C  
ATOM   4097  CD  LYS B 252      85.250  14.280  57.170  0.00  0.00           C  
ATOM   4098  CE  LYS B 252      83.980  13.420  57.160  0.00  0.00           C  
ATOM   4099  NZ  LYS B 252      83.780  12.770  55.850  0.00  0.00           N1+
ATOM   4100  HN  LYS B 252      87.860  18.240  58.740  0.00  0.00           H  
ATOM   4101  HA  LYS B 252      85.480  17.400  59.850  0.00  0.00           H  
ATOM   4102  HB1 LYS B 252      87.510  15.660  58.340  0.00  0.00           H  
ATOM   4103  HB2 LYS B 252      86.310  16.780  57.600  0.00  0.00           H  
ATOM   4104  HG1 LYS B 252      84.450  15.510  58.760  0.00  0.00           H  
ATOM   4105  HG2 LYS B 252      85.640  14.280  59.310  0.00  0.00           H  
ATOM   4106  HD1 LYS B 252      86.150  13.660  56.980  0.00  0.00           H  
ATOM   4107  HD2 LYS B 252      85.170  15.050  56.360  0.00  0.00           H  
ATOM   4108  HE1 LYS B 252      83.100  14.060  57.370  0.00  0.00           H  
ATOM   4109  HE2 LYS B 252      84.040  12.630  57.940  0.00  0.00           H  
ATOM   4110  HZ1 LYS B 252      82.770  12.460  55.790  0.00  0.00           H  
ATOM   4111  HZ2 LYS B 252      84.410  11.940  55.750  0.00  0.00           H  
ATOM   4112  HZ3 LYS B 252      83.950  13.470  55.080  0.00  0.00           H  
ATOM   4113  N   ALA B 253      87.940  15.790  61.330  0.00  0.00           N  
ATOM   4114  CA  ALA B 253      88.240  14.930  62.460  0.00  0.00           C  
ATOM   4115  C   ALA B 253      88.320  15.700  63.780  0.00  0.00           C  
ATOM   4116  O   ALA B 253      88.770  15.170  64.790  0.00  0.00           O  
ATOM   4117  CB  ALA B 253      89.570  14.200  62.200  0.00  0.00           C  
ATOM   4118  HN  ALA B 253      88.710  16.000  60.720  0.00  0.00           H  
ATOM   4119  HA  ALA B 253      87.460  14.190  62.570  0.00  0.00           H  
ATOM   4120  HB1 ALA B 253      89.810  13.490  63.020  0.00  0.00           H  
ATOM   4121  HB2 ALA B 253      90.410  14.920  62.100  0.00  0.00           H  
ATOM   4122  HB3 ALA B 253      89.510  13.620  61.250  0.00  0.00           H  
ATOM   4123  N   PHE B 254      87.850  16.960  63.790  0.00  0.00           N  
ATOM   4124  CA  PHE B 254      87.700  17.760  64.990  0.00  0.00           C  
ATOM   4125  C   PHE B 254      86.260  18.150  65.270  0.00  0.00           C  
ATOM   4126  O   PHE B 254      85.970  18.710  66.330  0.00  0.00           O  
ATOM   4127  CB  PHE B 254      88.540  19.060  64.890  0.00  0.00           C  
ATOM   4128  CG  PHE B 254      90.010  18.770  64.760  0.00  0.00           C  
ATOM   4129  CD1 PHE B 254      90.750  19.300  63.690  0.00  0.00           C  
ATOM   4130  CD2 PHE B 254      90.670  17.980  65.720  0.00  0.00           C  
ATOM   4131  CE1 PHE B 254      92.120  19.060  63.590  0.00  0.00           C  
ATOM   4132  CE2 PHE B 254      92.050  17.740  65.620  0.00  0.00           C  
ATOM   4133  CZ  PHE B 254      92.770  18.280  64.550  0.00  0.00           C  
ATOM   4134  HN  PHE B 254      87.560  17.400  62.930  0.00  0.00           H  
ATOM   4135  HA  PHE B 254      88.010  17.180  65.850  0.00  0.00           H  
ATOM   4136  HB1 PHE B 254      88.400  19.680  65.800  0.00  0.00           H  
ATOM   4137  HB2 PHE B 254      88.210  19.650  64.000  0.00  0.00           H  
ATOM   4138  HD1 PHE B 254      90.250  19.910  62.950  0.00  0.00           H  
ATOM   4139  HD2 PHE B 254      90.120  17.560  66.550  0.00  0.00           H  
ATOM   4140  HE1 PHE B 254      92.690  19.470  62.760  0.00  0.00           H  
ATOM   4141  HE2 PHE B 254      92.550  17.140  66.360  0.00  0.00           H  
ATOM   4142  HZ  PHE B 254      93.840  18.110  64.480  0.00  0.00           H  
ATOM   4143  N   ASP B 255      85.290  17.840  64.380  0.00  0.00           N  
ATOM   4144  CA  ASP B 255      83.870  18.030  64.680  0.00  0.00           C  
ATOM   4145  C   ASP B 255      83.440  17.030  65.750  0.00  0.00           C  
ATOM   4146  O   ASP B 255      83.680  15.830  65.630  0.00  0.00           O  
ATOM   4147  CB  ASP B 255      83.000  17.970  63.400  0.00  0.00           C  
ATOM   4148  CG  ASP B 255      81.600  18.510  63.640  0.00  0.00           C  
ATOM   4149  OD1 ASP B 255      81.350  19.110  64.720  0.00  0.00           O  
ATOM   4150  OD2 ASP B 255      80.730  18.320  62.750  0.00  0.00           O1-
ATOM   4151  HN  ASP B 255      85.500  17.400  63.510  0.00  0.00           H  
ATOM   4152  HA  ASP B 255      83.780  19.020  65.100  0.00  0.00           H  
ATOM   4153  HB1 ASP B 255      82.930  16.930  63.030  0.00  0.00           H  
ATOM   4154  HB2 ASP B 255      83.460  18.600  62.600  0.00  0.00           H  
ATOM   4155  N   SER B 256      82.850  17.500  66.860  0.00  0.00           N  
ATOM   4156  CA  SER B 256      82.960  16.730  68.090  0.00  0.00           C  
ATOM   4157  C   SER B 256      82.100  17.170  69.260  0.00  0.00           C  
ATOM   4158  O   SER B 256      82.140  16.530  70.310  0.00  0.00           O  
ATOM   4159  CB  SER B 256      84.440  16.740  68.610  0.00  0.00           C  
ATOM   4160  OG  SER B 256      84.920  18.070  68.810  0.00  0.00           O  
ATOM   4161  HN  SER B 256      82.540  18.450  66.860  0.00  0.00           H  
ATOM   4162  HA  SER B 256      82.680  15.710  67.880  0.00  0.00           H  
ATOM   4163  HB1 SER B 256      85.080  16.240  67.850  0.00  0.00           H  
ATOM   4164  HB2 SER B 256      84.530  16.150  69.550  0.00  0.00           H  
ATOM   4165  HG1 SER B 256      85.300  18.360  67.960  0.00  0.00           H  
ATOM   4166  N   GLN B 257      81.280  18.240  69.130  0.00  0.00           N  
ATOM   4167  CA  GLN B 257      80.450  18.740  70.230  0.00  0.00           C  
ATOM   4168  C   GLN B 257      81.240  19.160  71.490  0.00  0.00           C  
ATOM   4169  O   GLN B 257      81.020  18.660  72.590  0.00  0.00           O  
ATOM   4170  CB  GLN B 257      79.220  17.830  70.500  0.00  0.00           C  
ATOM   4171  CG  GLN B 257      78.270  17.760  69.270  0.00  0.00           C  
ATOM   4172  CD  GLN B 257      77.170  16.700  69.350  0.00  0.00           C  
ATOM   4173  NE2 GLN B 257      77.570  15.410  69.290  0.00  0.00           N  
ATOM   4174  OE1 GLN B 257      75.970  17.000  69.390  0.00  0.00           O  
ATOM   4175  HN  GLN B 257      81.160  18.690  68.250  0.00  0.00           H  
ATOM   4176  HA  GLN B 257      80.040  19.670  69.870  0.00  0.00           H  
ATOM   4177  HB1 GLN B 257      78.640  18.210  71.370  0.00  0.00           H  
ATOM   4178  HB2 GLN B 257      79.590  16.810  70.770  0.00  0.00           H  
ATOM   4179  HG1 GLN B 257      78.870  17.540  68.360  0.00  0.00           H  
ATOM   4180  HG2 GLN B 257      77.790  18.740  69.130  0.00  0.00           H  
ATOM   4181 HE21 GLN B 257      76.870  14.700  69.260  0.00  0.00           H  
ATOM   4182 HE22 GLN B 257      78.540  15.210  69.160  0.00  0.00           H  
ATOM   4183  N   CYS B 258      82.180  20.110  71.310  0.00  0.00           N  
ATOM   4184  CA  CYS B 258      83.110  20.570  72.330  0.00  0.00           C  
ATOM   4185  C   CYS B 258      83.150  22.090  72.380  0.00  0.00           C  
ATOM   4186  O   CYS B 258      82.580  22.780  71.540  0.00  0.00           O  
ATOM   4187  CB  CYS B 258      84.570  20.110  72.070  0.00  0.00           C  
ATOM   4188  SG  CYS B 258      84.760  18.300  72.060  0.00  0.00           S  
ATOM   4189  HN  CYS B 258      82.310  20.510  70.410  0.00  0.00           H  
ATOM   4190  HA  CYS B 258      82.790  20.220  73.300  0.00  0.00           H  
ATOM   4191  HB1 CYS B 258      85.250  20.530  72.850  0.00  0.00           H  
ATOM   4192  HB2 CYS B 258      84.910  20.510  71.090  0.00  0.00           H  
ATOM   4193  HG1 CYS B 258      84.520  18.160  70.760  0.00  0.00           H  
ATOM   4194  N   GLN B 259      83.840  22.680  73.380  0.00  0.00           N  
ATOM   4195  CA  GLN B 259      84.300  24.060  73.280  0.00  0.00           C  
ATOM   4196  C   GLN B 259      85.520  24.170  72.360  0.00  0.00           C  
ATOM   4197  O   GLN B 259      86.520  23.490  72.550  0.00  0.00           O  
ATOM   4198  CB  GLN B 259      84.650  24.710  74.640  0.00  0.00           C  
ATOM   4199  CG  GLN B 259      83.410  25.050  75.490  0.00  0.00           C  
ATOM   4200  CD  GLN B 259      83.770  25.940  76.680  0.00  0.00           C  
ATOM   4201  NE2 GLN B 259      83.240  25.630  77.880  0.00  0.00           N  
ATOM   4202  OE1 GLN B 259      84.510  26.920  76.540  0.00  0.00           O  
ATOM   4203  HN  GLN B 259      84.170  22.140  74.160  0.00  0.00           H  
ATOM   4204  HA  GLN B 259      83.520  24.660  72.840  0.00  0.00           H  
ATOM   4205  HB1 GLN B 259      85.200  25.660  74.450  0.00  0.00           H  
ATOM   4206  HB2 GLN B 259      85.340  24.040  75.210  0.00  0.00           H  
ATOM   4207  HG1 GLN B 259      82.940  24.110  75.860  0.00  0.00           H  
ATOM   4208  HG2 GLN B 259      82.670  25.600  74.880  0.00  0.00           H  
ATOM   4209 HE21 GLN B 259      83.520  26.170  78.660  0.00  0.00           H  
ATOM   4210 HE22 GLN B 259      82.600  24.860  77.930  0.00  0.00           H  
ATOM   4211  N   ILE B 260      85.430  25.050  71.330  0.00  0.00           N  
ATOM   4212  CA  ILE B 260      86.450  25.210  70.310  0.00  0.00           C  
ATOM   4213  C   ILE B 260      86.570  26.690  69.980  0.00  0.00           C  
ATOM   4214  O   ILE B 260      85.570  27.400  69.900  0.00  0.00           O  
ATOM   4215  CB  ILE B 260      86.100  24.450  69.010  0.00  0.00           C  
ATOM   4216  CG1 ILE B 260      85.960  22.920  69.210  0.00  0.00           C  
ATOM   4217  CG2 ILE B 260      87.130  24.750  67.890  0.00  0.00           C  
ATOM   4218  CD  ILE B 260      87.250  22.180  69.570  0.00  0.00           C  
ATOM   4219  HN  ILE B 260      84.600  25.590  71.210  0.00  0.00           H  
ATOM   4220  HA  ILE B 260      87.410  24.880  70.680  0.00  0.00           H  
ATOM   4221  HB  ILE B 260      85.100  24.820  68.670  0.00  0.00           H  
ATOM   4222 HG11 ILE B 260      85.560  22.490  68.270  0.00  0.00           H  
ATOM   4223 HG12 ILE B 260      85.190  22.730  70.000  0.00  0.00           H  
ATOM   4224 HG21 ILE B 260      87.070  25.800  67.550  0.00  0.00           H  
ATOM   4225 HG22 ILE B 260      86.920  24.110  67.010  0.00  0.00           H  
ATOM   4226 HG23 ILE B 260      88.160  24.540  68.230  0.00  0.00           H  
ATOM   4227  HD1 ILE B 260      88.010  22.290  68.770  0.00  0.00           H  
ATOM   4228  HD2 ILE B 260      87.050  21.100  69.720  0.00  0.00           H  
ATOM   4229  HD3 ILE B 260      87.690  22.580  70.510  0.00  0.00           H  
ATOM   4230  N   LEU B 261      87.810  27.190  69.790  0.00  0.00           N  
ATOM   4231  CA  LEU B 261      88.090  28.540  69.310  0.00  0.00           C  
ATOM   4232  C   LEU B 261      88.970  28.480  68.060  0.00  0.00           C  
ATOM   4233  O   LEU B 261      89.990  27.780  68.030  0.00  0.00           O  
ATOM   4234  CB  LEU B 261      88.780  29.360  70.430  0.00  0.00           C  
ATOM   4235  CG  LEU B 261      89.250  30.790  70.050  0.00  0.00           C  
ATOM   4236  CD1 LEU B 261      88.140  31.670  69.470  0.00  0.00           C  
ATOM   4237  CD2 LEU B 261      89.870  31.470  71.280  0.00  0.00           C  
ATOM   4238  HN  LEU B 261      88.600  26.590  69.900  0.00  0.00           H  
ATOM   4239  HA  LEU B 261      87.170  29.020  69.030  0.00  0.00           H  
ATOM   4240  HB1 LEU B 261      89.670  28.790  70.790  0.00  0.00           H  
ATOM   4241  HB2 LEU B 261      88.070  29.440  71.280  0.00  0.00           H  
ATOM   4242  HG  LEU B 261      90.050  30.700  69.280  0.00  0.00           H  
ATOM   4243 HD11 LEU B 261      87.780  31.280  68.500  0.00  0.00           H  
ATOM   4244 HD12 LEU B 261      88.520  32.700  69.290  0.00  0.00           H  
ATOM   4245 HD13 LEU B 261      87.280  31.710  70.170  0.00  0.00           H  
ATOM   4246 HD21 LEU B 261      89.100  31.660  72.060  0.00  0.00           H  
ATOM   4247 HD22 LEU B 261      90.650  30.830  71.720  0.00  0.00           H  
ATOM   4248 HD23 LEU B 261      90.340  32.440  71.000  0.00  0.00           H  
ATOM   4249  N   LEU B 262      88.590  29.200  66.990  0.00  0.00           N  
ATOM   4250  CA  LEU B 262      89.340  29.210  65.750  0.00  0.00           C  
ATOM   4251  C   LEU B 262      89.130  30.500  64.970  0.00  0.00           C  
ATOM   4252  O   LEU B 262      88.180  31.250  65.200  0.00  0.00           O  
ATOM   4253  CB  LEU B 262      89.020  27.960  64.870  0.00  0.00           C  
ATOM   4254  CG  LEU B 262      87.540  27.740  64.460  0.00  0.00           C  
ATOM   4255  CD1 LEU B 262      87.130  28.530  63.200  0.00  0.00           C  
ATOM   4256  CD2 LEU B 262      87.280  26.250  64.210  0.00  0.00           C  
ATOM   4257  HN  LEU B 262      87.750  29.740  67.010  0.00  0.00           H  
ATOM   4258  HA  LEU B 262      90.400  29.190  65.990  0.00  0.00           H  
ATOM   4259  HB1 LEU B 262      89.320  27.070  65.470  0.00  0.00           H  
ATOM   4260  HB2 LEU B 262      89.650  27.960  63.950  0.00  0.00           H  
ATOM   4261  HG  LEU B 262      86.880  28.060  65.300  0.00  0.00           H  
ATOM   4262 HD11 LEU B 262      87.220  29.620  63.360  0.00  0.00           H  
ATOM   4263 HD12 LEU B 262      86.070  28.310  62.940  0.00  0.00           H  
ATOM   4264 HD13 LEU B 262      87.770  28.240  62.340  0.00  0.00           H  
ATOM   4265 HD21 LEU B 262      87.900  25.880  63.360  0.00  0.00           H  
ATOM   4266 HD22 LEU B 262      87.530  25.650  65.110  0.00  0.00           H  
ATOM   4267 HD23 LEU B 262      86.210  26.080  63.950  0.00  0.00           H  
ATOM   4268  N   THR B 263      90.040  30.800  64.010  0.00  0.00           N  
ATOM   4269  CA  THR B 263      89.910  31.940  63.110  0.00  0.00           C  
ATOM   4270  C   THR B 263      89.850  31.510  61.660  0.00  0.00           C  
ATOM   4271  O   THR B 263      90.530  30.580  61.230  0.00  0.00           O  
ATOM   4272  CB  THR B 263      90.890  33.100  63.280  0.00  0.00           C  
ATOM   4273  CG2 THR B 263      91.150  33.340  64.770  0.00  0.00           C  
ATOM   4274  OG1 THR B 263      92.160  32.950  62.630  0.00  0.00           O  
ATOM   4275  HN  THR B 263      90.860  30.230  63.900  0.00  0.00           H  
ATOM   4276  HA  THR B 263      88.940  32.390  63.300  0.00  0.00           H  
ATOM   4277  HB  THR B 263      90.410  34.010  62.850  0.00  0.00           H  
ATOM   4278  HG1 THR B 263      92.850  33.020  63.340  0.00  0.00           H  
ATOM   4279 HG21 THR B 263      91.670  32.480  65.220  0.00  0.00           H  
ATOM   4280 HG22 THR B 263      90.190  33.480  65.310  0.00  0.00           H  
ATOM   4281 HG23 THR B 263      91.770  34.250  64.910  0.00  0.00           H  
ATOM   4282  N   THR B 264      88.960  32.150  60.880  0.00  0.00           N  
ATOM   4283  CA  THR B 264      88.660  31.720  59.520  0.00  0.00           C  
ATOM   4284  C   THR B 264      87.920  32.830  58.800  0.00  0.00           C  
ATOM   4285  O   THR B 264      87.750  33.930  59.330  0.00  0.00           O  
ATOM   4286  CB  THR B 264      87.930  30.370  59.450  0.00  0.00           C  
ATOM   4287  CG2 THR B 264      86.520  30.470  60.030  0.00  0.00           C  
ATOM   4288  OG1 THR B 264      87.850  29.850  58.130  0.00  0.00           O  
ATOM   4289  HN  THR B 264      88.440  32.930  61.220  0.00  0.00           H  
ATOM   4290  HA  THR B 264      89.610  31.610  59.010  0.00  0.00           H  
ATOM   4291  HB  THR B 264      88.500  29.630  60.070  0.00  0.00           H  
ATOM   4292  HG1 THR B 264      88.770  29.590  57.900  0.00  0.00           H  
ATOM   4293 HG21 THR B 264      85.860  31.100  59.400  0.00  0.00           H  
ATOM   4294 HG22 THR B 264      86.540  30.890  61.050  0.00  0.00           H  
ATOM   4295 HG23 THR B 264      86.060  29.460  60.090  0.00  0.00           H  
ATOM   4296  N   ARG B 265      87.500  32.600  57.540  0.00  0.00           N  
ATOM   4297  CA  ARG B 265      86.900  33.580  56.650  0.00  0.00           C  
ATOM   4298  C   ARG B 265      85.620  34.240  57.170  0.00  0.00           C  
ATOM   4299  O   ARG B 265      85.460  35.460  57.060  0.00  0.00           O  
ATOM   4300  CB  ARG B 265      86.660  32.930  55.260  0.00  0.00           C  
ATOM   4301  CG  ARG B 265      85.650  31.760  55.200  0.00  0.00           C  
ATOM   4302  CD  ARG B 265      85.720  30.980  53.880  0.00  0.00           C  
ATOM   4303  NE  ARG B 265      84.630  29.930  53.870  0.00  0.00           N  
ATOM   4304  CZ  ARG B 265      84.820  28.700  53.390  0.00  0.00           C  
ATOM   4305  NH1 ARG B 265      86.030  28.180  53.230  0.00  0.00           N1+
ATOM   4306  NH2 ARG B 265      83.780  27.920  53.130  0.00  0.00           N  
ATOM   4307  HN  ARG B 265      87.640  31.680  57.180  0.00  0.00           H  
ATOM   4308  HA  ARG B 265      87.620  34.370  56.520  0.00  0.00           H  
ATOM   4309  HB1 ARG B 265      87.650  32.560  54.900  0.00  0.00           H  
ATOM   4310  HB2 ARG B 265      86.340  33.720  54.540  0.00  0.00           H  
ATOM   4311  HG1 ARG B 265      84.620  32.150  55.340  0.00  0.00           H  
ATOM   4312  HG2 ARG B 265      85.850  31.040  56.030  0.00  0.00           H  
ATOM   4313  HD1 ARG B 265      86.730  30.530  53.770  0.00  0.00           H  
ATOM   4314  HD2 ARG B 265      85.550  31.680  53.020  0.00  0.00           H  
ATOM   4315  HE  ARG B 265      83.680  30.200  54.020  0.00  0.00           H  
ATOM   4316 HH11 ARG B 265      86.670  28.460  53.950  0.00  0.00           H  
ATOM   4317 HH12 ARG B 265      86.060  27.200  52.960  0.00  0.00           H  
ATOM   4318 HH21 ARG B 265      82.900  28.120  53.600  0.00  0.00           H  
ATOM   4319 HH22 ARG B 265      83.970  26.960  52.930  0.00  0.00           H  
ATOM   4320  N   ASP B 266      84.700  33.490  57.800  0.00  0.00           N  
ATOM   4321  CA  ASP B 266      83.510  34.060  58.390  0.00  0.00           C  
ATOM   4322  C   ASP B 266      83.150  33.320  59.680  0.00  0.00           C  
ATOM   4323  O   ASP B 266      83.580  32.200  59.950  0.00  0.00           O  
ATOM   4324  CB  ASP B 266      82.310  34.080  57.390  0.00  0.00           C  
ATOM   4325  CG  ASP B 266      81.150  34.860  57.960  0.00  0.00           C  
ATOM   4326  OD1 ASP B 266      81.370  35.960  58.530  0.00  0.00           O  
ATOM   4327  OD2 ASP B 266      80.020  34.310  58.010  0.00  0.00           O1-
ATOM   4328  HN  ASP B 266      84.840  32.510  57.930  0.00  0.00           H  
ATOM   4329  HA  ASP B 266      83.730  35.080  58.690  0.00  0.00           H  
ATOM   4330  HB1 ASP B 266      81.990  33.050  57.140  0.00  0.00           H  
ATOM   4331  HB2 ASP B 266      82.630  34.580  56.450  0.00  0.00           H  
ATOM   4332  N   LYS B 267      82.310  33.980  60.490  0.00  0.00           N  
ATOM   4333  CA  LYS B 267      81.680  33.500  61.700  0.00  0.00           C  
ATOM   4334  C   LYS B 267      80.770  32.290  61.470  0.00  0.00           C  
ATOM   4335  O   LYS B 267      80.620  31.420  62.330  0.00  0.00           O  
ATOM   4336  CB  LYS B 267      80.880  34.690  62.280  0.00  0.00           C  
ATOM   4337  CG  LYS B 267      79.620  35.050  61.460  0.00  0.00           C  
ATOM   4338  CD  LYS B 267      79.130  36.500  61.600  0.00  0.00           C  
ATOM   4339  CE  LYS B 267      78.190  36.890  60.450  0.00  0.00           C  
ATOM   4340  NZ  LYS B 267      78.910  36.980  59.160  0.00  0.00           N1+
ATOM   4341  HN  LYS B 267      81.990  34.870  60.160  0.00  0.00           H  
ATOM   4342  HA  LYS B 267      82.450  33.200  62.390  0.00  0.00           H  
ATOM   4343  HB1 LYS B 267      81.550  35.580  62.310  0.00  0.00           H  
ATOM   4344  HB2 LYS B 267      80.600  34.460  63.330  0.00  0.00           H  
ATOM   4345  HG1 LYS B 267      78.800  34.350  61.700  0.00  0.00           H  
ATOM   4346  HG2 LYS B 267      79.870  34.900  60.390  0.00  0.00           H  
ATOM   4347  HD1 LYS B 267      79.990  37.200  61.630  0.00  0.00           H  
ATOM   4348  HD2 LYS B 267      78.580  36.600  62.570  0.00  0.00           H  
ATOM   4349  HE1 LYS B 267      77.720  37.880  60.640  0.00  0.00           H  
ATOM   4350  HE2 LYS B 267      77.390  36.120  60.340  0.00  0.00           H  
ATOM   4351  HZ1 LYS B 267      79.290  37.950  59.030  0.00  0.00           H  
ATOM   4352  HZ2 LYS B 267      78.250  36.790  58.370  0.00  0.00           H  
ATOM   4353  HZ3 LYS B 267      79.710  36.300  59.060  0.00  0.00           H  
ATOM   4354  N   SER B 268      80.160  32.190  60.270  0.00  0.00           N  
ATOM   4355  CA  SER B 268      79.200  31.160  59.870  0.00  0.00           C  
ATOM   4356  C   SER B 268      79.820  29.790  59.630  0.00  0.00           C  
ATOM   4357  O   SER B 268      79.140  28.840  59.250  0.00  0.00           O  
ATOM   4358  CB  SER B 268      78.460  31.560  58.580  0.00  0.00           C  
ATOM   4359  OG  SER B 268      79.380  31.820  57.510  0.00  0.00           O  
ATOM   4360  HN  SER B 268      80.290  32.900  59.580  0.00  0.00           H  
ATOM   4361  HA  SER B 268      78.470  31.040  60.660  0.00  0.00           H  
ATOM   4362  HB1 SER B 268      77.870  32.490  58.770  0.00  0.00           H  
ATOM   4363  HB2 SER B 268      77.740  30.770  58.270  0.00  0.00           H  
ATOM   4364  HG1 SER B 268      79.550  32.800  57.540  0.00  0.00           H  
ATOM   4365  N   VAL B 269      81.130  29.600  59.870  0.00  0.00           N  
ATOM   4366  CA  VAL B 269      81.760  28.280  59.850  0.00  0.00           C  
ATOM   4367  C   VAL B 269      81.280  27.450  61.050  0.00  0.00           C  
ATOM   4368  O   VAL B 269      81.250  26.220  61.030  0.00  0.00           O  
ATOM   4369  CB  VAL B 269      83.280  28.400  59.760  0.00  0.00           C  
ATOM   4370  CG1 VAL B 269      83.970  27.030  59.820  0.00  0.00           C  
ATOM   4371  CG2 VAL B 269      83.610  29.090  58.420  0.00  0.00           C  
ATOM   4372  HN  VAL B 269      81.720  30.380  60.080  0.00  0.00           H  
ATOM   4373  HA  VAL B 269      81.420  27.750  58.970  0.00  0.00           H  
ATOM   4374  HB  VAL B 269      83.650  29.030  60.600  0.00  0.00           H  
ATOM   4375 HG11 VAL B 269      83.580  26.350  59.030  0.00  0.00           H  
ATOM   4376 HG12 VAL B 269      85.070  27.150  59.660  0.00  0.00           H  
ATOM   4377 HG13 VAL B 269      83.830  26.540  60.810  0.00  0.00           H  
ATOM   4378 HG21 VAL B 269      83.230  30.130  58.390  0.00  0.00           H  
ATOM   4379 HG22 VAL B 269      83.160  28.530  57.580  0.00  0.00           H  
ATOM   4380 HG23 VAL B 269      84.710  29.120  58.260  0.00  0.00           H  
ATOM   4381  N   THR B 270      80.740  28.150  62.070  0.00  0.00           N  
ATOM   4382  CA  THR B 270      79.950  27.590  63.180  0.00  0.00           C  
ATOM   4383  C   THR B 270      78.710  26.820  62.740  0.00  0.00           C  
ATOM   4384  O   THR B 270      78.260  25.910  63.440  0.00  0.00           O  
ATOM   4385  CB  THR B 270      79.530  28.630  64.210  0.00  0.00           C  
ATOM   4386  CG2 THR B 270      80.750  29.240  64.900  0.00  0.00           C  
ATOM   4387  OG1 THR B 270      78.800  29.710  63.640  0.00  0.00           O  
ATOM   4388  HN  THR B 270      80.800  29.140  62.050  0.00  0.00           H  
ATOM   4389  HA  THR B 270      80.580  26.870  63.680  0.00  0.00           H  
ATOM   4390  HB  THR B 270      78.890  28.150  64.990  0.00  0.00           H  
ATOM   4391  HG1 THR B 270      79.440  30.320  63.260  0.00  0.00           H  
ATOM   4392 HG21 THR B 270      81.380  29.780  64.170  0.00  0.00           H  
ATOM   4393 HG22 THR B 270      81.350  28.450  65.390  0.00  0.00           H  
ATOM   4394 HG23 THR B 270      80.420  29.960  65.690  0.00  0.00           H  
ATOM   4395  N   ASP B 271      78.140  27.110  61.550  0.00  0.00           N  
ATOM   4396  CA  ASP B 271      77.010  26.390  60.980  0.00  0.00           C  
ATOM   4397  C   ASP B 271      77.470  25.190  60.110  0.00  0.00           C  
ATOM   4398  O   ASP B 271      76.680  24.600  59.380  0.00  0.00           O  
ATOM   4399  CB  ASP B 271      76.160  27.360  60.110  0.00  0.00           C  
ATOM   4400  CG  ASP B 271      75.330  28.280  60.980  0.00  0.00           C  
ATOM   4401  OD1 ASP B 271      75.730  29.450  61.230  0.00  0.00           O  
ATOM   4402  OD2 ASP B 271      74.220  27.860  61.410  0.00  0.00           O1-
ATOM   4403  HN  ASP B 271      78.460  27.880  61.010  0.00  0.00           H  
ATOM   4404  HA  ASP B 271      76.400  25.970  61.760  0.00  0.00           H  
ATOM   4405  HB1 ASP B 271      75.440  26.790  59.480  0.00  0.00           H  
ATOM   4406  HB2 ASP B 271      76.800  27.960  59.450  0.00  0.00           H  
ATOM   4407  N   SER B 272      78.760  24.780  60.190  0.00  0.00           N  
ATOM   4408  CA  SER B 272      79.260  23.580  59.510  0.00  0.00           C  
ATOM   4409  C   SER B 272      79.660  22.460  60.450  0.00  0.00           C  
ATOM   4410  O   SER B 272      80.060  21.370  60.040  0.00  0.00           O  
ATOM   4411  CB  SER B 272      80.450  23.910  58.560  0.00  0.00           C  
ATOM   4412  OG  SER B 272      81.700  24.150  59.230  0.00  0.00           O  
ATOM   4413  HN  SER B 272      79.420  25.310  60.720  0.00  0.00           H  
ATOM   4414  HA  SER B 272      78.480  23.170  58.890  0.00  0.00           H  
ATOM   4415  HB1 SER B 272      80.180  24.790  57.940  0.00  0.00           H  
ATOM   4416  HB2 SER B 272      80.590  23.050  57.870  0.00  0.00           H  
ATOM   4417  HG1 SER B 272      81.570  24.910  59.830  0.00  0.00           H  
ATOM   4418  N   VAL B 273      79.500  22.680  61.770  0.00  0.00           N  
ATOM   4419  CA  VAL B 273      80.020  21.820  62.820  0.00  0.00           C  
ATOM   4420  C   VAL B 273      78.930  21.610  63.850  0.00  0.00           C  
ATOM   4421  O   VAL B 273      77.920  22.320  63.840  0.00  0.00           O  
ATOM   4422  CB  VAL B 273      81.260  22.410  63.480  0.00  0.00           C  
ATOM   4423  CG1 VAL B 273      82.460  22.280  62.530  0.00  0.00           C  
ATOM   4424  CG2 VAL B 273      81.020  23.880  63.870  0.00  0.00           C  
ATOM   4425  HN  VAL B 273      79.080  23.520  62.090  0.00  0.00           H  
ATOM   4426  HA  VAL B 273      80.270  20.840  62.430  0.00  0.00           H  
ATOM   4427  HB  VAL B 273      81.500  21.820  64.400  0.00  0.00           H  
ATOM   4428 HG11 VAL B 273      82.290  22.870  61.600  0.00  0.00           H  
ATOM   4429 HG12 VAL B 273      83.380  22.670  63.020  0.00  0.00           H  
ATOM   4430 HG13 VAL B 273      82.630  21.220  62.260  0.00  0.00           H  
ATOM   4431 HG21 VAL B 273      80.820  24.510  62.980  0.00  0.00           H  
ATOM   4432 HG22 VAL B 273      81.920  24.290  64.370  0.00  0.00           H  
ATOM   4433 HG23 VAL B 273      80.160  23.980  64.580  0.00  0.00           H  
ATOM   4434  N   MET B 274      79.050  20.620  64.750  0.00  0.00           N  
ATOM   4435  CA  MET B 274      77.980  20.320  65.690  0.00  0.00           C  
ATOM   4436  C   MET B 274      78.280  20.850  67.080  0.00  0.00           C  
ATOM   4437  O   MET B 274      79.290  20.530  67.710  0.00  0.00           O  
ATOM   4438  CB  MET B 274      77.700  18.800  65.760  0.00  0.00           C  
ATOM   4439  CG  MET B 274      77.250  18.180  64.420  0.00  0.00           C  
ATOM   4440  SD  MET B 274      75.790  18.950  63.640  0.00  0.00           S  
ATOM   4441  CE  MET B 274      74.550  18.330  64.810  0.00  0.00           C  
ATOM   4442  HN  MET B 274      79.870  20.030  64.760  0.00  0.00           H  
ATOM   4443  HA  MET B 274      77.060  20.790  65.370  0.00  0.00           H  
ATOM   4444  HB1 MET B 274      76.920  18.590  66.530  0.00  0.00           H  
ATOM   4445  HB2 MET B 274      78.640  18.280  66.080  0.00  0.00           H  
ATOM   4446  HG1 MET B 274      77.070  17.100  64.570  0.00  0.00           H  
ATOM   4447  HG2 MET B 274      78.120  18.250  63.720  0.00  0.00           H  
ATOM   4448  HE1 MET B 274      74.710  18.740  65.820  0.00  0.00           H  
ATOM   4449  HE2 MET B 274      73.530  18.620  64.470  0.00  0.00           H  
ATOM   4450  HE3 MET B 274      74.590  17.220  64.870  0.00  0.00           H  
ATOM   4451  N   GLY B 275      77.380  21.710  67.610  0.00  0.00           N  
ATOM   4452  CA  GLY B 275      77.500  22.290  68.940  0.00  0.00           C  
ATOM   4453  C   GLY B 275      76.800  23.620  68.990  0.00  0.00           C  
ATOM   4454  O   GLY B 275      76.200  24.040  68.000  0.00  0.00           O  
ATOM   4455  HN  GLY B 275      76.610  22.030  67.060  0.00  0.00           H  
ATOM   4456  HA1 GLY B 275      78.540  22.460  69.160  0.00  0.00           H  
ATOM   4457  HA2 GLY B 275      77.010  21.610  69.620  0.00  0.00           H  
ATOM   4458  N   PRO B 276      76.790  24.320  70.120  0.00  0.00           N  
ATOM   4459  CA  PRO B 276      76.380  25.720  70.220  0.00  0.00           C  
ATOM   4460  C   PRO B 276      77.250  26.670  69.400  0.00  0.00           C  
ATOM   4461  O   PRO B 276      78.410  26.370  69.140  0.00  0.00           O  
ATOM   4462  CB  PRO B 276      76.460  26.020  71.720  0.00  0.00           C  
ATOM   4463  CG  PRO B 276      76.250  24.650  72.380  0.00  0.00           C  
ATOM   4464  CD  PRO B 276      77.010  23.720  71.440  0.00  0.00           C  
ATOM   4465  HA  PRO B 276      75.370  25.790  69.830  0.00  0.00           H  
ATOM   4466  HB1 PRO B 276      75.690  26.750  72.040  0.00  0.00           H  
ATOM   4467  HB2 PRO B 276      77.460  26.400  72.010  0.00  0.00           H  
ATOM   4468  HG1 PRO B 276      75.170  24.390  72.350  0.00  0.00           H  
ATOM   4469  HG2 PRO B 276      76.620  24.610  73.420  0.00  0.00           H  
ATOM   4470  HD1 PRO B 276      76.610  22.680  71.510  0.00  0.00           H  
ATOM   4471  HD2 PRO B 276      78.100  23.730  71.660  0.00  0.00           H  
ATOM   4472  N   LYS B 277      76.700  27.840  68.990  0.00  0.00           N  
ATOM   4473  CA  LYS B 277      77.350  28.730  68.040  0.00  0.00           C  
ATOM   4474  C   LYS B 277      77.590  30.120  68.620  0.00  0.00           C  
ATOM   4475  O   LYS B 277      76.650  30.770  69.070  0.00  0.00           O  
ATOM   4476  CB  LYS B 277      76.490  28.860  66.760  0.00  0.00           C  
ATOM   4477  CG  LYS B 277      76.250  27.520  66.060  0.00  0.00           C  
ATOM   4478  CD  LYS B 277      75.500  27.630  64.720  0.00  0.00           C  
ATOM   4479  CE  LYS B 277      73.990  27.900  64.850  0.00  0.00           C  
ATOM   4480  NZ  LYS B 277      73.280  27.230  63.750  0.00  0.00           N1+
ATOM   4481  HN  LYS B 277      75.770  28.070  69.280  0.00  0.00           H  
ATOM   4482  HA  LYS B 277      78.320  28.330  67.760  0.00  0.00           H  
ATOM   4483  HB1 LYS B 277      76.990  29.550  66.040  0.00  0.00           H  
ATOM   4484  HB2 LYS B 277      75.500  29.310  67.030  0.00  0.00           H  
ATOM   4485  HG1 LYS B 277      75.700  26.820  66.730  0.00  0.00           H  
ATOM   4486  HG2 LYS B 277      77.240  27.050  65.870  0.00  0.00           H  
ATOM   4487  HD1 LYS B 277      75.660  26.650  64.210  0.00  0.00           H  
ATOM   4488  HD2 LYS B 277      75.970  28.400  64.080  0.00  0.00           H  
ATOM   4489  HE1 LYS B 277      73.780  28.990  64.820  0.00  0.00           H  
ATOM   4490  HE2 LYS B 277      73.610  27.470  65.800  0.00  0.00           H  
ATOM   4491  HZ1 LYS B 277      72.250  27.410  63.720  0.00  0.00           H  
ATOM   4492  HZ2 LYS B 277      73.410  26.200  63.840  0.00  0.00           H  
ATOM   4493  HZ3 LYS B 277      73.690  27.520  62.810  0.00  0.00           H  
ATOM   4494  N   TYR B 278      78.850  30.610  68.610  0.00  0.00           N  
ATOM   4495  CA  TYR B 278      79.190  31.920  69.140  0.00  0.00           C  
ATOM   4496  C   TYR B 278      79.970  32.720  68.100  0.00  0.00           C  
ATOM   4497  O   TYR B 278      81.010  32.310  67.590  0.00  0.00           O  
ATOM   4498  CB  TYR B 278      80.050  31.810  70.430  0.00  0.00           C  
ATOM   4499  CG  TYR B 278      79.220  31.260  71.560  0.00  0.00           C  
ATOM   4500  CD1 TYR B 278      79.130  29.870  71.770  0.00  0.00           C  
ATOM   4501  CD2 TYR B 278      78.530  32.120  72.420  0.00  0.00           C  
ATOM   4502  CE1 TYR B 278      78.330  29.360  72.810  0.00  0.00           C  
ATOM   4503  CE2 TYR B 278      77.750  31.610  73.470  0.00  0.00           C  
ATOM   4504  CZ  TYR B 278      77.650  30.230  73.660  0.00  0.00           C  
ATOM   4505  OH  TYR B 278      76.860  29.730  74.720  0.00  0.00           O  
ATOM   4506  HN  TYR B 278      79.620  30.050  68.300  0.00  0.00           H  
ATOM   4507  HA  TYR B 278      78.290  32.480  69.360  0.00  0.00           H  
ATOM   4508  HB1 TYR B 278      80.430  32.810  70.750  0.00  0.00           H  
ATOM   4509  HB2 TYR B 278      80.910  31.140  70.260  0.00  0.00           H  
ATOM   4510  HD1 TYR B 278      79.660  29.190  71.110  0.00  0.00           H  
ATOM   4511  HD2 TYR B 278      78.600  33.190  72.280  0.00  0.00           H  
ATOM   4512  HE1 TYR B 278      78.260  28.290  72.960  0.00  0.00           H  
ATOM   4513  HE2 TYR B 278      77.220  32.280  74.140  0.00  0.00           H  
ATOM   4514  HH  TYR B 278      77.020  28.760  74.790  0.00  0.00           H  
ATOM   4515  N   VAL B 279      79.460  33.930  67.750  0.00  0.00           N  
ATOM   4516  CA  VAL B 279      79.950  34.720  66.620  0.00  0.00           C  
ATOM   4517  C   VAL B 279      80.360  36.140  67.000  0.00  0.00           C  
ATOM   4518  O   VAL B 279      79.770  36.760  67.890  0.00  0.00           O  
ATOM   4519  CB  VAL B 279      78.910  34.770  65.490  0.00  0.00           C  
ATOM   4520  CG1 VAL B 279      78.680  33.350  64.950  0.00  0.00           C  
ATOM   4521  CG2 VAL B 279      77.570  35.380  65.940  0.00  0.00           C  
ATOM   4522  HN  VAL B 279      78.640  34.270  68.190  0.00  0.00           H  
ATOM   4523  HA  VAL B 279      80.830  34.250  66.210  0.00  0.00           H  
ATOM   4524  HB  VAL B 279      79.310  35.400  64.660  0.00  0.00           H  
ATOM   4525 HG11 VAL B 279      78.010  33.380  64.050  0.00  0.00           H  
ATOM   4526 HG12 VAL B 279      79.630  32.870  64.650  0.00  0.00           H  
ATOM   4527 HG13 VAL B 279      78.180  32.710  65.710  0.00  0.00           H  
ATOM   4528 HG21 VAL B 279      77.100  34.770  66.740  0.00  0.00           H  
ATOM   4529 HG22 VAL B 279      76.870  35.410  65.090  0.00  0.00           H  
ATOM   4530 HG23 VAL B 279      77.690  36.420  66.310  0.00  0.00           H  
ATOM   4531  N   VAL B 280      81.390  36.710  66.330  0.00  0.00           N  
ATOM   4532  CA  VAL B 280      81.770  38.120  66.500  0.00  0.00           C  
ATOM   4533  C   VAL B 280      81.550  38.880  65.190  0.00  0.00           C  
ATOM   4534  O   VAL B 280      82.280  38.640  64.220  0.00  0.00           O  
ATOM   4535  CB  VAL B 280      83.220  38.360  66.920  0.00  0.00           C  
ATOM   4536  CG1 VAL B 280      83.370  39.800  67.440  0.00  0.00           C  
ATOM   4537  CG2 VAL B 280      83.630  37.390  68.050  0.00  0.00           C  
ATOM   4538  HN  VAL B 280      81.930  36.190  65.670  0.00  0.00           H  
ATOM   4539  HA  VAL B 280      81.170  38.560  67.270  0.00  0.00           H  
ATOM   4540  HB  VAL B 280      83.920  38.190  66.070  0.00  0.00           H  
ATOM   4541 HG11 VAL B 280      83.120  40.540  66.660  0.00  0.00           H  
ATOM   4542 HG12 VAL B 280      82.700  39.970  68.310  0.00  0.00           H  
ATOM   4543 HG13 VAL B 280      84.410  39.980  67.770  0.00  0.00           H  
ATOM   4544 HG21 VAL B 280      82.900  37.430  68.880  0.00  0.00           H  
ATOM   4545 HG22 VAL B 280      84.630  37.670  68.450  0.00  0.00           H  
ATOM   4546 HG23 VAL B 280      83.700  36.360  67.660  0.00  0.00           H  
ATOM   4547  N   PRO B 281      80.590  39.810  65.090  0.00  0.00           N  
ATOM   4548  CA  PRO B 281      80.440  40.630  63.880  0.00  0.00           C  
ATOM   4549  C   PRO B 281      81.380  41.820  63.890  0.00  0.00           C  
ATOM   4550  O   PRO B 281      81.690  42.350  62.830  0.00  0.00           O  
ATOM   4551  CB  PRO B 281      78.960  41.060  63.910  0.00  0.00           C  
ATOM   4552  CG  PRO B 281      78.530  40.940  65.380  0.00  0.00           C  
ATOM   4553  CD  PRO B 281      79.370  39.790  65.900  0.00  0.00           C  
ATOM   4554  HA  PRO B 281      80.670  40.050  63.000  0.00  0.00           H  
ATOM   4555  HB1 PRO B 281      78.370  40.330  63.310  0.00  0.00           H  
ATOM   4556  HB2 PRO B 281      78.790  42.070  63.500  0.00  0.00           H  
ATOM   4557  HG1 PRO B 281      77.440  40.760  65.480  0.00  0.00           H  
ATOM   4558  HG2 PRO B 281      78.800  41.870  65.920  0.00  0.00           H  
ATOM   4559  HD1 PRO B 281      78.840  38.820  65.740  0.00  0.00           H  
ATOM   4560  HD2 PRO B 281      79.600  39.930  66.980  0.00  0.00           H  
ATOM   4561  N   VAL B 282      81.850  42.280  65.080  0.00  0.00           N  
ATOM   4562  CA  VAL B 282      82.870  43.320  65.240  0.00  0.00           C  
ATOM   4563  C   VAL B 282      82.260  44.710  65.140  0.00  0.00           C  
ATOM   4564  O   VAL B 282      82.660  45.560  64.350  0.00  0.00           O  
ATOM   4565  CB  VAL B 282      84.170  43.140  64.430  0.00  0.00           C  
ATOM   4566  CG1 VAL B 282      85.280  44.100  64.940  0.00  0.00           C  
ATOM   4567  CG2 VAL B 282      84.690  41.700  64.570  0.00  0.00           C  
ATOM   4568  HN  VAL B 282      81.470  41.890  65.920  0.00  0.00           H  
ATOM   4569  HA  VAL B 282      83.180  43.230  66.270  0.00  0.00           H  
ATOM   4570  HB  VAL B 282      83.970  43.350  63.360  0.00  0.00           H  
ATOM   4571 HG11 VAL B 282      86.200  43.930  64.340  0.00  0.00           H  
ATOM   4572 HG12 VAL B 282      84.990  45.160  64.820  0.00  0.00           H  
ATOM   4573 HG13 VAL B 282      85.520  43.890  66.000  0.00  0.00           H  
ATOM   4574 HG21 VAL B 282      83.960  40.960  64.180  0.00  0.00           H  
ATOM   4575 HG22 VAL B 282      84.890  41.470  65.640  0.00  0.00           H  
ATOM   4576 HG23 VAL B 282      85.640  41.580  64.010  0.00  0.00           H  
ATOM   4577  N   GLU B 283      81.240  44.970  65.970  0.00  0.00           N  
ATOM   4578  CA  GLU B 283      80.450  46.190  66.020  0.00  0.00           C  
ATOM   4579  C   GLU B 283      81.180  47.420  66.570  0.00  0.00           C  
ATOM   4580  O   GLU B 283      80.800  47.980  67.590  0.00  0.00           O  
ATOM   4581  CB  GLU B 283      79.230  45.940  66.950  0.00  0.00           C  
ATOM   4582  CG  GLU B 283      78.320  44.770  66.540  0.00  0.00           C  
ATOM   4583  CD  GLU B 283      77.610  44.170  67.740  0.00  0.00           C  
ATOM   4584  OE1 GLU B 283      78.310  43.560  68.600  0.00  0.00           O  
ATOM   4585  OE2 GLU B 283      76.370  44.290  67.850  0.00  0.00           O1-
ATOM   4586  HN  GLU B 283      80.920  44.250  66.590  0.00  0.00           H  
ATOM   4587  HA  GLU B 283      80.110  46.420  65.010  0.00  0.00           H  
ATOM   4588  HB1 GLU B 283      78.610  46.860  67.020  0.00  0.00           H  
ATOM   4589  HB2 GLU B 283      79.640  45.740  67.970  0.00  0.00           H  
ATOM   4590  HG1 GLU B 283      78.900  43.960  66.060  0.00  0.00           H  
ATOM   4591  HG2 GLU B 283      77.560  45.120  65.810  0.00  0.00           H  
ATOM   4592  N   SER B 284      82.260  47.890  65.910  0.00  0.00           N  
ATOM   4593  CA  SER B 284      83.020  49.040  66.390  0.00  0.00           C  
ATOM   4594  C   SER B 284      84.110  49.460  65.440  0.00  0.00           C  
ATOM   4595  O   SER B 284      85.240  48.980  65.510  0.00  0.00           O  
ATOM   4596  CB  SER B 284      83.760  48.800  67.750  0.00  0.00           C  
ATOM   4597  OG  SER B 284      84.370  49.990  68.280  0.00  0.00           O  
ATOM   4598  HN  SER B 284      82.570  47.410  65.080  0.00  0.00           H  
ATOM   4599  HA  SER B 284      82.330  49.870  66.500  0.00  0.00           H  
ATOM   4600  HB1 SER B 284      84.510  47.990  67.640  0.00  0.00           H  
ATOM   4601  HB2 SER B 284      83.020  48.440  68.490  0.00  0.00           H  
ATOM   4602  HG1 SER B 284      84.900  50.360  67.550  0.00  0.00           H  
ATOM   4603  N   SER B 285      83.810  50.470  64.600  0.00  0.00           N  
ATOM   4604  CA  SER B 285      84.790  51.400  64.050  0.00  0.00           C  
ATOM   4605  C   SER B 285      85.540  52.200  65.130  0.00  0.00           C  
ATOM   4606  O   SER B 285      85.300  52.060  66.330  0.00  0.00           O  
ATOM   4607  CB  SER B 285      84.170  52.330  62.960  0.00  0.00           C  
ATOM   4608  OG  SER B 285      83.220  53.240  63.520  0.00  0.00           O  
ATOM   4609  HN  SER B 285      82.850  50.740  64.470  0.00  0.00           H  
ATOM   4610  HA  SER B 285      85.540  50.790  63.550  0.00  0.00           H  
ATOM   4611  HB1 SER B 285      83.650  51.680  62.220  0.00  0.00           H  
ATOM   4612  HB2 SER B 285      84.960  52.890  62.430  0.00  0.00           H  
ATOM   4613  HG1 SER B 285      82.630  53.540  62.800  0.00  0.00           H  
ATOM   4614  N   LEU B 286      86.480  53.080  64.730  0.00  0.00           N  
ATOM   4615  CA  LEU B 286      87.180  53.960  65.650  0.00  0.00           C  
ATOM   4616  C   LEU B 286      86.880  55.390  65.260  0.00  0.00           C  
ATOM   4617  O   LEU B 286      86.710  55.710  64.090  0.00  0.00           O  
ATOM   4618  CB  LEU B 286      88.710  53.740  65.660  0.00  0.00           C  
ATOM   4619  CG  LEU B 286      89.200  52.380  66.200  0.00  0.00           C  
ATOM   4620  CD1 LEU B 286      90.730  52.340  66.180  0.00  0.00           C  
ATOM   4621  CD2 LEU B 286      88.710  52.070  67.620  0.00  0.00           C  
ATOM   4622  HN  LEU B 286      86.690  53.220  63.770  0.00  0.00           H  
ATOM   4623  HA  LEU B 286      86.800  53.830  66.660  0.00  0.00           H  
ATOM   4624  HB1 LEU B 286      89.200  54.540  66.260  0.00  0.00           H  
ATOM   4625  HB2 LEU B 286      89.090  53.850  64.620  0.00  0.00           H  
ATOM   4626  HG  LEU B 286      88.810  51.580  65.520  0.00  0.00           H  
ATOM   4627 HD11 LEU B 286      91.100  52.610  65.170  0.00  0.00           H  
ATOM   4628 HD12 LEU B 286      91.100  51.330  66.440  0.00  0.00           H  
ATOM   4629 HD13 LEU B 286      91.150  53.080  66.900  0.00  0.00           H  
ATOM   4630 HD21 LEU B 286      89.050  52.850  68.330  0.00  0.00           H  
ATOM   4631 HD22 LEU B 286      87.600  52.010  67.660  0.00  0.00           H  
ATOM   4632 HD23 LEU B 286      89.120  51.100  67.960  0.00  0.00           H  
ATOM   4633  N   GLY B 287      86.710  56.280  66.260  0.00  0.00           N  
ATOM   4634  CA  GLY B 287      86.410  57.700  66.030  0.00  0.00           C  
ATOM   4635  C   GLY B 287      87.620  58.570  65.810  0.00  0.00           C  
ATOM   4636  O   GLY B 287      88.760  58.120  65.840  0.00  0.00           O  
ATOM   4637  HN  GLY B 287      86.790  55.990  67.200  0.00  0.00           H  
ATOM   4638  HA1 GLY B 287      85.910  58.060  66.910  0.00  0.00           H  
ATOM   4639  HA2 GLY B 287      85.790  57.790  65.140  0.00  0.00           H  
ATOM   4640  N   LYS B 288      87.370  59.880  65.670  0.00  0.00           N  
ATOM   4641  CA  LYS B 288      88.370  60.920  65.460  0.00  0.00           C  
ATOM   4642  C   LYS B 288      89.410  60.990  66.570  0.00  0.00           C  
ATOM   4643  O   LYS B 288      90.620  61.030  66.310  0.00  0.00           O  
ATOM   4644  CB  LYS B 288      87.640  62.290  65.360  0.00  0.00           C  
ATOM   4645  CG  LYS B 288      88.520  63.500  65.020  0.00  0.00           C  
ATOM   4646  CD  LYS B 288      87.790  64.830  65.280  0.00  0.00           C  
ATOM   4647  CE  LYS B 288      88.660  66.080  65.110  0.00  0.00           C  
ATOM   4648  NZ  LYS B 288      88.120  67.200  65.900  0.00  0.00           N1+
ATOM   4649  HN  LYS B 288      86.410  60.190  65.650  0.00  0.00           H  
ATOM   4650  HA  LYS B 288      88.880  60.710  64.530  0.00  0.00           H  
ATOM   4651  HB1 LYS B 288      87.120  62.480  66.320  0.00  0.00           H  
ATOM   4652  HB2 LYS B 288      86.850  62.210  64.570  0.00  0.00           H  
ATOM   4653  HG1 LYS B 288      88.840  63.440  63.950  0.00  0.00           H  
ATOM   4654  HG2 LYS B 288      89.440  63.480  65.640  0.00  0.00           H  
ATOM   4655  HD1 LYS B 288      87.420  64.770  66.340  0.00  0.00           H  
ATOM   4656  HD2 LYS B 288      86.890  64.900  64.630  0.00  0.00           H  
ATOM   4657  HE1 LYS B 288      88.720  66.380  64.040  0.00  0.00           H  
ATOM   4658  HE2 LYS B 288      89.690  65.870  65.490  0.00  0.00           H  
ATOM   4659  HZ1 LYS B 288      88.170  66.910  66.920  0.00  0.00           H  
ATOM   4660  HZ2 LYS B 288      87.140  67.410  65.650  0.00  0.00           H  
ATOM   4661  HZ3 LYS B 288      88.700  68.070  65.780  0.00  0.00           H  
ATOM   4662  N   GLU B 289      88.980  60.920  67.850  0.00  0.00           N  
ATOM   4663  CA  GLU B 289      89.850  60.840  69.010  0.00  0.00           C  
ATOM   4664  C   GLU B 289      90.740  59.620  68.990  0.00  0.00           C  
ATOM   4665  O   GLU B 289      91.950  59.690  69.210  0.00  0.00           O  
ATOM   4666  CB  GLU B 289      88.980  60.700  70.290  0.00  0.00           C  
ATOM   4667  CG  GLU B 289      88.490  62.030  70.890  0.00  0.00           C  
ATOM   4668  CD  GLU B 289      89.600  62.690  71.690  0.00  0.00           C  
ATOM   4669  OE1 GLU B 289      90.170  62.030  72.600  0.00  0.00           O  
ATOM   4670  OE2 GLU B 289      89.890  63.890  71.440  0.00  0.00           O1-
ATOM   4671  HN  GLU B 289      88.000  60.900  68.040  0.00  0.00           H  
ATOM   4672  HA  GLU B 289      90.490  61.720  69.060  0.00  0.00           H  
ATOM   4673  HB1 GLU B 289      89.540  60.150  71.090  0.00  0.00           H  
ATOM   4674  HB2 GLU B 289      88.100  60.070  70.040  0.00  0.00           H  
ATOM   4675  HG1 GLU B 289      87.650  61.840  71.590  0.00  0.00           H  
ATOM   4676  HG2 GLU B 289      88.140  62.720  70.090  0.00  0.00           H  
ATOM   4677  N   LYS B 290      90.150  58.460  68.700  0.00  0.00           N  
ATOM   4678  CA  LYS B 290      90.800  57.170  68.680  0.00  0.00           C  
ATOM   4679  C   LYS B 290      91.860  57.080  67.590  0.00  0.00           C  
ATOM   4680  O   LYS B 290      92.950  56.550  67.810  0.00  0.00           O  
ATOM   4681  CB  LYS B 290      89.700  56.070  68.610  0.00  0.00           C  
ATOM   4682  CG  LYS B 290      88.880  56.010  69.910  0.00  0.00           C  
ATOM   4683  CD  LYS B 290      87.510  55.300  69.790  0.00  0.00           C  
ATOM   4684  CE  LYS B 290      86.800  55.150  71.150  0.00  0.00           C  
ATOM   4685  NZ  LYS B 290      85.400  54.730  70.990  0.00  0.00           N1+
ATOM   4686  HN  LYS B 290      89.180  58.470  68.460  0.00  0.00           H  
ATOM   4687  HA  LYS B 290      91.330  57.050  69.620  0.00  0.00           H  
ATOM   4688  HB1 LYS B 290      90.170  55.080  68.420  0.00  0.00           H  
ATOM   4689  HB2 LYS B 290      89.040  56.310  67.750  0.00  0.00           H  
ATOM   4690  HG1 LYS B 290      88.680  57.040  70.280  0.00  0.00           H  
ATOM   4691  HG2 LYS B 290      89.490  55.510  70.690  0.00  0.00           H  
ATOM   4692  HD1 LYS B 290      87.640  54.300  69.330  0.00  0.00           H  
ATOM   4693  HD2 LYS B 290      86.870  55.920  69.110  0.00  0.00           H  
ATOM   4694  HE1 LYS B 290      86.800  56.130  71.680  0.00  0.00           H  
ATOM   4695  HE2 LYS B 290      87.330  54.400  71.770  0.00  0.00           H  
ATOM   4696  HZ1 LYS B 290      84.990  54.470  71.920  0.00  0.00           H  
ATOM   4697  HZ2 LYS B 290      85.310  53.910  70.320  0.00  0.00           H  
ATOM   4698  HZ3 LYS B 290      84.830  55.520  70.600  0.00  0.00           H  
ATOM   4699  N   GLY B 291      91.610  57.660  66.400  0.00  0.00           N  
ATOM   4700  CA  GLY B 291      92.630  57.830  65.360  0.00  0.00           C  
ATOM   4701  C   GLY B 291      93.740  58.790  65.720  0.00  0.00           C  
ATOM   4702  O   GLY B 291      94.910  58.540  65.430  0.00  0.00           O  
ATOM   4703  HN  GLY B 291      90.690  58.030  66.210  0.00  0.00           H  
ATOM   4704  HA1 GLY B 291      92.140  58.220  64.490  0.00  0.00           H  
ATOM   4705  HA2 GLY B 291      93.090  56.860  65.190  0.00  0.00           H  
ATOM   4706  N   LEU B 292      93.430  59.910  66.410  0.00  0.00           N  
ATOM   4707  CA  LEU B 292      94.420  60.820  66.980  0.00  0.00           C  
ATOM   4708  C   LEU B 292      95.290  60.170  68.050  0.00  0.00           C  
ATOM   4709  O   LEU B 292      96.500  60.390  68.090  0.00  0.00           O  
ATOM   4710  CB  LEU B 292      93.760  62.100  67.550  0.00  0.00           C  
ATOM   4711  CG  LEU B 292      93.250  63.090  66.490  0.00  0.00           C  
ATOM   4712  CD1 LEU B 292      92.310  64.130  67.120  0.00  0.00           C  
ATOM   4713  CD2 LEU B 292      94.400  63.790  65.750  0.00  0.00           C  
ATOM   4714  HN  LEU B 292      92.470  60.130  66.590  0.00  0.00           H  
ATOM   4715  HA  LEU B 292      95.090  61.090  66.180  0.00  0.00           H  
ATOM   4716  HB1 LEU B 292      94.490  62.650  68.190  0.00  0.00           H  
ATOM   4717  HB2 LEU B 292      92.910  61.800  68.200  0.00  0.00           H  
ATOM   4718  HG  LEU B 292      92.650  62.510  65.740  0.00  0.00           H  
ATOM   4719 HD11 LEU B 292      91.450  63.620  67.610  0.00  0.00           H  
ATOM   4720 HD12 LEU B 292      91.910  64.820  66.340  0.00  0.00           H  
ATOM   4721 HD13 LEU B 292      92.850  64.730  67.880  0.00  0.00           H  
ATOM   4722 HD21 LEU B 292      95.010  64.390  66.470  0.00  0.00           H  
ATOM   4723 HD22 LEU B 292      95.070  63.060  65.260  0.00  0.00           H  
ATOM   4724 HD23 LEU B 292      94.000  64.470  64.980  0.00  0.00           H  
ATOM   4725  N   GLU B 293      94.720  59.320  68.930  0.00  0.00           N  
ATOM   4726  CA  GLU B 293      95.480  58.560  69.910  0.00  0.00           C  
ATOM   4727  C   GLU B 293      96.490  57.610  69.280  0.00  0.00           C  
ATOM   4728  O   GLU B 293      97.630  57.540  69.730  0.00  0.00           O  
ATOM   4729  CB  GLU B 293      94.600  57.800  70.930  0.00  0.00           C  
ATOM   4730  CG  GLU B 293      93.730  58.750  71.790  0.00  0.00           C  
ATOM   4731  CD  GLU B 293      93.570  58.290  73.220  0.00  0.00           C  
ATOM   4732  OE1 GLU B 293      92.960  57.220  73.470  0.00  0.00           O  
ATOM   4733  OE2 GLU B 293      94.060  59.020  74.130  0.00  0.00           O1-
ATOM   4734  HN  GLU B 293      93.720  59.230  68.960  0.00  0.00           H  
ATOM   4735  HA  GLU B 293      96.070  59.270  70.480  0.00  0.00           H  
ATOM   4736  HB1 GLU B 293      95.280  57.230  71.610  0.00  0.00           H  
ATOM   4737  HB2 GLU B 293      93.950  57.060  70.410  0.00  0.00           H  
ATOM   4738  HG1 GLU B 293      92.720  58.860  71.350  0.00  0.00           H  
ATOM   4739  HG2 GLU B 293      94.210  59.760  71.810  0.00  0.00           H  
ATOM   4740  N   ILE B 294      96.140  56.910  68.180  0.00  0.00           N  
ATOM   4741  CA  ILE B 294      97.090  56.080  67.430  0.00  0.00           C  
ATOM   4742  C   ILE B 294      98.290  56.880  66.920  0.00  0.00           C  
ATOM   4743  O   ILE B 294      99.440  56.500  67.120  0.00  0.00           O  
ATOM   4744  CB  ILE B 294      96.390  55.360  66.260  0.00  0.00           C  
ATOM   4745  CG1 ILE B 294      95.340  54.370  66.800  0.00  0.00           C  
ATOM   4746  CG2 ILE B 294      97.410  54.630  65.360  0.00  0.00           C  
ATOM   4747  CD  ILE B 294      94.400  53.820  65.730  0.00  0.00           C  
ATOM   4748  HN  ILE B 294      95.200  56.960  67.840  0.00  0.00           H  
ATOM   4749  HA  ILE B 294      97.480  55.330  68.100  0.00  0.00           H  
ATOM   4750  HB  ILE B 294      95.860  56.130  65.650  0.00  0.00           H  
ATOM   4751 HG11 ILE B 294      94.720  54.880  67.570  0.00  0.00           H  
ATOM   4752 HG12 ILE B 294      95.870  53.530  67.310  0.00  0.00           H  
ATOM   4753 HG21 ILE B 294      98.080  55.340  64.840  0.00  0.00           H  
ATOM   4754 HG22 ILE B 294      96.890  54.060  64.560  0.00  0.00           H  
ATOM   4755 HG23 ILE B 294      98.020  53.920  65.950  0.00  0.00           H  
ATOM   4756  HD1 ILE B 294      93.900  54.660  65.190  0.00  0.00           H  
ATOM   4757  HD2 ILE B 294      93.600  53.200  66.190  0.00  0.00           H  
ATOM   4758  HD3 ILE B 294      94.950  53.210  64.980  0.00  0.00           H  
ATOM   4759  N   LEU B 295      98.050  58.070  66.330  0.00  0.00           N  
ATOM   4760  CA  LEU B 295      99.130  58.970  65.940  0.00  0.00           C  
ATOM   4761  C   LEU B 295      99.950  59.500  67.110  0.00  0.00           C  
ATOM   4762  O   LEU B 295     101.180  59.580  67.050  0.00  0.00           O  
ATOM   4763  CB  LEU B 295      98.580  60.180  65.130  0.00  0.00           C  
ATOM   4764  CG  LEU B 295      97.920  59.810  63.790  0.00  0.00           C  
ATOM   4765  CD1 LEU B 295      97.420  61.090  63.100  0.00  0.00           C  
ATOM   4766  CD2 LEU B 295      98.870  59.050  62.850  0.00  0.00           C  
ATOM   4767  HN  LEU B 295      97.120  58.380  66.160  0.00  0.00           H  
ATOM   4768  HA  LEU B 295      99.820  58.420  65.320  0.00  0.00           H  
ATOM   4769  HB1 LEU B 295      99.420  60.880  64.910  0.00  0.00           H  
ATOM   4770  HB2 LEU B 295      97.840  60.730  65.750  0.00  0.00           H  
ATOM   4771  HG  LEU B 295      97.030  59.160  64.000  0.00  0.00           H  
ATOM   4772 HD11 LEU B 295      96.710  61.630  63.760  0.00  0.00           H  
ATOM   4773 HD12 LEU B 295      96.900  60.840  62.150  0.00  0.00           H  
ATOM   4774 HD13 LEU B 295      98.270  61.760  62.870  0.00  0.00           H  
ATOM   4775 HD21 LEU B 295      99.790  59.640  62.660  0.00  0.00           H  
ATOM   4776 HD22 LEU B 295      99.150  58.060  63.280  0.00  0.00           H  
ATOM   4777 HD23 LEU B 295      98.370  58.860  61.880  0.00  0.00           H  
ATOM   4778  N   SER B 296      99.290  59.870  68.230  0.00  0.00           N  
ATOM   4779  CA  SER B 296      99.930  60.330  69.460  0.00  0.00           C  
ATOM   4780  C   SER B 296     100.860  59.290  70.060  0.00  0.00           C  
ATOM   4781  O   SER B 296     102.000  59.590  70.450  0.00  0.00           O  
ATOM   4782  CB  SER B 296      98.860  60.760  70.510  0.00  0.00           C  
ATOM   4783  OG  SER B 296      99.410  61.320  71.720  0.00  0.00           O  
ATOM   4784  HN  SER B 296      98.290  59.850  68.220  0.00  0.00           H  
ATOM   4785  HA  SER B 296     100.540  61.190  69.220  0.00  0.00           H  
ATOM   4786  HB1 SER B 296      98.240  59.880  70.780  0.00  0.00           H  
ATOM   4787  HB2 SER B 296      98.190  61.510  70.040  0.00  0.00           H  
ATOM   4788  HG1 SER B 296     100.050  62.010  71.440  0.00  0.00           H  
ATOM   4789  N   LEU B 297     100.420  58.020  70.110  0.00  0.00           N  
ATOM   4790  CA  LEU B 297     101.210  56.870  70.510  0.00  0.00           C  
ATOM   4791  C   LEU B 297     102.400  56.550  69.600  0.00  0.00           C  
ATOM   4792  O   LEU B 297     103.490  56.250  70.090  0.00  0.00           O  
ATOM   4793  CB  LEU B 297     100.300  55.610  70.610  0.00  0.00           C  
ATOM   4794  CG  LEU B 297      99.280  55.660  71.760  0.00  0.00           C  
ATOM   4795  CD1 LEU B 297      98.190  54.590  71.550  0.00  0.00           C  
ATOM   4796  CD2 LEU B 297      99.940  55.460  73.130  0.00  0.00           C  
ATOM   4797  HN  LEU B 297      99.470  57.810  69.840  0.00  0.00           H  
ATOM   4798  HA  LEU B 297     101.630  57.080  71.480  0.00  0.00           H  
ATOM   4799  HB1 LEU B 297     100.920  54.700  70.750  0.00  0.00           H  
ATOM   4800  HB2 LEU B 297      99.750  55.510  69.650  0.00  0.00           H  
ATOM   4801  HG  LEU B 297      98.780  56.650  71.760  0.00  0.00           H  
ATOM   4802 HD11 LEU B 297      97.670  54.750  70.580  0.00  0.00           H  
ATOM   4803 HD12 LEU B 297      97.440  54.650  72.370  0.00  0.00           H  
ATOM   4804 HD13 LEU B 297      98.630  53.580  71.550  0.00  0.00           H  
ATOM   4805 HD21 LEU B 297     100.410  54.460  73.170  0.00  0.00           H  
ATOM   4806 HD22 LEU B 297     100.710  56.230  73.320  0.00  0.00           H  
ATOM   4807 HD23 LEU B 297      99.180  55.520  73.930  0.00  0.00           H  
ATOM   4808  N   PHE B 298     102.240  56.620  68.260  0.00  0.00           N  
ATOM   4809  CA  PHE B 298     103.320  56.330  67.320  0.00  0.00           C  
ATOM   4810  C   PHE B 298     104.530  57.260  67.390  0.00  0.00           C  
ATOM   4811  O   PHE B 298     105.670  56.790  67.430  0.00  0.00           O  
ATOM   4812  CB  PHE B 298     102.800  56.350  65.850  0.00  0.00           C  
ATOM   4813  CG  PHE B 298     102.430  54.970  65.360  0.00  0.00           C  
ATOM   4814  CD1 PHE B 298     101.110  54.640  65.010  0.00  0.00           C  
ATOM   4815  CD2 PHE B 298     103.440  54.000  65.190  0.00  0.00           C  
ATOM   4816  CE1 PHE B 298     100.790  53.360  64.540  0.00  0.00           C  
ATOM   4817  CE2 PHE B 298     103.120  52.720  64.700  0.00  0.00           C  
ATOM   4818  CZ  PHE B 298     101.800  52.400  64.380  0.00  0.00           C  
ATOM   4819  HN  PHE B 298     101.330  56.800  67.870  0.00  0.00           H  
ATOM   4820  HA  PHE B 298     103.710  55.350  67.570  0.00  0.00           H  
ATOM   4821  HB1 PHE B 298     103.570  56.710  65.140  0.00  0.00           H  
ATOM   4822  HB2 PHE B 298     101.910  57.010  65.770  0.00  0.00           H  
ATOM   4823  HD1 PHE B 298     100.340  55.380  65.110  0.00  0.00           H  
ATOM   4824  HD2 PHE B 298     104.460  54.240  65.420  0.00  0.00           H  
ATOM   4825  HE1 PHE B 298      99.770  53.110  64.290  0.00  0.00           H  
ATOM   4826  HE2 PHE B 298     103.900  51.990  64.560  0.00  0.00           H  
ATOM   4827  HZ  PHE B 298     101.560  51.410  64.020  0.00  0.00           H  
ATOM   4828  N   VAL B 299     104.350  58.600  67.410  0.00  0.00           N  
ATOM   4829  CA  VAL B 299     105.480  59.510  67.260  0.00  0.00           C  
ATOM   4830  C   VAL B 299     105.770  60.360  68.480  0.00  0.00           C  
ATOM   4831  O   VAL B 299     106.670  61.200  68.450  0.00  0.00           O  
ATOM   4832  CB  VAL B 299     105.350  60.430  66.050  0.00  0.00           C  
ATOM   4833  CG1 VAL B 299     105.390  59.600  64.750  0.00  0.00           C  
ATOM   4834  CG2 VAL B 299     104.060  61.260  66.130  0.00  0.00           C  
ATOM   4835  HN  VAL B 299     103.420  58.980  67.370  0.00  0.00           H  
ATOM   4836  HA  VAL B 299     106.400  58.950  67.100  0.00  0.00           H  
ATOM   4837  HB  VAL B 299     106.210  61.140  66.030  0.00  0.00           H  
ATOM   4838 HG11 VAL B 299     105.350  60.260  63.860  0.00  0.00           H  
ATOM   4839 HG12 VAL B 299     106.330  59.000  64.700  0.00  0.00           H  
ATOM   4840 HG13 VAL B 299     104.530  58.900  64.700  0.00  0.00           H  
ATOM   4841 HG21 VAL B 299     104.040  62.010  65.320  0.00  0.00           H  
ATOM   4842 HG22 VAL B 299     103.970  61.800  67.100  0.00  0.00           H  
ATOM   4843 HG23 VAL B 299     103.170  60.600  66.010  0.00  0.00           H  
ATOM   4844  N   ASN B 300     105.030  60.150  69.590  0.00  0.00           N  
ATOM   4845  CA  ASN B 300     105.240  60.830  70.870  0.00  0.00           C  
ATOM   4846  C   ASN B 300     104.900  62.320  70.850  0.00  0.00           C  
ATOM   4847  O   ASN B 300     105.650  63.160  71.350  0.00  0.00           O  
ATOM   4848  CB  ASN B 300     106.660  60.510  71.430  0.00  0.00           C  
ATOM   4849  CG  ASN B 300     106.770  60.810  72.910  0.00  0.00           C  
ATOM   4850  ND2 ASN B 300     107.830  61.530  73.320  0.00  0.00           N  
ATOM   4851  OD1 ASN B 300     105.920  60.410  73.720  0.00  0.00           O  
ATOM   4852  HN  ASN B 300     104.300  59.470  69.570  0.00  0.00           H  
ATOM   4853  HA  ASN B 300     104.520  60.380  71.540  0.00  0.00           H  
ATOM   4854  HB1 ASN B 300     107.430  61.080  70.860  0.00  0.00           H  
ATOM   4855  HB2 ASN B 300     106.860  59.430  71.290  0.00  0.00           H  
ATOM   4856 HD21 ASN B 300     108.440  61.950  72.660  0.00  0.00           H  
ATOM   4857 HD22 ASN B 300     107.980  61.670  74.310  0.00  0.00           H  
ATOM   4858  N   MET B 301     103.730  62.690  70.300  0.00  0.00           N  
ATOM   4859  CA  MET B 301     103.280  64.070  70.180  0.00  0.00           C  
ATOM   4860  C   MET B 301     101.880  64.180  70.740  0.00  0.00           C  
ATOM   4861  O   MET B 301     101.190  63.180  70.950  0.00  0.00           O  
ATOM   4862  CB  MET B 301     103.250  64.530  68.700  0.00  0.00           C  
ATOM   4863  CG  MET B 301     104.630  64.530  68.020  0.00  0.00           C  
ATOM   4864  SD  MET B 301     104.560  64.970  66.260  0.00  0.00           S  
ATOM   4865  CE  MET B 301     106.350  64.760  66.040  0.00  0.00           C  
ATOM   4866  HN  MET B 301     103.110  62.000  69.950  0.00  0.00           H  
ATOM   4867  HA  MET B 301     103.920  64.730  70.750  0.00  0.00           H  
ATOM   4868  HB1 MET B 301     102.840  65.570  68.650  0.00  0.00           H  
ATOM   4869  HB2 MET B 301     102.570  63.870  68.130  0.00  0.00           H  
ATOM   4870  HG1 MET B 301     105.080  63.510  68.120  0.00  0.00           H  
ATOM   4871  HG2 MET B 301     105.300  65.220  68.570  0.00  0.00           H  
ATOM   4872  HE1 MET B 301     106.650  64.980  64.990  0.00  0.00           H  
ATOM   4873  HE2 MET B 301     106.910  65.450  66.700  0.00  0.00           H  
ATOM   4874  HE3 MET B 301     106.660  63.720  66.280  0.00  0.00           H  
ATOM   4875  N   LYS B 302     101.400  65.410  71.030  0.00  0.00           N  
ATOM   4876  CA  LYS B 302     100.050  65.620  71.500  0.00  0.00           C  
ATOM   4877  C   LYS B 302      99.110  65.900  70.340  0.00  0.00           C  
ATOM   4878  O   LYS B 302      99.520  66.260  69.230  0.00  0.00           O  
ATOM   4879  CB  LYS B 302      99.970  66.790  72.510  0.00  0.00           C  
ATOM   4880  CG  LYS B 302     100.980  66.700  73.670  0.00  0.00           C  
ATOM   4881  CD  LYS B 302     100.650  67.730  74.760  0.00  0.00           C  
ATOM   4882  CE  LYS B 302     101.810  68.030  75.720  0.00  0.00           C  
ATOM   4883  NZ  LYS B 302     101.280  68.610  76.970  0.00  0.00           N1+
ATOM   4884  HN  LYS B 302     101.920  66.260  70.860  0.00  0.00           H  
ATOM   4885  HA  LYS B 302      99.700  64.730  72.000  0.00  0.00           H  
ATOM   4886  HB1 LYS B 302      98.950  66.850  72.920  0.00  0.00           H  
ATOM   4887  HB2 LYS B 302     100.170  67.750  71.970  0.00  0.00           H  
ATOM   4888  HG1 LYS B 302     101.990  66.890  73.260  0.00  0.00           H  
ATOM   4889  HG2 LYS B 302     100.970  65.680  74.100  0.00  0.00           H  
ATOM   4890  HD1 LYS B 302      99.770  67.350  75.320  0.00  0.00           H  
ATOM   4891  HD2 LYS B 302     100.360  68.680  74.270  0.00  0.00           H  
ATOM   4892  HE1 LYS B 302     102.520  68.760  75.260  0.00  0.00           H  
ATOM   4893  HE2 LYS B 302     102.370  67.110  75.980  0.00  0.00           H  
ATOM   4894  HZ1 LYS B 302     100.420  69.180  76.770  0.00  0.00           H  
ATOM   4895  HZ2 LYS B 302     101.990  69.190  77.470  0.00  0.00           H  
ATOM   4896  HZ3 LYS B 302     100.980  67.820  77.600  0.00  0.00           H  
ATOM   4897  N   LYS B 303      97.790  65.730  70.550  0.00  0.00           N  
ATOM   4898  CA  LYS B 303      96.820  65.770  69.470  0.00  0.00           C  
ATOM   4899  C   LYS B 303      96.530  67.150  68.880  0.00  0.00           C  
ATOM   4900  O   LYS B 303      95.820  67.270  67.880  0.00  0.00           O  
ATOM   4901  CB  LYS B 303      95.510  65.040  69.890  0.00  0.00           C  
ATOM   4902  CG  LYS B 303      94.720  65.700  71.030  0.00  0.00           C  
ATOM   4903  CD  LYS B 303      93.570  64.800  71.530  0.00  0.00           C  
ATOM   4904  CE  LYS B 303      92.820  65.400  72.720  0.00  0.00           C  
ATOM   4905  NZ  LYS B 303      91.770  64.490  73.200  0.00  0.00           N1+
ATOM   4906  HN  LYS B 303      97.450  65.460  71.440  0.00  0.00           H  
ATOM   4907  HA  LYS B 303      97.230  65.190  68.650  0.00  0.00           H  
ATOM   4908  HB1 LYS B 303      95.790  64.010  70.210  0.00  0.00           H  
ATOM   4909  HB2 LYS B 303      94.850  64.950  69.000  0.00  0.00           H  
ATOM   4910  HG1 LYS B 303      94.310  66.680  70.690  0.00  0.00           H  
ATOM   4911  HG2 LYS B 303      95.410  65.900  71.890  0.00  0.00           H  
ATOM   4912  HD1 LYS B 303      94.000  63.810  71.820  0.00  0.00           H  
ATOM   4913  HD2 LYS B 303      92.860  64.630  70.690  0.00  0.00           H  
ATOM   4914  HE1 LYS B 303      92.330  66.360  72.430  0.00  0.00           H  
ATOM   4915  HE2 LYS B 303      93.520  65.600  73.560  0.00  0.00           H  
ATOM   4916  HZ1 LYS B 303      91.310  64.920  74.040  0.00  0.00           H  
ATOM   4917  HZ2 LYS B 303      92.140  63.550  73.480  0.00  0.00           H  
ATOM   4918  HZ3 LYS B 303      91.030  64.310  72.470  0.00  0.00           H  
ATOM   4919  N   ALA B 304      97.080  68.230  69.480  0.00  0.00           N  
ATOM   4920  CA  ALA B 304      97.030  69.560  68.910  0.00  0.00           C  
ATOM   4921  C   ALA B 304      98.400  70.090  68.440  0.00  0.00           C  
ATOM   4922  O   ALA B 304      98.490  71.210  67.940  0.00  0.00           O  
ATOM   4923  CB  ALA B 304      96.440  70.530  69.940  0.00  0.00           C  
ATOM   4924  HN  ALA B 304      97.580  68.140  70.340  0.00  0.00           H  
ATOM   4925  HA  ALA B 304      96.400  69.570  68.030  0.00  0.00           H  
ATOM   4926  HB1 ALA B 304      95.470  70.150  70.300  0.00  0.00           H  
ATOM   4927  HB2 ALA B 304      96.270  71.540  69.490  0.00  0.00           H  
ATOM   4928  HB3 ALA B 304      97.110  70.650  70.810  0.00  0.00           H  
ATOM   4929  N   ASP B 305      99.490  69.290  68.550  0.00  0.00           N  
ATOM   4930  CA  ASP B 305     100.770  69.650  67.970  0.00  0.00           C  
ATOM   4931  C   ASP B 305     100.780  69.540  66.440  0.00  0.00           C  
ATOM   4932  O   ASP B 305     101.500  70.260  65.750  0.00  0.00           O  
ATOM   4933  CB  ASP B 305     101.920  68.740  68.500  0.00  0.00           C  
ATOM   4934  CG  ASP B 305     102.270  69.010  69.940  0.00  0.00           C  
ATOM   4935  OD1 ASP B 305     102.500  70.200  70.300  0.00  0.00           O  
ATOM   4936  OD2 ASP B 305     102.400  68.030  70.710  0.00  0.00           O1-
ATOM   4937  HN  ASP B 305      99.440  68.390  68.990  0.00  0.00           H  
ATOM   4938  HA  ASP B 305     100.990  70.690  68.210  0.00  0.00           H
[truncated: 1,210,712 more chars]
