# Supplementary material for: Modeling of interaction between cytochrome c and the WD domains of Apaf-1: bifurcated salt bridges underlying apoptosome assembly
Source: Biol Direct. 2015 May 27;10:29. doi: 10.1186/s13062-015-0059-4 (PMC4445527; doi:10.1186/s13062-015-0059-4)
Supplement: Additional file 6: — The first ZDOCK-predicted model structure after energy minimization. [file 13062_2015_59_MOESM6_ESM.pdb]

ATOM  18253  N   GLY A   2     149.840 213.840 183.200  1.00  0.00           N  
ATOM  18254  CA  GLY A   2     150.780 214.870 182.640  1.00  0.00           C  
ATOM  18255  C   GLY A   2     150.080 215.950 181.870  1.00  0.00           C  
ATOM  18256  O   GLY A   2     148.870 216.140 182.020  1.00  0.00           O  
ATOM  18257  HA1 GLY A   2     151.440 214.360 181.950  1.00  0.00           H  
ATOM  18258  HA2 GLY A   2     151.300 215.330 183.460  1.00  0.00           H  
ATOM  18259  H1  GLY A   2     148.950 213.800 182.640  1.00  0.00           H  
ATOM  18260  H2  GLY A   2     149.550 214.080 184.190  1.00  0.00           H  
ATOM  18261  H3  GLY A   2     150.250 212.880 183.210  1.00  0.00           H  
ATOM  18262  N   ASP A   3     150.810 216.680 181.000  1.00  0.00           N  
ATOM  18263  CA  ASP A   3     150.280 217.730 180.160  1.00  0.00           C  
ATOM  18264  C   ASP A   3     150.330 217.290 178.690  1.00  0.00           C  
ATOM  18265  O   ASP A   3     151.360 216.850 178.170  1.00  0.00           O  
ATOM  18266  CB  ASP A   3     151.110 219.010 180.420  1.00  0.00           C  
ATOM  18267  CG  ASP A   3     150.370 220.240 179.940  1.00  0.00           C  
ATOM  18268  OD1 ASP A   3     150.480 220.600 178.740  1.00  0.00           O  
ATOM  18269  OD2 ASP A   3     149.670 220.870 180.780  1.00  0.00           O1-
ATOM  18270  HN  ASP A   3     151.810 216.550 180.970  1.00  0.00           H  
ATOM  18271  HA  ASP A   3     149.240 217.910 180.410  1.00  0.00           H  
ATOM  18272  HB1 ASP A   3     152.090 218.950 179.920  1.00  0.00           H  
ATOM  18273  HB2 ASP A   3     151.280 219.120 181.510  1.00  0.00           H  
ATOM  18274  N   VAL A   4     149.180 217.350 178.000  1.00  0.00           N  
ATOM  18275  CA  VAL A   4     148.980 216.730 176.690  1.00  0.00           C  
ATOM  18276  C   VAL A   4     149.710 217.440 175.560  1.00  0.00           C  
ATOM  18277  O   VAL A   4     150.340 216.800 174.720  1.00  0.00           O  
ATOM  18278  CB  VAL A   4     147.500 216.590 176.370  1.00  0.00           C  
ATOM  18279  CG1 VAL A   4     147.320 215.790 175.060  1.00  0.00           C  
ATOM  18280  CG2 VAL A   4     146.790 215.860 177.530  1.00  0.00           C  
ATOM  18281  HN  VAL A   4     148.370 217.820 178.380  1.00  0.00           H  
ATOM  18282  HA  VAL A   4     149.400 215.730 176.740  1.00  0.00           H  
ATOM  18283  HB  VAL A   4     147.040 217.600 176.250  1.00  0.00           H  
ATOM  18284 1HG1 VAL A   4     147.750 216.310 174.190  1.00  0.00           H  
ATOM  18285 2HG1 VAL A   4     147.790 214.790 175.150  1.00  0.00           H  
ATOM  18286 3HG1 VAL A   4     146.240 215.640 174.860  1.00  0.00           H  
ATOM  18287 1HG2 VAL A   4     145.710 215.780 177.310  1.00  0.00           H  
ATOM  18288 2HG2 VAL A   4     146.890 216.400 178.490  1.00  0.00           H  
ATOM  18289 3HG2 VAL A   4     147.200 214.830 177.650  1.00  0.00           H  
ATOM  18290  N   GLU A   5     149.700 218.790 175.540  1.00  0.00           N  
ATOM  18291  CA  GLU A   5     150.400 219.600 174.540  1.00  0.00           C  
ATOM  18292  C   GLU A   5     151.900 219.350 174.570  1.00  0.00           C  
ATOM  18293  O   GLU A   5     152.550 219.180 173.530  1.00  0.00           O  
ATOM  18294  CB  GLU A   5     150.130 221.110 174.770  1.00  0.00           C  
ATOM  18295  CG  GLU A   5     148.750 221.610 174.250  1.00  0.00           C  
ATOM  18296  CD  GLU A   5     148.770 222.060 172.800  1.00  0.00           C  
ATOM  18297  OE1 GLU A   5     149.330 223.150 172.510  1.00  0.00           O  
ATOM  18298  OE2 GLU A   5     148.170 221.370 171.930  1.00  0.00           O1-
ATOM  18299  HN  GLU A   5     149.220 219.290 176.260  1.00  0.00           H  
ATOM  18300  HA  GLU A   5     150.050 219.310 173.560  1.00  0.00           H  
ATOM  18301  HB1 GLU A   5     150.920 221.720 174.300  1.00  0.00           H  
ATOM  18302  HB2 GLU A   5     150.180 221.300 175.870  1.00  0.00           H  
ATOM  18303  HG1 GLU A   5     148.430 222.480 174.850  1.00  0.00           H  
ATOM  18304  HG2 GLU A   5     147.990 220.810 174.370  1.00  0.00           H  
ATOM  18305  N   LYS A   6     152.490 219.250 175.780  1.00  0.00           N  
ATOM  18306  CA  LYS A   6     153.880 218.870 175.960  1.00  0.00           C  
ATOM  18307  C   LYS A   6     154.210 217.470 175.470  1.00  0.00           C  
ATOM  18308  O   LYS A   6     155.200 217.270 174.770  1.00  0.00           O  
ATOM  18309  CB  LYS A   6     154.270 218.970 177.450  1.00  0.00           C  
ATOM  18310  CG  LYS A   6     154.090 220.370 178.040  1.00  0.00           C  
ATOM  18311  CD  LYS A   6     154.610 220.400 179.480  1.00  0.00           C  
ATOM  18312  CE  LYS A   6     154.180 221.620 180.280  1.00  0.00           C  
ATOM  18313  NZ  LYS A   6     154.650 221.460 181.670  1.00  0.00           N1+
ATOM  18314  HN  LYS A   6     151.950 219.400 176.610  1.00  0.00           H  
ATOM  18315  HA  LYS A   6     154.490 219.560 175.390  1.00  0.00           H  
ATOM  18316  HB1 LYS A   6     155.330 218.670 177.580  1.00  0.00           H  
ATOM  18317  HB2 LYS A   6     153.650 218.260 178.040  1.00  0.00           H  
ATOM  18318  HG1 LYS A   6     153.010 220.640 178.040  1.00  0.00           H  
ATOM  18319  HG2 LYS A   6     154.630 221.130 177.430  1.00  0.00           H  
ATOM  18320  HD1 LYS A   6     155.720 220.310 179.460  1.00  0.00           H  
ATOM  18321  HD2 LYS A   6     154.220 219.480 179.990  1.00  0.00           H  
ATOM  18322  HE1 LYS A   6     153.070 221.700 180.300  1.00  0.00           H  
ATOM  18323  HE2 LYS A   6     154.610 222.560 179.860  1.00  0.00           H  
ATOM  18324  HZ1 LYS A   6     154.800 220.440 181.880  1.00  0.00           H  
ATOM  18325  HZ2 LYS A   6     153.940 221.820 182.350  1.00  0.00           H  
ATOM  18326  HZ3 LYS A   6     155.580 221.930 181.810  1.00  0.00           H  
ATOM  18327  N   GLY A   7     153.360 216.460 175.760  1.00  0.00           N  
ATOM  18328  CA  GLY A   7     153.570 215.100 175.250  1.00  0.00           C  
ATOM  18329  C   GLY A   7     153.420 214.970 173.760  1.00  0.00           C  
ATOM  18330  O   GLY A   7     154.150 214.230 173.100  1.00  0.00           O  
ATOM  18331  HN  GLY A   7     152.570 216.630 176.350  1.00  0.00           H  
ATOM  18332  HA1 GLY A   7     152.810 214.480 175.690  1.00  0.00           H  
ATOM  18333  HA2 GLY A   7     154.570 214.790 175.500  1.00  0.00           H  
ATOM  18334  N   LYS A   8     152.490 215.740 173.170  1.00  0.00           N  
ATOM  18335  CA  LYS A   8     152.320 215.880 171.730  1.00  0.00           C  
ATOM  18336  C   LYS A   8     153.530 216.530 171.060  1.00  0.00           C  
ATOM  18337  O   LYS A   8     153.960 216.130 169.980  1.00  0.00           O  
ATOM  18338  CB  LYS A   8     151.040 216.690 171.440  1.00  0.00           C  
ATOM  18339  CG  LYS A   8     150.590 216.640 169.980  1.00  0.00           C  
ATOM  18340  CD  LYS A   8     149.510 217.690 169.650  1.00  0.00           C  
ATOM  18341  CE  LYS A   8     149.250 217.810 168.150  1.00  0.00           C  
ATOM  18342  NZ  LYS A   8     148.330 218.920 167.860  1.00  0.00           N1+
ATOM  18343  HN  LYS A   8     151.850 216.270 173.740  1.00  0.00           H  
ATOM  18344  HA  LYS A   8     152.210 214.880 171.320  1.00  0.00           H  
ATOM  18345  HB1 LYS A   8     151.200 217.750 171.750  1.00  0.00           H  
ATOM  18346  HB2 LYS A   8     150.210 216.290 172.070  1.00  0.00           H  
ATOM  18347  HG1 LYS A   8     150.210 215.620 169.740  1.00  0.00           H  
ATOM  18348  HG2 LYS A   8     151.460 216.830 169.310  1.00  0.00           H  
ATOM  18349  HD1 LYS A   8     149.860 218.670 170.040  1.00  0.00           H  
ATOM  18350  HD2 LYS A   8     148.570 217.430 170.190  1.00  0.00           H  
ATOM  18351  HE1 LYS A   8     148.800 216.880 167.740  1.00  0.00           H  
ATOM  18352  HE2 LYS A   8     150.210 218.000 167.620  1.00  0.00           H  
ATOM  18353  HZ1 LYS A   8     148.590 219.750 168.470  1.00  0.00           H  
ATOM  18354  HZ2 LYS A   8     147.350 218.650 168.070  1.00  0.00           H  
ATOM  18355  HZ3 LYS A   8     148.430 219.220 166.850  1.00  0.00           H  
ATOM  18356  N   LYS A   9     154.120 217.560 171.700  1.00  0.00           N  
ATOM  18357  CA  LYS A   9     155.380 218.170 171.280  1.00  0.00           C  
ATOM  18358  C   LYS A   9     156.550 217.190 171.290  1.00  0.00           C  
ATOM  18359  O   LYS A   9     157.310 217.110 170.330  1.00  0.00           O  
ATOM  18360  CB  LYS A   9     155.710 219.400 172.160  1.00  0.00           C  
ATOM  18361  CG  LYS A   9     156.970 220.160 171.730  1.00  0.00           C  
ATOM  18362  CD  LYS A   9     157.310 221.350 172.640  1.00  0.00           C  
ATOM  18363  CE  LYS A   9     158.670 221.950 172.270  1.00  0.00           C  
ATOM  18364  NZ  LYS A   9     159.070 223.030 173.200  1.00  0.00           N1+
ATOM  18365  HN  LYS A   9     153.710 217.930 172.540  1.00  0.00           H  
ATOM  18366  HA  LYS A   9     155.270 218.500 170.260  1.00  0.00           H  
ATOM  18367  HB1 LYS A   9     155.820 219.080 173.220  1.00  0.00           H  
ATOM  18368  HB2 LYS A   9     154.840 220.100 172.120  1.00  0.00           H  
ATOM  18369  HG1 LYS A   9     156.840 220.530 170.680  1.00  0.00           H  
ATOM  18370  HG2 LYS A   9     157.840 219.460 171.730  1.00  0.00           H  
ATOM  18371  HD1 LYS A   9     157.340 220.980 173.690  1.00  0.00           H  
ATOM  18372  HD2 LYS A   9     156.510 222.110 172.560  1.00  0.00           H  
ATOM  18373  HE1 LYS A   9     158.640 222.360 171.240  1.00  0.00           H  
ATOM  18374  HE2 LYS A   9     159.460 221.170 172.320  1.00  0.00           H  
ATOM  18375  HZ1 LYS A   9     158.800 222.790 174.180  1.00  0.00           H  
ATOM  18376  HZ2 LYS A   9     158.670 223.960 172.930  1.00  0.00           H  
ATOM  18377  HZ3 LYS A   9     160.110 223.150 173.160  1.00  0.00           H  
ATOM  18378  N   ILE A  10     156.670 216.370 172.360  1.00  0.00           N  
ATOM  18379  CA  ILE A  10     157.660 215.300 172.490  1.00  0.00           C  
ATOM  18380  C   ILE A  10     157.500 214.240 171.410  1.00  0.00           C  
ATOM  18381  O   ILE A  10     158.480 213.800 170.810  1.00  0.00           O  
ATOM  18382  CB  ILE A  10     157.660 214.690 173.890  1.00  0.00           C  
ATOM  18383  CG1 ILE A  10     158.100 215.750 174.940  1.00  0.00           C  
ATOM  18384  CG2 ILE A  10     158.610 213.470 173.950  1.00  0.00           C  
ATOM  18385  CD  ILE A  10     157.800 215.340 176.380  1.00  0.00           C  
ATOM  18386  HN  ILE A  10     156.060 216.510 173.150  1.00  0.00           H  
ATOM  18387  HA  ILE A  10     158.630 215.740 172.320  1.00  0.00           H  
ATOM  18388  HB  ILE A  10     156.630 214.360 174.140  1.00  0.00           H  
ATOM  18389 1HG1 ILE A  10     157.590 216.710 174.740  1.00  0.00           H  
ATOM  18390 2HG1 ILE A  10     159.190 215.930 174.830  1.00  0.00           H  
ATOM  18391 1HG2 ILE A  10     158.270 212.640 173.290  1.00  0.00           H  
ATOM  18392 2HG2 ILE A  10     158.650 213.070 174.980  1.00  0.00           H  
ATOM  18393 3HG2 ILE A  10     159.640 213.760 173.660  1.00  0.00           H  
ATOM  18394  HD1 ILE A  10     156.710 215.160 176.520  1.00  0.00           H  
ATOM  18395  HD2 ILE A  10     158.100 216.150 177.080  1.00  0.00           H  
ATOM  18396  HD3 ILE A  10     158.350 214.420 176.670  1.00  0.00           H  
ATOM  18397  N   PHE A  11     156.260 213.820 171.070  1.00  0.00           N  
ATOM  18398  CA  PHE A  11     156.000 212.880 169.980  1.00  0.00           C  
ATOM  18399  C   PHE A  11     156.480 213.390 168.620  1.00  0.00           C  
ATOM  18400  O   PHE A  11     157.160 212.690 167.860  1.00  0.00           O  
ATOM  18401  CB  PHE A  11     154.480 212.550 169.940  1.00  0.00           C  
ATOM  18402  CG  PHE A  11     154.190 211.460 168.940  1.00  0.00           C  
ATOM  18403  CD1 PHE A  11     154.240 210.100 169.310  1.00  0.00           C  
ATOM  18404  CD2 PHE A  11     153.910 211.780 167.590  1.00  0.00           C  
ATOM  18405  CE1 PHE A  11     154.070 209.090 168.360  1.00  0.00           C  
ATOM  18406  CE2 PHE A  11     153.760 210.770 166.630  1.00  0.00           C  
ATOM  18407  CZ  PHE A  11     153.850 209.430 167.020  1.00  0.00           C  
ATOM  18408  HN  PHE A  11     155.460 214.130 171.610  1.00  0.00           H  
ATOM  18409  HA  PHE A  11     156.570 211.980 170.190  1.00  0.00           H  
ATOM  18410  HB1 PHE A  11     153.890 213.450 169.670  1.00  0.00           H  
ATOM  18411  HB2 PHE A  11     154.150 212.200 170.940  1.00  0.00           H  
ATOM  18412  HD1 PHE A  11     154.440 209.840 170.340  1.00  0.00           H  
ATOM  18413  HD2 PHE A  11     153.860 212.810 167.290  1.00  0.00           H  
ATOM  18414  HE1 PHE A  11     154.120 208.050 168.650  1.00  0.00           H  
ATOM  18415  HE2 PHE A  11     153.580 211.030 165.600  1.00  0.00           H  
ATOM  18416  HZ  PHE A  11     153.760 208.650 166.270  1.00  0.00           H  
ATOM  18417  N   ILE A  12     156.190 214.660 168.270  1.00  0.00           N  
ATOM  18418  CA  ILE A  12     156.660 215.260 167.020  1.00  0.00           C  
ATOM  18419  C   ILE A  12     158.170 215.400 166.970  1.00  0.00           C  
ATOM  18420  O   ILE A  12     158.810 215.140 165.950  1.00  0.00           O  
ATOM  18421  CB  ILE A  12     155.920 216.560 166.710  1.00  0.00           C  
ATOM  18422  CG1 ILE A  12     154.420 216.260 166.420  1.00  0.00           C  
ATOM  18423  CG2 ILE A  12     156.560 217.320 165.530  1.00  0.00           C  
ATOM  18424  CD  ILE A  12     154.170 215.340 165.220  1.00  0.00           C  
ATOM  18425  HN  ILE A  12     155.630 215.230 168.870  1.00  0.00           H  
ATOM  18426  HA  ILE A  12     156.450 214.560 166.230  1.00  0.00           H  
ATOM  18427  HB  ILE A  12     155.970 217.220 167.610  1.00  0.00           H  
ATOM  18428 1HG1 ILE A  12     153.910 217.240 166.240  1.00  0.00           H  
ATOM  18429 2HG1 ILE A  12     153.950 215.810 167.320  1.00  0.00           H  
ATOM  18430 1HG2 ILE A  12     157.570 217.710 165.800  1.00  0.00           H  
ATOM  18431 2HG2 ILE A  12     155.930 218.200 165.260  1.00  0.00           H  
ATOM  18432 3HG2 ILE A  12     156.650 216.670 164.640  1.00  0.00           H  
ATOM  18433  HD1 ILE A  12     154.630 215.750 164.290  1.00  0.00           H  
ATOM  18434  HD2 ILE A  12     153.080 215.240 165.030  1.00  0.00           H  
ATOM  18435  HD3 ILE A  12     154.560 214.320 165.390  1.00  0.00           H  
ATOM  18436  N   MET A  13     158.790 215.800 168.100  1.00  0.00           N  
ATOM  18437  CA  MET A  13     160.230 215.870 168.250  1.00  0.00           C  
ATOM  18438  C   MET A  13     160.980 214.530 168.200  1.00  0.00           C  
ATOM  18439  O   MET A  13     162.030 214.430 167.570  1.00  0.00           O  
ATOM  18440  CB  MET A  13     160.500 216.580 169.590  1.00  0.00           C  
ATOM  18441  CG  MET A  13     161.990 216.790 169.930  1.00  0.00           C  
ATOM  18442  SD  MET A  13     162.290 217.830 171.380  1.00  0.00           S  
ATOM  18443  CE  MET A  13     161.160 217.100 172.590  1.00  0.00           C  
ATOM  18444  HN  MET A  13     158.250 216.060 168.900  1.00  0.00           H  
ATOM  18445  HA  MET A  13     160.620 216.470 167.440  1.00  0.00           H  
ATOM  18446  HB1 MET A  13     160.020 215.990 170.410  1.00  0.00           H  
ATOM  18447  HB2 MET A  13     160.000 217.570 169.560  1.00  0.00           H  
ATOM  18448  HG1 MET A  13     162.480 217.250 169.040  1.00  0.00           H  
ATOM  18449  HG2 MET A  13     162.470 215.800 170.090  1.00  0.00           H  
ATOM  18450  HE1 MET A  13     160.110 217.380 172.370  1.00  0.00           H  
ATOM  18451  HE2 MET A  13     161.240 215.990 172.600  1.00  0.00           H  
ATOM  18452  HE3 MET A  13     161.400 217.460 173.610  1.00  0.00           H  
ATOM  18453  N   LYS A  14     160.490 213.480 168.900  1.00  0.00           N  
ATOM  18454  CA  LYS A  14     161.260 212.260 169.110  1.00  0.00           C  
ATOM  18455  C   LYS A  14     160.690 211.000 168.450  1.00  0.00           C  
ATOM  18456  O   LYS A  14     161.390 209.980 168.400  1.00  0.00           O  
ATOM  18457  CB  LYS A  14     161.460 212.000 170.640  1.00  0.00           C  
ATOM  18458  CG  LYS A  14     162.260 213.110 171.340  1.00  0.00           C  
ATOM  18459  CD  LYS A  14     162.650 212.810 172.810  1.00  0.00           C  
ATOM  18460  CE  LYS A  14     163.560 213.900 173.410  1.00  0.00           C  
ATOM  18461  NZ  LYS A  14     163.920 213.610 174.810  1.00  0.00           N1+
ATOM  18462  HN  LYS A  14     159.650 213.580 169.450  1.00  0.00           H  
ATOM  18463  HA  LYS A  14     162.250 212.360 168.680  1.00  0.00           H  
ATOM  18464  HB1 LYS A  14     162.010 211.040 170.770  1.00  0.00           H  
ATOM  18465  HB2 LYS A  14     160.460 211.900 171.120  1.00  0.00           H  
ATOM  18466  HG1 LYS A  14     161.680 214.050 171.310  1.00  0.00           H  
ATOM  18467  HG2 LYS A  14     163.200 213.270 170.760  1.00  0.00           H  
ATOM  18468  HD1 LYS A  14     163.180 211.840 172.840  1.00  0.00           H  
ATOM  18469  HD2 LYS A  14     161.720 212.720 173.410  1.00  0.00           H  
ATOM  18470  HE1 LYS A  14     163.040 214.890 173.390  1.00  0.00           H  
ATOM  18471  HE2 LYS A  14     164.500 213.980 172.820  1.00  0.00           H  
ATOM  18472  HZ1 LYS A  14     164.550 214.360 175.200  1.00  0.00           H  
ATOM  18473  HZ2 LYS A  14     164.440 212.700 174.890  1.00  0.00           H  
ATOM  18474  HZ3 LYS A  14     163.070 213.550 175.420  1.00  0.00           H  
ATOM  18475  N   CYS A  15     159.460 211.000 167.900  1.00  0.00           N  
ATOM  18476  CA  CYS A  15     158.860 209.790 167.330  1.00  0.00           C  
ATOM  18477  C   CYS A  15     158.490 209.900 165.860  1.00  0.00           C  
ATOM  18478  O   CYS A  15     158.670 208.940 165.100  1.00  0.00           O  
ATOM  18479  CB  CYS A  15     157.540 209.410 168.060  1.00  0.00           C  
ATOM  18480  SG  CYS A  15     157.740 209.210 169.850  1.00  0.00           S  
ATOM  18481  HN  CYS A  15     158.890 211.820 167.940  1.00  0.00           H  
ATOM  18482  HA  CYS A  15     159.540 208.960 167.410  1.00  0.00           H  
ATOM  18483  HB1 CYS A  15     157.150 208.470 167.630  1.00  0.00           H  
ATOM  18484  HB2 CYS A  15     156.780 210.200 167.860  1.00  0.00           H  
ATOM  18485  HG1 CYS A  15     156.500 208.780 170.070  1.00  0.00           H  
ATOM  18486  N   SER A  16     157.970 211.060 165.390  1.00  0.00           N  
ATOM  18487  CA  SER A  16     157.340 211.270 164.080  1.00  0.00           C  
ATOM  18488  C   SER A  16     158.210 210.890 162.880  1.00  0.00           C  
ATOM  18489  O   SER A  16     157.760 210.330 161.870  1.00  0.00           O  
ATOM  18490  CB  SER A  16     156.930 212.760 163.910  1.00  0.00           C  
ATOM  18491  OG  SER A  16     156.120 212.990 162.750  1.00  0.00           O  
ATOM  18492  HN  SER A  16     157.910 211.820 166.040  1.00  0.00           H  
ATOM  18493  HA  SER A  16     156.450 210.670 164.040  1.00  0.00           H  
ATOM  18494  HB1 SER A  16     157.830 213.410 163.880  1.00  0.00           H  
ATOM  18495  HB2 SER A  16     156.330 213.050 164.800  1.00  0.00           H  
ATOM  18496  HG1 SER A  16     156.380 213.890 162.430  1.00  0.00           H  
ATOM  18497  N   GLN A  17     159.520 211.130 163.010  1.00  0.00           N  
ATOM  18498  CA  GLN A  17     160.530 210.880 162.000  1.00  0.00           C  
ATOM  18499  C   GLN A  17     160.770 209.400 161.710  1.00  0.00           C  
ATOM  18500  O   GLN A  17     161.340 209.050 160.680  1.00  0.00           O  
ATOM  18501  CB  GLN A  17     161.860 211.570 162.410  1.00  0.00           C  
ATOM  18502  CG  GLN A  17     162.710 210.900 163.530  1.00  0.00           C  
ATOM  18503  CD  GLN A  17     162.060 210.850 164.910  1.00  0.00           C  
ATOM  18504  NE2 GLN A  17     162.570 209.930 165.770  1.00  0.00           N  
ATOM  18505  OE1 GLN A  17     161.130 211.590 165.230  1.00  0.00           O  
ATOM  18506  HN  GLN A  17     159.870 211.520 163.870  1.00  0.00           H  
ATOM  18507  HA  GLN A  17     160.180 211.340 161.090  1.00  0.00           H  
ATOM  18508  HB1 GLN A  17     161.630 212.620 162.720  1.00  0.00           H  
ATOM  18509  HB2 GLN A  17     162.490 211.640 161.500  1.00  0.00           H  
ATOM  18510  HG1 GLN A  17     163.650 211.480 163.670  1.00  0.00           H  
ATOM  18511  HG2 GLN A  17     162.990 209.870 163.220  1.00  0.00           H  
ATOM  18512 1HE2 GLN A  17     162.160 209.890 166.680  1.00  0.00           H  
ATOM  18513 2HE2 GLN A  17     163.370 209.400 165.500  1.00  0.00           H  
ATOM  18514  N   CYS A  18     160.290 208.500 162.590  1.00  0.00           N  
ATOM  18515  CA  CYS A  18     160.330 207.060 162.350  1.00  0.00           C  
ATOM  18516  C   CYS A  18     158.940 206.440 162.410  1.00  0.00           C  
ATOM  18517  O   CYS A  18     158.650 205.540 161.620  1.00  0.00           O  
ATOM  18518  CB  CYS A  18     161.230 206.330 163.390  1.00  0.00           C  
ATOM  18519  SG  CYS A  18     163.000 206.660 163.160  1.00  0.00           S  
ATOM  18520  HN  CYS A  18     159.850 208.820 163.430  1.00  0.00           H  
ATOM  18521  HA  CYS A  18     160.700 206.850 161.360  1.00  0.00           H  
ATOM  18522  HB1 CYS A  18     161.050 205.230 163.320  1.00  0.00           H  
ATOM  18523  HB2 CYS A  18     160.920 206.650 164.410  1.00  0.00           H  
ATOM  18524  HG1 CYS A  18     163.400 205.850 164.140  1.00  0.00           H  
ATOM  18525  N   HSD A  19     158.030 206.900 163.290  1.00  0.00           N  
ATOM  18526  CA  HSD A  19     156.750 206.260 163.560  1.00  0.00           C  
ATOM  18527  C   HSD A  19     155.610 207.250 163.480  1.00  0.00           C  
ATOM  18528  O   HSD A  19     155.790 208.420 163.790  1.00  0.00           O  
ATOM  18529  CB  HSD A  19     156.660 205.750 165.020  1.00  0.00           C  
ATOM  18530  CG  HSD A  19     157.800 204.860 165.370  1.00  0.00           C  
ATOM  18531  CD2 HSD A  19     159.070 205.190 165.710  1.00  0.00           C  
ATOM  18532  ND1 HSD A  19     157.770 203.490 165.280  1.00  0.00           N  
ATOM  18533  CE1 HSD A  19     159.010 203.060 165.580  1.00  0.00           C  
ATOM  18534  NE2 HSD A  19     159.840 204.060 165.810  1.00  0.00           N  
ATOM  18535  HN  HSD A  19     158.230 207.690 163.880  1.00  0.00           H  
ATOM  18536  HA  HSD A  19     156.560 205.450 162.860  1.00  0.00           H  
ATOM  18537  HB1 HSD A  19     155.710 205.200 165.190  1.00  0.00           H  
ATOM  18538  HB2 HSD A  19     156.700 206.610 165.730  1.00  0.00           H  
ATOM  18539  HD1 HSD A  19     156.980 202.950 164.970  1.00  0.00           H  
ATOM  18540  HD2 HSD A  19     159.490 206.170 165.910  1.00  0.00           H  
ATOM  18541  HE1 HSD A  19     159.280 202.000 165.650  1.00  0.00           H  
ATOM  18542  N   THR A  20     154.400 206.800 163.130  1.00  0.00           N  
ATOM  18543  CA  THR A  20     153.200 207.620 163.230  1.00  0.00           C  
ATOM  18544  C   THR A  20     152.030 206.750 163.670  1.00  0.00           C  
ATOM  18545  O   THR A  20     152.190 205.530 163.840  1.00  0.00           O  
ATOM  18546  CB  THR A  20     152.830 208.460 162.000  1.00  0.00           C  
ATOM  18547  CG2 THR A  20     153.900 209.490 161.650  1.00  0.00           C  
ATOM  18548  OG1 THR A  20     152.590 207.680 160.840  1.00  0.00           O  
ATOM  18549  HN  THR A  20     154.240 205.850 162.860  1.00  0.00           H  
ATOM  18550  HA  THR A  20     153.340 208.330 164.030  1.00  0.00           H  
ATOM  18551  HB  THR A  20     151.910 209.040 162.240  1.00  0.00           H  
ATOM  18552  HG1 THR A  20     151.870 208.190 160.400  1.00  0.00           H  
ATOM  18553 1HG2 THR A  20     154.860 209.000 161.400  1.00  0.00           H  
ATOM  18554 2HG2 THR A  20     154.080 210.180 162.510  1.00  0.00           H  
ATOM  18555 3HG2 THR A  20     153.570 210.100 160.770  1.00  0.00           H  
ATOM  18556  N   VAL A  21     150.860 207.350 163.960  1.00  0.00           N  
ATOM  18557  CA  VAL A  21     149.830 206.730 164.800  1.00  0.00           C  
ATOM  18558  C   VAL A  21     148.480 206.600 164.100  1.00  0.00           C  
ATOM  18559  O   VAL A  21     147.670 205.750 164.470  1.00  0.00           O  
ATOM  18560  CB  VAL A  21     149.620 207.520 166.090  1.00  0.00           C  
ATOM  18561  CG1 VAL A  21     150.850 207.350 167.000  1.00  0.00           C  
ATOM  18562  CG2 VAL A  21     149.350 209.010 165.820  1.00  0.00           C  
ATOM  18563  HN  VAL A  21     150.680 208.290 163.670  1.00  0.00           H  
ATOM  18564  HA  VAL A  21     150.120 205.720 165.070  1.00  0.00           H  
ATOM  18565  HB  VAL A  21     148.740 207.100 166.640  1.00  0.00           H  
ATOM  18566 1HG1 VAL A  21     151.040 206.280 167.220  1.00  0.00           H  
ATOM  18567 2HG1 VAL A  21     150.700 207.880 167.960  1.00  0.00           H  
ATOM  18568 3HG1 VAL A  21     151.750 207.760 166.500  1.00  0.00           H  
ATOM  18569 1HG2 VAL A  21     150.220 209.500 165.330  1.00  0.00           H  
ATOM  18570 2HG2 VAL A  21     149.180 209.540 166.790  1.00  0.00           H  
ATOM  18571 3HG2 VAL A  21     148.450 209.160 165.190  1.00  0.00           H  
ATOM  18572  N   GLU A  22     148.230 207.410 163.070  1.00  0.00           N  
ATOM  18573  CA  GLU A  22     147.020 207.470 162.270  1.00  0.00           C  
ATOM  18574  C   GLU A  22     146.600 206.160 161.590  1.00  0.00           C  
ATOM  18575  O   GLU A  22     147.390 205.240 161.370  1.00  0.00           O  
ATOM  18576  CB  GLU A  22     147.090 208.660 161.280  1.00  0.00           C  
ATOM  18577  CG  GLU A  22     148.320 208.690 160.330  1.00  0.00           C  
ATOM  18578  CD  GLU A  22     149.610 209.210 160.930  1.00  0.00           C  
ATOM  18579  OE1 GLU A  22     150.610 209.310 160.170  1.00  0.00           O  
ATOM  18580  OE2 GLU A  22     149.670 209.530 162.150  1.00  0.00           O1-
ATOM  18581  HN  GLU A  22     148.900 208.120 162.790  1.00  0.00           H  
ATOM  18582  HA  GLU A  22     146.230 207.690 162.960  1.00  0.00           H  
ATOM  18583  HB1 GLU A  22     147.080 209.610 161.870  1.00  0.00           H  
ATOM  18584  HB2 GLU A  22     146.160 208.670 160.660  1.00  0.00           H  
ATOM  18585  HG1 GLU A  22     148.080 209.370 159.480  1.00  0.00           H  
ATOM  18586  HG2 GLU A  22     148.510 207.680 159.920  1.00  0.00           H  
ATOM  18587  N   LYS A  23     145.290 206.000 161.340  1.00  0.00           N  
ATOM  18588  CA  LYS A  23     144.630 204.700 161.350  1.00  0.00           C  
ATOM  18589  C   LYS A  23     145.030 203.620 160.340  1.00  0.00           C  
ATOM  18590  O   LYS A  23     145.090 202.440 160.670  1.00  0.00           O  
ATOM  18591  CB  LYS A  23     143.090 204.860 161.340  1.00  0.00           C  
ATOM  18592  CG  LYS A  23     142.420 203.770 162.180  1.00  0.00           C  
ATOM  18593  CD  LYS A  23     140.920 204.000 162.440  1.00  0.00           C  
ATOM  18594  CE  LYS A  23     140.510 203.440 163.800  1.00  0.00           C  
ATOM  18595  NZ  LYS A  23     139.050 203.470 163.970  1.00  0.00           N1+
ATOM  18596  HN  LYS A  23     144.690 206.810 161.400  1.00  0.00           H  
ATOM  18597  HA  LYS A  23     144.890 204.270 162.310  1.00  0.00           H  
ATOM  18598  HB1 LYS A  23     142.690 204.880 160.300  1.00  0.00           H  
ATOM  18599  HB2 LYS A  23     142.850 205.850 161.800  1.00  0.00           H  
ATOM  18600  HG1 LYS A  23     142.570 202.780 161.700  1.00  0.00           H  
ATOM  18601  HG2 LYS A  23     142.940 203.750 163.170  1.00  0.00           H  
ATOM  18602  HD1 LYS A  23     140.710 205.090 162.420  1.00  0.00           H  
ATOM  18603  HD2 LYS A  23     140.340 203.530 161.610  1.00  0.00           H  
ATOM  18604  HE1 LYS A  23     140.860 202.400 163.940  1.00  0.00           H  
ATOM  18605  HE2 LYS A  23     140.960 204.060 164.610  1.00  0.00           H  
ATOM  18606  HZ1 LYS A  23     138.580 204.170 163.350  1.00  0.00           H  
ATOM  18607  HZ2 LYS A  23     138.620 202.520 163.850  1.00  0.00           H  
ATOM  18608  HZ3 LYS A  23     138.860 203.700 164.990  1.00  0.00           H  
ATOM  18609  N   GLY A  24     145.290 203.990 159.070  1.00  0.00           N  
ATOM  18610  CA  GLY A  24     145.490 203.020 158.000  1.00  0.00           C  
ATOM  18611  C   GLY A  24     146.510 203.460 157.000  1.00  0.00           C  
ATOM  18612  O   GLY A  24     146.250 203.510 155.800  1.00  0.00           O  
ATOM  18613  HN  GLY A  24     145.330 204.960 158.860  1.00  0.00           H  
ATOM  18614  HA1 GLY A  24     144.550 202.880 157.480  1.00  0.00           H  
ATOM  18615  HA2 GLY A  24     145.870 202.090 158.410  1.00  0.00           H  
ATOM  18616  N   GLY A  25     147.710 203.820 157.490  1.00  0.00           N  
ATOM  18617  CA  GLY A  25     148.880 204.100 156.670  1.00  0.00           C  
ATOM  18618  C   GLY A  25     149.490 202.840 156.130  1.00  0.00           C  
ATOM  18619  O   GLY A  25     148.850 201.790 156.040  1.00  0.00           O  
ATOM  18620  HN  GLY A  25     147.890 203.720 158.470  1.00  0.00           H  
ATOM  18621  HA1 GLY A  25     149.610 204.570 157.300  1.00  0.00           H  
ATOM  18622  HA2 GLY A  25     148.580 204.710 155.820  1.00  0.00           H  
ATOM  18623  N   LYS A  26     150.760 202.910 155.720  1.00  0.00           N  
ATOM  18624  CA  LYS A  26     151.520 201.740 155.310  1.00  0.00           C  
ATOM  18625  C   LYS A  26     152.810 201.810 156.100  1.00  0.00           C  
ATOM  18626  O   LYS A  26     153.140 202.860 156.670  1.00  0.00           O  
ATOM  18627  CB  LYS A  26     151.790 201.690 153.770  1.00  0.00           C  
ATOM  18628  CG  LYS A  26     150.630 201.090 152.930  1.00  0.00           C  
ATOM  18629  CD  LYS A  26     149.420 202.010 152.690  1.00  0.00           C  
ATOM  18630  CE  LYS A  26     148.050 201.300 152.610  1.00  0.00           C  
ATOM  18631  NZ  LYS A  26     147.680 200.680 153.890  1.00  0.00           N1+
ATOM  18632  HN  LYS A  26     151.280 203.750 155.790  1.00  0.00           H  
ATOM  18633  HA  LYS A  26     151.030 200.830 155.620  1.00  0.00           H  
ATOM  18634  HB1 LYS A  26     152.670 201.030 153.590  1.00  0.00           H  
ATOM  18635  HB2 LYS A  26     152.050 202.710 153.400  1.00  0.00           H  
ATOM  18636  HG1 LYS A  26     150.310 200.160 153.430  1.00  0.00           H  
ATOM  18637  HG2 LYS A  26     151.030 200.790 151.930  1.00  0.00           H  
ATOM  18638  HD1 LYS A  26     149.590 202.560 151.730  1.00  0.00           H  
ATOM  18639  HD2 LYS A  26     149.360 202.790 153.480  1.00  0.00           H  
ATOM  18640  HE1 LYS A  26     148.060 200.510 151.830  1.00  0.00           H  
ATOM  18641  HE2 LYS A  26     147.260 202.050 152.350  1.00  0.00           H  
ATOM  18642  HZ1 LYS A  26     147.990 201.280 154.700  1.00  0.00           H  
ATOM  18643  HZ2 LYS A  26     148.170 199.760 154.030  1.00  0.00           H  
ATOM  18644  HZ3 LYS A  26     146.640 200.530 153.970  1.00  0.00           H  
ATOM  18645  N   HSE A  27     153.550 200.700 156.230  1.00  0.00           N  
ATOM  18646  CA  HSE A  27     154.720 200.620 157.100  1.00  0.00           C  
ATOM  18647  C   HSE A  27     155.820 201.650 156.800  1.00  0.00           C  
ATOM  18648  O   HSE A  27     156.200 201.830 155.640  1.00  0.00           O  
ATOM  18649  CB  HSE A  27     155.380 199.220 157.060  1.00  0.00           C  
ATOM  18650  CG  HSE A  27     154.440 198.070 157.290  1.00  0.00           C  
ATOM  18651  CD2 HSE A  27     154.290 196.910 156.590  1.00  0.00           C  
ATOM  18652  ND1 HSE A  27     153.590 198.070 158.380  1.00  0.00           N  
ATOM  18653  CE1 HSE A  27     152.950 196.910 158.320  1.00  0.00           C  
ATOM  18654  NE2 HSE A  27     153.340 196.180 157.260  1.00  0.00           N  
ATOM  18655  HN  HSE A  27     153.240 199.850 155.800  1.00  0.00           H  
ATOM  18656  HA  HSE A  27     154.370 200.810 158.110  1.00  0.00           H  
ATOM  18657  HB1 HSE A  27     156.170 199.150 157.840  1.00  0.00           H  
ATOM  18658  HB2 HSE A  27     155.850 199.050 156.070  1.00  0.00           H  
ATOM  18659  HD2 HSE A  27     154.820 196.570 155.700  1.00  0.00           H  
ATOM  18660  HE1 HSE A  27     152.220 196.550 159.050  1.00  0.00           H  
ATOM  18661  HE2 HSE A  27     153.070 195.230 157.080  1.00  0.00           H  
ATOM  18662  N   LYS A  28     156.360 202.340 157.820  1.00  0.00           N  
ATOM  18663  CA  LYS A  28     157.470 203.260 157.650  1.00  0.00           C  
ATOM  18664  C   LYS A  28     158.770 202.580 158.090  1.00  0.00           C  
ATOM  18665  O   LYS A  28     158.850 201.380 158.310  1.00  0.00           O  
ATOM  18666  CB  LYS A  28     157.300 204.600 158.420  1.00  0.00           C  
ATOM  18667  CG  LYS A  28     156.070 205.440 158.030  1.00  0.00           C  
ATOM  18668  CD  LYS A  28     156.290 206.970 158.140  1.00  0.00           C  
ATOM  18669  CE  LYS A  28     156.550 207.490 159.570  1.00  0.00           C  
ATOM  18670  NZ  LYS A  28     156.870 208.940 159.560  1.00  0.00           N1+
ATOM  18671  HN  LYS A  28     156.060 202.200 158.760  1.00  0.00           H  
ATOM  18672  HA  LYS A  28     157.590 203.490 156.600  1.00  0.00           H  
ATOM  18673  HB1 LYS A  28     158.180 205.250 158.210  1.00  0.00           H  
ATOM  18674  HB2 LYS A  28     157.270 204.410 159.520  1.00  0.00           H  
ATOM  18675  HG1 LYS A  28     155.190 205.120 158.620  1.00  0.00           H  
ATOM  18676  HG2 LYS A  28     155.840 205.220 156.960  1.00  0.00           H  
ATOM  18677  HD1 LYS A  28     155.380 207.470 157.730  1.00  0.00           H  
ATOM  18678  HD2 LYS A  28     157.140 207.230 157.480  1.00  0.00           H  
ATOM  18679  HE1 LYS A  28     157.410 206.970 160.010  1.00  0.00           H  
ATOM  18680  HE2 LYS A  28     155.650 207.330 160.210  1.00  0.00           H  
ATOM  18681  HZ1 LYS A  28     156.090 209.510 159.140  1.00  0.00           H  
ATOM  18682  HZ2 LYS A  28     157.710 209.120 158.960  1.00  0.00           H  
ATOM  18683  HZ3 LYS A  28     157.070 209.320 160.510  1.00  0.00           H  
ATOM  18684  N   THR A  29     159.840 203.390 158.260  1.00  0.00           N  
ATOM  18685  CA  THR A  29     161.120 203.020 158.850  1.00  0.00           C  
ATOM  18686  C   THR A  29     161.000 202.490 160.270  1.00  0.00           C  
ATOM  18687  O   THR A  29     161.730 201.590 160.680  1.00  0.00           O  
ATOM  18688  CB  THR A  29     162.080 204.200 158.790  1.00  0.00           C  
ATOM  18689  CG2 THR A  29     163.360 204.000 159.620  1.00  0.00           C  
ATOM  18690  OG1 THR A  29     162.490 204.410 157.450  1.00  0.00           O  
ATOM  18691  HN  THR A  29     159.770 204.320 157.890  1.00  0.00           H  
ATOM  18692  HA  THR A  29     161.530 202.200 158.270  1.00  0.00           H  
ATOM  18693  HB  THR A  29     161.570 205.120 159.160  1.00  0.00           H  
ATOM  18694  HG1 THR A  29     161.710 204.730 156.970  1.00  0.00           H  
ATOM  18695 1HG2 THR A  29     163.150 204.010 160.700  1.00  0.00           H  
ATOM  18696 2HG2 THR A  29     164.090 204.810 159.400  1.00  0.00           H  
ATOM  18697 3HG2 THR A  29     163.830 203.020 159.360  1.00  0.00           H  
ATOM  18698  N   GLY A  30     160.050 203.030 161.060  1.00  0.00           N  
ATOM  18699  CA  GLY A  30     159.580 202.400 162.280  1.00  0.00           C  
ATOM  18700  C   GLY A  30     158.140 201.940 162.100  1.00  0.00           C  
ATOM  18701  O   GLY A  30     157.440 202.510 161.260  1.00  0.00           O  
ATOM  18702  HN  GLY A  30     159.470 203.790 160.750  1.00  0.00           H  
ATOM  18703  HA1 GLY A  30     159.580 203.150 163.060  1.00  0.00           H  
ATOM  18704  HA2 GLY A  30     160.200 201.540 162.510  1.00  0.00           H  
ATOM  18705  N   PRO A  31     157.640 200.950 162.830  1.00  0.00           N  
ATOM  18706  CA  PRO A  31     156.240 200.520 162.740  1.00  0.00           C  
ATOM  18707  C   PRO A  31     155.220 201.560 163.200  1.00  0.00           C  
ATOM  18708  O   PRO A  31     155.540 202.490 163.940  1.00  0.00           O  
ATOM  18709  CB  PRO A  31     156.190 199.270 163.640  1.00  0.00           C  
ATOM  18710  CG  PRO A  31     157.360 199.440 164.610  1.00  0.00           C  
ATOM  18711  CD  PRO A  31     158.420 200.100 163.740  1.00  0.00           C  
ATOM  18712  HA  PRO A  31     156.020 200.310 161.710  1.00  0.00           H  
ATOM  18713  HB1 PRO A  31     156.380 198.370 163.000  1.00  0.00           H  
ATOM  18714  HB2 PRO A  31     155.230 199.140 164.160  1.00  0.00           H  
ATOM  18715  HG1 PRO A  31     157.700 198.480 165.050  1.00  0.00           H  
ATOM  18716  HG2 PRO A  31     157.060 200.130 165.440  1.00  0.00           H  
ATOM  18717  HD1 PRO A  31     158.950 199.330 163.130  1.00  0.00           H  
ATOM  18718  HD2 PRO A  31     159.140 200.670 164.350  1.00  0.00           H  
ATOM  18719  N   ASN A  32     153.950 201.400 162.770  1.00  0.00           N  
ATOM  18720  CA  ASN A  32     152.790 202.090 163.310  1.00  0.00           C  
ATOM  18721  C   ASN A  32     152.600 201.750 164.790  1.00  0.00           C  
ATOM  18722  O   ASN A  32     152.710 200.600 165.210  1.00  0.00           O  
ATOM  18723  CB  ASN A  32     151.530 201.700 162.470  1.00  0.00           C  
ATOM  18724  CG  ASN A  32     150.180 202.150 163.030  1.00  0.00           C  
ATOM  18725  ND2 ASN A  32     149.960 203.480 163.140  1.00  0.00           N  
ATOM  18726  OD1 ASN A  32     149.340 201.310 163.370  1.00  0.00           O  
ATOM  18727  HN  ASN A  32     153.770 200.640 162.130  1.00  0.00           H  
ATOM  18728  HA  ASN A  32     152.970 203.150 163.240  1.00  0.00           H  
ATOM  18729  HB1 ASN A  32     151.490 200.600 162.380  1.00  0.00           H  
ATOM  18730  HB2 ASN A  32     151.640 202.100 161.440  1.00  0.00           H  
ATOM  18731 1HD2 ASN A  32     150.670 204.130 162.870  1.00  0.00           H  
ATOM  18732 2HD2 ASN A  32     149.060 203.790 163.450  1.00  0.00           H  
ATOM  18733  N   LEU A  33     152.280 202.770 165.620  1.00  0.00           N  
ATOM  18734  CA  LEU A  33     152.080 202.570 167.040  1.00  0.00           C  
ATOM  18735  C   LEU A  33     150.630 202.840 167.390  1.00  0.00           C  
ATOM  18736  O   LEU A  33     150.190 203.990 167.480  1.00  0.00           O  
ATOM  18737  CB  LEU A  33     153.040 203.480 167.850  1.00  0.00           C  
ATOM  18738  CG  LEU A  33     154.550 203.210 167.580  1.00  0.00           C  
ATOM  18739  CD1 LEU A  33     155.430 204.270 168.250  1.00  0.00           C  
ATOM  18740  CD2 LEU A  33     154.990 201.800 168.020  1.00  0.00           C  
ATOM  18741  HN  LEU A  33     152.200 203.700 165.280  1.00  0.00           H  
ATOM  18742  HA  LEU A  33     152.280 201.540 167.320  1.00  0.00           H  
ATOM  18743  HB1 LEU A  33     152.850 203.340 168.940  1.00  0.00           H  
ATOM  18744  HB2 LEU A  33     152.830 204.540 167.600  1.00  0.00           H  
ATOM  18745  HG  LEU A  33     154.720 203.290 166.480  1.00  0.00           H  
ATOM  18746 1HD1 LEU A  33     155.140 205.290 167.930  1.00  0.00           H  
ATOM  18747 2HD1 LEU A  33     156.500 204.100 167.980  1.00  0.00           H  
ATOM  18748 3HD1 LEU A  33     155.360 204.210 169.360  1.00  0.00           H  
ATOM  18749 1HD2 LEU A  33     154.800 201.640 169.100  1.00  0.00           H  
ATOM  18750 2HD2 LEU A  33     154.460 201.020 167.450  1.00  0.00           H  
ATOM  18751 3HD2 LEU A  33     156.080 201.670 167.840  1.00  0.00           H  
ATOM  18752  N   HSD A  34     149.830 201.780 167.610  1.00  0.00           N  
ATOM  18753  CA  HSD A  34     148.420 201.920 167.910  1.00  0.00           C  
ATOM  18754  C   HSD A  34     147.870 200.660 168.560  1.00  0.00           C  
ATOM  18755  O   HSD A  34     148.490 199.600 168.520  1.00  0.00           O  
ATOM  18756  CB  HSD A  34     147.560 202.290 166.660  1.00  0.00           C  
ATOM  18757  CG  HSD A  34     146.110 202.450 166.980  1.00  0.00           C  
ATOM  18758  CD2 HSD A  34     145.040 201.690 166.620  1.00  0.00           C  
ATOM  18759  ND1 HSD A  34     145.640 203.320 167.940  1.00  0.00           N  
ATOM  18760  CE1 HSD A  34     144.320 203.050 168.120  1.00  0.00           C  
ATOM  18761  NE2 HSD A  34     143.920 202.070 167.340  1.00  0.00           N  
ATOM  18762  HN  HSD A  34     150.180 200.840 167.500  1.00  0.00           H  
ATOM  18763  HA  HSD A  34     148.320 202.700 168.660  1.00  0.00           H  
ATOM  18764  HB1 HSD A  34     147.690 201.500 165.890  1.00  0.00           H  
ATOM  18765  HB2 HSD A  34     147.940 203.240 166.240  1.00  0.00           H  
ATOM  18766  HD1 HSD A  34     146.190 204.060 168.360  1.00  0.00           H  
ATOM  18767  HD2 HSD A  34     144.990 200.870 165.920  1.00  0.00           H  
ATOM  18768  HE1 HSD A  34     143.680 203.590 168.820  1.00  0.00           H  
ATOM  18769  N   GLY A  35     146.690 200.750 169.220  1.00  0.00           N  
ATOM  18770  CA  GLY A  35     145.960 199.620 169.830  1.00  0.00           C  
ATOM  18771  C   GLY A  35     146.560 199.130 171.120  1.00  0.00           C  
ATOM  18772  O   GLY A  35     146.200 198.070 171.630  1.00  0.00           O  
ATOM  18773  HN  GLY A  35     146.180 201.600 169.150  1.00  0.00           H  
ATOM  18774  HA1 GLY A  35     145.960 198.800 169.140  1.00  0.00           H  
ATOM  18775  HA2 GLY A  35     144.970 199.970 170.060  1.00  0.00           H  
ATOM  18776  N   LEU A  36     147.530 199.900 171.640  1.00  0.00           N  
ATOM  18777  CA  LEU A  36     148.550 199.480 172.580  1.00  0.00           C  
ATOM  18778  C   LEU A  36     148.090 198.940 173.920  1.00  0.00           C  
ATOM  18779  O   LEU A  36     148.550 197.880 174.360  1.00  0.00           O  
ATOM  18780  CB  LEU A  36     149.450 200.730 172.800  1.00  0.00           C  
ATOM  18781  CG  LEU A  36     150.710 200.540 173.650  1.00  0.00           C  
ATOM  18782  CD1 LEU A  36     151.670 199.510 173.020  1.00  0.00           C  
ATOM  18783  CD2 LEU A  36     151.430 201.880 173.820  1.00  0.00           C  
ATOM  18784  HN  LEU A  36     147.690 200.770 171.200  1.00  0.00           H  
ATOM  18785  HA  LEU A  36     149.120 198.690 172.100  1.00  0.00           H  
ATOM  18786  HB1 LEU A  36     148.830 201.540 173.260  1.00  0.00           H  
ATOM  18787  HB2 LEU A  36     149.770 201.100 171.800  1.00  0.00           H  
ATOM  18788  HG  LEU A  36     150.420 200.170 174.660  1.00  0.00           H  
ATOM  18789 1HD1 LEU A  36     151.180 198.520 172.940  1.00  0.00           H  
ATOM  18790 2HD1 LEU A  36     152.570 199.400 173.650  1.00  0.00           H  
ATOM  18791 3HD1 LEU A  36     151.980 199.840 172.000  1.00  0.00           H  
ATOM  18792 1HD2 LEU A  36     151.710 202.300 172.840  1.00  0.00           H  
ATOM  18793 2HD2 LEU A  36     150.770 202.610 174.340  1.00  0.00           H  
ATOM  18794 3HD2 LEU A  36     152.350 201.760 174.430  1.00  0.00           H  
ATOM  18795  N   PHE A  37     147.170 199.630 174.610  1.00  0.00           N  
ATOM  18796  CA  PHE A  37     146.770 199.280 175.960  1.00  0.00           C  
ATOM  18797  C   PHE A  37     146.040 197.950 176.050  1.00  0.00           C  
ATOM  18798  O   PHE A  37     144.990 197.740 175.430  1.00  0.00           O  
ATOM  18799  CB  PHE A  37     145.930 200.400 176.630  1.00  0.00           C  
ATOM  18800  CG  PHE A  37     146.820 201.570 176.980  1.00  0.00           C  
ATOM  18801  CD1 PHE A  37     146.970 202.650 176.110  1.00  0.00           C  
ATOM  18802  CD2 PHE A  37     147.520 201.570 178.200  1.00  0.00           C  
ATOM  18803  CE1 PHE A  37     147.820 203.720 176.430  1.00  0.00           C  
ATOM  18804  CE2 PHE A  37     148.350 202.640 178.540  1.00  0.00           C  
ATOM  18805  CZ  PHE A  37     148.510 203.720 177.650  1.00  0.00           C  
ATOM  18806  HN  PHE A  37     146.750 200.450 174.220  1.00  0.00           H  
ATOM  18807  HA  PHE A  37     147.680 199.150 176.540  1.00  0.00           H  
ATOM  18808  HB1 PHE A  37     145.480 200.040 177.580  1.00  0.00           H  
ATOM  18809  HB2 PHE A  37     145.120 200.740 175.960  1.00  0.00           H  
ATOM  18810  HD1 PHE A  37     146.430 202.670 175.170  1.00  0.00           H  
ATOM  18811  HD2 PHE A  37     147.410 200.740 178.880  1.00  0.00           H  
ATOM  18812  HE1 PHE A  37     147.940 204.540 175.740  1.00  0.00           H  
ATOM  18813  HE2 PHE A  37     148.890 202.630 179.480  1.00  0.00           H  
ATOM  18814  HZ  PHE A  37     149.160 204.540 177.910  1.00  0.00           H  
ATOM  18815  N   GLY A  38     146.590 196.990 176.820  1.00  0.00           N  
ATOM  18816  CA  GLY A  38     146.000 195.680 177.040  1.00  0.00           C  
ATOM  18817  C   GLY A  38     146.210 194.670 175.940  1.00  0.00           C  
ATOM  18818  O   GLY A  38     145.650 193.580 176.000  1.00  0.00           O  
ATOM  18819  HN  GLY A  38     147.470 197.190 177.290  1.00  0.00           H  
ATOM  18820  HA1 GLY A  38     144.930 195.810 177.150  1.00  0.00           H  
ATOM  18821  HA2 GLY A  38     146.460 195.270 177.930  1.00  0.00           H  
ATOM  18822  N   ARG A  39     147.020 194.980 174.910  1.00  0.00           N  
ATOM  18823  CA  ARG A  39     147.370 194.030 173.870  1.00  0.00           C  
ATOM  18824  C   ARG A  39     148.710 193.370 174.170  1.00  0.00           C  
ATOM  18825  O   ARG A  39     149.590 193.970 174.790  1.00  0.00           O  
ATOM  18826  CB  ARG A  39     147.420 194.710 172.480  1.00  0.00           C  
ATOM  18827  CG  ARG A  39     147.510 193.730 171.290  1.00  0.00           C  
ATOM  18828  CD  ARG A  39     147.500 194.380 169.900  1.00  0.00           C  
ATOM  18829  NE  ARG A  39     148.790 195.140 169.790  1.00  0.00           N  
ATOM  18830  CZ  ARG A  39     148.880 196.380 169.300  1.00  0.00           C  
ATOM  18831  NH1 ARG A  39     147.880 196.980 168.670  1.00  0.00           N1+
ATOM  18832  NH2 ARG A  39     150.030 197.050 169.410  1.00  0.00           N  
ATOM  18833  HN  ARG A  39     147.460 195.880 174.870  1.00  0.00           H  
ATOM  18834  HA  ARG A  39     146.620 193.250 173.820  1.00  0.00           H  
ATOM  18835  HB1 ARG A  39     148.270 195.430 172.450  1.00  0.00           H  
ATOM  18836  HB2 ARG A  39     146.480 195.310 172.350  1.00  0.00           H  
ATOM  18837  HG1 ARG A  39     146.640 193.030 171.340  1.00  0.00           H  
ATOM  18838  HG2 ARG A  39     148.430 193.100 171.370  1.00  0.00           H  
ATOM  18839  HD1 ARG A  39     146.610 195.040 169.810  1.00  0.00           H  
ATOM  18840  HD2 ARG A  39     147.470 193.610 169.100  1.00  0.00           H  
ATOM  18841  HE  ARG A  39     149.590 194.800 170.260  1.00  0.00           H  
ATOM  18842 1HH1 ARG A  39     147.010 196.530 168.520  1.00  0.00           H  
ATOM  18843 2HH1 ARG A  39     148.020 197.950 168.420  1.00  0.00           H  
ATOM  18844 1HH2 ARG A  39     150.850 196.480 169.480  1.00  0.00           H  
ATOM  18845 2HH2 ARG A  39     150.070 197.920 168.930  1.00  0.00           H  
ATOM  18846  N   LYS A  40     148.890 192.100 173.740  1.00  0.00           N  
ATOM  18847  CA  LYS A  40     150.150 191.390 173.750  1.00  0.00           C  
ATOM  18848  C   LYS A  40     151.260 192.070 172.950  1.00  0.00           C  
ATOM  18849  O   LYS A  40     151.030 192.740 171.940  1.00  0.00           O  
ATOM  18850  CB  LYS A  40     150.000 189.940 173.210  1.00  0.00           C  
ATOM  18851  CG  LYS A  40     149.300 188.940 174.160  1.00  0.00           C  
ATOM  18852  CD  LYS A  40     150.190 188.460 175.310  1.00  0.00           C  
ATOM  18853  CE  LYS A  40     149.800 187.080 175.880  1.00  0.00           C  
ATOM  18854  NZ  LYS A  40     148.530 187.110 176.630  1.00  0.00           N1+
ATOM  18855  HN  LYS A  40     148.130 191.610 173.300  1.00  0.00           H  
ATOM  18856  HA  LYS A  40     150.490 191.350 174.780  1.00  0.00           H  
ATOM  18857  HB1 LYS A  40     151.000 189.510 172.970  1.00  0.00           H  
ATOM  18858  HB2 LYS A  40     149.430 189.990 172.260  1.00  0.00           H  
ATOM  18859  HG1 LYS A  40     149.030 188.050 173.540  1.00  0.00           H  
ATOM  18860  HG2 LYS A  40     148.350 189.380 174.540  1.00  0.00           H  
ATOM  18861  HD1 LYS A  40     150.240 189.220 176.120  1.00  0.00           H  
ATOM  18862  HD2 LYS A  40     151.230 188.350 174.910  1.00  0.00           H  
ATOM  18863  HE1 LYS A  40     150.590 186.710 176.570  1.00  0.00           H  
ATOM  18864  HE2 LYS A  40     149.700 186.350 175.050  1.00  0.00           H  
ATOM  18865  HZ1 LYS A  40     148.100 186.160 176.670  1.00  0.00           H  
ATOM  18866  HZ2 LYS A  40     147.830 187.770 176.200  1.00  0.00           H  
ATOM  18867  HZ3 LYS A  40     148.700 187.430 177.610  1.00  0.00           H  
ATOM  18868  N   THR A  41     152.510 191.900 173.420  1.00  0.00           N  
ATOM  18869  CA  THR A  41     153.720 192.390 172.790  1.00  0.00           C  
ATOM  18870  C   THR A  41     153.970 191.900 171.370  1.00  0.00           C  
ATOM  18871  O   THR A  41     153.760 190.740 171.040  1.00  0.00           O  
ATOM  18872  CB  THR A  41     154.990 192.050 173.570  1.00  0.00           C  
ATOM  18873  CG2 THR A  41     154.970 192.800 174.900  1.00  0.00           C  
ATOM  18874  OG1 THR A  41     155.090 190.670 173.900  1.00  0.00           O  
ATOM  18875  HN  THR A  41     152.670 191.390 174.270  1.00  0.00           H  
ATOM  18876  HA  THR A  41     153.640 193.470 172.730  1.00  0.00           H  
ATOM  18877  HB  THR A  41     155.890 192.380 173.010  1.00  0.00           H  
ATOM  18878  HG1 THR A  41     155.820 190.320 173.340  1.00  0.00           H  
ATOM  18879 1HG2 THR A  41     154.130 192.460 175.540  1.00  0.00           H  
ATOM  18880 2HG2 THR A  41     154.860 193.890 174.730  1.00  0.00           H  
ATOM  18881 3HG2 THR A  41     155.920 192.610 175.440  1.00  0.00           H  
ATOM  18882  N   GLY A  42     154.470 192.790 170.490  1.00  0.00           N  
ATOM  18883  CA  GLY A  42     155.040 192.370 169.210  1.00  0.00           C  
ATOM  18884  C   GLY A  42     154.090 191.790 168.200  1.00  0.00           C  
ATOM  18885  O   GLY A  42     154.430 190.860 167.470  1.00  0.00           O  
ATOM  18886  HN  GLY A  42     154.570 193.770 170.740  1.00  0.00           H  
ATOM  18887  HA1 GLY A  42     155.780 191.610 169.420  1.00  0.00           H  
ATOM  18888  HA2 GLY A  42     155.470 193.250 168.770  1.00  0.00           H  
ATOM  18889  N   GLN A  43     152.850 192.290 168.140  1.00  0.00           N  
ATOM  18890  CA  GLN A  43     151.840 191.790 167.210  1.00  0.00           C  
ATOM  18891  C   GLN A  43     151.450 192.830 166.170  1.00  0.00           C  
ATOM  18892  O   GLN A  43     150.910 193.880 166.510  1.00  0.00           O  
ATOM  18893  CB  GLN A  43     150.560 191.380 167.990  1.00  0.00           C  
ATOM  18894  CG  GLN A  43     150.780 190.390 169.180  1.00  0.00           C  
ATOM  18895  CD  GLN A  43     151.130 188.970 168.740  1.00  0.00           C  
ATOM  18896  NE2 GLN A  43     152.380 188.740 168.280  1.00  0.00           N  
ATOM  18897  OE1 GLN A  43     150.290 188.070 168.840  1.00  0.00           O  
ATOM  18898  HN  GLN A  43     152.560 192.930 168.850  1.00  0.00           H  
ATOM  18899  HA  GLN A  43     152.210 190.930 166.670  1.00  0.00           H  
ATOM  18900  HB1 GLN A  43     149.810 190.950 167.290  1.00  0.00           H  
ATOM  18901  HB2 GLN A  43     150.110 192.300 168.430  1.00  0.00           H  
ATOM  18902  HG1 GLN A  43     149.830 190.330 169.750  1.00  0.00           H  
ATOM  18903  HG2 GLN A  43     151.560 190.770 169.870  1.00  0.00           H  
ATOM  18904 1HE2 GLN A  43     152.590 187.830 167.900  1.00  0.00           H  
ATOM  18905 2HE2 GLN A  43     153.050 189.480 168.240  1.00  0.00           H  
ATOM      1  N   ALA A  44     151.710 192.580 164.870  1.00  0.00           N  
ATOM      2  CA  ALA A  44     151.080 193.350 163.810  1.00  0.00           C  
ATOM      3  C   ALA A  44     151.140 192.580 162.490  1.00  0.00           C  
ATOM      4  O   ALA A  44     152.110 191.840 162.270  1.00  0.00           O  
ATOM      5  CB  ALA A  44     151.750 194.710 163.550  1.00  0.00           C  
ATOM      6  HN  ALA A  44     152.230 191.780 164.590  1.00  0.00           H  
ATOM      7  HA  ALA A  44     150.040 193.500 164.090  1.00  0.00           H  
ATOM      8  HB1 ALA A  44     151.160 195.320 162.840  1.00  0.00           H  
ATOM      9  HB2 ALA A  44     152.770 194.580 163.130  1.00  0.00           H  
ATOM     10  HB3 ALA A  44     151.840 195.290 164.500  1.00  0.00           H  
ATOM  18907  N   PRO A  45     150.190 192.720 161.570  1.00  0.00           N  
ATOM  18908  CA  PRO A  45     150.340 192.260 160.190  1.00  0.00           C  
ATOM  18909  C   PRO A  45     151.520 192.830 159.420  1.00  0.00           C  
ATOM  18910  O   PRO A  45     151.610 194.040 159.210  1.00  0.00           O  
ATOM  18911  CB  PRO A  45     149.010 192.670 159.530  1.00  0.00           C  
ATOM  18912  CG  PRO A  45     148.010 192.600 160.680  1.00  0.00           C  
ATOM  18913  CD  PRO A  45     148.820 193.130 161.870  1.00  0.00           C  
ATOM  18914  HA  PRO A  45     150.450 191.180 160.210  1.00  0.00           H  
ATOM  18915  HB1 PRO A  45     148.750 192.000 158.700  1.00  0.00           H  
ATOM  18916  HB2 PRO A  45     149.070 193.720 159.160  1.00  0.00           H  
ATOM  18917  HG1 PRO A  45     147.750 191.530 160.880  1.00  0.00           H  
ATOM  18918  HG2 PRO A  45     147.090 193.180 160.490  1.00  0.00           H  
ATOM  18919  HD1 PRO A  45     148.450 192.690 162.820  1.00  0.00           H  
ATOM  18920  HD2 PRO A  45     148.780 194.240 161.910  1.00  0.00           H  
ATOM  18921  N   GLY A  46     152.430 191.970 158.910  1.00  0.00           N  
ATOM  18922  CA  GLY A  46     153.370 192.340 157.850  1.00  0.00           C  
ATOM  18923  C   GLY A  46     154.560 193.170 158.250  1.00  0.00           C  
ATOM  18924  O   GLY A  46     155.340 193.570 157.400  1.00  0.00           O  
ATOM  18925  HN  GLY A  46     152.390 191.000 159.170  1.00  0.00           H  
ATOM  18926  HA1 GLY A  46     152.830 192.900 157.110  1.00  0.00           H  
ATOM  18927  HA2 GLY A  46     153.770 191.420 157.460  1.00  0.00           H  
ATOM  18928  N   TYR A  47     154.740 193.440 159.550  1.00  0.00           N  
ATOM  18929  CA  TYR A  47     155.970 194.020 160.070  1.00  0.00           C  
ATOM  18930  C   TYR A  47     156.600 192.950 160.920  1.00  0.00           C  
ATOM  18931  O   TYR A  47     155.990 192.390 161.830  1.00  0.00           O  
ATOM  18932  CB  TYR A  47     155.760 195.350 160.860  1.00  0.00           C  
ATOM  18933  CG  TYR A  47     157.090 195.870 161.350  1.00  0.00           C  
ATOM  18934  CD1 TYR A  47     158.070 196.310 160.440  1.00  0.00           C  
ATOM  18935  CD2 TYR A  47     157.430 195.780 162.710  1.00  0.00           C  
ATOM  18936  CE1 TYR A  47     159.370 196.620 160.880  1.00  0.00           C  
ATOM  18937  CE2 TYR A  47     158.720 196.100 163.150  1.00  0.00           C  
ATOM  18938  CZ  TYR A  47     159.690 196.500 162.230  1.00  0.00           C  
ATOM  18939  OH  TYR A  47     161.010 196.720 162.690  1.00  0.00           O  
ATOM  18940  HN  TYR A  47     154.070 193.120 160.220  1.00  0.00           H  
ATOM  18941  HA  TYR A  47     156.650 194.220 159.250  1.00  0.00           H  
ATOM  18942  HB1 TYR A  47     155.090 195.180 161.730  1.00  0.00           H  
ATOM  18943  HB2 TYR A  47     155.310 196.120 160.200  1.00  0.00           H  
ATOM  18944  HD1 TYR A  47     157.830 196.370 159.390  1.00  0.00           H  
ATOM  18945  HD2 TYR A  47     156.700 195.420 163.420  1.00  0.00           H  
ATOM  18946  HE1 TYR A  47     160.120 196.920 160.160  1.00  0.00           H  
ATOM  18947  HE2 TYR A  47     158.960 196.020 164.200  1.00  0.00           H  
ATOM  18948  HH  TYR A  47     161.600 196.860 161.930  1.00  0.00           H  
ATOM  18949  N   SER A  48     157.860 192.610 160.610  1.00  0.00           N  
ATOM  18950  CA  SER A  48     158.480 191.410 161.120  1.00  0.00           C  
ATOM  18951  C   SER A  48     159.050 191.590 162.510  1.00  0.00           C  
ATOM  18952  O   SER A  48     160.210 191.930 162.710  1.00  0.00           O  
ATOM  18953  CB  SER A  48     159.580 190.890 160.170  1.00  0.00           C  
ATOM  18954  OG  SER A  48     159.090 190.900 158.830  1.00  0.00           O  
ATOM  18955  HN  SER A  48     158.340 193.050 159.860  1.00  0.00           H  
ATOM  18956  HA  SER A  48     157.730 190.630 161.180  1.00  0.00           H  
ATOM  18957  HB1 SER A  48     159.890 189.850 160.460  1.00  0.00           H  
ATOM  18958  HB2 SER A  48     160.480 191.540 160.220  1.00  0.00           H  
ATOM  18959  HG1 SER A  48     158.300 190.310 158.820  1.00  0.00           H  
ATOM  18960  N   TYR A  49     158.210 191.380 163.530  1.00  0.00           N  
ATOM  18961  CA  TYR A  49     158.650 191.140 164.880  1.00  0.00           C  
ATOM  18962  C   TYR A  49     159.420 189.840 165.000  1.00  0.00           C  
ATOM  18963  O   TYR A  49     159.110 188.830 164.350  1.00  0.00           O  
ATOM  18964  CB  TYR A  49     157.490 191.140 165.900  1.00  0.00           C  
ATOM  18965  CG  TYR A  49     156.840 192.480 165.920  1.00  0.00           C  
ATOM  18966  CD1 TYR A  49     157.340 193.500 166.750  1.00  0.00           C  
ATOM  18967  CD2 TYR A  49     155.680 192.720 165.170  1.00  0.00           C  
ATOM  18968  CE1 TYR A  49     156.650 194.710 166.890  1.00  0.00           C  
ATOM  18969  CE2 TYR A  49     155.000 193.940 165.290  1.00  0.00           C  
ATOM  18970  CZ  TYR A  49     155.460 194.910 166.170  1.00  0.00           C  
ATOM  18971  OH  TYR A  49     154.670 196.050 166.410  1.00  0.00           O  
ATOM  18972  HN  TYR A  49     157.230 191.300 163.350  1.00  0.00           H  
ATOM  18973  HA  TYR A  49     159.340 191.930 165.160  1.00  0.00           H  
ATOM  18974  HB1 TYR A  49     157.860 190.920 166.920  1.00  0.00           H  
ATOM  18975  HB2 TYR A  49     156.730 190.370 165.630  1.00  0.00           H  
ATOM  18976  HD1 TYR A  49     158.230 193.330 167.340  1.00  0.00           H  
ATOM  18977  HD2 TYR A  49     155.280 191.940 164.530  1.00  0.00           H  
ATOM  18978  HE1 TYR A  49     157.000 195.460 167.580  1.00  0.00           H  
ATOM  18979  HE2 TYR A  49     154.080 194.090 164.750  1.00  0.00           H  
ATOM  18980  HH  TYR A  49     154.690 196.180 167.390  1.00  0.00           H  
ATOM  18981  N   THR A  50     160.460 189.830 165.840  1.00  0.00           N  
ATOM  18982  CA  THR A  50     161.320 188.680 166.050  1.00  0.00           C  
ATOM  18983  C   THR A  50     160.880 187.930 167.290  1.00  0.00           C  
ATOM  18984  O   THR A  50     160.100 188.420 168.110  1.00  0.00           O  
ATOM  18985  CB  THR A  50     162.810 189.040 166.150  1.00  0.00           C  
ATOM  18986  CG2 THR A  50     163.250 189.740 164.860  1.00  0.00           C  
ATOM  18987  OG1 THR A  50     163.080 189.930 167.230  1.00  0.00           O  
ATOM  18988  HN  THR A  50     160.680 190.650 166.390  1.00  0.00           H  
ATOM  18989  HA  THR A  50     161.220 188.000 165.220  1.00  0.00           H  
ATOM  18990  HB  THR A  50     163.410 188.100 166.270  1.00  0.00           H  
ATOM  18991  HG1 THR A  50     163.990 190.220 167.120  1.00  0.00           H  
ATOM  18992 1HG2 THR A  50     162.710 190.700 164.720  1.00  0.00           H  
ATOM  18993 2HG2 THR A  50     163.040 189.090 163.980  1.00  0.00           H  
ATOM  18994 3HG2 THR A  50     164.340 189.950 164.880  1.00  0.00           H  
ATOM  18995  N   ALA A  51     161.370 186.690 167.450  1.00  0.00           N  
ATOM  18996  CA  ALA A  51     160.980 185.760 168.490  1.00  0.00           C  
ATOM  18997  C   ALA A  51     161.070 186.290 169.910  1.00  0.00           C  
ATOM  18998  O   ALA A  51     160.180 186.030 170.710  1.00  0.00           O  
ATOM  18999  CB  ALA A  51     161.810 184.480 168.350  1.00  0.00           C  
ATOM  19000  HN  ALA A  51     161.900 186.270 166.700  1.00  0.00           H  
ATOM  19001  HA  ALA A  51     159.940 185.510 168.330  1.00  0.00           H  
ATOM  19002  HB1 ALA A  51     161.480 183.710 169.090  1.00  0.00           H  
ATOM  19003  HB2 ALA A  51     162.890 184.680 168.530  1.00  0.00           H  
ATOM  19004  HB3 ALA A  51     161.700 184.040 167.340  1.00  0.00           H  
ATOM  19005  N   ALA A  52     162.080 187.110 170.250  1.00  0.00           N  
ATOM  19006  CA  ALA A  52     162.280 187.640 171.590  1.00  0.00           C  
ATOM  19007  C   ALA A  52     161.100 188.450 172.150  1.00  0.00           C  
ATOM  19008  O   ALA A  52     160.670 188.260 173.290  1.00  0.00           O  
ATOM  19009  CB  ALA A  52     163.500 188.580 171.560  1.00  0.00           C  
ATOM  19010  HN  ALA A  52     162.780 187.330 169.580  1.00  0.00           H  
ATOM  19011  HA  ALA A  52     162.460 186.820 172.270  1.00  0.00           H  
ATOM  19012  HB1 ALA A  52     163.320 189.450 170.900  1.00  0.00           H  
ATOM  19013  HB2 ALA A  52     164.390 188.040 171.190  1.00  0.00           H  
ATOM  19014  HB3 ALA A  52     163.730 188.960 172.580  1.00  0.00           H  
ATOM  19015  N   ASN A  53     160.530 189.350 171.320  1.00  0.00           N  
ATOM  19016  CA  ASN A  53     159.390 190.170 171.670  1.00  0.00           C  
ATOM  19017  C   ASN A  53     158.110 189.330 171.790  1.00  0.00           C  
ATOM  19018  O   ASN A  53     157.280 189.520 172.680  1.00  0.00           O  
ATOM  19019  CB  ASN A  53     159.290 191.340 170.640  1.00  0.00           C  
ATOM  19020  CG  ASN A  53     158.510 192.530 171.190  1.00  0.00           C  
ATOM  19021  ND2 ASN A  53     158.350 193.590 170.370  1.00  0.00           N  
ATOM  19022  OD1 ASN A  53     158.070 192.540 172.340  1.00  0.00           O  
ATOM  19023  HN  ASN A  53     160.890 189.440 170.400  1.00  0.00           H  
ATOM  19024  HA  ASN A  53     159.590 190.580 172.660  1.00  0.00           H  
ATOM  19025  HB1 ASN A  53     158.840 190.990 169.690  1.00  0.00           H  
ATOM  19026  HB2 ASN A  53     160.320 191.700 170.430  1.00  0.00           H  
ATOM  19027 1HD2 ASN A  53     158.980 193.730 169.600  1.00  0.00           H  
ATOM  19028 2HD2 ASN A  53     157.800 194.340 170.710  1.00  0.00           H  
ATOM  19029  N   LYS A  54     157.940 188.340 170.890  1.00  0.00           N  
ATOM  19030  CA  LYS A  54     156.860 187.370 170.940  1.00  0.00           C  
ATOM  19031  C   LYS A  54     156.930 186.390 172.130  1.00  0.00           C  
ATOM  19032  O   LYS A  54     155.910 186.060 172.730  1.00  0.00           O  
ATOM  19033  CB  LYS A  54     156.780 186.570 169.620  1.00  0.00           C  
ATOM  19034  CG  LYS A  54     156.640 187.460 168.360  1.00  0.00           C  
ATOM  19035  CD  LYS A  54     156.280 186.660 167.090  1.00  0.00           C  
ATOM  19036  CE  LYS A  54     157.270 185.550 166.740  1.00  0.00           C  
ATOM  19037  NZ  LYS A  54     156.940 184.930 165.440  1.00  0.00           N1+
ATOM  19038  HN  LYS A  54     158.630 188.210 170.180  1.00  0.00           H  
ATOM  19039  HA  LYS A  54     155.940 187.920 171.060  1.00  0.00           H  
ATOM  19040  HB1 LYS A  54     155.880 185.910 169.660  1.00  0.00           H  
ATOM  19041  HB2 LYS A  54     157.680 185.930 169.520  1.00  0.00           H  
ATOM  19042  HG1 LYS A  54     157.590 188.010 168.190  1.00  0.00           H  
ATOM  19043  HG2 LYS A  54     155.840 188.210 168.540  1.00  0.00           H  
ATOM  19044  HD1 LYS A  54     156.220 187.390 166.240  1.00  0.00           H  
ATOM  19045  HD2 LYS A  54     155.270 186.220 167.230  1.00  0.00           H  
ATOM  19046  HE1 LYS A  54     157.260 184.750 167.510  1.00  0.00           H  
ATOM  19047  HE2 LYS A  54     158.300 185.960 166.660  1.00  0.00           H  
ATOM  19048  HZ1 LYS A  54     155.960 184.570 165.410  1.00  0.00           H  
ATOM  19049  HZ2 LYS A  54     157.560 184.100 165.270  1.00  0.00           H  
ATOM  19050  HZ3 LYS A  54     157.080 185.630 164.670  1.00  0.00           H  
ATOM  19051  N   ASN A  55     158.150 185.900 172.480  1.00  0.00           N  
ATOM  19052  CA  ASN A  55     158.450 185.090 173.650  1.00  0.00           C  
ATOM  19053  C   ASN A  55     158.190 185.810 174.960  1.00  0.00           C  
ATOM  19054  O   ASN A  55     157.750 185.210 175.930  1.00  0.00           O  
ATOM  19055  CB  ASN A  55     159.940 184.630 173.690  1.00  0.00           C  
ATOM  19056  CG  ASN A  55     160.200 183.360 172.890  1.00  0.00           C  
ATOM  19057  ND2 ASN A  55     159.570 182.240 173.300  1.00  0.00           N  
ATOM  19058  OD1 ASN A  55     161.010 183.320 171.950  1.00  0.00           O  
ATOM  19059  HN  ASN A  55     158.940 186.100 171.890  1.00  0.00           H  
ATOM  19060  HA  ASN A  55     157.770 184.250 173.660  1.00  0.00           H  
ATOM  19061  HB1 ASN A  55     160.260 184.410 174.730  1.00  0.00           H  
ATOM  19062  HB2 ASN A  55     160.590 185.430 173.290  1.00  0.00           H  
ATOM  19063 1HD2 ASN A  55     158.860 182.290 174.010  1.00  0.00           H  
ATOM  19064 2HD2 ASN A  55     159.760 181.380 172.840  1.00  0.00           H  
ATOM  19065  N   LYS A  56     158.470 187.130 175.020  1.00  0.00           N  
ATOM  19066  CA  LYS A  56     158.290 187.940 176.220  1.00  0.00           C  
ATOM  19067  C   LYS A  56     156.860 187.910 176.750  1.00  0.00           C  
ATOM  19068  O   LYS A  56     156.640 187.680 177.940  1.00  0.00           O  
ATOM  19069  CB  LYS A  56     158.750 189.380 175.920  1.00  0.00           C  
ATOM  19070  CG  LYS A  56     158.600 190.390 177.080  1.00  0.00           C  
ATOM  19071  CD  LYS A  56     159.310 189.970 178.380  1.00  0.00           C  
ATOM  19072  CE  LYS A  56     159.280 191.090 179.420  1.00  0.00           C  
ATOM  19073  NZ  LYS A  56     159.900 190.640 180.680  1.00  0.00           N1+
ATOM  19074  HN  LYS A  56     158.890 187.590 174.240  1.00  0.00           H  
ATOM  19075  HA  LYS A  56     158.920 187.510 176.990  1.00  0.00           H  
ATOM  19076  HB1 LYS A  56     158.190 189.770 175.050  1.00  0.00           H  
ATOM  19077  HB2 LYS A  56     159.820 189.350 175.630  1.00  0.00           H  
ATOM  19078  HG1 LYS A  56     157.520 190.570 177.280  1.00  0.00           H  
ATOM  19079  HG2 LYS A  56     159.030 191.350 176.730  1.00  0.00           H  
ATOM  19080  HD1 LYS A  56     160.360 189.710 178.130  1.00  0.00           H  
ATOM  19081  HD2 LYS A  56     158.820 189.060 178.790  1.00  0.00           H  
ATOM  19082  HE1 LYS A  56     158.240 191.400 179.630  1.00  0.00           H  
ATOM  19083  HE2 LYS A  56     159.850 191.970 179.050  1.00  0.00           H  
ATOM  19084  HZ1 LYS A  56     159.320 189.880 181.110  1.00  0.00           H  
ATOM  19085  HZ2 LYS A  56     159.970 191.460 181.340  1.00  0.00           H  
ATOM  19086  HZ3 LYS A  56     160.870 190.280 180.480  1.00  0.00           H  
ATOM  19087  N   GLY A  57     155.860 188.070 175.860  1.00  0.00           N  
ATOM  19088  CA  GLY A  57     154.500 187.600 176.120  1.00  0.00           C  
ATOM  19089  C   GLY A  57     153.670 188.420 177.070  1.00  0.00           C  
ATOM  19090  O   GLY A  57     152.620 187.970 177.530  1.00  0.00           O  
ATOM  19091  HN  GLY A  57     156.080 188.330 174.920  1.00  0.00           H  
ATOM  19092  HA1 GLY A  57     154.570 186.610 176.550  1.00  0.00           H  
ATOM  19093  HA2 GLY A  57     153.990 187.600 175.180  1.00  0.00           H  
ATOM  19094  N   ILE A  58     154.100 189.640 177.420  1.00  0.00           N  
ATOM  19095  CA  ILE A  58     153.410 190.500 178.360  1.00  0.00           C  
ATOM  19096  C   ILE A  58     152.320 191.300 177.660  1.00  0.00           C  
ATOM  19097  O   ILE A  58     152.220 191.300 176.440  1.00  0.00           O  
ATOM  19098  CB  ILE A  58     154.360 191.340 179.210  1.00  0.00           C  
ATOM  19099  CG1 ILE A  58     155.170 192.440 178.470  1.00  0.00           C  
ATOM  19100  CG2 ILE A  58     155.360 190.360 179.850  1.00  0.00           C  
ATOM  19101  CD  ILE A  58     154.430 193.760 178.250  1.00  0.00           C  
ATOM  19102  HN  ILE A  58     154.940 189.980 177.010  1.00  0.00           H  
ATOM  19103  HA  ILE A  58     152.890 189.860 179.070  1.00  0.00           H  
ATOM  19104  HB  ILE A  58     153.790 191.830 180.030  1.00  0.00           H  
ATOM  19105 1HG1 ILE A  58     155.550 192.040 177.510  1.00  0.00           H  
ATOM  19106 2HG1 ILE A  58     156.060 192.670 179.100  1.00  0.00           H  
ATOM  19107 1HG2 ILE A  58     154.830 189.500 180.310  1.00  0.00           H  
ATOM  19108 2HG2 ILE A  58     155.950 190.870 180.650  1.00  0.00           H  
ATOM  19109 3HG2 ILE A  58     156.070 189.950 179.100  1.00  0.00           H  
ATOM  19110  HD1 ILE A  58     153.630 193.660 177.490  1.00  0.00           H  
ATOM  19111  HD2 ILE A  58     155.140 194.540 177.890  1.00  0.00           H  
ATOM  19112  HD3 ILE A  58     153.980 194.120 179.200  1.00  0.00           H  
ATOM  19113  N   ILE A  59     151.440 191.990 178.420  1.00  0.00           N  
ATOM  19114  CA  ILE A  59     150.490 192.930 177.820  1.00  0.00           C  
ATOM  19115  C   ILE A  59     150.860 194.340 178.230  1.00  0.00           C  
ATOM  19116  O   ILE A  59     151.270 194.600 179.370  1.00  0.00           O  
ATOM  19117  CB  ILE A  59     149.010 192.640 178.100  1.00  0.00           C  
ATOM  19118  CG1 ILE A  59     148.620 192.710 179.590  1.00  0.00           C  
ATOM  19119  CG2 ILE A  59     148.670 191.270 177.480  1.00  0.00           C  
ATOM  19120  CD  ILE A  59     147.130 192.480 179.850  1.00  0.00           C  
ATOM  19121  HN  ILE A  59     151.460 191.970 179.410  1.00  0.00           H  
ATOM  19122  HA  ILE A  59     150.590 192.910 176.740  1.00  0.00           H  
ATOM  19123  HB  ILE A  59     148.400 193.400 177.550  1.00  0.00           H  
ATOM  19124 1HG1 ILE A  59     148.910 193.700 180.010  1.00  0.00           H  
ATOM  19125 2HG1 ILE A  59     149.200 191.930 180.140  1.00  0.00           H  
ATOM  19126 1HG2 ILE A  59     148.990 191.230 176.420  1.00  0.00           H  
ATOM  19127 2HG2 ILE A  59     147.570 191.080 177.510  1.00  0.00           H  
ATOM  19128 3HG2 ILE A  59     149.180 190.450 178.030  1.00  0.00           H  
ATOM  19129  HD1 ILE A  59     146.520 193.210 179.280  1.00  0.00           H  
ATOM  19130  HD2 ILE A  59     146.900 192.610 180.930  1.00  0.00           H  
ATOM  19131  HD3 ILE A  59     146.830 191.450 179.570  1.00  0.00           H  
ATOM  19132  N   TRP A  60     150.790 195.300 177.290  1.00  0.00           N  
ATOM  19133  CA  TRP A  60     151.210 196.660 177.580  1.00  0.00           C  
ATOM  19134  C   TRP A  60     150.200 197.420 178.430  1.00  0.00           C  
ATOM  19135  O   TRP A  60     149.040 197.610 178.070  1.00  0.00           O  
ATOM  19136  CB  TRP A  60     151.520 197.450 176.280  1.00  0.00           C  
ATOM  19137  CG  TRP A  60     152.680 196.900 175.450  1.00  0.00           C  
ATOM  19138  CD1 TRP A  60     152.650 196.420 174.170  1.00  0.00           C  
ATOM  19139  CD2 TRP A  60     154.060 196.880 175.860  1.00  0.00           C  
ATOM  19140  CE2 TRP A  60     154.810 196.400 174.760  1.00  0.00           C  
ATOM  19141  CE3 TRP A  60     154.690 197.250 177.050  1.00  0.00           C  
ATOM  19142  NE1 TRP A  60     153.940 196.160 173.730  1.00  0.00           N  
ATOM  19143  CZ2 TRP A  60     156.190 196.270 174.840  1.00  0.00           C  
ATOM  19144  CZ3 TRP A  60     156.090 197.120 177.130  1.00  0.00           C  
ATOM  19145  CH2 TRP A  60     156.830 196.640 176.040  1.00  0.00           C  
ATOM  19146  HN  TRP A  60     150.490 195.080 176.360  1.00  0.00           H  
ATOM  19147  HA  TRP A  60     152.120 196.610 178.150  1.00  0.00           H  
ATOM  19148  HB1 TRP A  60     151.790 198.500 176.550  1.00  0.00           H  
ATOM  19149  HB2 TRP A  60     150.610 197.480 175.650  1.00  0.00           H  
ATOM  19150  HD1 TRP A  60     151.750 196.280 173.590  1.00  0.00           H  
ATOM  19151  HE1 TRP A  60     154.200 195.900 172.800  1.00  0.00           H  
ATOM  19152  HE3 TRP A  60     154.140 197.640 177.900  1.00  0.00           H  
ATOM  19153  HZ2 TRP A  60     156.770 195.910 174.000  1.00  0.00           H  
ATOM  19154  HZ3 TRP A  60     156.600 197.400 178.040  1.00  0.00           H  
ATOM  19155  HH2 TRP A  60     157.900 196.560 176.110  1.00  0.00           H  
ATOM  19156  N   GLY A  61     150.630 197.890 179.620  1.00  0.00           N  
ATOM  19157  CA  GLY A  61     149.820 198.640 180.560  1.00  0.00           C  
ATOM  19158  C   GLY A  61     150.560 199.850 181.030  1.00  0.00           C  
ATOM  19159  O   GLY A  61     151.720 200.070 180.670  1.00  0.00           O  
ATOM  19160  HN  GLY A  61     151.590 197.750 179.900  1.00  0.00           H  
ATOM  19161  HA1 GLY A  61     149.640 198.010 181.430  1.00  0.00           H  
ATOM  19162  HA2 GLY A  61     148.910 198.980 180.090  1.00  0.00           H  
ATOM  19163  N   GLU A  62     149.920 200.710 181.850  1.00  0.00           N  
ATOM  19164  CA  GLU A  62     150.440 202.020 182.190  1.00  0.00           C  
ATOM  19165  C   GLU A  62     151.800 202.020 182.890  1.00  0.00           C  
ATOM  19166  O   GLU A  62     152.720 202.720 182.460  1.00  0.00           O  
ATOM  19167  CB  GLU A  62     149.390 202.820 182.990  1.00  0.00           C  
ATOM  19168  CG  GLU A  62     149.640 204.360 183.010  1.00  0.00           C  
ATOM  19169  CD  GLU A  62     148.420 205.200 183.340  1.00  0.00           C  
ATOM  19170  OE1 GLU A  62     148.610 206.420 183.610  1.00  0.00           O  
ATOM  19171  OE2 GLU A  62     147.270 204.690 183.280  1.00  0.00           O1-
ATOM  19172  HN  GLU A  62     148.980 200.490 182.140  1.00  0.00           H  
ATOM  19173  HA  GLU A  62     150.590 202.530 181.250  1.00  0.00           H  
ATOM  19174  HB1 GLU A  62     149.300 202.430 184.020  1.00  0.00           H  
ATOM  19175  HB2 GLU A  62     148.420 202.630 182.490  1.00  0.00           H  
ATOM  19176  HG1 GLU A  62     150.000 204.690 182.010  1.00  0.00           H  
ATOM  19177  HG2 GLU A  62     150.430 204.580 183.760  1.00  0.00           H  
ATOM  19178  N   ASP A  63     151.970 201.180 183.930  1.00  0.00           N  
ATOM  19179  CA  ASP A  63     153.250 200.980 184.600  1.00  0.00           C  
ATOM  19180  C   ASP A  63     154.280 200.190 183.800  1.00  0.00           C  
ATOM  19181  O   ASP A  63     155.470 200.520 183.840  1.00  0.00           O  
ATOM  19182  CB  ASP A  63     153.050 200.380 186.000  1.00  0.00           C  
ATOM  19183  CG  ASP A  63     152.430 201.450 186.870  1.00  0.00           C  
ATOM  19184  OD1 ASP A  63     153.100 202.500 187.110  1.00  0.00           O  
ATOM  19185  OD2 ASP A  63     151.280 201.260 187.330  1.00  0.00           O1-
ATOM  19186  HN  ASP A  63     151.200 200.680 184.310  1.00  0.00           H  
ATOM  19187  HA  ASP A  63     153.700 201.960 184.720  1.00  0.00           H  
ATOM  19188  HB1 ASP A  63     154.020 200.100 186.460  1.00  0.00           H  
ATOM  19189  HB2 ASP A  63     152.390 199.490 185.970  1.00  0.00           H  
ATOM  19190  N   THR A  64     153.900 199.150 183.020  1.00  0.00           N  
ATOM  19191  CA  THR A  64     154.860 198.440 182.170  1.00  0.00           C  
ATOM  19192  C   THR A  64     155.460 199.340 181.100  1.00  0.00           C  
ATOM  19193  O   THR A  64     156.660 199.350 180.870  1.00  0.00           O  
ATOM  19194  CB  THR A  64     154.390 197.120 181.560  1.00  0.00           C  
ATOM  19195  CG2 THR A  64     153.970 196.170 182.690  1.00  0.00           C  
ATOM  19196  OG1 THR A  64     153.270 197.240 180.700  1.00  0.00           O  
ATOM  19197  HN  THR A  64     152.950 198.860 182.960  1.00  0.00           H  
ATOM  19198  HA  THR A  64     155.700 198.170 182.810  1.00  0.00           H  
ATOM  19199  HB  THR A  64     155.230 196.650 181.000  1.00  0.00           H  
ATOM  19200  HG1 THR A  64     153.040 196.320 180.480  1.00  0.00           H  
ATOM  19201 1HG2 THR A  64     154.790 196.050 183.430  1.00  0.00           H  
ATOM  19202 2HG2 THR A  64     153.720 195.160 182.290  1.00  0.00           H  
ATOM  19203 3HG2 THR A  64     153.070 196.560 183.220  1.00  0.00           H  
ATOM  19204  N   LEU A  65     154.640 200.210 180.480  1.00  0.00           N  
ATOM  19205  CA  LEU A  65     155.080 201.320 179.650  1.00  0.00           C  
ATOM  19206  C   LEU A  65     155.920 202.370 180.390  1.00  0.00           C  
ATOM  19207  O   LEU A  65     156.910 202.880 179.850  1.00  0.00           O  
ATOM  19208  CB  LEU A  65     153.840 202.020 179.040  1.00  0.00           C  
ATOM  19209  CG  LEU A  65     153.110 201.190 177.970  1.00  0.00           C  
ATOM  19210  CD1 LEU A  65     151.730 201.780 177.660  1.00  0.00           C  
ATOM  19211  CD2 LEU A  65     153.930 201.080 176.680  1.00  0.00           C  
ATOM  19212  HN  LEU A  65     153.640 200.120 180.620  1.00  0.00           H  
ATOM  19213  HA  LEU A  65     155.700 200.920 178.870  1.00  0.00           H  
ATOM  19214  HB1 LEU A  65     154.130 202.990 178.580  1.00  0.00           H  
ATOM  19215  HB2 LEU A  65     153.130 202.200 179.870  1.00  0.00           H  
ATOM  19216  HG  LEU A  65     152.950 200.160 178.370  1.00  0.00           H  
ATOM  19217 1HD1 LEU A  65     151.110 201.810 178.580  1.00  0.00           H  
ATOM  19218 2HD1 LEU A  65     151.200 201.160 176.910  1.00  0.00           H  
ATOM  19219 3HD1 LEU A  65     151.830 202.810 177.260  1.00  0.00           H  
ATOM  19220 1HD2 LEU A  65     154.110 202.090 176.240  1.00  0.00           H  
ATOM  19221 2HD2 LEU A  65     154.920 200.600 176.870  1.00  0.00           H  
ATOM  19222 3HD2 LEU A  65     153.400 200.460 175.930  1.00  0.00           H  
ATOM  19223  N   MET A  66     155.570 202.730 181.650  1.00  0.00           N  
ATOM  19224  CA  MET A  66     156.350 203.630 182.490  1.00  0.00           C  
ATOM  19225  C   MET A  66     157.760 203.110 182.750  1.00  0.00           C  
ATOM  19226  O   MET A  66     158.750 203.840 182.630  1.00  0.00           O  
ATOM  19227  CB  MET A  66     155.630 203.910 183.840  1.00  0.00           C  
ATOM  19228  CG  MET A  66     156.380 204.840 184.820  1.00  0.00           C  
ATOM  19229  SD  MET A  66     156.820 206.490 184.180  1.00  0.00           S  
ATOM  19230  CE  MET A  66     155.210 207.250 184.560  1.00  0.00           C  
ATOM  19231  HN  MET A  66     154.740 202.350 182.060  1.00  0.00           H  
ATOM  19232  HA  MET A  66     156.440 204.570 181.970  1.00  0.00           H  
ATOM  19233  HB1 MET A  66     155.480 202.950 184.360  1.00  0.00           H  
ATOM  19234  HB2 MET A  66     154.630 204.340 183.620  1.00  0.00           H  
ATOM  19235  HG1 MET A  66     157.300 204.320 185.160  1.00  0.00           H  
ATOM  19236  HG2 MET A  66     155.750 204.950 185.730  1.00  0.00           H  
ATOM  19237  HE1 MET A  66     155.190 208.320 184.240  1.00  0.00           H  
ATOM  19238  HE2 MET A  66     154.380 206.720 184.040  1.00  0.00           H  
ATOM  19239  HE3 MET A  66     155.000 207.220 185.650  1.00  0.00           H  
ATOM  19240  N   GLU A  67     157.890 201.810 183.080  1.00  0.00           N  
ATOM  19241  CA  GLU A  67     159.140 201.110 183.240  1.00  0.00           C  
ATOM  19242  C   GLU A  67     159.930 200.920 181.940  1.00  0.00           C  
ATOM  19243  O   GLU A  67     161.140 201.150 181.890  1.00  0.00           O  
ATOM  19244  CB  GLU A  67     158.840 199.780 183.980  1.00  0.00           C  
ATOM  19245  CG  GLU A  67     160.090 199.120 184.630  1.00  0.00           C  
ATOM  19246  CD  GLU A  67     159.750 198.060 185.660  1.00  0.00           C  
ATOM  19247  OE1 GLU A  67     158.940 197.130 185.380  1.00  0.00           O  
ATOM  19248  OE2 GLU A  67     160.310 198.150 186.790  1.00  0.00           O1-
ATOM  19249  HN  GLU A  67     157.060 201.270 183.240  1.00  0.00           H  
ATOM  19250  HA  GLU A  67     159.770 201.700 183.890  1.00  0.00           H  
ATOM  19251  HB1 GLU A  67     158.340 199.060 183.300  1.00  0.00           H  
ATOM  19252  HB2 GLU A  67     158.120 200.010 184.800  1.00  0.00           H  
ATOM  19253  HG1 GLU A  67     160.690 199.900 185.140  1.00  0.00           H  
ATOM  19254  HG2 GLU A  67     160.720 198.670 183.840  1.00  0.00           H  
ATOM  19255  N   TYR A  68     159.270 200.550 180.830  1.00  0.00           N  
ATOM  19256  CA  TYR A  68     159.860 200.270 179.520  1.00  0.00           C  
ATOM  19257  C   TYR A  68     160.640 201.410 178.860  1.00  0.00           C  
ATOM  19258  O   TYR A  68     161.740 201.210 178.350  1.00  0.00           O  
ATOM  19259  CB  TYR A  68     158.720 199.780 178.580  1.00  0.00           C  
ATOM  19260  CG  TYR A  68     159.090 199.490 177.140  1.00  0.00           C  
ATOM  19261  CD1 TYR A  68     160.140 198.630 176.810  1.00  0.00           C  
ATOM  19262  CD2 TYR A  68     158.320 200.060 176.110  1.00  0.00           C  
ATOM  19263  CE1 TYR A  68     160.440 198.360 175.460  1.00  0.00           C  
ATOM  19264  CE2 TYR A  68     158.620 199.790 174.760  1.00  0.00           C  
ATOM  19265  CZ  TYR A  68     159.670 198.930 174.440  1.00  0.00           C  
ATOM  19266  OH  TYR A  68     159.950 198.630 173.100  1.00  0.00           O  
ATOM  19267  HN  TYR A  68     158.290 200.320 180.900  1.00  0.00           H  
ATOM  19268  HA  TYR A  68     160.580 199.470 179.660  1.00  0.00           H  
ATOM  19269  HB1 TYR A  68     157.910 200.540 178.580  1.00  0.00           H  
ATOM  19270  HB2 TYR A  68     158.290 198.840 179.000  1.00  0.00           H  
ATOM  19271  HD1 TYR A  68     160.720 198.150 177.580  1.00  0.00           H  
ATOM  19272  HD2 TYR A  68     157.490 200.710 176.350  1.00  0.00           H  
ATOM  19273  HE1 TYR A  68     161.250 197.700 175.190  1.00  0.00           H  
ATOM  19274  HE2 TYR A  68     158.010 200.230 173.980  1.00  0.00           H  
ATOM  19275  HH  TYR A  68     159.300 199.070 172.550  1.00  0.00           H  
ATOM  19276  N   LEU A  69     160.110 202.650 178.850  1.00  0.00           N  
ATOM  19277  CA  LEU A  69     160.660 203.690 177.990  1.00  0.00           C  
ATOM  19278  C   LEU A  69     161.710 204.550 178.680  1.00  0.00           C  
ATOM  19279  O   LEU A  69     162.270 205.480 178.080  1.00  0.00           O  
ATOM  19280  CB  LEU A  69     159.560 204.640 177.430  1.00  0.00           C  
ATOM  19281  CG  LEU A  69     158.360 203.940 176.750  1.00  0.00           C  
ATOM  19282  CD1 LEU A  69     157.170 204.910 176.640  1.00  0.00           C  
ATOM  19283  CD2 LEU A  69     158.720 203.410 175.360  1.00  0.00           C  
ATOM  19284  HN  LEU A  69     159.220 202.820 179.270  1.00  0.00           H  
ATOM  19285  HA  LEU A  69     161.150 203.230 177.140  1.00  0.00           H  
ATOM  19286  HB1 LEU A  69     160.010 205.340 176.700  1.00  0.00           H  
ATOM  19287  HB2 LEU A  69     159.170 205.260 178.260  1.00  0.00           H  
ATOM  19288  HG  LEU A  69     158.030 203.080 177.380  1.00  0.00           H  
ATOM  19289 1HD1 LEU A  69     156.850 205.240 177.650  1.00  0.00           H  
ATOM  19290 2HD1 LEU A  69     156.310 204.410 176.140  1.00  0.00           H  
ATOM  19291 3HD1 LEU A  69     157.460 205.810 176.050  1.00  0.00           H  
ATOM  19292 1HD2 LEU A  69     158.990 204.250 174.690  1.00  0.00           H  
ATOM  19293 2HD2 LEU A  69     159.570 202.700 175.410  1.00  0.00           H  
ATOM  19294 3HD2 LEU A  69     157.850 202.880 174.910  1.00  0.00           H  
ATOM  19295  N   GLU A  70     162.060 204.270 179.960  1.00  0.00           N  
ATOM  19296  CA  GLU A  70     163.150 204.980 180.630  1.00  0.00           C  
ATOM  19297  C   GLU A  70     164.510 204.690 180.000  1.00  0.00           C  
ATOM  19298  O   GLU A  70     165.260 205.620 179.710  1.00  0.00           O  
ATOM  19299  CB  GLU A  70     163.200 204.730 182.150  1.00  0.00           C  
ATOM  19300  CG  GLU A  70     164.440 205.380 182.830  1.00  0.00           C  
ATOM  19301  CD  GLU A  70     164.320 205.460 184.340  1.00  0.00           C  
ATOM  19302  OE1 GLU A  70     164.190 204.400 185.000  1.00  0.00           O  
ATOM  19303  OE2 GLU A  70     164.330 206.610 184.860  1.00  0.00           O1-
ATOM  19304  HN  GLU A  70     161.640 203.510 180.440  1.00  0.00           H  
ATOM  19305  HA  GLU A  70     162.990 206.040 180.490  1.00  0.00           H  
ATOM  19306  HB1 GLU A  70     163.210 203.640 182.360  1.00  0.00           H  
ATOM  19307  HB2 GLU A  70     162.270 205.130 182.600  1.00  0.00           H  
ATOM  19308  HG1 GLU A  70     164.580 206.410 182.440  1.00  0.00           H  
ATOM  19309  HG2 GLU A  70     165.350 204.800 182.600  1.00  0.00           H  
ATOM  19310  N   ASN A  71     164.850 203.420 179.710  1.00  0.00           N  
ATOM  19311  CA  ASN A  71     166.060 203.150 178.970  1.00  0.00           C  
ATOM  19312  C   ASN A  71     166.020 201.830 178.170  1.00  0.00           C  
ATOM  19313  O   ASN A  71     166.240 200.750 178.710  1.00  0.00           O  
ATOM  19314  CB  ASN A  71     167.290 203.180 179.910  1.00  0.00           C  
ATOM  19315  CG  ASN A  71     168.490 203.610 179.090  1.00  0.00           C  
ATOM  19316  ND2 ASN A  71     168.840 204.920 179.170  1.00  0.00           N  
ATOM  19317  OD1 ASN A  71     169.060 202.820 178.330  1.00  0.00           O  
ATOM  19318  HN  ASN A  71     164.320 202.640 180.070  1.00  0.00           H  
ATOM  19319  HA  ASN A  71     166.180 203.950 178.260  1.00  0.00           H  
ATOM  19320  HB1 ASN A  71     167.470 202.200 180.370  1.00  0.00           H  
ATOM  19321  HB2 ASN A  71     167.110 203.920 180.720  1.00  0.00           H  
ATOM  19322 1HD2 ASN A  71     168.270 205.540 179.710  1.00  0.00           H  
ATOM  19323 2HD2 ASN A  71     169.480 205.270 178.490  1.00  0.00           H  
ATOM  19324  N   PRO A  72     165.840 201.920 176.840  1.00  0.00           N  
ATOM  19325  CA  PRO A  72     165.950 200.790 175.910  1.00  0.00           C  
ATOM  19326  C   PRO A  72     167.290 200.090 175.790  1.00  0.00           C  
ATOM  19327  O   PRO A  72     167.420 199.220 174.940  1.00  0.00           O  
ATOM  19328  CB  PRO A  72     165.510 201.380 174.570  1.00  0.00           C  
ATOM  19329  CG  PRO A  72     164.460 202.400 174.980  1.00  0.00           C  
ATOM  19330  CD  PRO A  72     165.060 203.010 176.230  1.00  0.00           C  
ATOM  19331  HA  PRO A  72     165.260 200.030 176.260  1.00  0.00           H  
ATOM  19332  HB1 PRO A  72     165.110 200.600 173.880  1.00  0.00           H  
ATOM  19333  HB2 PRO A  72     166.360 201.910 174.080  1.00  0.00           H  
ATOM  19334  HG1 PRO A  72     163.510 201.870 175.240  1.00  0.00           H  
ATOM  19335  HG2 PRO A  72     164.250 203.150 174.190  1.00  0.00           H  
ATOM  19336  HD1 PRO A  72     164.260 203.380 176.910  1.00  0.00           H  
ATOM  19337  HD2 PRO A  72     165.760 203.830 175.970  1.00  0.00           H  
ATOM  19338  N   LYS A  73     168.340 200.440 176.570  1.00  0.00           N  
ATOM  19339  CA  LYS A  73     169.530 199.610 176.670  1.00  0.00           C  
ATOM  19340  C   LYS A  73     169.540 198.770 177.940  1.00  0.00           C  
ATOM  19341  O   LYS A  73     170.490 198.020 178.160  1.00  0.00           O  
ATOM  19342  CB  LYS A  73     170.830 200.460 176.620  1.00  0.00           C  
ATOM  19343  CG  LYS A  73     171.440 200.610 175.210  1.00  0.00           C  
ATOM  19344  CD  LYS A  73     171.880 199.250 174.650  1.00  0.00           C  
ATOM  19345  CE  LYS A  73     172.820 199.320 173.450  1.00  0.00           C  
ATOM  19346  NZ  LYS A  73     173.030 197.960 172.940  1.00  0.00           N1+
ATOM  19347  HN  LYS A  73     168.300 201.240 177.180  1.00  0.00           H  
ATOM  19348  HA  LYS A  73     169.540 198.880 175.870  1.00  0.00           H  
ATOM  19349  HB1 LYS A  73     171.620 200.010 177.260  1.00  0.00           H  
ATOM  19350  HB2 LYS A  73     170.610 201.470 177.040  1.00  0.00           H  
ATOM  19351  HG1 LYS A  73     172.330 201.280 175.290  1.00  0.00           H  
ATOM  19352  HG2 LYS A  73     170.710 201.090 174.530  1.00  0.00           H  
ATOM  19353  HD1 LYS A  73     170.970 198.680 174.360  1.00  0.00           H  
ATOM  19354  HD2 LYS A  73     172.390 198.680 175.460  1.00  0.00           H  
ATOM  19355  HE1 LYS A  73     173.800 199.750 173.740  1.00  0.00           H  
ATOM  19356  HE2 LYS A  73     172.380 199.940 172.630  1.00  0.00           H  
ATOM  19357  HZ1 LYS A  73     172.110 197.490 172.770  1.00  0.00           H  
ATOM  19358  HZ2 LYS A  73     173.510 197.360 173.670  1.00  0.00           H  
ATOM  19359  HZ3 LYS A  73     173.570 197.910 172.060  1.00  0.00           H  
ATOM  19360  N   LYS A  74     168.490 198.850 178.800  1.00  0.00           N  
ATOM  19361  CA  LYS A  74     168.550 198.280 180.140  1.00  0.00           C  
ATOM  19362  C   LYS A  74     167.410 197.340 180.450  1.00  0.00           C  
ATOM  19363  O   LYS A  74     167.630 196.160 180.720  1.00  0.00           O  
ATOM  19364  CB  LYS A  74     168.570 199.410 181.200  1.00  0.00           C  
ATOM  19365  CG  LYS A  74     169.700 200.420 180.970  1.00  0.00           C  
ATOM  19366  CD  LYS A  74     169.840 201.410 182.140  1.00  0.00           C  
ATOM  19367  CE  LYS A  74     170.830 202.540 181.840  1.00  0.00           C  
ATOM  19368  NZ  LYS A  74     171.130 203.310 183.050  1.00  0.00           N1+
ATOM  19369  HN  LYS A  74     167.700 199.430 178.590  1.00  0.00           H  
ATOM  19370  HA  LYS A  74     169.450 197.700 180.260  1.00  0.00           H  
ATOM  19371  HB1 LYS A  74     168.710 198.950 182.210  1.00  0.00           H  
ATOM  19372  HB2 LYS A  74     167.600 199.950 181.210  1.00  0.00           H  
ATOM  19373  HG1 LYS A  74     169.500 200.980 180.030  1.00  0.00           H  
ATOM  19374  HG2 LYS A  74     170.660 199.870 180.840  1.00  0.00           H  
ATOM  19375  HD1 LYS A  74     170.170 200.830 183.030  1.00  0.00           H  
ATOM  19376  HD2 LYS A  74     168.840 201.850 182.370  1.00  0.00           H  
ATOM  19377  HE1 LYS A  74     170.430 203.230 181.070  1.00  0.00           H  
ATOM  19378  HE2 LYS A  74     171.780 202.100 181.460  1.00  0.00           H  
ATOM  19379  HZ1 LYS A  74     170.600 202.930 183.880  1.00  0.00           H  
ATOM  19380  HZ2 LYS A  74     170.930 204.330 182.930  1.00  0.00           H  
ATOM  19381  HZ3 LYS A  74     172.150 203.200 183.290  1.00  0.00           H  
ATOM  19382  N   TYR A  75     166.140 197.820 180.450  1.00  0.00           N  
ATOM  19383  CA  TYR A  75     165.000 197.010 180.860  1.00  0.00           C  
ATOM  19384  C   TYR A  75     164.710 195.840 179.920  1.00  0.00           C  
ATOM  19385  O   TYR A  75     164.500 194.710 180.360  1.00  0.00           O  
ATOM  19386  CB  TYR A  75     163.770 197.940 181.010  1.00  0.00           C  
ATOM  19387  CG  TYR A  75     162.550 197.250 181.550  1.00  0.00           C  
ATOM  19388  CD1 TYR A  75     162.540 196.750 182.870  1.00  0.00           C  
ATOM  19389  CD2 TYR A  75     161.400 197.120 180.760  1.00  0.00           C  
ATOM  19390  CE1 TYR A  75     161.380 196.170 183.390  1.00  0.00           C  
ATOM  19391  CE2 TYR A  75     160.230 196.560 181.290  1.00  0.00           C  
ATOM  19392  CZ  TYR A  75     160.220 196.110 182.610  1.00  0.00           C  
ATOM  19393  OH  TYR A  75     159.020 195.650 183.190  1.00  0.00           O  
ATOM  19394  HN  TYR A  75     165.960 198.770 180.220  1.00  0.00           H  
ATOM  19395  HA  TYR A  75     165.230 196.570 181.820  1.00  0.00           H  
ATOM  19396  HB1 TYR A  75     163.520 198.410 180.030  1.00  0.00           H  
ATOM  19397  HB2 TYR A  75     164.020 198.760 181.720  1.00  0.00           H  
ATOM  19398  HD1 TYR A  75     163.420 196.830 183.490  1.00  0.00           H  
ATOM  19399  HD2 TYR A  75     161.410 197.490 179.750  1.00  0.00           H  
ATOM  19400  HE1 TYR A  75     161.360 195.820 184.410  1.00  0.00           H  
ATOM  19401  HE2 TYR A  75     159.320 196.530 180.700  1.00  0.00           H  
ATOM  19402  HH  TYR A  75     158.950 196.130 184.050  1.00  0.00           H  
ATOM  19403  N   ILE A  76     164.730 196.080 178.590  1.00  0.00           N  
ATOM  19404  CA  ILE A  76     164.710 195.020 177.590  1.00  0.00           C  
ATOM  19405  C   ILE A  76     165.950 195.180 176.720  1.00  0.00           C  
ATOM  19406  O   ILE A  76     165.970 196.050 175.850  1.00  0.00           O  
ATOM  19407  CB  ILE A  76     163.450 195.060 176.720  1.00  0.00           C  
ATOM  19408  CG1 ILE A  76     162.200 195.130 177.620  1.00  0.00           C  
ATOM  19409  CG2 ILE A  76     163.430 193.820 175.800  1.00  0.00           C  
ATOM  19410  CD  ILE A  76     160.870 195.010 176.870  1.00  0.00           C  
ATOM  19411  HN  ILE A  76     164.790 197.020 178.250  1.00  0.00           H  
ATOM  19412  HA  ILE A  76     164.720 194.050 178.060  1.00  0.00           H  
ATOM  19413  HB  ILE A  76     163.460 195.980 176.090  1.00  0.00           H  
ATOM  19414 1HG1 ILE A  76     162.200 196.110 178.160  1.00  0.00           H  
ATOM  19415 2HG1 ILE A  76     162.250 194.330 178.390  1.00  0.00           H  
ATOM  19416 1HG2 ILE A  76     164.330 193.770 175.150  1.00  0.00           H  
ATOM  19417 2HG2 ILE A  76     162.550 193.840 175.140  1.00  0.00           H  
ATOM  19418 3HG2 ILE A  76     163.380 192.880 176.400  1.00  0.00           H  
ATOM  19419  HD1 ILE A  76     160.860 195.660 175.970  1.00  0.00           H  
ATOM  19420  HD2 ILE A  76     160.020 195.300 177.520  1.00  0.00           H  
ATOM  19421  HD3 ILE A  76     160.710 193.970 176.530  1.00  0.00           H  
ATOM  19422  N   PRO A  77     167.020 194.400 176.850  1.00  0.00           N  
ATOM  19423  CA  PRO A  77     168.270 194.740 176.150  1.00  0.00           C  
ATOM  19424  C   PRO A  77     168.310 194.230 174.720  1.00  0.00           C  
ATOM  19425  O   PRO A  77     169.240 194.560 173.980  1.00  0.00           O  
ATOM  19426  CB  PRO A  77     169.370 194.080 177.000  1.00  0.00           C  
ATOM  19427  CG  PRO A  77     168.750 193.990 178.400  1.00  0.00           C  
ATOM  19428  CD  PRO A  77     167.300 193.630 178.080  1.00  0.00           C  
ATOM  19429  HA  PRO A  77     168.370 195.820 176.130  1.00  0.00           H  
ATOM  19430  HB1 PRO A  77     170.280 194.700 177.020  1.00  0.00           H  
ATOM  19431  HB2 PRO A  77     169.600 193.060 176.640  1.00  0.00           H  
ATOM  19432  HG1 PRO A  77     168.780 194.990 178.880  1.00  0.00           H  
ATOM  19433  HG2 PRO A  77     169.240 193.250 179.060  1.00  0.00           H  
ATOM  19434  HD1 PRO A  77     166.650 193.900 178.940  1.00  0.00           H  
ATOM  19435  HD2 PRO A  77     167.200 192.550 177.850  1.00  0.00           H  
ATOM  19436  N   GLY A  78     167.350 193.370 174.330  1.00  0.00           N  
ATOM  19437  CA  GLY A  78     167.280 192.770 173.000  1.00  0.00           C  
ATOM  19438  C   GLY A  78     166.560 193.560 171.950  1.00  0.00           C  
ATOM  19439  O   GLY A  78     166.770 193.340 170.750  1.00  0.00           O  
ATOM  19440  HN  GLY A  78     166.670 193.070 175.000  1.00  0.00           H  
ATOM  19441  HA1 GLY A  78     166.700 191.870 173.120  1.00  0.00           H  
ATOM  19442  HA2 GLY A  78     168.280 192.570 172.640  1.00  0.00           H  
ATOM  19443  N   THR A  79     165.690 194.490 172.370  1.00  0.00           N  
ATOM  19444  CA  THR A  79     164.770 195.230 171.500  1.00  0.00           C  
ATOM  19445  C   THR A  79     165.420 196.030 170.380  1.00  0.00           C  
ATOM  19446  O   THR A  79     166.530 196.550 170.500  1.00  0.00           O  
ATOM  19447  CB  THR A  79     163.790 196.120 172.270  1.00  0.00           C  
ATOM  19448  CG2 THR A  79     164.520 197.260 173.000  1.00  0.00           C  
ATOM  19449  OG1 THR A  79     162.820 196.730 171.430  1.00  0.00           O  
ATOM  19450  HN  THR A  79     165.620 194.680 173.340  1.00  0.00           H  
ATOM  19451  HA  THR A  79     164.170 194.480 171.010  1.00  0.00           H  
ATOM  19452  HB  THR A  79     163.260 195.490 173.020  1.00  0.00           H  
ATOM  19453  HG1 THR A  79     162.390 196.010 170.910  1.00  0.00           H  
ATOM  19454 1HG2 THR A  79     165.310 196.870 173.670  1.00  0.00           H  
ATOM  19455 2HG2 THR A  79     163.800 197.830 173.620  1.00  0.00           H  
ATOM  19456 3HG2 THR A  79     164.980 197.960 172.280  1.00  0.00           H  
ATOM  19457  N   LYS A  80     164.720 196.160 169.240  1.00  0.00           N  
ATOM  19458  CA  LYS A  80     165.130 197.010 168.140  1.00  0.00           C  
ATOM  19459  C   LYS A  80     164.510 198.400 168.250  1.00  0.00           C  
ATOM  19460  O   LYS A  80     164.610 199.230 167.340  1.00  0.00           O  
ATOM  19461  CB  LYS A  80     164.830 196.350 166.770  1.00  0.00           C  
ATOM  19462  CG  LYS A  80     163.430 195.740 166.660  1.00  0.00           C  
ATOM  19463  CD  LYS A  80     163.080 195.280 165.240  1.00  0.00           C  
ATOM  19464  CE  LYS A  80     161.850 194.360 165.160  1.00  0.00           C  
ATOM  19465  NZ  LYS A  80     161.550 194.100 163.750  1.00  0.00           N1+
ATOM  19466  HN  LYS A  80     163.800 195.730 169.180  1.00  0.00           H  
ATOM  19467  HA  LYS A  80     166.200 197.160 168.180  1.00  0.00           H  
ATOM  19468  HB1 LYS A  80     165.570 195.530 166.610  1.00  0.00           H  
ATOM  19469  HB2 LYS A  80     164.980 197.090 165.950  1.00  0.00           H  
ATOM  19470  HG1 LYS A  80     162.680 196.480 167.000  1.00  0.00           H  
ATOM  19471  HG2 LYS A  80     163.370 194.860 167.340  1.00  0.00           H  
ATOM  19472  HD1 LYS A  80     163.960 194.720 164.830  1.00  0.00           H  
ATOM  19473  HD2 LYS A  80     162.940 196.180 164.600  1.00  0.00           H  
ATOM  19474  HE1 LYS A  80     160.970 194.830 165.640  1.00  0.00           H  
ATOM  19475  HE2 LYS A  80     162.080 193.390 165.650  1.00  0.00           H  
ATOM  19476  HZ1 LYS A  80     161.170 194.960 163.290  1.00  0.00           H  
ATOM  19477  HZ2 LYS A  80     160.910 193.280 163.580  1.00  0.00           H  
ATOM  19478  HZ3 LYS A  80     162.460 193.880 163.250  1.00  0.00           H  
ATOM  19479  N   MET A  81     163.940 198.750 169.420  1.00  0.00           N  
ATOM  19480  CA  MET A  81     163.700 200.130 169.820  1.00  0.00           C  
ATOM  19481  C   MET A  81     165.010 200.860 170.120  1.00  0.00           C  
ATOM  19482  O   MET A  81     165.470 201.010 171.260  1.00  0.00           O  
ATOM  19483  CB  MET A  81     162.710 200.220 171.010  1.00  0.00           C  
ATOM  19484  CG  MET A  81     162.460 201.660 171.510  1.00  0.00           C  
ATOM  19485  SD  MET A  81     161.010 201.860 172.570  1.00  0.00           S  
ATOM  19486  CE  MET A  81     161.430 203.580 172.970  1.00  0.00           C  
ATOM  19487  HN  MET A  81     163.730 198.050 170.110  1.00  0.00           H  
ATOM  19488  HA  MET A  81     163.240 200.640 168.990  1.00  0.00           H  
ATOM  19489  HB1 MET A  81     163.090 199.600 171.860  1.00  0.00           H  
ATOM  19490  HB2 MET A  81     161.750 199.770 170.690  1.00  0.00           H  
ATOM  19491  HG1 MET A  81     162.350 202.310 170.620  1.00  0.00           H  
ATOM  19492  HG2 MET A  81     163.360 202.000 172.060  1.00  0.00           H  
ATOM  19493  HE1 MET A  81     162.130 203.630 173.820  1.00  0.00           H  
ATOM  19494  HE2 MET A  81     161.890 204.090 172.100  1.00  0.00           H  
ATOM  19495  HE3 MET A  81     160.520 204.140 173.250  1.00  0.00           H  
ATOM  19496  N   ILE A  82     165.700 201.340 169.070  1.00  0.00           N  
ATOM  19497  CA  ILE A  82     167.000 201.980 169.190  1.00  0.00           C  
ATOM  19498  C   ILE A  82     166.880 203.440 169.590  1.00  0.00           C  
ATOM  19499  O   ILE A  82     166.900 204.370 168.780  1.00  0.00           O  
ATOM  19500  CB  ILE A  82     167.870 201.830 167.950  1.00  0.00           C  
ATOM  19501  CG1 ILE A  82     167.820 200.380 167.410  1.00  0.00           C  
ATOM  19502  CG2 ILE A  82     169.310 202.280 168.270  1.00  0.00           C  
ATOM  19503  CD  ILE A  82     168.290 199.290 168.380  1.00  0.00           C  
ATOM  19504  HN  ILE A  82     165.370 201.130 168.150  1.00  0.00           H  
ATOM  19505  HA  ILE A  82     167.540 201.480 169.990  1.00  0.00           H  
ATOM  19506  HB  ILE A  82     167.470 202.490 167.140  1.00  0.00           H  
ATOM  19507 1HG1 ILE A  82     168.460 200.350 166.510  1.00  0.00           H  
ATOM  19508 2HG1 ILE A  82     166.800 200.150 167.050  1.00  0.00           H  
ATOM  19509 1HG2 ILE A  82     169.350 203.360 168.530  1.00  0.00           H  
ATOM  19510 2HG2 ILE A  82     169.960 202.130 167.380  1.00  0.00           H  
ATOM  19511 3HG2 ILE A  82     169.730 201.700 169.120  1.00  0.00           H  
ATOM  19512  HD1 ILE A  82     169.330 199.480 168.710  1.00  0.00           H  
ATOM  19513  HD2 ILE A  82     168.260 198.300 167.880  1.00  0.00           H  
ATOM  19514  HD3 ILE A  82     167.630 199.240 169.270  1.00  0.00           H  
ATOM  19515  N   PHE A  83     166.740 203.660 170.900  1.00  0.00           N  
ATOM  19516  CA  PHE A  83     166.530 204.960 171.470  1.00  0.00           C  
ATOM  19517  C   PHE A  83     167.420 205.090 172.710  1.00  0.00           C  
ATOM  19518  O   PHE A  83     167.990 204.110 173.200  1.00  0.00           O  
ATOM  19519  CB  PHE A  83     165.010 205.120 171.750  1.00  0.00           C  
ATOM  19520  CG  PHE A  83     164.620 206.460 172.320  1.00  0.00           C  
ATOM  19521  CD1 PHE A  83     165.000 207.660 171.690  1.00  0.00           C  
ATOM  19522  CD2 PHE A  83     163.880 206.510 173.510  1.00  0.00           C  
ATOM  19523  CE1 PHE A  83     164.670 208.890 172.260  1.00  0.00           C  
ATOM  19524  CE2 PHE A  83     163.550 207.740 174.080  1.00  0.00           C  
ATOM  19525  CZ  PHE A  83     163.940 208.930 173.460  1.00  0.00           C  
ATOM  19526  HN  PHE A  83     166.650 202.870 171.500  1.00  0.00           H  
ATOM  19527  HA  PHE A  83     166.870 205.720 170.780  1.00  0.00           H  
ATOM  19528  HB1 PHE A  83     164.670 204.310 172.440  1.00  0.00           H  
ATOM  19529  HB2 PHE A  83     164.460 205.000 170.800  1.00  0.00           H  
ATOM  19530  HD1 PHE A  83     165.540 207.630 170.760  1.00  0.00           H  
ATOM  19531  HD2 PHE A  83     163.570 205.600 173.990  1.00  0.00           H  
ATOM  19532  HE1 PHE A  83     164.960 209.810 171.780  1.00  0.00           H  
ATOM  19533  HE2 PHE A  83     162.970 207.760 174.990  1.00  0.00           H  
ATOM  19534  HZ  PHE A  83     163.690 209.880 173.910  1.00  0.00           H  
ATOM  19535  N   VAL A  84     167.610 206.330 173.210  1.00  0.00           N  
ATOM  19536  CA  VAL A  84     168.530 206.640 174.290  1.00  0.00           C  
ATOM  19537  C   VAL A  84     167.810 206.710 175.640  1.00  0.00           C  
ATOM  19538  O   VAL A  84     168.420 206.670 176.700  1.00  0.00           O  
ATOM  19539  CB  VAL A  84     169.230 207.960 173.970  1.00  0.00           C  
ATOM  19540  CG1 VAL A  84     168.260 209.160 174.020  1.00  0.00           C  
ATOM  19541  CG2 VAL A  84     170.440 208.180 174.890  1.00  0.00           C  
ATOM  19542  HN  VAL A  84     167.160 207.110 172.790  1.00  0.00           H  
ATOM  19543  HA  VAL A  84     169.280 205.870 174.380  1.00  0.00           H  
ATOM  19544  HB  VAL A  84     169.620 207.880 172.920  1.00  0.00           H  
ATOM  19545 1HG1 VAL A  84     167.890 209.330 175.050  1.00  0.00           H  
ATOM  19546 2HG1 VAL A  84     168.790 210.080 173.710  1.00  0.00           H  
ATOM  19547 3HG1 VAL A  84     167.390 209.020 173.350  1.00  0.00           H  
ATOM  19548 1HG2 VAL A  84     171.130 207.310 174.860  1.00  0.00           H  
ATOM  19549 2HG2 VAL A  84     170.120 208.350 175.940  1.00  0.00           H  
ATOM  19550 3HG2 VAL A  84     171.000 209.080 174.560  1.00  0.00           H  
ATOM  19551  N   GLY A  85     166.460 206.720 175.620  1.00  0.00           N  
ATOM  19552  CA  GLY A  85     165.630 206.800 176.810  1.00  0.00           C  
ATOM  19553  C   GLY A  85     165.360 208.190 177.340  1.00  0.00           C  
ATOM  19554  O   GLY A  85     165.890 209.200 176.870  1.00  0.00           O  
ATOM  19555  HN  GLY A  85     165.990 206.740 174.740  1.00  0.00           H  
ATOM  19556  HA1 GLY A  85     166.140 206.270 177.600  1.00  0.00           H  
ATOM  19557  HA2 GLY A  85     164.680 206.360 176.580  1.00  0.00           H  
ATOM  19558  N   ILE A  86     164.470 208.260 178.340  1.00  0.00           N  
ATOM  19559  CA  ILE A  86     163.960 209.490 178.920  1.00  0.00           C  
ATOM  19560  C   ILE A  86     164.290 209.460 180.400  1.00  0.00           C  
ATOM  19561  O   ILE A  86     163.800 208.620 181.150  1.00  0.00           O  
ATOM  19562  CB  ILE A  86     162.450 209.620 178.780  1.00  0.00           C  
ATOM  19563  CG1 ILE A  86     161.980 209.550 177.310  1.00  0.00           C  
ATOM  19564  CG2 ILE A  86     161.980 210.950 179.410  1.00  0.00           C  
ATOM  19565  CD  ILE A  86     160.590 208.920 177.180  1.00  0.00           C  
ATOM  19566  HN  ILE A  86     164.120 207.410 178.730  1.00  0.00           H  
ATOM  19567  HA  ILE A  86     164.450 210.350 178.480  1.00  0.00           H  
ATOM  19568  HB  ILE A  86     161.970 208.770 179.310  1.00  0.00           H  
ATOM  19569 1HG1 ILE A  86     162.680 208.940 176.710  1.00  0.00           H  
ATOM  19570 2HG1 ILE A  86     161.980 210.570 176.870  1.00  0.00           H  
ATOM  19571 1HG2 ILE A  86     162.170 210.990 180.500  1.00  0.00           H  
ATOM  19572 2HG2 ILE A  86     160.880 211.080 179.250  1.00  0.00           H  
ATOM  19573 3HG2 ILE A  86     162.490 211.810 178.930  1.00  0.00           H  
ATOM  19574  HD1 ILE A  86     160.620 207.850 177.480  1.00  0.00           H  
ATOM  19575  HD2 ILE A  86     160.220 208.970 176.140  1.00  0.00           H  
ATOM  19576  HD3 ILE A  86     159.850 209.430 177.850  1.00  0.00           H  
ATOM  19577  N   LYS A  87     165.150 210.390 180.870  1.00  0.00           N  
ATOM  19578  CA  LYS A  87     165.800 210.270 182.160  1.00  0.00           C  
ATOM  19579  C   LYS A  87     165.030 210.980 183.270  1.00  0.00           C  
ATOM  19580  O   LYS A  87     165.260 210.740 184.460  1.00  0.00           O  
ATOM  19581  CB  LYS A  87     167.230 210.850 182.010  1.00  0.00           C  
ATOM  19582  CG  LYS A  87     168.150 210.680 183.230  1.00  0.00           C  
ATOM  19583  CD  LYS A  87     169.630 210.810 182.850  1.00  0.00           C  
ATOM  19584  CE  LYS A  87     170.630 210.730 184.010  1.00  0.00           C  
ATOM  19585  NZ  LYS A  87     170.500 209.460 184.760  1.00  0.00           N1+
ATOM  19586  HN  LYS A  87     165.410 211.170 180.290  1.00  0.00           H  
ATOM  19587  HA  LYS A  87     165.880 209.220 182.430  1.00  0.00           H  
ATOM  19588  HB1 LYS A  87     167.180 211.930 181.730  1.00  0.00           H  
ATOM  19589  HB2 LYS A  87     167.710 210.310 181.150  1.00  0.00           H  
ATOM  19590  HG1 LYS A  87     167.970 209.660 183.650  1.00  0.00           H  
ATOM  19591  HG2 LYS A  87     167.870 211.420 184.010  1.00  0.00           H  
ATOM  19592  HD1 LYS A  87     169.780 211.790 182.340  1.00  0.00           H  
ATOM  19593  HD2 LYS A  87     169.880 210.020 182.110  1.00  0.00           H  
ATOM  19594  HE1 LYS A  87     170.470 211.570 184.730  1.00  0.00           H  
ATOM  19595  HE2 LYS A  87     171.660 210.790 183.620  1.00  0.00           H  
ATOM  19596  HZ1 LYS A  87     171.360 209.310 185.340  1.00  0.00           H  
ATOM  19597  HZ2 LYS A  87     170.360 208.640 184.150  1.00  0.00           H  
ATOM  19598  HZ3 LYS A  87     169.680 209.510 185.420  1.00  0.00           H  
ATOM  19599  N   LYS A  88     164.060 211.820 182.880  1.00  0.00           N  
ATOM  19600  CA  LYS A  88     163.270 212.610 183.800  1.00  0.00           C  
ATOM  19601  C   LYS A  88     161.800 212.240 183.780  1.00  0.00           C  
ATOM  19602  O   LYS A  88     161.150 212.150 182.730  1.00  0.00           O  
ATOM  19603  CB  LYS A  88     163.430 214.110 183.460  1.00  0.00           C  
ATOM  19604  CG  LYS A  88     164.800 214.660 183.910  1.00  0.00           C  
ATOM  19605  CD  LYS A  88     165.020 216.160 183.660  1.00  0.00           C  
ATOM  19606  CE  LYS A  88     163.880 217.100 184.090  1.00  0.00           C  
ATOM  19607  NZ  LYS A  88     163.450 216.830 185.480  1.00  0.00           N1+
ATOM  19608  HN  LYS A  88     163.900 211.980 181.910  1.00  0.00           H  
ATOM  19609  HA  LYS A  88     163.610 212.460 184.810  1.00  0.00           H  
ATOM  19610  HB1 LYS A  88     162.620 214.680 183.960  1.00  0.00           H  
ATOM  19611  HB2 LYS A  88     163.310 214.260 182.360  1.00  0.00           H  
ATOM  19612  HG1 LYS A  88     165.600 214.100 183.380  1.00  0.00           H  
ATOM  19613  HG2 LYS A  88     164.920 214.440 184.990  1.00  0.00           H  
ATOM  19614  HD1 LYS A  88     165.190 216.320 182.570  1.00  0.00           H  
ATOM  19615  HD2 LYS A  88     165.960 216.470 184.190  1.00  0.00           H  
ATOM  19616  HE1 LYS A  88     163.000 216.950 183.430  1.00  0.00           H  
ATOM  19617  HE2 LYS A  88     164.200 218.160 184.030  1.00  0.00           H  
ATOM  19618  HZ1 LYS A  88     164.050 217.310 186.180  1.00  0.00           H  
ATOM  19619  HZ2 LYS A  88     163.460 215.810 185.660  1.00  0.00           H  
ATOM  19620  HZ3 LYS A  88     162.440 217.140 185.570  1.00  0.00           H  
ATOM  19621  N   LYS A  89     161.230 212.000 184.980  1.00  0.00           N  
ATOM  19622  CA  LYS A  89     159.870 211.520 185.170  1.00  0.00           C  
ATOM  19623  C   LYS A  89     158.760 212.410 184.630  1.00  0.00           C  
ATOM  19624  O   LYS A  89     157.790 211.900 184.090  1.00  0.00           O  
ATOM  19625  CB  LYS A  89     159.600 211.170 186.660  1.00  0.00           C  
ATOM  19626  CG  LYS A  89     158.360 210.280 186.850  1.00  0.00           C  
ATOM  19627  CD  LYS A  89     158.190 209.730 188.280  1.00  0.00           C  
ATOM  19628  CE  LYS A  89     157.650 210.750 189.290  1.00  0.00           C  
ATOM  19629  NZ  LYS A  89     157.150 210.070 190.500  1.00  0.00           N1+
ATOM  19630  HN  LYS A  89     161.800 211.990 185.800  1.00  0.00           H  
ATOM  19631  HA  LYS A  89     159.800 210.600 184.620  1.00  0.00           H  
ATOM  19632  HB1 LYS A  89     159.520 212.100 187.260  1.00  0.00           H  
ATOM  19633  HB2 LYS A  89     160.480 210.600 187.040  1.00  0.00           H  
ATOM  19634  HG1 LYS A  89     158.480 209.400 186.160  1.00  0.00           H  
ATOM  19635  HG2 LYS A  89     157.440 210.820 186.540  1.00  0.00           H  
ATOM  19636  HD1 LYS A  89     159.160 209.310 188.630  1.00  0.00           H  
ATOM  19637  HD2 LYS A  89     157.470 208.890 188.200  1.00  0.00           H  
ATOM  19638  HE1 LYS A  89     156.800 211.300 188.850  1.00  0.00           H  
ATOM  19639  HE2 LYS A  89     158.440 211.470 189.590  1.00  0.00           H  
ATOM  19640  HZ1 LYS A  89     156.490 209.300 190.210  1.00  0.00           H  
ATOM  19641  HZ2 LYS A  89     156.610 210.750 191.090  1.00  0.00           H  
ATOM  19642  HZ3 LYS A  89     157.910 209.650 191.080  1.00  0.00           H  
ATOM  19643  N   GLU A  90     158.850 213.760 184.730  1.00  0.00           N  
ATOM  19644  CA  GLU A  90     157.810 214.620 184.170  1.00  0.00           C  
ATOM  19645  C   GLU A  90     157.680 214.510 182.650  1.00  0.00           C  
ATOM  19646  O   GLU A  90     156.590 214.450 182.110  1.00  0.00           O  
ATOM  19647  CB  GLU A  90     157.890 216.110 184.620  1.00  0.00           C  
ATOM  19648  CG  GLU A  90     159.070 216.970 184.100  1.00  0.00           C  
ATOM  19649  CD  GLU A  90     160.350 216.860 184.910  1.00  0.00           C  
ATOM  19650  OE1 GLU A  90     160.840 215.740 185.180  1.00  0.00           O  
ATOM  19651  OE2 GLU A  90     160.910 217.930 185.270  1.00  0.00           O1-
ATOM  19652  HN  GLU A  90     159.650 214.240 185.110  1.00  0.00           H  
ATOM  19653  HA  GLU A  90     156.870 214.260 184.560  1.00  0.00           H  
ATOM  19654  HB1 GLU A  90     157.870 216.140 185.730  1.00  0.00           H  
ATOM  19655  HB2 GLU A  90     156.950 216.600 184.270  1.00  0.00           H  
ATOM  19656  HG1 GLU A  90     158.760 218.030 184.130  1.00  0.00           H  
ATOM  19657  HG2 GLU A  90     159.310 216.720 183.040  1.00  0.00           H  
ATOM  19658  N   GLU A  91     158.820 214.380 181.930  1.00  0.00           N  
ATOM  19659  CA  GLU A  91     158.840 214.100 180.510  1.00  0.00           C  
ATOM  19660  C   GLU A  91     158.230 212.740 180.160  1.00  0.00           C  
ATOM  19661  O   GLU A  91     157.530 212.610 179.160  1.00  0.00           O  
ATOM  19662  CB  GLU A  91     160.270 214.160 179.940  1.00  0.00           C  
ATOM  19663  CG  GLU A  91     160.850 215.590 179.870  1.00  0.00           C  
ATOM  19664  CD  GLU A  91     162.150 215.630 179.090  1.00  0.00           C  
ATOM  19665  OE1 GLU A  91     162.710 214.560 178.740  1.00  0.00           O  
ATOM  19666  OE2 GLU A  91     162.620 216.760 178.800  1.00  0.00           O1-
ATOM  19667  HN  GLU A  91     159.700 214.400 182.400  1.00  0.00           H  
ATOM  19668  HA  GLU A  91     158.230 214.840 180.010  1.00  0.00           H  
ATOM  19669  HB1 GLU A  91     160.260 213.760 178.900  1.00  0.00           H  
ATOM  19670  HB2 GLU A  91     160.950 213.510 180.540  1.00  0.00           H  
ATOM  19671  HG1 GLU A  91     161.030 215.990 180.890  1.00  0.00           H  
ATOM  19672  HG2 GLU A  91     160.130 216.240 179.340  1.00  0.00           H  
ATOM  19673  N   ARG A  92     158.490 211.700 180.970  1.00  0.00           N  
ATOM  19674  CA  ARG A  92     157.810 210.420 180.830  1.00  0.00           C  
ATOM  19675  C   ARG A  92     156.310 210.520 181.060  1.00  0.00           C  
ATOM  19676  O   ARG A  92     155.510 210.020 180.270  1.00  0.00           O  
ATOM  19677  CB  ARG A  92     158.400 209.330 181.770  1.00  0.00           C  
ATOM  19678  CG  ARG A  92     159.890 209.060 181.460  1.00  0.00           C  
ATOM  19679  CD  ARG A  92     160.390 207.650 181.770  1.00  0.00           C  
ATOM  19680  NE  ARG A  92     160.370 207.410 183.250  1.00  0.00           N  
ATOM  19681  CZ  ARG A  92     161.430 207.560 184.040  1.00  0.00           C  
ATOM  19682  NH1 ARG A  92     162.550 208.180 183.680  1.00  0.00           N1+
ATOM  19683  NH2 ARG A  92     161.460 206.920 185.210  1.00  0.00           N  
ATOM  19684  HN  ARG A  92     159.120 211.800 181.740  1.00  0.00           H  
ATOM  19685  HA  ARG A  92     157.940 210.090 179.810  1.00  0.00           H  
ATOM  19686  HB1 ARG A  92     157.840 208.390 181.610  1.00  0.00           H  
ATOM  19687  HB2 ARG A  92     158.290 209.620 182.830  1.00  0.00           H  
ATOM  19688  HG1 ARG A  92     160.530 209.820 181.970  1.00  0.00           H  
ATOM  19689  HG2 ARG A  92     160.010 209.190 180.360  1.00  0.00           H  
ATOM  19690  HD1 ARG A  92     161.420 207.500 181.370  1.00  0.00           H  
ATOM  19691  HD2 ARG A  92     159.730 206.900 181.280  1.00  0.00           H  
ATOM  19692  HE  ARG A  92     159.640 206.860 183.650  1.00  0.00           H  
ATOM  19693 1HH1 ARG A  92     162.680 208.410 182.720  1.00  0.00           H  
ATOM  19694 2HH1 ARG A  92     163.350 207.800 184.180  1.00  0.00           H  
ATOM  19695 1HH2 ARG A  92     160.870 206.100 185.290  1.00  0.00           H  
ATOM  19696 2HH2 ARG A  92     162.360 206.880 185.650  1.00  0.00           H  
ATOM  19697  N   ALA A  93     155.890 211.230 182.130  1.00  0.00           N  
ATOM  19698  CA  ALA A  93     154.500 211.460 182.470  1.00  0.00           C  
ATOM  19699  C   ALA A  93     153.700 212.240 181.430  1.00  0.00           C  
ATOM  19700  O   ALA A  93     152.580 211.870 181.100  1.00  0.00           O  
ATOM  19701  CB  ALA A  93     154.450 212.210 183.820  1.00  0.00           C  
ATOM  19702  HN  ALA A  93     156.560 211.610 182.760  1.00  0.00           H  
ATOM  19703  HA  ALA A  93     154.020 210.500 182.580  1.00  0.00           H  
ATOM  19704  HB1 ALA A  93     154.950 213.200 183.750  1.00  0.00           H  
ATOM  19705  HB2 ALA A  93     154.980 211.620 184.600  1.00  0.00           H  
ATOM  19706  HB3 ALA A  93     153.410 212.370 184.150  1.00  0.00           H  
ATOM  19707  N   ASP A  94     154.270 213.330 180.870  1.00  0.00           N  
ATOM  19708  CA  ASP A  94     153.690 214.100 179.790  1.00  0.00           C  
ATOM  19709  C   ASP A  94     153.560 213.300 178.490  1.00  0.00           C  
ATOM  19710  O   ASP A  94     152.520 213.310 177.840  1.00  0.00           O  
ATOM  19711  CB  ASP A  94     154.500 215.390 179.550  1.00  0.00           C  
ATOM  19712  CG  ASP A  94     154.360 216.380 180.690  1.00  0.00           C  
ATOM  19713  OD1 ASP A  94     153.430 216.230 181.540  1.00  0.00           O  
ATOM  19714  OD2 ASP A  94     155.150 217.350 180.730  1.00  0.00           O1-
ATOM  19715  HN  ASP A  94     155.140 213.690 181.240  1.00  0.00           H  
ATOM  19716  HA  ASP A  94     152.670 214.360 180.060  1.00  0.00           H  
ATOM  19717  HB1 ASP A  94     154.160 215.920 178.630  1.00  0.00           H  
ATOM  19718  HB2 ASP A  94     155.580 215.150 179.440  1.00  0.00           H  
ATOM  19719  N   LEU A  95     154.610 212.540 178.100  1.00  0.00           N  
ATOM  19720  CA  LEU A  95     154.540 211.670 176.930  1.00  0.00           C  
ATOM  19721  C   LEU A  95     153.500 210.560 177.080  1.00  0.00           C  
ATOM  19722  O   LEU A  95     152.680 210.340 176.190  1.00  0.00           O  
ATOM  19723  CB  LEU A  95     155.930 211.060 176.630  1.00  0.00           C  
ATOM  19724  CG  LEU A  95     156.020 210.160 175.380  1.00  0.00           C  
ATOM  19725  CD1 LEU A  95     155.580 210.900 174.090  1.00  0.00           C  
ATOM  19726  CD2 LEU A  95     157.440 209.620 175.220  1.00  0.00           C  
ATOM  19727  HN  LEU A  95     155.470 212.550 178.610  1.00  0.00           H  
ATOM  19728  HA  LEU A  95     154.230 212.270 176.090  1.00  0.00           H  
ATOM  19729  HB1 LEU A  95     156.270 210.470 177.520  1.00  0.00           H  
ATOM  19730  HB2 LEU A  95     156.650 211.900 176.500  1.00  0.00           H  
ATOM  19731  HG  LEU A  95     155.340 209.290 175.520  1.00  0.00           H  
ATOM  19732 1HD1 LEU A  95     154.510 211.180 174.140  1.00  0.00           H  
ATOM  19733 2HD1 LEU A  95     155.730 210.240 173.210  1.00  0.00           H  
ATOM  19734 3HD1 LEU A  95     156.180 211.820 173.950  1.00  0.00           H  
ATOM  19735 1HD2 LEU A  95     158.160 210.450 175.080  1.00  0.00           H  
ATOM  19736 2HD2 LEU A  95     157.730 209.030 176.110  1.00  0.00           H  
ATOM  19737 3HD2 LEU A  95     157.500 208.950 174.330  1.00  0.00           H  
ATOM  19738  N   ILE A  96     153.440 209.910 178.260  1.00  0.00           N  
ATOM  19739  CA  ILE A  96     152.420 208.920 178.610  1.00  0.00           C  
ATOM  19740  C   ILE A  96     151.010 209.510 178.610  1.00  0.00           C  
ATOM  19741  O   ILE A  96     150.070 208.860 178.160  1.00  0.00           O  
ATOM  19742  CB  ILE A  96     152.770 208.230 179.930  1.00  0.00           C  
ATOM  19743  CG1 ILE A  96     153.950 207.270 179.680  1.00  0.00           C  
ATOM  19744  CG2 ILE A  96     151.550 207.480 180.520  1.00  0.00           C  
ATOM  19745  CD  ILE A  96     154.620 206.760 180.950  1.00  0.00           C  
ATOM  19746  HN  ILE A  96     154.140 210.080 178.960  1.00  0.00           H  
ATOM  19747  HA  ILE A  96     152.410 208.170 177.840  1.00  0.00           H  
ATOM  19748  HB  ILE A  96     153.090 209.010 180.660  1.00  0.00           H  
ATOM  19749 1HG1 ILE A  96     154.720 207.780 179.060  1.00  0.00           H  
ATOM  19750 2HG1 ILE A  96     153.580 206.400 179.080  1.00  0.00           H  
ATOM  19751 1HG2 ILE A  96     150.750 208.170 180.840  1.00  0.00           H  
ATOM  19752 2HG2 ILE A  96     151.850 206.880 181.400  1.00  0.00           H  
ATOM  19753 3HG2 ILE A  96     151.140 206.770 179.770  1.00  0.00           H  
ATOM  19754  HD1 ILE A  96     154.980 207.610 181.570  1.00  0.00           H  
ATOM  19755  HD2 ILE A  96     155.490 206.120 180.700  1.00  0.00           H  
ATOM  19756  HD3 ILE A  96     153.920 206.150 181.560  1.00  0.00           H  
ATOM  19757  N   ALA A  97     150.830 210.770 179.050  1.00  0.00           N  
ATOM  19758  CA  ALA A  97     149.560 211.460 178.970  1.00  0.00           C  
ATOM  19759  C   ALA A  97     149.030 211.610 177.550  1.00  0.00           C  
ATOM  19760  O   ALA A  97     147.860 211.340 177.280  1.00  0.00           O  
ATOM  19761  CB  ALA A  97     149.680 212.850 179.620  1.00  0.00           C  
ATOM  19762  HN  ALA A  97     151.600 211.280 179.440  1.00  0.00           H  
ATOM  19763  HA  ALA A  97     148.830 210.870 179.510  1.00  0.00           H  
ATOM  19764  HB1 ALA A  97     148.690 213.360 179.640  1.00  0.00           H  
ATOM  19765  HB2 ALA A  97     150.400 213.490 179.080  1.00  0.00           H  
ATOM  19766  HB3 ALA A  97     150.030 212.730 180.670  1.00  0.00           H  
ATOM  19767  N   TYR A  98     149.900 211.990 176.590  1.00  0.00           N  
ATOM  19768  CA  TYR A  98     149.580 211.970 175.170  1.00  0.00           C  
ATOM  19769  C   TYR A  98     149.310 210.560 174.640  1.00  0.00           C  
ATOM  19770  O   TYR A  98     148.320 210.340 173.960  1.00  0.00           O  
ATOM  19771  CB  TYR A  98     150.690 212.690 174.340  1.00  0.00           C  
ATOM  19772  CG  TYR A  98     150.440 212.660 172.850  1.00  0.00           C  
ATOM  19773  CD1 TYR A  98     149.320 213.300 172.290  1.00  0.00           C  
ATOM  19774  CD2 TYR A  98     151.280 211.900 172.010  1.00  0.00           C  
ATOM  19775  CE1 TYR A  98     149.030 213.170 170.920  1.00  0.00           C  
ATOM  19776  CE2 TYR A  98     150.990 211.780 170.640  1.00  0.00           C  
ATOM  19777  CZ  TYR A  98     149.860 212.400 170.100  1.00  0.00           C  
ATOM  19778  OH  TYR A  98     149.590 212.220 168.720  1.00  0.00           O  
ATOM  19779  HN  TYR A  98     150.840 212.240 176.840  1.00  0.00           H  
ATOM  19780  HA  TYR A  98     148.650 212.520 175.030  1.00  0.00           H  
ATOM  19781  HB1 TYR A  98     151.680 212.210 174.550  1.00  0.00           H  
ATOM  19782  HB2 TYR A  98     150.750 213.750 174.650  1.00  0.00           H  
ATOM  19783  HD1 TYR A  98     148.650 213.860 172.920  1.00  0.00           H  
ATOM  19784  HD2 TYR A  98     152.130 211.390 172.430  1.00  0.00           H  
ATOM  19785  HE1 TYR A  98     148.150 213.640 170.510  1.00  0.00           H  
ATOM  19786  HE2 TYR A  98     151.620 211.170 170.010  1.00  0.00           H  
ATOM  19787  HH  TYR A  98     148.630 212.120 168.600  1.00  0.00           H  
ATOM  19788  N   LEU A  99     150.140 209.550 174.980  1.00  0.00           N  
ATOM  19789  CA  LEU A  99     149.910 208.170 174.540  1.00  0.00           C  
ATOM  19790  C   LEU A  99     148.590 207.580 175.040  1.00  0.00           C  
ATOM  19791  O   LEU A  99     147.850 206.940 174.300  1.00  0.00           O  
ATOM  19792  CB  LEU A  99     151.070 207.240 174.980  1.00  0.00           C  
ATOM  19793  CG  LEU A  99     152.440 207.560 174.340  1.00  0.00           C  
ATOM  19794  CD1 LEU A  99     153.540 206.700 174.980  1.00  0.00           C  
ATOM  19795  CD2 LEU A  99     152.430 207.350 172.810  1.00  0.00           C  
ATOM  19796  HN  LEU A  99     150.970 209.730 175.520  1.00  0.00           H  
ATOM  19797  HA  LEU A  99     149.840 208.180 173.460  1.00  0.00           H  
ATOM  19798  HB1 LEU A  99     150.820 206.190 174.720  1.00  0.00           H  
ATOM  19799  HB2 LEU A  99     151.180 207.300 176.080  1.00  0.00           H  
ATOM  19800  HG  LEU A  99     152.690 208.620 174.530  1.00  0.00           H  
ATOM  19801 1HD1 LEU A  99     153.580 206.870 176.080  1.00  0.00           H  
ATOM  19802 2HD1 LEU A  99     154.530 206.960 174.550  1.00  0.00           H  
ATOM  19803 3HD1 LEU A  99     153.350 205.620 174.790  1.00  0.00           H  
ATOM  19804 1HD2 LEU A  99     152.140 206.310 172.570  1.00  0.00           H  
ATOM  19805 2HD2 LEU A  99     151.730 208.050 172.320  1.00  0.00           H  
ATOM  19806 3HD2 LEU A  99     153.450 207.520 172.400  1.00  0.00           H  
ATOM  19807  N   LYS A 100     148.250 207.810 176.320  1.00  0.00           N  
ATOM  19808  CA  LYS A 100     146.960 207.420 176.880  1.00  0.00           C  
ATOM  19809  C   LYS A 100     145.770 208.170 176.290  1.00  0.00           C  
ATOM  19810  O   LYS A 100     144.730 207.580 176.000  1.00  0.00           O  
ATOM  19811  CB  LYS A 100     146.970 207.530 178.420  1.00  0.00           C  
ATOM  19812  CG  LYS A 100     145.750 206.850 179.050  1.00  0.00           C  
ATOM  19813  CD  LYS A 100     145.840 206.700 180.570  1.00  0.00           C  
ATOM  19814  CE  LYS A 100     144.690 205.850 181.110  1.00  0.00           C  
ATOM  19815  NZ  LYS A 100     144.830 205.620 182.550  1.00  0.00           N1+
ATOM  19816  HN  LYS A 100     148.880 208.290 176.940  1.00  0.00           H  
ATOM  19817  HA  LYS A 100     146.810 206.380 176.630  1.00  0.00           H  
ATOM  19818  HB1 LYS A 100     147.050 208.590 178.730  1.00  0.00           H  
ATOM  19819  HB2 LYS A 100     147.890 207.010 178.790  1.00  0.00           H  
ATOM  19820  HG1 LYS A 100     145.650 205.830 178.610  1.00  0.00           H  
ATOM  19821  HG2 LYS A 100     144.820 207.420 178.790  1.00  0.00           H  
ATOM  19822  HD1 LYS A 100     145.830 207.710 181.050  1.00  0.00           H  
ATOM  19823  HD2 LYS A 100     146.810 206.210 180.830  1.00  0.00           H  
ATOM  19824  HE1 LYS A 100     144.680 204.870 180.600  1.00  0.00           H  
ATOM  19825  HE2 LYS A 100     143.710 206.340 180.920  1.00  0.00           H  
ATOM  19826  HZ1 LYS A 100     145.790 205.230 182.780  1.00  0.00           H  
ATOM  19827  HZ2 LYS A 100     144.110 204.910 182.840  1.00  0.00           H  
ATOM  19828  HZ3 LYS A 100     144.690 206.480 183.100  1.00  0.00           H  
ATOM  19829  N   LYS A 101     145.890 209.500 176.090  1.00  0.00           N  
ATOM  19830  CA  LYS A 101     144.830 210.270 175.450  1.00  0.00           C  
ATOM  19831  C   LYS A 101     144.650 209.960 173.970  1.00  0.00           C  
ATOM  19832  O   LYS A 101     143.540 209.750 173.500  1.00  0.00           O  
ATOM  19833  CB  LYS A 101     145.020 211.790 175.630  1.00  0.00           C  
ATOM  19834  CG  LYS A 101     143.720 212.580 175.430  1.00  0.00           C  
ATOM  19835  CD  LYS A 101     143.950 214.100 175.450  1.00  0.00           C  
ATOM  19836  CE  LYS A 101     142.710 214.970 175.690  1.00  0.00           C  
ATOM  19837  NZ  LYS A 101     141.660 214.730 174.690  1.00  0.00           N1+
ATOM  19838  HN  LYS A 101     146.710 210.000 176.350  1.00  0.00           H  
ATOM  19839  HA  LYS A 101     143.900 210.000 175.930  1.00  0.00           H  
ATOM  19840  HB1 LYS A 101     145.810 212.160 174.940  1.00  0.00           H  
ATOM  19841  HB2 LYS A 101     145.380 211.980 176.670  1.00  0.00           H  
ATOM  19842  HG1 LYS A 101     143.000 212.290 176.230  1.00  0.00           H  
ATOM  19843  HG2 LYS A 101     143.260 212.300 174.450  1.00  0.00           H  
ATOM  19844  HD1 LYS A 101     144.450 214.390 174.500  1.00  0.00           H  
ATOM  19845  HD2 LYS A 101     144.670 214.310 176.280  1.00  0.00           H  
ATOM  19846  HE1 LYS A 101     143.000 216.050 175.640  1.00  0.00           H  
ATOM  19847  HE2 LYS A 101     142.290 214.760 176.690  1.00  0.00           H  
ATOM  19848  HZ1 LYS A 101     140.830 215.310 174.930  1.00  0.00           H  
ATOM  19849  HZ2 LYS A 101     141.310 213.740 174.780  1.00  0.00           H  
ATOM  19850  HZ3 LYS A 101     141.960 214.930 173.710  1.00  0.00           H  
ATOM  19851  N   ALA A 102     145.740 209.840 173.180  1.00  0.00           N  
ATOM  19852  CA  ALA A 102     145.650 209.770 171.730  1.00  0.00           C  
ATOM  19853  C   ALA A 102     145.460 208.350 171.220  1.00  0.00           C  
ATOM  19854  O   ALA A 102     145.310 208.100 170.020  1.00  0.00           O  
ATOM  19855  CB  ALA A 102     146.920 210.370 171.100  1.00  0.00           C  
ATOM  19856  HN  ALA A 102     146.660 209.990 173.550  1.00  0.00           H  
ATOM  19857  HA  ALA A 102     144.790 210.350 171.400  1.00  0.00           H  
ATOM  19858  HB1 ALA A 102     147.040 211.420 171.470  1.00  0.00           H  
ATOM  19859  HB2 ALA A 102     146.840 210.400 170.000  1.00  0.00           H  
ATOM  19860  HB3 ALA A 102     147.820 209.800 171.400  1.00  0.00           H  
ATOM  19861  N   THR A 103     145.340 207.390 172.140  1.00  0.00           N  
ATOM  19862  CA  THR A 103     144.850 206.050 171.840  1.00  0.00           C  
ATOM  19863  C   THR A 103     143.350 205.970 172.080  1.00  0.00           C  
ATOM  19864  O   THR A 103     142.750 204.910 171.940  1.00  0.00           O  
ATOM  19865  CB  THR A 103     145.550 204.940 172.640  1.00  0.00           C  
ATOM  19866  CG2 THR A 103     146.960 204.700 172.080  1.00  0.00           C  
ATOM  19867  OG1 THR A 103     145.700 205.260 174.010  1.00  0.00           O  
ATOM  19868  HN  THR A 103     145.520 207.600 173.100  1.00  0.00           H  
ATOM  19869  HA  THR A 103     145.000 205.830 170.800  1.00  0.00           H  
ATOM  19870  HB  THR A 103     144.980 203.980 172.560  1.00  0.00           H  
ATOM  19871  HG1 THR A 103     146.470 205.860 174.050  1.00  0.00           H  
ATOM  19872 1HG2 THR A 103     147.480 203.920 172.680  1.00  0.00           H  
ATOM  19873 2HG2 THR A 103     147.560 205.640 172.110  1.00  0.00           H  
ATOM  19874 3HG2 THR A 103     146.900 204.360 171.030  1.00  0.00           H  
ATOM  19875  N   ASN A 104     142.710 207.120 172.400  1.00  0.00           N  
ATOM  19876  CA  ASN A 104     141.270 207.230 172.590  1.00  0.00           C  
ATOM  19877  C   ASN A 104     140.660 208.470 171.910  1.00  0.00           C  
ATOM  19878  O   ASN A 104     139.500 208.440 171.500  1.00  0.00           O  
ATOM  19879  CB  ASN A 104     141.040 207.310 174.120  1.00  0.00           C  
ATOM  19880  CG  ASN A 104     139.600 207.030 174.510  1.00  0.00           C  
ATOM  19881  ND2 ASN A 104     138.910 208.010 175.130  1.00  0.00           N  
ATOM  19882  OD1 ASN A 104     139.090 205.930 174.290  1.00  0.00           O  
ATOM  19883  HN  ASN A 104     143.240 207.960 172.560  1.00  0.00           H  
ATOM  19884  HA  ASN A 104     140.780 206.360 172.160  1.00  0.00           H  
ATOM  19885  HB1 ASN A 104     141.370 208.300 174.510  1.00  0.00           H  
ATOM  19886  HB2 ASN A 104     141.660 206.520 174.610  1.00  0.00           H  
ATOM  19887 1HD2 ASN A 104     139.330 208.910 175.300  1.00  0.00           H  
ATOM  19888 2HD2 ASN A 104     137.960 207.830 175.360  1.00  0.00           H  
ATOM      1  N   GLU A 105     141.413 206.585 174.562  1.00  0.00           N  
ATOM      2  CA  GLU A 105     140.273 207.509 174.816  1.00  0.00           C  
ATOM      3  C   GLU A 105     139.407 207.608 173.560  1.00  0.00           C  
ATOM      4  O   GLU A 105     138.195 207.650 173.701  1.00  0.00           O  
ATOM      5  CB  GLU A 105     140.809 208.894 175.183  1.00  0.00           C  
ATOM      6  CG  GLU A 105     140.168 209.357 176.495  1.00  0.00           C  
ATOM      7  CD  GLU A 105     139.557 210.748 176.312  1.00  0.00           C  
ATOM      8  OE1 GLU A 105     139.576 211.243 175.196  1.00  0.00           O  
ATOM      9  OE2 GLU A 105     139.080 211.298 177.291  1.00  0.00           O1-
ATOM     10  OXT GLU A 105     139.969 207.644 172.478  1.00  0.00           O1-
ATOM     11  H   GLU A 105     141.682 206.378 173.641  1.00  0.00           H  
ATOM     12  HA  GLU A 105     139.679 207.127 175.633  1.00  0.00           H  
ATOM     13  HB2 GLU A 105     141.881 208.843 175.304  1.00  0.00           H  
ATOM     14  HB3 GLU A 105     140.568 209.593 174.398  1.00  0.00           H  
ATOM     15  HG2 GLU A 105     139.394 208.660 176.783  1.00  0.00           H  
ATOM     16  HG3 GLU A 105     140.922 209.397 177.269  1.00  0.00           H  
HETATM    1  CAA HEC A 106     157.493 197.833 171.313  1.00  0.00           C  
HETATM    2  CAB HEC A 106     160.133 207.264 172.182  1.00  0.00           C  
HETATM    3  CAC HEC A 106     163.669 204.505 165.673  1.00  0.00           C  
HETATM    4  CAD HEC A 106     160.461 197.406 166.872  1.00  0.00           C  
HETATM    5  NA  HEC A 106     159.240 201.086 170.618  1.00  0.00           N  
HETATM    6  CBA HEC A 106     156.120 197.734 170.644  1.00  0.00           C  
HETATM    7  CBB HEC A 106     160.405 207.566 173.659  1.00  0.00           C  
HETATM    8  CBC HEC A 106     164.750 205.591 165.713  1.00  0.00           C  
HETATM    9  CBD HEC A 106     161.374 196.423 167.602  1.00  0.00           C  
HETATM   10  NB  HEC A 106     159.996 203.738 170.868  1.00  0.00           N  
HETATM   11  CGA HEC A 106     155.932 196.324 170.081  1.00  0.00           C  
HETATM   12  CGD HEC A 106     162.504 195.987 166.668  1.00  0.00           C  
HETATM   13  ND  HEC A 106     160.759 200.868 168.322  1.00  0.00           N  
HETATM   14  CHA HEC A 106     159.444 199.067 169.280  1.00  0.00           C  
HETATM   15  CHB HEC A 106     158.468 202.587 172.369  1.00  0.00           C  
HETATM   16  CHC HEC A 106     161.293 205.544 169.890  1.00  0.00           C  
HETATM   17  CHD HEC A 106     162.189 202.048 166.762  1.00  0.00           C  
HETATM   18  CMA HEC A 106     156.858 200.121 173.370  1.00  0.00           C  
HETATM   19  CMB HEC A 106     158.244 205.347 173.785  1.00  0.00           C  
HETATM   20  CMC HEC A 106     163.166 206.796 167.755  1.00  0.00           C  
HETATM   21  CMD HEC A 106     162.329 199.348 165.275  1.00  0.00           C  
HETATM   22  C1A HEC A 106     158.950 199.769 170.346  1.00  0.00           C  
HETATM   23  C1B HEC A 106     159.159 203.702 171.959  1.00  0.00           C  
HETATM   24  C1C HEC A 106     161.799 204.837 168.831  1.00  0.00           C  
HETATM   25  C1D HEC A 106     161.524 200.928 167.188  1.00  0.00           C  
HETATM   26  O1A HEC A 106     156.862 195.818 169.480  1.00  0.00           O  
HETATM   27  O1D HEC A 106     163.032 196.840 165.972  1.00  0.00           O  
HETATM   28  C2A HEC A 106     158.033 199.218 171.308  1.00  0.00           C  
HETATM   29  C2B HEC A 106     159.081 204.989 172.608  1.00  0.00           C  
HETATM   30  C2C HEC A 106     162.649 205.401 167.813  1.00  0.00           C  
HETATM   31  C2D HEC A 106     161.549 199.667 166.495  1.00  0.00           C  
HETATM   32  O2A HEC A 106     154.858 195.773 170.263  1.00  0.00           O  
HETATM   33  O2D HEC A 106     162.821 194.808 166.661  1.00  0.00           O  
HETATM   34  C3A HEC A 106     157.756 200.206 172.183  1.00  0.00           C  
HETATM   35  C3B HEC A 106     159.885 205.818 171.913  1.00  0.00           C  
HETATM   36  C3C HEC A 106     162.885 204.416 166.930  1.00  0.00           C  
HETATM   37  C3D HEC A 106     160.773 198.826 167.202  1.00  0.00           C  
HETATM   38  C4A HEC A 106     158.504 201.362 171.747  1.00  0.00           C  
HETATM   39  C4B HEC A 106     160.445 205.039 170.840  1.00  0.00           C  
HETATM   40  C4C HEC A 106     162.190 203.256 167.409  1.00  0.00           C  
HETATM   41  C4D HEC A 106     160.289 199.574 168.333  1.00  0.00           C  
HETATM   42  NC  HEC A 106     161.522 203.515 168.576  1.00  0.00           N  
HETATM   43 FE   HEC A 106     160.390 202.302 169.602  1.00  0.00          FE  
HETATM   44 HAA1 HEC A 106     157.410 197.497 172.329  1.00  0.00           H  
HETATM   45 HAA2 HEC A 106     158.182 197.188 170.787  1.00  0.00           H  
HETATM   46  HAB HEC A 106     161.011 207.602 171.660  1.00  0.00           H  
HETATM   47  HAC HEC A 106     164.201 203.582 165.504  1.00  0.00           H  
HETATM   48 HAD1 HEC A 106     159.437 197.202 167.146  1.00  0.00           H  
HETATM   49 HAD2 HEC A 106     160.573 197.262 165.807  1.00  0.00           H  
HETATM   50 HBA1 HEC A 106     156.057 198.454 169.841  1.00  0.00           H  
HETATM   51 HBA2 HEC A 106     155.349 197.938 171.372  1.00  0.00           H  
HETATM   52 HBB1 HEC A 106     160.945 206.743 174.101  1.00  0.00           H  
HETATM   53 HBB2 HEC A 106     159.468 207.702 174.178  1.00  0.00           H  
HETATM   54 HBB3 HEC A 106     160.996 208.466 173.739  1.00  0.00           H  
HETATM   55 HBC1 HEC A 106     164.330 206.528 165.378  1.00  0.00           H  
HETATM   56 HBC2 HEC A 106     165.566 205.308 165.066  1.00  0.00           H  
HETATM   57 HBC3 HEC A 106     165.112 205.701 166.725  1.00  0.00           H  
HETATM   58 HBD1 HEC A 106     160.802 195.560 167.904  1.00  0.00           H  
HETATM   59 HBD2 HEC A 106     161.791 196.901 168.476  1.00  0.00           H  
HETATM   60  HHA HEC A 106     159.129 198.026 169.170  1.00  0.00           H  
HETATM   61  HHB HEC A 106     157.841 202.681 173.254  1.00  0.00           H  
HETATM   62  HHC HEC A 106     161.587 206.589 169.982  1.00  0.00           H  
HETATM   63  HHD HEC A 106     162.758 201.976 165.838  1.00  0.00           H  
HETATM   64 HMA1 HEC A 106     157.385 199.653 174.189  1.00  0.00           H  
HETATM   65 HMA2 HEC A 106     155.988 199.534 173.119  1.00  0.00           H  
HETATM   66 HMA3 HEC A 106     156.552 201.115 173.660  1.00  0.00           H  
HETATM   67 HMB1 HEC A 106     157.497 206.069 173.490  1.00  0.00           H  
HETATM   68 HMB2 HEC A 106     158.869 205.768 174.552  1.00  0.00           H  
HETATM   69 HMB3 HEC A 106     157.757 204.460 174.163  1.00  0.00           H  
HETATM   70 HMC1 HEC A 106     162.658 207.399 168.493  1.00  0.00           H  
HETATM   71 HMC2 HEC A 106     164.227 206.795 167.960  1.00  0.00           H  
HETATM   72 HMC3 HEC A 106     162.989 207.205 166.771  1.00  0.00           H  
HETATM   73 HMD1 HEC A 106     163.380 199.308 165.525  1.00  0.00           H  
HETATM   74 HMD2 HEC A 106     162.013 198.394 164.885  1.00  0.00           H  
HETATM   75 HMD3 HEC A 106     162.165 200.115 164.534  1.00  0.00           H  
TER
ATOM    112  N   ILE B 106     202.280 146.380 198.610  1.00  0.00           N  
ATOM    113  CA  ILE B 106     203.440 146.420 197.730  1.00  0.00           C  
ATOM    114  C   ILE B 106     204.730 146.340 198.530  1.00  0.00           C  
ATOM    115  O   ILE B 106     205.320 147.340 198.950  1.00  0.00           O  
ATOM    116  CB  ILE B 106     203.440 147.620 196.780  1.00  0.00           C  
ATOM    117  CG1 ILE B 106     202.070 147.730 196.060  1.00  0.00           C  
ATOM    118  CG2 ILE B 106     204.600 147.470 195.770  1.00  0.00           C  
ATOM    119  CD  ILE B 106     201.950 148.960 195.150  1.00  0.00           C  
ATOM    120  HN  ILE B 106     201.870 147.270 198.840  1.00  0.00           H  
ATOM    121  HA  ILE B 106     203.400 145.540 197.100  1.00  0.00           H  
ATOM    122  HB  ILE B 106     203.590 148.560 197.370  1.00  0.00           H  
ATOM    123 1HG1 ILE B 106     201.250 147.790 196.800  1.00  0.00           H  
ATOM    124 2HG1 ILE B 106     201.910 146.810 195.460  1.00  0.00           H  
ATOM    125 1HG2 ILE B 106     205.580 147.430 196.280  1.00  0.00           H  
ATOM    126 2HG2 ILE B 106     204.620 148.330 195.070  1.00  0.00           H  
ATOM    127 3HG2 ILE B 106     204.470 146.540 195.170  1.00  0.00           H  
ATOM    128  HD1 ILE B 106     202.150 149.890 195.730  1.00  0.00           H  
ATOM    129  HD2 ILE B 106     200.920 149.040 194.750  1.00  0.00           H  
ATOM    130  HD3 ILE B 106     202.650 148.910 194.300  1.00  0.00           H  
ATOM    131  N   THR B 107     205.180 145.100 198.770  1.00  0.00           N  
ATOM    132  CA  THR B 107     206.350 144.740 199.550  1.00  0.00           C  
ATOM    133  C   THR B 107     207.690 145.180 198.980  1.00  0.00           C  
ATOM    134  O   THR B 107     207.810 145.780 197.910  1.00  0.00           O  
ATOM    135  CB  THR B 107     206.410 143.250 199.880  1.00  0.00           C  
ATOM    136  CG2 THR B 107     205.090 142.810 200.520  1.00  0.00           C  
ATOM    137  OG1 THR B 107     206.610 142.460 198.710  1.00  0.00           O  
ATOM    138  HN  THR B 107     204.650 144.330 198.440  1.00  0.00           H  
ATOM    139  HA  THR B 107     206.250 145.260 200.490  1.00  0.00           H  
ATOM    140  HB  THR B 107     207.230 143.030 200.610  1.00  0.00           H  
ATOM    141  HG1 THR B 107     206.390 141.540 198.960  1.00  0.00           H  
ATOM    142 1HG2 THR B 107     204.260 142.830 199.780  1.00  0.00           H  
ATOM    143 2HG2 THR B 107     204.830 143.480 201.370  1.00  0.00           H  
ATOM    144 3HG2 THR B 107     205.180 141.780 200.910  1.00  0.00           H  
ATOM    145  N   SER B 108     208.760 144.870 199.720  1.00  0.00           N  
ATOM    146  CA  SER B 108     210.160 145.010 199.340  1.00  0.00           C  
ATOM    147  C   SER B 108     210.580 144.140 198.160  1.00  0.00           C  
ATOM    148  O   SER B 108     211.400 144.540 197.340  1.00  0.00           O  
ATOM    149  CB  SER B 108     211.060 144.720 200.570  1.00  0.00           C  
ATOM    150  OG  SER B 108     210.810 143.420 201.120  1.00  0.00           O  
ATOM    151  HN  SER B 108     208.640 144.460 200.620  1.00  0.00           H  
ATOM    152  HA  SER B 108     210.320 146.030 199.040  1.00  0.00           H  
ATOM    153  HB1 SER B 108     210.850 145.500 201.350  1.00  0.00           H  
ATOM    154  HB2 SER B 108     212.130 144.820 200.300  1.00  0.00           H  
ATOM    155  HG1 SER B 108     210.510 143.530 202.040  1.00  0.00           H  
ATOM    156  N   TYR B 109     210.010 142.920 198.040  1.00  0.00           N  
ATOM    157  CA  TYR B 109     210.310 141.910 197.030  1.00  0.00           C  
ATOM    158  C   TYR B 109     210.050 142.380 195.590  1.00  0.00           C  
ATOM    159  O   TYR B 109     210.880 142.200 194.700  1.00  0.00           O  
ATOM    160  CB  TYR B 109     209.420 140.660 197.360  1.00  0.00           C  
ATOM    161  CG  TYR B 109     209.590 139.450 196.460  1.00  0.00           C  
ATOM    162  CD1 TYR B 109     210.340 138.350 196.890  1.00  0.00           C  
ATOM    163  CD2 TYR B 109     208.920 139.370 195.230  1.00  0.00           C  
ATOM    164  CE1 TYR B 109     210.410 137.180 196.120  1.00  0.00           C  
ATOM    165  CE2 TYR B 109     209.000 138.210 194.440  1.00  0.00           C  
ATOM    166  CZ  TYR B 109     209.730 137.110 194.900  1.00  0.00           C  
ATOM    167  OH  TYR B 109     209.750 135.910 194.160  1.00  0.00           O  
ATOM    168  HN  TYR B 109     209.330 142.650 198.720  1.00  0.00           H  
ATOM    169  HA  TYR B 109     211.350 141.650 197.100  1.00  0.00           H  
ATOM    170  HB1 TYR B 109     208.340 140.950 197.310  1.00  0.00           H  
ATOM    171  HB2 TYR B 109     209.630 140.340 198.400  1.00  0.00           H  
ATOM    172  HD1 TYR B 109     210.850 138.380 197.840  1.00  0.00           H  
ATOM    173  HD2 TYR B 109     208.310 140.190 194.890  1.00  0.00           H  
ATOM    174  HE1 TYR B 109     210.970 136.330 196.470  1.00  0.00           H  
ATOM    175  HE2 TYR B 109     208.470 138.170 193.500  1.00  0.00           H  
ATOM    176  HH  TYR B 109     209.390 136.090 193.280  1.00  0.00           H  
ATOM    177  N   VAL B 110     208.890 143.020 195.350  1.00  0.00           N  
ATOM    178  CA  VAL B 110     208.410 143.400 194.020  1.00  0.00           C  
ATOM    179  C   VAL B 110     209.340 144.360 193.300  1.00  0.00           C  
ATOM    180  O   VAL B 110     209.620 144.250 192.110  1.00  0.00           O  
ATOM    181  CB  VAL B 110     207.010 144.010 194.130  1.00  0.00           C  
ATOM    182  CG1 VAL B 110     206.430 144.340 192.740  1.00  0.00           C  
ATOM    183  CG2 VAL B 110     206.070 143.020 194.860  1.00  0.00           C  
ATOM    184  HN  VAL B 110     208.260 143.180 196.100  1.00  0.00           H  
ATOM    185  HA  VAL B 110     208.360 142.500 193.420  1.00  0.00           H  
ATOM    186  HB  VAL B 110     207.060 144.950 194.730  1.00  0.00           H  
ATOM    187 1HG1 VAL B 110     205.400 144.740 192.850  1.00  0.00           H  
ATOM    188 2HG1 VAL B 110     207.040 145.090 192.200  1.00  0.00           H  
ATOM    189 3HG1 VAL B 110     206.370 143.420 192.120  1.00  0.00           H  
ATOM    190 1HG2 VAL B 110     206.060 142.040 194.330  1.00  0.00           H  
ATOM    191 2HG2 VAL B 110     205.040 143.420 194.860  1.00  0.00           H  
ATOM    192 3HG2 VAL B 110     206.370 142.860 195.910  1.00  0.00           H  
ATOM    193  N   ARG B 111     209.870 145.340 194.060  1.00  0.00           N  
ATOM    194  CA  ARG B 111     210.650 146.460 193.600  1.00  0.00           C  
ATOM    195  C   ARG B 111     211.970 146.090 192.940  1.00  0.00           C  
ATOM    196  O   ARG B 111     212.340 146.620 191.890  1.00  0.00           O  
ATOM    197  CB  ARG B 111     210.900 147.410 194.800  1.00  0.00           C  
ATOM    198  CG  ARG B 111     209.650 147.540 195.700  1.00  0.00           C  
ATOM    199  CD  ARG B 111     209.740 148.670 196.720  1.00  0.00           C  
ATOM    200  NE  ARG B 111     208.540 148.560 197.610  1.00  0.00           N  
ATOM    201  CZ  ARG B 111     208.250 149.480 198.530  1.00  0.00           C  
ATOM    202  NH1 ARG B 111     208.990 150.580 198.680  1.00  0.00           N1+
ATOM    203  NH2 ARG B 111     207.210 149.300 199.340  1.00  0.00           N  
ATOM    204  HN  ARG B 111     209.680 145.320 195.040  1.00  0.00           H  
ATOM    205  HA  ARG B 111     210.070 146.990 192.860  1.00  0.00           H  
ATOM    206  HB1 ARG B 111     211.190 148.410 194.410  1.00  0.00           H  
ATOM    207  HB2 ARG B 111     211.740 147.030 195.430  1.00  0.00           H  
ATOM    208  HG1 ARG B 111     209.500 146.590 196.250  1.00  0.00           H  
ATOM    209  HG2 ARG B 111     208.760 147.720 195.060  1.00  0.00           H  
ATOM    210  HD1 ARG B 111     209.730 149.650 196.180  1.00  0.00           H  
ATOM    211  HD2 ARG B 111     210.660 148.590 197.340  1.00  0.00           H  
ATOM    212  HE  ARG B 111     208.050 147.690 197.660  1.00  0.00           H  
ATOM    213 1HH1 ARG B 111     209.760 150.740 198.060  1.00  0.00           H  
ATOM    214 2HH1 ARG B 111     208.820 151.190 199.450  1.00  0.00           H  
ATOM    215 1HH2 ARG B 111     206.570 148.550 199.170  1.00  0.00           H  
ATOM    216 2HH2 ARG B 111     206.990 150.030 200.000  1.00  0.00           H  
ATOM    217  N   THR B 112     212.710 145.110 193.500  1.00  0.00           N  
ATOM    218  CA  THR B 112     213.960 144.620 192.920  1.00  0.00           C  
ATOM    219  C   THR B 112     213.750 143.990 191.550  1.00  0.00           C  
ATOM    220  O   THR B 112     214.510 144.230 190.620  1.00  0.00           O  
ATOM    221  CB  THR B 112     214.700 143.640 193.810  1.00  0.00           C  
ATOM    222  CG2 THR B 112     216.090 143.310 193.250  1.00  0.00           C  
ATOM    223  OG1 THR B 112     214.920 144.220 195.090  1.00  0.00           O  
ATOM    224  HN  THR B 112     212.420 144.690 194.360  1.00  0.00           H  
ATOM    225  HA  THR B 112     214.600 145.470 192.770  1.00  0.00           H  
ATOM    226  HB  THR B 112     214.100 142.700 193.940  1.00  0.00           H  
ATOM    227  HG1 THR B 112     215.370 143.510 195.590  1.00  0.00           H  
ATOM    228 1HG2 THR B 112     216.030 142.780 192.280  1.00  0.00           H  
ATOM    229 2HG2 THR B 112     216.650 142.650 193.950  1.00  0.00           H  
ATOM    230 3HG2 THR B 112     216.680 144.240 193.110  1.00  0.00           H  
ATOM    231  N   VAL B 113     212.650 143.220 191.370  1.00  0.00           N  
ATOM    232  CA  VAL B 113     212.280 142.620 190.090  1.00  0.00           C  
ATOM    233  C   VAL B 113     212.010 143.660 189.010  1.00  0.00           C  
ATOM    234  O   VAL B 113     212.430 143.520 187.860  1.00  0.00           O  
ATOM    235  CB  VAL B 113     211.060 141.710 190.250  1.00  0.00           C  
ATOM    236  CG1 VAL B 113     210.740 140.990 188.920  1.00  0.00           C  
ATOM    237  CG2 VAL B 113     211.330 140.660 191.360  1.00  0.00           C  
ATOM    238  HN  VAL B 113     212.020 143.060 192.130  1.00  0.00           H  
ATOM    239  HA  VAL B 113     213.120 142.030 189.750  1.00  0.00           H  
ATOM    240  HB  VAL B 113     210.180 142.310 190.560  1.00  0.00           H  
ATOM    241 1HG1 VAL B 113     210.430 141.700 188.130  1.00  0.00           H  
ATOM    242 2HG1 VAL B 113     211.630 140.430 188.560  1.00  0.00           H  
ATOM    243 3HG1 VAL B 113     209.910 140.260 189.070  1.00  0.00           H  
ATOM    244 1HG2 VAL B 113     211.470 141.140 192.350  1.00  0.00           H  
ATOM    245 2HG2 VAL B 113     212.250 140.080 191.120  1.00  0.00           H  
ATOM    246 3HG2 VAL B 113     210.480 139.960 191.440  1.00  0.00           H  
ATOM    247  N   LEU B 114     211.310 144.770 189.360  1.00  0.00           N  
ATOM    248  CA  LEU B 114     211.120 145.920 188.490  1.00  0.00           C  
ATOM    249  C   LEU B 114     212.410 146.650 188.140  1.00  0.00           C  
ATOM    250  O   LEU B 114     212.660 146.990 186.990  1.00  0.00           O  
ATOM    251  CB  LEU B 114     210.140 146.930 189.150  1.00  0.00           C  
ATOM    252  CG  LEU B 114     208.730 146.380 189.430  1.00  0.00           C  
ATOM    253  CD1 LEU B 114     207.950 147.390 190.290  1.00  0.00           C  
ATOM    254  CD2 LEU B 114     207.950 146.070 188.140  1.00  0.00           C  
ATOM    255  HN  LEU B 114     210.950 144.850 190.290  1.00  0.00           H  
ATOM    256  HA  LEU B 114     210.700 145.570 187.550  1.00  0.00           H  
ATOM    257  HB1 LEU B 114     210.030 147.820 188.500  1.00  0.00           H  
ATOM    258  HB2 LEU B 114     210.580 147.270 190.110  1.00  0.00           H  
ATOM    259  HG  LEU B 114     208.820 145.440 190.020  1.00  0.00           H  
ATOM    260 1HD1 LEU B 114     208.490 147.610 191.230  1.00  0.00           H  
ATOM    261 2HD1 LEU B 114     206.940 146.980 190.540  1.00  0.00           H  
ATOM    262 3HD1 LEU B 114     207.810 148.340 189.730  1.00  0.00           H  
ATOM    263 1HD2 LEU B 114     207.840 146.990 187.540  1.00  0.00           H  
ATOM    264 2HD2 LEU B 114     208.470 145.300 187.540  1.00  0.00           H  
ATOM    265 3HD2 LEU B 114     206.940 145.690 188.400  1.00  0.00           H  
ATOM    266  N   CYS B 115     213.290 146.890 189.140  1.00  0.00           N  
ATOM    267  CA  CYS B 115     214.600 147.500 188.970  1.00  0.00           C  
ATOM    268  C   CYS B 115     215.590 146.680 188.140  1.00  0.00           C  
ATOM    269  O   CYS B 115     216.340 147.230 187.330  1.00  0.00           O  
ATOM    270  CB  CYS B 115     215.230 147.850 190.330  1.00  0.00           C  
ATOM    271  SG  CYS B 115     214.320 149.200 191.160  1.00  0.00           S  
ATOM    272  HN  CYS B 115     213.020 146.660 190.080  1.00  0.00           H  
ATOM    273  HA  CYS B 115     214.450 148.420 188.410  1.00  0.00           H  
ATOM    274  HB1 CYS B 115     216.280 148.170 190.190  1.00  0.00           H  
ATOM    275  HB2 CYS B 115     215.240 146.940 190.970  1.00  0.00           H  
ATOM    276  HG1 CYS B 115     213.110 148.630 191.160  1.00  0.00           H  
ATOM    277  N   GLU B 116     215.620 145.350 188.310  1.00  0.00           N  
ATOM    278  CA  GLU B 116     216.320 144.440 187.410  1.00  0.00           C  
ATOM    279  C   GLU B 116     215.720 144.460 186.000  1.00  0.00           C  
ATOM    280  O   GLU B 116     216.430 144.460 185.000  1.00  0.00           O  
ATOM    281  CB  GLU B 116     216.360 142.990 187.950  1.00  0.00           C  
ATOM    282  CG  GLU B 116     217.280 142.820 189.190  1.00  0.00           C  
ATOM    283  CD  GLU B 116     217.520 141.360 189.530  1.00  0.00           C  
ATOM    284  OE1 GLU B 116     217.970 140.610 188.610  1.00  0.00           O  
ATOM    285  OE2 GLU B 116     217.280 140.940 190.690  1.00  0.00           O1-
ATOM    286  HN  GLU B 116     215.120 144.910 189.070  1.00  0.00           H  
ATOM    287  HA  GLU B 116     217.340 144.790 187.300  1.00  0.00           H  
ATOM    288  HB1 GLU B 116     216.750 142.330 187.140  1.00  0.00           H  
ATOM    289  HB2 GLU B 116     215.330 142.660 188.200  1.00  0.00           H  
ATOM    290  HG1 GLU B 116     216.840 143.320 190.070  1.00  0.00           H  
ATOM    291  HG2 GLU B 116     218.270 143.270 188.980  1.00  0.00           H  
ATOM    292  N   GLY B 117     214.380 144.510 185.910  1.00  0.00           N  
ATOM    293  CA  GLY B 117     213.660 144.640 184.650  1.00  0.00           C  
ATOM    294  C   GLY B 117     213.080 143.340 184.160  1.00  0.00           C  
ATOM    295  O   GLY B 117     213.140 143.030 182.980  1.00  0.00           O  
ATOM    296  HN  GLY B 117     213.830 144.510 186.750  1.00  0.00           H  
ATOM    297  HA1 GLY B 117     214.320 145.000 183.880  1.00  0.00           H  
ATOM    298  HA2 GLY B 117     212.830 145.300 184.830  1.00  0.00           H  
ATOM    299  N   GLY B 118     212.490 142.530 185.070  1.00  0.00           N  
ATOM    300  CA  GLY B 118     211.900 141.230 184.710  1.00  0.00           C  
ATOM    301  C   GLY B 118     210.730 141.280 183.760  1.00  0.00           C  
ATOM    302  O   GLY B 118     210.450 140.330 183.030  1.00  0.00           O  
ATOM    303  HN  GLY B 118     212.490 142.800 186.030  1.00  0.00           H  
ATOM    304  HA1 GLY B 118     211.550 140.770 185.620  1.00  0.00           H  
ATOM    305  HA2 GLY B 118     212.670 140.640 184.220  1.00  0.00           H  
ATOM    306  N   VAL B 119     210.020 142.420 183.740  1.00  0.00           N  
ATOM    307  CA  VAL B 119     209.030 142.760 182.730  1.00  0.00           C  
ATOM    308  C   VAL B 119     209.470 144.100 182.140  1.00  0.00           C  
ATOM    309  O   VAL B 119     210.020 144.910 182.890  1.00  0.00           O  
ATOM    310  CB  VAL B 119     207.600 142.830 183.260  1.00  0.00           C  
ATOM    311  CG1 VAL B 119     207.120 141.400 183.580  1.00  0.00           C  
ATOM    312  CG2 VAL B 119     207.480 143.750 184.500  1.00  0.00           C  
ATOM    313  HN  VAL B 119     210.280 143.170 184.340  1.00  0.00           H  
ATOM    314  HA  VAL B 119     209.070 142.020 181.950  1.00  0.00           H  
ATOM    315  HB  VAL B 119     206.930 143.240 182.460  1.00  0.00           H  
ATOM    316 1HG1 VAL B 119     206.070 141.430 183.940  1.00  0.00           H  
ATOM    317 2HG1 VAL B 119     207.180 140.750 182.690  1.00  0.00           H  
ATOM    318 3HG1 VAL B 119     207.750 140.950 184.380  1.00  0.00           H  
ATOM    319 1HG2 VAL B 119     208.110 143.380 185.330  1.00  0.00           H  
ATOM    320 2HG2 VAL B 119     206.420 143.760 184.850  1.00  0.00           H  
ATOM    321 3HG2 VAL B 119     207.760 144.790 184.250  1.00  0.00           H  
ATOM    322  N   PRO B 120     209.320 144.370 180.840  1.00  0.00           N  
ATOM    323  CA  PRO B 120     209.800 145.600 180.200  1.00  0.00           C  
ATOM    324  C   PRO B 120     209.270 146.880 180.840  1.00  0.00           C  
ATOM    325  O   PRO B 120     208.060 147.050 180.980  1.00  0.00           O  
ATOM    326  CB  PRO B 120     209.400 145.450 178.720  1.00  0.00           C  
ATOM    327  CG  PRO B 120     208.230 144.460 178.740  1.00  0.00           C  
ATOM    328  CD  PRO B 120     208.610 143.520 179.890  1.00  0.00           C  
ATOM    329  HA  PRO B 120     210.870 145.640 180.310  1.00  0.00           H  
ATOM    330  HB1 PRO B 120     210.250 145.010 178.160  1.00  0.00           H  
ATOM    331  HB2 PRO B 120     209.130 146.420 178.240  1.00  0.00           H  
ATOM    332  HG1 PRO B 120     208.100 143.920 177.780  1.00  0.00           H  
ATOM    333  HG2 PRO B 120     207.290 144.990 179.010  1.00  0.00           H  
ATOM    334  HD1 PRO B 120     209.290 142.720 179.530  1.00  0.00           H  
ATOM    335  HD2 PRO B 120     207.690 143.080 180.340  1.00  0.00           H  
ATOM    336  N   GLN B 121     210.180 147.780 181.240  1.00  0.00           N  
ATOM    337  CA  GLN B 121     209.860 148.950 182.030  1.00  0.00           C  
ATOM    338  C   GLN B 121     209.510 150.160 181.180  1.00  0.00           C  
ATOM    339  O   GLN B 121     209.850 150.260 180.000  1.00  0.00           O  
ATOM    340  CB  GLN B 121     211.050 149.280 182.960  1.00  0.00           C  
ATOM    341  CG  GLN B 121     211.390 148.160 183.970  1.00  0.00           C  
ATOM    342  CD  GLN B 121     210.290 148.000 185.020  1.00  0.00           C  
ATOM    343  NE2 GLN B 121     209.470 146.930 184.890  1.00  0.00           N  
ATOM    344  OE1 GLN B 121     210.140 148.830 185.930  1.00  0.00           O  
ATOM    345  HN  GLN B 121     211.150 147.630 181.070  1.00  0.00           H  
ATOM    346  HA  GLN B 121     208.990 148.730 182.630  1.00  0.00           H  
ATOM    347  HB1 GLN B 121     210.840 150.220 183.530  1.00  0.00           H  
ATOM    348  HB2 GLN B 121     211.950 149.480 182.340  1.00  0.00           H  
ATOM    349  HG1 GLN B 121     212.320 148.430 184.520  1.00  0.00           H  
ATOM    350  HG2 GLN B 121     211.570 147.200 183.460  1.00  0.00           H  
ATOM    351 1HE2 GLN B 121     208.700 146.850 185.520  1.00  0.00           H  
ATOM    352 2HE2 GLN B 121     209.620 146.280 184.150  1.00  0.00           H  
ATOM    353  N   ARG B 122     208.790 151.140 181.770  1.00  0.00           N  
ATOM    354  CA  ARG B 122     208.420 152.380 181.100  1.00  0.00           C  
ATOM    355  C   ARG B 122     209.620 153.210 180.620  1.00  0.00           C  
ATOM    356  O   ARG B 122     210.640 153.200 181.320  1.00  0.00           O  
ATOM    357  CB  ARG B 122     207.450 153.240 181.960  1.00  0.00           C  
ATOM    358  CG  ARG B 122     208.070 154.140 183.050  1.00  0.00           C  
ATOM    359  CD  ARG B 122     208.860 153.410 184.140  1.00  0.00           C  
ATOM    360  NE  ARG B 122     209.380 154.430 185.100  1.00  0.00           N  
ATOM    361  CZ  ARG B 122     210.590 155.010 185.010  1.00  0.00           C  
ATOM    362  NH1 ARG B 122     211.320 154.930 183.900  1.00  0.00           N1+
ATOM    363  NH2 ARG B 122     211.090 155.670 186.050  1.00  0.00           N  
ATOM    364  HN  ARG B 122     208.490 151.040 182.710  1.00  0.00           H  
ATOM    365  HA  ARG B 122     207.860 152.050 180.240  1.00  0.00           H  
ATOM    366  HB1 ARG B 122     206.690 152.570 182.430  1.00  0.00           H  
ATOM    367  HB2 ARG B 122     206.890 153.920 181.270  1.00  0.00           H  
ATOM    368  HG1 ARG B 122     207.240 154.700 183.550  1.00  0.00           H  
ATOM    369  HG2 ARG B 122     208.720 154.910 182.570  1.00  0.00           H  
ATOM    370  HD1 ARG B 122     209.710 152.820 183.730  1.00  0.00           H  
ATOM    371  HD2 ARG B 122     208.180 152.720 184.700  1.00  0.00           H  
ATOM    372  HE  ARG B 122     208.780 154.710 185.860  1.00  0.00           H  
ATOM    373 1HH1 ARG B 122     210.860 154.650 183.060  1.00  0.00           H  
ATOM    374 2HH1 ARG B 122     212.200 155.390 183.860  1.00  0.00           H  
ATOM    375 1HH2 ARG B 122     210.640 155.630 186.940  1.00  0.00           H  
ATOM    376 2HH2 ARG B 122     212.030 156.030 186.000  1.00  0.00           H  
ATOM    377  N   PRO B 123     209.600 153.910 179.490  1.00  0.00           N  
ATOM    378  CA  PRO B 123     210.680 154.770 179.000  1.00  0.00           C  
ATOM    379  C   PRO B 123     211.220 155.820 179.950  1.00  0.00           C  
ATOM    380  O   PRO B 123     210.710 156.030 181.050  1.00  0.00           O  
ATOM    381  CB  PRO B 123     210.080 155.430 177.740  1.00  0.00           C  
ATOM    382  CG  PRO B 123     209.120 154.380 177.210  1.00  0.00           C  
ATOM    383  CD  PRO B 123     208.520 153.810 178.500  1.00  0.00           C  
ATOM    384  HA  PRO B 123     211.500 154.110 178.770  1.00  0.00           H  
ATOM    385  HB1 PRO B 123     210.860 155.700 177.000  1.00  0.00           H  
ATOM    386  HB2 PRO B 123     209.500 156.340 178.020  1.00  0.00           H  
ATOM    387  HG1 PRO B 123     209.690 153.580 176.680  1.00  0.00           H  
ATOM    388  HG2 PRO B 123     208.350 154.800 176.530  1.00  0.00           H  
ATOM    389  HD1 PRO B 123     208.200 152.760 178.340  1.00  0.00           H  
ATOM    390  HD2 PRO B 123     207.670 154.440 178.830  1.00  0.00           H  
ATOM    391  N   VAL B 124     212.290 156.510 179.500  1.00  0.00           N  
ATOM    392  CA  VAL B 124     212.930 157.600 180.210  1.00  0.00           C  
ATOM    393  C   VAL B 124     212.000 158.790 180.490  1.00  0.00           C  
ATOM    394  O   VAL B 124     212.030 159.380 181.570  1.00  0.00           O  
ATOM    395  CB  VAL B 124     214.150 158.070 179.420  1.00  0.00           C  
ATOM    396  CG1 VAL B 124     214.890 159.190 180.180  1.00  0.00           C  
ATOM    397  CG2 VAL B 124     215.110 156.890 179.200  1.00  0.00           C  
ATOM    398  HN  VAL B 124     212.710 156.250 178.640  1.00  0.00           H  
ATOM    399  HA  VAL B 124     213.260 157.230 181.160  1.00  0.00           H  
ATOM    400  HB  VAL B 124     213.830 158.470 178.430  1.00  0.00           H  
ATOM    401 1HG1 VAL B 124     214.260 160.100 180.290  1.00  0.00           H  
ATOM    402 2HG1 VAL B 124     215.210 158.850 181.180  1.00  0.00           H  
ATOM    403 3HG1 VAL B 124     215.780 159.490 179.600  1.00  0.00           H  
ATOM    404 1HG2 VAL B 124     214.670 156.100 178.560  1.00  0.00           H  
ATOM    405 2HG2 VAL B 124     215.390 156.430 180.170  1.00  0.00           H  
ATOM    406 3HG2 VAL B 124     216.040 157.240 178.700  1.00  0.00           H  
ATOM    407  N   VAL B 125     211.140 159.120 179.510  1.00  0.00           N  
ATOM    408  CA  VAL B 125     210.130 160.150 179.590  1.00  0.00           C  
ATOM    409  C   VAL B 125     208.800 159.450 179.400  1.00  0.00           C  
ATOM    410  O   VAL B 125     208.630 158.680 178.460  1.00  0.00           O  
ATOM    411  CB  VAL B 125     210.300 161.200 178.480  1.00  0.00           C  
ATOM    412  CG1 VAL B 125     209.120 162.200 178.470  1.00  0.00           C  
ATOM    413  CG2 VAL B 125     211.630 161.940 178.690  1.00  0.00           C  
ATOM    414  HN  VAL B 125     211.140 158.590 178.660  1.00  0.00           H  
ATOM    415  HA  VAL B 125     210.140 160.630 180.560  1.00  0.00           H  
ATOM    416  HB  VAL B 125     210.340 160.690 177.490  1.00  0.00           H  
ATOM    417 1HG1 VAL B 125     208.190 161.720 178.110  1.00  0.00           H  
ATOM    418 2HG1 VAL B 125     208.950 162.610 179.490  1.00  0.00           H  
ATOM    419 3HG1 VAL B 125     209.350 163.040 177.790  1.00  0.00           H  
ATOM    420 1HG2 VAL B 125     211.750 162.740 177.930  1.00  0.00           H  
ATOM    421 2HG2 VAL B 125     212.500 161.240 178.600  1.00  0.00           H  
ATOM    422 3HG2 VAL B 125     211.670 162.400 179.700  1.00  0.00           H  
ATOM    423  N   PHE B 126     207.810 159.660 180.310  1.00  0.00           N  
ATOM    424  CA  PHE B 126     206.580 158.900 180.270  1.00  0.00           C  
ATOM    425  C   PHE B 126     205.410 159.690 180.860  1.00  0.00           C  
ATOM    426  O   PHE B 126     205.580 160.530 181.750  1.00  0.00           O  
ATOM    427  CB  PHE B 126     206.730 157.520 180.970  1.00  0.00           C  
ATOM    428  CG  PHE B 126     207.110 157.620 182.430  1.00  0.00           C  
ATOM    429  CD1 PHE B 126     206.130 157.530 183.430  1.00  0.00           C  
ATOM    430  CD2 PHE B 126     208.450 157.820 182.820  1.00  0.00           C  
ATOM    431  CE1 PHE B 126     206.470 157.630 184.780  1.00  0.00           C  
ATOM    432  CE2 PHE B 126     208.800 157.940 184.170  1.00  0.00           C  
ATOM    433  CZ  PHE B 126     207.800 157.850 185.150  1.00  0.00           C  
ATOM    434  HN  PHE B 126     207.920 160.280 181.080  1.00  0.00           H  
ATOM    435  HA  PHE B 126     206.310 158.730 179.240  1.00  0.00           H  
ATOM    436  HB1 PHE B 126     207.530 156.940 180.460  1.00  0.00           H  
ATOM    437  HB2 PHE B 126     205.780 156.940 180.900  1.00  0.00           H  
ATOM    438  HD1 PHE B 126     205.090 157.380 183.150  1.00  0.00           H  
ATOM    439  HD2 PHE B 126     209.220 157.890 182.060  1.00  0.00           H  
ATOM    440  HE1 PHE B 126     205.710 157.550 185.540  1.00  0.00           H  
ATOM    441  HE2 PHE B 126     209.820 158.110 184.450  1.00  0.00           H  
ATOM    442  HZ  PHE B 126     208.070 157.940 186.200  1.00  0.00           H  
ATOM    443  N   VAL B 127     204.190 159.440 180.360  1.00  0.00           N  
ATOM    444  CA  VAL B 127     202.940 160.000 180.860  1.00  0.00           C  
ATOM    445  C   VAL B 127     202.010 158.860 181.190  1.00  0.00           C  
ATOM    446  O   VAL B 127     201.850 157.900 180.430  1.00  0.00           O  
ATOM    447  CB  VAL B 127     202.270 160.940 179.850  1.00  0.00           C  
ATOM    448  CG1 VAL B 127     200.880 161.410 180.320  1.00  0.00           C  
ATOM    449  CG2 VAL B 127     203.180 162.180 179.680  1.00  0.00           C  
ATOM    450  HN  VAL B 127     204.100 158.830 179.570  1.00  0.00           H  
ATOM    451  HA  VAL B 127     203.120 160.540 181.780  1.00  0.00           H  
ATOM    452  HB  VAL B 127     202.170 160.430 178.870  1.00  0.00           H  
ATOM    453 1HG1 VAL B 127     200.150 160.570 180.350  1.00  0.00           H  
ATOM    454 2HG1 VAL B 127     200.940 161.860 181.340  1.00  0.00           H  
ATOM    455 3HG1 VAL B 127     200.480 162.180 179.630  1.00  0.00           H  
ATOM    456 1HG2 VAL B 127     203.330 162.680 180.650  1.00  0.00           H  
ATOM    457 2HG2 VAL B 127     202.700 162.900 178.980  1.00  0.00           H  
ATOM    458 3HG2 VAL B 127     204.170 161.890 179.270  1.00  0.00           H  
ATOM    459  N   THR B 128     201.350 158.920 182.370  1.00  0.00           N  
ATOM    460  CA  THR B 128     200.390 157.920 182.820  1.00  0.00           C  
ATOM    461  C   THR B 128     199.010 158.300 182.300  1.00  0.00           C  
ATOM    462  O   THR B 128     198.460 159.350 182.630  1.00  0.00           O  
ATOM    463  CB  THR B 128     200.310 157.840 184.340  1.00  0.00           C  
ATOM    464  CG2 THR B 128     199.550 156.590 184.800  1.00  0.00           C  
ATOM    465  OG1 THR B 128     201.600 157.810 184.950  1.00  0.00           O  
ATOM    466  HN  THR B 128     201.500 159.690 183.000  1.00  0.00           H  
ATOM    467  HA  THR B 128     200.670 156.950 182.430  1.00  0.00           H  
ATOM    468  HB  THR B 128     199.810 158.760 184.740  1.00  0.00           H  
ATOM    469  HG1 THR B 128     202.030 156.950 184.700  1.00  0.00           H  
ATOM    470 1HG2 THR B 128     198.510 156.590 184.420  1.00  0.00           H  
ATOM    471 2HG2 THR B 128     199.520 156.550 185.910  1.00  0.00           H  
ATOM    472 3HG2 THR B 128     200.070 155.670 184.440  1.00  0.00           H  
ATOM    473  N   ARG B 129     198.360 157.450 181.470  1.00  0.00           N  
ATOM    474  CA  ARG B 129     197.040 157.780 180.950  1.00  0.00           C  
ATOM    475  C   ARG B 129     195.950 157.350 181.930  1.00  0.00           C  
ATOM    476  O   ARG B 129     195.400 156.260 181.860  1.00  0.00           O  
ATOM    477  CB  ARG B 129     196.740 157.170 179.560  1.00  0.00           C  
ATOM    478  CG  ARG B 129     197.700 157.610 178.430  1.00  0.00           C  
ATOM    479  CD  ARG B 129     197.080 157.490 177.030  1.00  0.00           C  
ATOM    480  NE  ARG B 129     198.200 157.590 176.050  1.00  0.00           N  
ATOM    481  CZ  ARG B 129     198.040 157.640 174.720  1.00  0.00           C  
ATOM    482  NH1 ARG B 129     196.880 157.910 174.140  1.00  0.00           N1+
ATOM    483  NH2 ARG B 129     199.100 157.390 173.970  1.00  0.00           N  
ATOM    484  HN  ARG B 129     198.750 156.560 181.230  1.00  0.00           H  
ATOM    485  HA  ARG B 129     196.960 158.850 180.830  1.00  0.00           H  
ATOM    486  HB1 ARG B 129     195.700 157.460 179.260  1.00  0.00           H  
ATOM    487  HB2 ARG B 129     196.760 156.060 179.630  1.00  0.00           H  
ATOM    488  HG1 ARG B 129     198.620 156.990 178.510  1.00  0.00           H  
ATOM    489  HG2 ARG B 129     197.990 158.670 178.590  1.00  0.00           H  
ATOM    490  HD1 ARG B 129     196.340 158.300 176.860  1.00  0.00           H  
ATOM    491  HD2 ARG B 129     196.590 156.500 176.910  1.00  0.00           H  
ATOM    492  HE  ARG B 129     199.120 157.290 176.320  1.00  0.00           H  
ATOM    493 1HH1 ARG B 129     196.060 158.140 174.660  1.00  0.00           H  
ATOM    494 2HH1 ARG B 129     196.780 157.800 173.130  1.00  0.00           H  
ATOM    495 1HH2 ARG B 129     199.940 157.090 174.420  1.00  0.00           H  
ATOM    496 2HH2 ARG B 129     199.030 157.420 172.960  1.00  0.00           H  
ATOM    497  N   LYS B 130     195.620 158.240 182.890  1.00  0.00           N  
ATOM    498  CA  LYS B 130     194.810 157.960 184.060  1.00  0.00           C  
ATOM    499  C   LYS B 130     193.400 157.450 183.770  1.00  0.00           C  
ATOM    500  O   LYS B 130     192.910 156.590 184.510  1.00  0.00           O  
ATOM    501  CB  LYS B 130     194.800 159.190 185.000  1.00  0.00           C  
ATOM    502  CG  LYS B 130     196.210 159.580 185.480  1.00  0.00           C  
ATOM    503  CD  LYS B 130     196.230 160.790 186.420  1.00  0.00           C  
ATOM    504  CE  LYS B 130     197.620 161.080 187.000  1.00  0.00           C  
ATOM    505  NZ  LYS B 130     197.580 162.230 187.920  1.00  0.00           N1+
ATOM    506  HN  LYS B 130     196.100 159.110 182.910  1.00  0.00           H  
ATOM    507  HA  LYS B 130     195.300 157.160 184.590  1.00  0.00           H  
ATOM    508  HB1 LYS B 130     194.170 158.970 185.890  1.00  0.00           H  
ATOM    509  HB2 LYS B 130     194.340 160.060 184.470  1.00  0.00           H  
ATOM    510  HG1 LYS B 130     196.870 159.810 184.610  1.00  0.00           H  
ATOM    511  HG2 LYS B 130     196.660 158.700 186.000  1.00  0.00           H  
ATOM    512  HD1 LYS B 130     195.520 160.590 187.250  1.00  0.00           H  
ATOM    513  HD2 LYS B 130     195.860 161.690 185.870  1.00  0.00           H  
ATOM    514  HE1 LYS B 130     198.340 161.310 186.190  1.00  0.00           H  
ATOM    515  HE2 LYS B 130     197.980 160.200 187.570  1.00  0.00           H  
ATOM    516  HZ1 LYS B 130     198.370 162.210 188.610  1.00  0.00           H  
ATOM    517  HZ2 LYS B 130     196.690 162.180 188.490  1.00  0.00           H  
ATOM    518  HZ3 LYS B 130     197.630 163.140 187.390  1.00  0.00           H  
ATOM    519  N   LYS B 131     192.770 157.890 182.660  1.00  0.00           N  
ATOM    520  CA  LYS B 131     191.480 157.390 182.190  1.00  0.00           C  
ATOM    521  C   LYS B 131     191.490 155.880 181.940  1.00  0.00           C  
ATOM    522  O   LYS B 131     190.530 155.160 182.240  1.00  0.00           O  
ATOM    523  CB  LYS B 131     191.040 158.060 180.860  1.00  0.00           C  
ATOM    524  CG  LYS B 131     191.170 159.590 180.760  1.00  0.00           C  
ATOM    525  CD  LYS B 131     190.510 160.140 179.470  1.00  0.00           C  
ATOM    526  CE  LYS B 131     191.040 161.520 179.020  1.00  0.00           C  
ATOM    527  NZ  LYS B 131     190.290 162.060 177.870  1.00  0.00           N1+
ATOM    528  HN  LYS B 131     193.190 158.590 182.100  1.00  0.00           H  
ATOM    529  HA  LYS B 131     190.740 157.590 182.960  1.00  0.00           H  
ATOM    530  HB1 LYS B 131     189.970 157.800 180.670  1.00  0.00           H  
ATOM    531  HB2 LYS B 131     191.620 157.630 180.010  1.00  0.00           H  
ATOM    532  HG1 LYS B 131     192.250 159.860 180.740  1.00  0.00           H  
ATOM    533  HG2 LYS B 131     190.700 160.080 181.650  1.00  0.00           H  
ATOM    534  HD1 LYS B 131     189.400 160.190 179.640  1.00  0.00           H  
ATOM    535  HD2 LYS B 131     190.680 159.410 178.650  1.00  0.00           H  
ATOM    536  HE1 LYS B 131     192.100 161.430 178.730  1.00  0.00           H  
ATOM    537  HE2 LYS B 131     190.960 162.240 179.860  1.00  0.00           H  
ATOM    538  HZ1 LYS B 131     190.280 161.390 177.050  1.00  0.00           H  
ATOM    539  HZ2 LYS B 131     190.710 162.960 177.550  1.00  0.00           H  
ATOM    540  HZ3 LYS B 131     189.280 162.240 178.100  1.00  0.00           H  
ATOM    541  N   LEU B 132     192.600 155.350 181.390  1.00  0.00           N  
ATOM    542  CA  LEU B 132     192.780 153.930 181.150  1.00  0.00           C  
ATOM    543  C   LEU B 132     193.000 153.130 182.430  1.00  0.00           C  
ATOM    544  O   LEU B 132     192.400 152.080 182.650  1.00  0.00           O  
ATOM    545  CB  LEU B 132     194.010 153.640 180.260  1.00  0.00           C  
ATOM    546  CG  LEU B 132     194.080 154.430 178.940  1.00  0.00           C  
ATOM    547  CD1 LEU B 132     195.310 154.000 178.140  1.00  0.00           C  
ATOM    548  CD2 LEU B 132     192.820 154.230 178.100  1.00  0.00           C  
ATOM    549  HN  LEU B 132     193.390 155.930 181.180  1.00  0.00           H  
ATOM    550  HA  LEU B 132     191.880 153.550 180.680  1.00  0.00           H  
ATOM    551  HB1 LEU B 132     194.020 152.550 180.010  1.00  0.00           H  
ATOM    552  HB2 LEU B 132     194.950 153.860 180.820  1.00  0.00           H  
ATOM    553  HG  LEU B 132     194.180 155.510 179.190  1.00  0.00           H  
ATOM    554 1HD1 LEU B 132     196.230 154.100 178.750  1.00  0.00           H  
ATOM    555 2HD1 LEU B 132     195.410 154.610 177.230  1.00  0.00           H  
ATOM    556 3HD1 LEU B 132     195.210 152.930 177.840  1.00  0.00           H  
ATOM    557 1HD2 LEU B 132     192.660 153.150 177.900  1.00  0.00           H  
ATOM    558 2HD2 LEU B 132     191.920 154.640 178.600  1.00  0.00           H  
ATOM    559 3HD2 LEU B 132     192.940 154.750 177.120  1.00  0.00           H  
ATOM    560  N   VAL B 133     193.910 153.630 183.300  1.00  0.00           N  
ATOM    561  CA  VAL B 133     194.430 152.910 184.460  1.00  0.00           C  
ATOM    562  C   VAL B 133     193.360 152.600 185.490  1.00  0.00           C  
ATOM    563  O   VAL B 133     193.290 151.490 186.020  1.00  0.00           O  
ATOM    564  CB  VAL B 133     195.580 153.670 185.120  1.00  0.00           C  
ATOM    565  CG1 VAL B 133     196.170 152.870 186.300  1.00  0.00           C  
ATOM    566  CG2 VAL B 133     196.690 153.910 184.070  1.00  0.00           C  
ATOM    567  HN  VAL B 133     194.340 154.500 183.090  1.00  0.00           H  
ATOM    568  HA  VAL B 133     194.800 151.960 184.120  1.00  0.00           H  
ATOM    569  HB  VAL B 133     195.220 154.660 185.490  1.00  0.00           H  
ATOM    570 1HG1 VAL B 133     196.490 151.860 185.970  1.00  0.00           H  
ATOM    571 2HG1 VAL B 133     197.060 153.400 186.710  1.00  0.00           H  
ATOM    572 3HG1 VAL B 133     195.440 152.760 187.130  1.00  0.00           H  
ATOM    573 1HG2 VAL B 133     196.360 154.600 183.270  1.00  0.00           H  
ATOM    574 2HG2 VAL B 133     196.990 152.950 183.600  1.00  0.00           H  
ATOM    575 3HG2 VAL B 133     197.590 154.340 184.560  1.00  0.00           H  
ATOM    576  N   ASN B 134     192.470 153.580 185.780  1.00  0.00           N  
ATOM    577  CA  ASN B 134     191.390 153.400 186.730  1.00  0.00           C  
ATOM    578  C   ASN B 134     190.410 152.300 186.300  1.00  0.00           C  
ATOM    579  O   ASN B 134     190.080 151.410 187.080  1.00  0.00           O  
ATOM    580  CB  ASN B 134     190.620 154.720 186.940  1.00  0.00           C  
ATOM    581  CG  ASN B 134     191.540 155.790 187.540  1.00  0.00           C  
ATOM    582  ND2 ASN B 134     191.170 157.070 187.310  1.00  0.00           N  
ATOM    583  OD1 ASN B 134     192.540 155.510 188.210  1.00  0.00           O  
ATOM    584  HN  ASN B 134     192.540 154.470 185.320  1.00  0.00           H  
ATOM    585  HA  ASN B 134     191.820 153.070 187.670  1.00  0.00           H  
ATOM    586  HB1 ASN B 134     189.770 154.570 187.630  1.00  0.00           H  
ATOM    587  HB2 ASN B 134     190.220 155.080 185.970  1.00  0.00           H  
ATOM    588 1HD2 ASN B 134     190.300 157.240 186.830  1.00  0.00           H  
ATOM    589 2HD2 ASN B 134     191.690 157.820 187.710  1.00  0.00           H  
ATOM    590  N   ALA B 135     190.010 152.310 185.010  1.00  0.00           N  
ATOM    591  CA  ALA B 135     189.200 151.300 184.380  1.00  0.00           C  
ATOM    592  C   ALA B 135     189.840 149.920 184.330  1.00  0.00           C  
ATOM    593  O   ALA B 135     189.190 148.920 184.640  1.00  0.00           O  
ATOM    594  CB  ALA B 135     188.830 151.750 182.960  1.00  0.00           C  
ATOM    595  HN  ALA B 135     190.240 153.090 184.420  1.00  0.00           H  
ATOM    596  HA  ALA B 135     188.280 151.200 184.960  1.00  0.00           H  
ATOM    597  HB1 ALA B 135     188.210 150.990 182.440  1.00  0.00           H  
ATOM    598  HB2 ALA B 135     189.740 151.950 182.360  1.00  0.00           H  
ATOM    599  HB3 ALA B 135     188.240 152.690 183.030  1.00  0.00           H  
ATOM    600  N   ILE B 136     191.140 149.810 183.980  1.00  0.00           N  
ATOM    601  CA  ILE B 136     191.870 148.550 183.970  1.00  0.00           C  
ATOM    602  C   ILE B 136     191.920 147.930 185.360  1.00  0.00           C  
ATOM    603  O   ILE B 136     191.610 146.750 185.540  1.00  0.00           O  
ATOM    604  CB  ILE B 136     193.290 148.720 183.400  1.00  0.00           C  
ATOM    605  CG1 ILE B 136     193.200 149.010 181.890  1.00  0.00           C  
ATOM    606  CG2 ILE B 136     194.160 147.470 183.660  1.00  0.00           C  
ATOM    607  CD  ILE B 136     194.510 149.550 181.280  1.00  0.00           C  
ATOM    608  HN  ILE B 136     191.640 150.630 183.680  1.00  0.00           H  
ATOM    609  HA  ILE B 136     191.330 147.850 183.350  1.00  0.00           H  
ATOM    610  HB  ILE B 136     193.760 149.590 183.900  1.00  0.00           H  
ATOM    611 1HG1 ILE B 136     192.400 149.750 181.700  1.00  0.00           H  
ATOM    612 2HG1 ILE B 136     192.910 148.070 181.350  1.00  0.00           H  
ATOM    613 1HG2 ILE B 136     194.360 147.300 184.740  1.00  0.00           H  
ATOM    614 2HG2 ILE B 136     195.150 147.580 183.160  1.00  0.00           H  
ATOM    615 3HG2 ILE B 136     193.680 146.560 183.240  1.00  0.00           H  
ATOM    616  HD1 ILE B 136     194.830 150.470 181.820  1.00  0.00           H  
ATOM    617  HD2 ILE B 136     194.350 149.810 180.210  1.00  0.00           H  
ATOM    618  HD3 ILE B 136     195.320 148.800 181.340  1.00  0.00           H  
ATOM    619  N   GLN B 137     192.220 148.720 186.410  1.00  0.00           N  
ATOM    620  CA  GLN B 137     192.170 148.250 187.780  1.00  0.00           C  
ATOM    621  C   GLN B 137     190.760 147.840 188.240  1.00  0.00           C  
ATOM    622  O   GLN B 137     190.580 146.800 188.880  1.00  0.00           O  
ATOM    623  CB  GLN B 137     192.830 149.250 188.760  1.00  0.00           C  
ATOM    624  CG  GLN B 137     194.360 149.420 188.530  1.00  0.00           C  
ATOM    625  CD  GLN B 137     195.010 150.330 189.570  1.00  0.00           C  
ATOM    626  NE2 GLN B 137     196.360 150.360 189.580  1.00  0.00           N  
ATOM    627  OE1 GLN B 137     194.350 150.990 190.380  1.00  0.00           O  
ATOM    628  HN  GLN B 137     192.470 149.680 186.260  1.00  0.00           H  
ATOM    629  HA  GLN B 137     192.750 147.340 187.820  1.00  0.00           H  
ATOM    630  HB1 GLN B 137     192.670 148.890 189.800  1.00  0.00           H  
ATOM    631  HB2 GLN B 137     192.330 150.240 188.660  1.00  0.00           H  
ATOM    632  HG1 GLN B 137     194.540 149.850 187.520  1.00  0.00           H  
ATOM    633  HG2 GLN B 137     194.840 148.420 188.580  1.00  0.00           H  
ATOM    634 1HE2 GLN B 137     196.820 150.980 190.220  1.00  0.00           H  
ATOM    635 2HE2 GLN B 137     196.880 149.680 189.060  1.00  0.00           H  
ATOM    636  N   GLN B 138     189.710 148.600 187.870  1.00  0.00           N  
ATOM    637  CA  GLN B 138     188.320 148.210 188.090  1.00  0.00           C  
ATOM    638  C   GLN B 138     187.910 146.920 187.390  1.00  0.00           C  
ATOM    639  O   GLN B 138     187.380 146.010 188.020  1.00  0.00           O  
ATOM    640  CB  GLN B 138     187.370 149.370 187.670  1.00  0.00           C  
ATOM    641  CG  GLN B 138     187.110 150.390 188.810  1.00  0.00           C  
ATOM    642  CD  GLN B 138     186.890 151.840 188.330  1.00  0.00           C  
ATOM    643  NE2 GLN B 138     186.060 152.040 187.290  1.00  0.00           N  
ATOM    644  OE1 GLN B 138     187.450 152.770 188.910  1.00  0.00           O  
ATOM    645  HN  GLN B 138     189.860 149.460 187.370  1.00  0.00           H  
ATOM    646  HA  GLN B 138     188.190 148.030 189.150  1.00  0.00           H  
ATOM    647  HB1 GLN B 138     186.370 148.980 187.350  1.00  0.00           H  
ATOM    648  HB2 GLN B 138     187.820 149.870 186.790  1.00  0.00           H  
ATOM    649  HG1 GLN B 138     187.990 150.420 189.470  1.00  0.00           H  
ATOM    650  HG2 GLN B 138     186.240 150.080 189.420  1.00  0.00           H  
ATOM    651 1HE2 GLN B 138     186.030 152.950 186.870  1.00  0.00           H  
ATOM    652 2HE2 GLN B 138     185.500 151.290 186.930  1.00  0.00           H  
ATOM    653  N   LYS B 139     188.200 146.750 186.080  1.00  0.00           N  
ATOM    654  CA  LYS B 139     187.880 145.530 185.340  1.00  0.00           C  
ATOM    655  C   LYS B 139     188.650 144.300 185.800  1.00  0.00           C  
ATOM    656  O   LYS B 139     188.100 143.210 185.930  1.00  0.00           O  
ATOM    657  CB  LYS B 139     187.990 145.750 183.810  1.00  0.00           C  
ATOM    658  CG  LYS B 139     186.960 146.770 183.300  1.00  0.00           C  
ATOM    659  CD  LYS B 139     186.920 146.910 181.770  1.00  0.00           C  
ATOM    660  CE  LYS B 139     186.060 148.090 181.310  1.00  0.00           C  
ATOM    661  NZ  LYS B 139     185.950 148.140 179.840  1.00  0.00           N1+
ATOM    662  HN  LYS B 139     188.640 147.490 185.560  1.00  0.00           H  
ATOM    663  HA  LYS B 139     186.850 145.300 185.540  1.00  0.00           H  
ATOM    664  HB1 LYS B 139     187.810 144.780 183.290  1.00  0.00           H  
ATOM    665  HB2 LYS B 139     189.010 146.090 183.550  1.00  0.00           H  
ATOM    666  HG1 LYS B 139     187.190 147.770 183.740  1.00  0.00           H  
ATOM    667  HG2 LYS B 139     185.940 146.480 183.650  1.00  0.00           H  
ATOM    668  HD1 LYS B 139     186.530 145.960 181.330  1.00  0.00           H  
ATOM    669  HD2 LYS B 139     187.960 147.050 181.400  1.00  0.00           H  
ATOM    670  HE1 LYS B 139     186.530 149.050 181.650  1.00  0.00           H  
ATOM    671  HE2 LYS B 139     185.040 148.020 181.730  1.00  0.00           H  
ATOM    672  HZ1 LYS B 139     185.260 147.430 179.490  1.00  0.00           H  
ATOM    673  HZ2 LYS B 139     186.890 147.950 179.400  1.00  0.00           H  
ATOM    674  HZ3 LYS B 139     185.660 149.100 179.530  1.00  0.00           H  
ATOM    675  N   LEU B 140     189.950 144.430 186.150  1.00  0.00           N  
ATOM    676  CA  LEU B 140     190.720 143.310 186.690  1.00  0.00           C  
ATOM    677  C   LEU B 140     190.330 142.960 188.130  1.00  0.00           C  
ATOM    678  O   LEU B 140     190.650 141.880 188.640  1.00  0.00           O  
ATOM    679  CB  LEU B 140     192.240 143.590 186.570  1.00  0.00           C  
ATOM    680  CG  LEU B 140     192.900 143.150 185.240  1.00  0.00           C  
ATOM    681  CD1 LEU B 140     192.230 143.720 183.980  1.00  0.00           C  
ATOM    682  CD2 LEU B 140     194.380 143.560 185.260  1.00  0.00           C  
ATOM    683  HN  LEU B 140     190.440 145.290 186.000  1.00  0.00           H  
ATOM    684  HA  LEU B 140     190.500 142.430 186.100  1.00  0.00           H  
ATOM    685  HB1 LEU B 140     192.790 143.050 187.380  1.00  0.00           H  
ATOM    686  HB2 LEU B 140     192.410 144.670 186.710  1.00  0.00           H  
ATOM    687  HG  LEU B 140     192.850 142.040 185.180  1.00  0.00           H  
ATOM    688 1HD1 LEU B 140     191.190 143.360 183.890  1.00  0.00           H  
ATOM    689 2HD1 LEU B 140     192.790 143.390 183.080  1.00  0.00           H  
ATOM    690 3HD1 LEU B 140     192.230 144.830 184.010  1.00  0.00           H  
ATOM    691 1HD2 LEU B 140     194.480 144.660 185.350  1.00  0.00           H  
ATOM    692 2HD2 LEU B 140     194.910 143.090 186.120  1.00  0.00           H  
ATOM    693 3HD2 LEU B 140     194.880 143.250 184.320  1.00  0.00           H  
ATOM    694  N   SER B 141     189.590 143.850 188.830  1.00  0.00           N  
ATOM    695  CA  SER B 141     188.920 143.500 190.090  1.00  0.00           C  
ATOM    696  C   SER B 141     187.630 142.710 189.890  1.00  0.00           C  
ATOM    697  O   SER B 141     187.190 142.000 190.790  1.00  0.00           O  
ATOM    698  CB  SER B 141     188.670 144.740 191.000  1.00  0.00           C  
ATOM    699  OG  SER B 141     187.530 145.530 190.650  1.00  0.00           O  
ATOM    700  HN  SER B 141     189.450 144.770 188.460  1.00  0.00           H  
ATOM    701  HA  SER B 141     189.590 142.860 190.640  1.00  0.00           H  
ATOM    702  HB1 SER B 141     189.580 145.390 190.990  1.00  0.00           H  
ATOM    703  HB2 SER B 141     188.530 144.390 192.050  1.00  0.00           H  
ATOM    704  HG1 SER B 141     187.560 145.680 189.680  1.00  0.00           H  
ATOM    705  N   LYS B 142     187.010 142.760 188.690  1.00  0.00           N  
ATOM    706  CA  LYS B 142     185.800 142.020 188.370  1.00  0.00           C  
ATOM    707  C   LYS B 142     186.070 140.540 188.100  1.00  0.00           C  
ATOM    708  O   LYS B 142     185.170 139.710 188.210  1.00  0.00           O  
ATOM    709  CB  LYS B 142     185.050 142.620 187.150  1.00  0.00           C  
ATOM    710  CG  LYS B 142     184.410 144.000 187.410  1.00  0.00           C  
ATOM    711  CD  LYS B 142     183.610 144.520 186.200  1.00  0.00           C  
ATOM    712  CE  LYS B 142     182.650 145.670 186.560  1.00  0.00           C  
ATOM    713  NZ  LYS B 142     181.820 146.060 185.410  1.00  0.00           N1+
ATOM    714  HN  LYS B 142     187.370 143.330 187.950  1.00  0.00           H  
ATOM    715  HA  LYS B 142     185.140 142.050 189.230  1.00  0.00           H  
ATOM    716  HB1 LYS B 142     184.230 141.930 186.860  1.00  0.00           H  
ATOM    717  HB2 LYS B 142     185.740 142.690 186.280  1.00  0.00           H  
ATOM    718  HG1 LYS B 142     185.200 144.740 187.700  1.00  0.00           H  
ATOM    719  HG2 LYS B 142     183.720 143.890 188.280  1.00  0.00           H  
ATOM    720  HD1 LYS B 142     183.020 143.680 185.790  1.00  0.00           H  
ATOM    721  HD2 LYS B 142     184.320 144.840 185.410  1.00  0.00           H  
ATOM    722  HE1 LYS B 142     183.220 146.560 186.910  1.00  0.00           H  
ATOM    723  HE2 LYS B 142     181.970 145.330 187.370  1.00  0.00           H  
ATOM    724  HZ1 LYS B 142     181.400 145.220 184.920  1.00  0.00           H  
ATOM    725  HZ2 LYS B 142     182.340 146.630 184.710  1.00  0.00           H  
ATOM    726  HZ3 LYS B 142     180.990 146.620 185.740  1.00  0.00           H  
ATOM    727  N   LEU B 143     187.320 140.170 187.770  1.00  0.00           N  
ATOM    728  CA  LEU B 143     187.760 138.800 187.580  1.00  0.00           C  
ATOM    729  C   LEU B 143     187.690 137.920 188.830  1.00  0.00           C  
ATOM    730  O   LEU B 143     187.320 136.750 188.750  1.00  0.00           O  
ATOM    731  CB  LEU B 143     189.230 138.770 187.070  1.00  0.00           C  
ATOM    732  CG  LEU B 143     189.400 139.130 185.580  1.00  0.00           C  
ATOM    733  CD1 LEU B 143     190.870 139.420 185.260  1.00  0.00           C  
ATOM    734  CD2 LEU B 143     188.900 137.990 184.680  1.00  0.00           C  
ATOM    735  HN  LEU B 143     188.000 140.880 187.600  1.00  0.00           H  
ATOM    736  HA  LEU B 143     187.110 138.330 186.860  1.00  0.00           H  
ATOM    737  HB1 LEU B 143     189.660 137.750 187.210  1.00  0.00           H  
ATOM    738  HB2 LEU B 143     189.820 139.480 187.680  1.00  0.00           H  
ATOM    739  HG  LEU B 143     188.800 140.050 185.360  1.00  0.00           H  
ATOM    740 1HD1 LEU B 143     191.260 140.240 185.910  1.00  0.00           H  
ATOM    741 2HD1 LEU B 143     190.980 139.730 184.200  1.00  0.00           H  
ATOM    742 3HD1 LEU B 143     191.490 138.520 185.430  1.00  0.00           H  
ATOM    743 1HD2 LEU B 143     189.430 137.040 184.910  1.00  0.00           H  
ATOM    744 2HD2 LEU B 143     187.810 137.820 184.820  1.00  0.00           H  
ATOM    745 3HD2 LEU B 143     189.080 138.230 183.610  1.00  0.00           H  
ATOM    746  N   LYS B 144     188.090 138.440 190.010  1.00  0.00           N  
ATOM    747  CA  LYS B 144     188.040 137.750 191.310  1.00  0.00           C  
ATOM    748  C   LYS B 144     188.810 136.420 191.360  1.00  0.00           C  
ATOM    749  O   LYS B 144     188.500 135.520 192.140  1.00  0.00           O  
ATOM    750  CB  LYS B 144     186.580 137.460 191.750  1.00  0.00           C  
ATOM    751  CG  LYS B 144     185.630 138.670 191.730  1.00  0.00           C  
ATOM    752  CD  LYS B 144     184.260 138.210 191.230  1.00  0.00           C  
ATOM    753  CE  LYS B 144     183.240 139.330 191.050  1.00  0.00           C  
ATOM    754  NZ  LYS B 144     182.020 138.800 190.420  1.00  0.00           N1+
ATOM    755  HN  LYS B 144     188.360 139.400 190.040  1.00  0.00           H  
ATOM    756  HA  LYS B 144     188.490 138.400 192.030  1.00  0.00           H  
ATOM    757  HB1 LYS B 144     186.560 137.020 192.770  1.00  0.00           H  
ATOM    758  HB2 LYS B 144     186.170 136.690 191.060  1.00  0.00           H  
ATOM    759  HG1 LYS B 144     186.000 139.450 191.020  1.00  0.00           H  
ATOM    760  HG2 LYS B 144     185.570 139.130 192.740  1.00  0.00           H  
ATOM    761  HD1 LYS B 144     183.860 137.440 191.930  1.00  0.00           H  
ATOM    762  HD2 LYS B 144     184.420 137.720 190.240  1.00  0.00           H  
ATOM    763  HE1 LYS B 144     183.650 140.130 190.390  1.00  0.00           H  
ATOM    764  HE2 LYS B 144     182.970 139.780 192.030  1.00  0.00           H  
ATOM    765  HZ1 LYS B 144     181.190 138.910 191.040  1.00  0.00           H  
ATOM    766  HZ2 LYS B 144     182.170 137.780 190.180  1.00  0.00           H  
ATOM    767  HZ3 LYS B 144     181.880 139.290 189.500  1.00  0.00           H  
ATOM    768  N   GLY B 145     189.870 136.280 190.540  1.00  0.00           N  
ATOM    769  CA  GLY B 145     190.590 135.020 190.390  1.00  0.00           C  
ATOM    770  C   GLY B 145     189.970 133.980 189.470  1.00  0.00           C  
ATOM    771  O   GLY B 145     190.530 132.900 189.320  1.00  0.00           O  
ATOM    772  HN  GLY B 145     190.160 137.060 189.990  1.00  0.00           H  
ATOM    773  HA1 GLY B 145     190.680 134.560 191.370  1.00  0.00           H  
ATOM    774  HA2 GLY B 145     191.560 135.260 189.970  1.00  0.00           H  
ATOM    775  N   GLU B 146     188.820 134.270 188.810  1.00  0.00           N  
ATOM    776  CA  GLU B 146     188.250 133.410 187.770  1.00  0.00           C  
ATOM    777  C   GLU B 146     189.170 133.310 186.540  1.00  0.00           C  
ATOM    778  O   GLU B 146     189.940 134.240 186.280  1.00  0.00           O  
ATOM    779  CB  GLU B 146     186.820 133.840 187.330  1.00  0.00           C  
ATOM    780  CG  GLU B 146     185.740 133.680 188.440  1.00  0.00           C  
ATOM    781  CD  GLU B 146     184.310 133.980 188.010  1.00  0.00           C  
ATOM    782  OE1 GLU B 146     184.040 134.330 186.830  1.00  0.00           O  
ATOM    783  OE2 GLU B 146     183.410 133.900 188.900  1.00  0.00           O1-
ATOM    784  HN  GLU B 146     188.330 135.130 188.960  1.00  0.00           H  
ATOM    785  HA  GLU B 146     188.170 132.430 188.220  1.00  0.00           H  
ATOM    786  HB1 GLU B 146     186.500 133.230 186.460  1.00  0.00           H  
ATOM    787  HB2 GLU B 146     186.840 134.900 187.000  1.00  0.00           H  
ATOM    788  HG1 GLU B 146     185.980 134.360 189.290  1.00  0.00           H  
ATOM    789  HG2 GLU B 146     185.750 132.640 188.820  1.00  0.00           H  
ATOM    790  N   PRO B 147     189.160 132.210 185.760  1.00  0.00           N  
ATOM    791  CA  PRO B 147     189.650 132.170 184.380  1.00  0.00           C  
ATOM    792  C   PRO B 147     189.320 133.360 183.490  1.00  0.00           C  
ATOM    793  O   PRO B 147     188.300 134.020 183.700  1.00  0.00           O  
ATOM    794  CB  PRO B 147     189.050 130.870 183.820  1.00  0.00           C  
ATOM    795  CG  PRO B 147     188.960 129.960 185.050  1.00  0.00           C  
ATOM    796  CD  PRO B 147     188.540 130.940 186.150  1.00  0.00           C  
ATOM    797  HA  PRO B 147     190.720 132.130 184.440  1.00  0.00           H  
ATOM    798  HB1 PRO B 147     189.660 130.430 183.010  1.00  0.00           H  
ATOM    799  HB2 PRO B 147     188.010 131.050 183.440  1.00  0.00           H  
ATOM    800  HG1 PRO B 147     189.970 129.550 185.280  1.00  0.00           H  
ATOM    801  HG2 PRO B 147     188.250 129.130 184.920  1.00  0.00           H  
ATOM    802  HD1 PRO B 147     188.890 130.600 187.150  1.00  0.00           H  
ATOM    803  HD2 PRO B 147     187.430 131.060 186.140  1.00  0.00           H  
ATOM    804  N   GLY B 148     190.160 133.670 182.490  1.00  0.00           N  
ATOM    805  CA  GLY B 148     189.890 134.830 181.660  1.00  0.00           C  
ATOM    806  C   GLY B 148     191.050 135.250 180.820  1.00  0.00           C  
ATOM    807  O   GLY B 148     192.200 135.290 181.260  1.00  0.00           O  
ATOM    808  HN  GLY B 148     190.950 133.100 182.260  1.00  0.00           H  
ATOM    809  HA1 GLY B 148     189.650 135.670 182.290  1.00  0.00           H  
ATOM    810  HA2 GLY B 148     189.080 134.550 180.990  1.00  0.00           H  
ATOM    811  N   TRP B 149     190.770 135.590 179.550  1.00  0.00           N  
ATOM    812  CA  TRP B 149     191.740 136.060 178.580  1.00  0.00           C  
ATOM    813  C   TRP B 149     191.820 137.570 178.610  1.00  0.00           C  
ATOM    814  O   TRP B 149     190.830 138.260 178.420  1.00  0.00           O  
ATOM    815  CB  TRP B 149     191.340 135.620 177.150  1.00  0.00           C  
ATOM    816  CG  TRP B 149     191.300 134.120 176.970  1.00  0.00           C  
ATOM    817  CD1 TRP B 149     190.310 133.250 177.310  1.00  0.00           C  
ATOM    818  CD2 TRP B 149     192.330 133.330 176.350  1.00  0.00           C  
ATOM    819  CE2 TRP B 149     191.920 131.990 176.420  1.00  0.00           C  
ATOM    820  CE3 TRP B 149     193.540 133.680 175.740  1.00  0.00           C  
ATOM    821  NE1 TRP B 149     190.690 131.960 177.030  1.00  0.00           N  
ATOM    822  CZ2 TRP B 149     192.700 130.980 175.900  1.00  0.00           C  
ATOM    823  CZ3 TRP B 149     194.310 132.650 175.180  1.00  0.00           C  
ATOM    824  CH2 TRP B 149     193.900 131.320 175.260  1.00  0.00           C  
ATOM    825  HN  TRP B 149     189.810 135.550 179.230  1.00  0.00           H  
ATOM    826  HA  TRP B 149     192.710 135.650 178.820  1.00  0.00           H  
ATOM    827  HB1 TRP B 149     192.060 136.050 176.410  1.00  0.00           H  
ATOM    828  HB2 TRP B 149     190.330 136.020 176.920  1.00  0.00           H  
ATOM    829  HD1 TRP B 149     189.350 133.540 177.740  1.00  0.00           H  
ATOM    830  HE1 TRP B 149     190.090 131.160 176.980  1.00  0.00           H  
ATOM    831  HE3 TRP B 149     193.870 134.710 175.670  1.00  0.00           H  
ATOM    832  HZ2 TRP B 149     192.370 129.950 175.940  1.00  0.00           H  
ATOM    833  HZ3 TRP B 149     195.230 132.890 174.670  1.00  0.00           H  
ATOM    834  HH2 TRP B 149     194.500 130.540 174.810  1.00  0.00           H  
ATOM    835  N   VAL B 150     193.030 138.110 178.840  1.00  0.00           N  
ATOM    836  CA  VAL B 150     193.270 139.540 178.840  1.00  0.00           C  
ATOM    837  C   VAL B 150     194.180 139.850 177.660  1.00  0.00           C  
ATOM    838  O   VAL B 150     195.250 139.260 177.500  1.00  0.00           O  
ATOM    839  CB  VAL B 150     193.880 140.060 180.140  1.00  0.00           C  
ATOM    840  CG1 VAL B 150     194.100 141.590 180.070  1.00  0.00           C  
ATOM    841  CG2 VAL B 150     192.920 139.740 181.310  1.00  0.00           C  
ATOM    842  HN  VAL B 150     193.830 137.530 179.020  1.00  0.00           H  
ATOM    843  HA  VAL B 150     192.340 140.070 178.680  1.00  0.00           H  
ATOM    844  HB  VAL B 150     194.840 139.540 180.330  1.00  0.00           H  
ATOM    845 1HG1 VAL B 150     194.850 141.850 179.300  1.00  0.00           H  
ATOM    846 2HG1 VAL B 150     193.150 142.100 179.830  1.00  0.00           H  
ATOM    847 3HG1 VAL B 150     194.460 141.960 181.050  1.00  0.00           H  
ATOM    848 1HG2 VAL B 150     191.940 140.250 181.160  1.00  0.00           H  
ATOM    849 2HG2 VAL B 150     193.350 140.100 182.270  1.00  0.00           H  
ATOM    850 3HG2 VAL B 150     192.730 138.650 181.390  1.00  0.00           H  
ATOM    851  N   THR B 151     193.740 140.770 176.780  1.00  0.00           N  
ATOM    852  CA  THR B 151     194.440 141.110 175.540  1.00  0.00           C  
ATOM    853  C   THR B 151     194.810 142.570 175.510  1.00  0.00           C  
ATOM    854  O   THR B 151     194.020 143.430 175.900  1.00  0.00           O  
ATOM    855  CB  THR B 151     193.600 140.780 174.310  1.00  0.00           C  
ATOM    856  CG2 THR B 151     194.070 141.460 173.020  1.00  0.00           C  
ATOM    857  OG1 THR B 151     193.670 139.390 174.080  1.00  0.00           O  
ATOM    858  HN  THR B 151     192.860 141.220 176.930  1.00  0.00           H  
ATOM    859  HA  THR B 151     195.370 140.560 175.470  1.00  0.00           H  
ATOM    860  HB  THR B 151     192.540 141.070 174.500  1.00  0.00           H  
ATOM    861  HG1 THR B 151     193.310 138.970 174.860  1.00  0.00           H  
ATOM    862 1HG2 THR B 151     193.870 142.550 173.030  1.00  0.00           H  
ATOM    863 2HG2 THR B 151     193.520 141.040 172.150  1.00  0.00           H  
ATOM    864 3HG2 THR B 151     195.150 141.300 172.870  1.00  0.00           H  
ATOM    865  N   ILE B 152     196.050 142.870 175.050  1.00  0.00           N  
ATOM    866  CA  ILE B 152     196.500 144.230 174.770  1.00  0.00           C  
ATOM    867  C   ILE B 152     196.850 144.330 173.280  1.00  0.00           C  
ATOM    868  O   ILE B 152     197.770 143.670 172.790  1.00  0.00           O  
ATOM    869  CB  ILE B 152     197.690 144.630 175.640  1.00  0.00           C  
ATOM    870  CG1 ILE B 152     197.340 144.480 177.140  1.00  0.00           C  
ATOM    871  CG2 ILE B 152     198.100 146.080 175.290  1.00  0.00           C  
ATOM    872  CD  ILE B 152     198.500 144.750 178.100  1.00  0.00           C  
ATOM    873  HN  ILE B 152     196.700 142.130 174.870  1.00  0.00           H  
ATOM    874  HA  ILE B 152     195.700 144.920 174.950  1.00  0.00           H  
ATOM    875  HB  ILE B 152     198.550 143.950 175.420  1.00  0.00           H  
ATOM    876 1HG1 ILE B 152     196.980 143.440 177.330  1.00  0.00           H  
ATOM    877 2HG1 ILE B 152     196.490 145.170 177.370  1.00  0.00           H  
ATOM    878 1HG2 ILE B 152     198.440 146.170 174.240  1.00  0.00           H  
ATOM    879 2HG2 ILE B 152     198.930 146.440 175.940  1.00  0.00           H  
ATOM    880 3HG2 ILE B 152     197.240 146.760 175.430  1.00  0.00           H  
ATOM    881  HD1 ILE B 152     199.360 144.070 177.870  1.00  0.00           H  
ATOM    882  HD2 ILE B 152     198.190 144.560 179.150  1.00  0.00           H  
ATOM    883  HD3 ILE B 152     198.850 145.800 178.020  1.00  0.00           H  
ATOM    884  N   HSD B 153     196.080 145.130 172.520  1.00  0.00           N  
ATOM    885  CA  HSD B 153     196.230 145.350 171.080  1.00  0.00           C  
ATOM    886  C   HSD B 153     197.510 146.040 170.610  1.00  0.00           C  
ATOM    887  O   HSD B 153     198.070 146.910 171.280  1.00  0.00           O  
ATOM    888  CB  HSD B 153     195.020 146.070 170.420  1.00  0.00           C  
ATOM    889  CG  HSD B 153     194.880 147.560 170.630  1.00  0.00           C  
ATOM    890  CD2 HSD B 153     195.300 148.590 169.830  1.00  0.00           C  
ATOM    891  ND1 HSD B 153     194.160 148.160 171.640  1.00  0.00           N  
ATOM    892  CE1 HSD B 153     194.170 149.490 171.420  1.00  0.00           C  
ATOM    893  NE2 HSD B 153     194.850 149.810 170.330  1.00  0.00           N  
ATOM    894  HN  HSD B 153     195.270 145.560 172.940  1.00  0.00           H  
ATOM    895  HA  HSD B 153     196.260 144.360 170.650  1.00  0.00           H  
ATOM    896  HB1 HSD B 153     194.090 145.570 170.760  1.00  0.00           H  
ATOM    897  HB2 HSD B 153     195.070 145.900 169.320  1.00  0.00           H  
ATOM    898  HD1 HSD B 153     193.650 147.700 172.380  1.00  0.00           H  
ATOM    899  HD2 HSD B 153     195.880 148.560 168.920  1.00  0.00           H  
ATOM    900  HE1 HSD B 153     193.640 150.210 172.050  1.00  0.00           H  
ATOM    901  N   GLY B 154     197.950 145.700 169.380  1.00  0.00           N  
ATOM    902  CA  GLY B 154     198.810 146.560 168.570  1.00  0.00           C  
ATOM    903  C   GLY B 154     200.060 145.920 168.020  1.00  0.00           C  
ATOM    904  O   GLY B 154     200.510 144.850 168.440  1.00  0.00           O  
ATOM    905  HN  GLY B 154     197.580 144.880 168.950  1.00  0.00           H  
ATOM    906  HA1 GLY B 154     199.150 147.400 169.160  1.00  0.00           H  
ATOM    907  HA2 GLY B 154     198.220 146.870 167.720  1.00  0.00           H  
ATOM    908  N   MET B 155     200.660 146.580 167.020  1.00  0.00           N  
ATOM    909  CA  MET B 155     201.980 146.290 166.500  1.00  0.00           C  
ATOM    910  C   MET B 155     203.120 146.520 167.490  1.00  0.00           C  
ATOM    911  O   MET B 155     203.060 147.340 168.410  1.00  0.00           O  
ATOM    912  CB  MET B 155     202.250 147.100 165.210  1.00  0.00           C  
ATOM    913  CG  MET B 155     201.330 146.660 164.050  1.00  0.00           C  
ATOM    914  SD  MET B 155     201.400 147.760 162.610  1.00  0.00           S  
ATOM    915  CE  MET B 155     199.840 147.110 161.960  1.00  0.00           C  
ATOM    916  HN  MET B 155     200.190 147.370 166.610  1.00  0.00           H  
ATOM    917  HA  MET B 155     202.000 145.240 166.250  1.00  0.00           H  
ATOM    918  HB1 MET B 155     203.310 146.970 164.880  1.00  0.00           H  
ATOM    919  HB2 MET B 155     202.090 148.180 165.420  1.00  0.00           H  
ATOM    920  HG1 MET B 155     200.290 146.630 164.420  1.00  0.00           H  
ATOM    921  HG2 MET B 155     201.600 145.630 163.740  1.00  0.00           H  
ATOM    922  HE1 MET B 155     199.570 147.600 161.000  1.00  0.00           H  
ATOM    923  HE2 MET B 155     199.890 146.020 161.790  1.00  0.00           H  
ATOM    924  HE3 MET B 155     199.000 147.300 162.670  1.00  0.00           H  
ATOM    925  N   ALA B 156     204.220 145.760 167.330  1.00  0.00           N  
ATOM    926  CA  ALA B 156     205.470 145.980 168.030  1.00  0.00           C  
ATOM    927  C   ALA B 156     206.150 147.330 167.730  1.00  0.00           C  
ATOM    928  O   ALA B 156     206.050 147.880 166.630  1.00  0.00           O  
ATOM    929  CB  ALA B 156     206.420 144.820 167.690  1.00  0.00           C  
ATOM    930  HN  ALA B 156     204.240 145.030 166.660  1.00  0.00           H  
ATOM    931  HA  ALA B 156     205.270 145.950 169.090  1.00  0.00           H  
ATOM    932  HB1 ALA B 156     207.390 144.940 168.230  1.00  0.00           H  
ATOM    933  HB2 ALA B 156     206.610 144.770 166.600  1.00  0.00           H  
ATOM    934  HB3 ALA B 156     205.970 143.860 168.020  1.00  0.00           H  
ATOM    935  N   GLY B 157     206.870 147.910 168.720  1.00  0.00           N  
ATOM    936  CA  GLY B 157     207.650 149.130 168.520  1.00  0.00           C  
ATOM    937  C   GLY B 157     206.920 150.450 168.600  1.00  0.00           C  
ATOM    938  O   GLY B 157     207.520 151.500 168.370  1.00  0.00           O  
ATOM    939  HN  GLY B 157     206.910 147.460 169.610  1.00  0.00           H  
ATOM    940  HA1 GLY B 157     208.100 149.090 167.540  1.00  0.00           H  
ATOM    941  HA2 GLY B 157     208.400 149.150 169.300  1.00  0.00           H  
ATOM    942  N   CYS B 158     205.630 150.450 168.940  1.00  0.00           N  
ATOM    943  CA  CYS B 158     204.790 151.630 168.950  1.00  0.00           C  
ATOM    944  C   CYS B 158     204.420 152.070 170.370  1.00  0.00           C  
ATOM    945  O   CYS B 158     203.890 153.170 170.580  1.00  0.00           O  
ATOM    946  CB  CYS B 158     203.480 151.340 168.160  1.00  0.00           C  
ATOM    947  SG  CYS B 158     203.830 150.870 166.430  1.00  0.00           S  
ATOM    948  HN  CYS B 158     205.180 149.580 169.170  1.00  0.00           H  
ATOM    949  HA  CYS B 158     205.300 152.460 168.490  1.00  0.00           H  
ATOM    950  HB1 CYS B 158     202.830 152.250 168.180  1.00  0.00           H  
ATOM    951  HB2 CYS B 158     202.920 150.530 168.660  1.00  0.00           H  
ATOM    952  HG1 CYS B 158     204.520 149.770 166.710  1.00  0.00           H  
ATOM    953  N   GLY B 159     204.760 151.250 171.390  1.00  0.00           N  
ATOM    954  CA  GLY B 159     204.510 151.550 172.800  1.00  0.00           C  
ATOM    955  C   GLY B 159     203.540 150.620 173.500  1.00  0.00           C  
ATOM    956  O   GLY B 159     202.980 150.960 174.540  1.00  0.00           O  
ATOM    957  HN  GLY B 159     205.170 150.380 171.160  1.00  0.00           H  
ATOM    958  HA1 GLY B 159     204.100 152.550 172.910  1.00  0.00           H  
ATOM    959  HA2 GLY B 159     205.460 151.450 173.310  1.00  0.00           H  
ATOM    960  N   LYS B 160     203.310 149.420 172.950  1.00  0.00           N  
ATOM    961  CA  LYS B 160     202.460 148.390 173.540  1.00  0.00           C  
ATOM    962  C   LYS B 160     202.940 147.860 174.900  1.00  0.00           C  
ATOM    963  O   LYS B 160     202.170 147.760 175.850  1.00  0.00           O  
ATOM    964  CB  LYS B 160     202.380 147.230 172.520  1.00  0.00           C  
ATOM    965  CG  LYS B 160     201.430 146.080 172.860  1.00  0.00           C  
ATOM    966  CD  LYS B 160     201.210 145.180 171.630  1.00  0.00           C  
ATOM    967  CE  LYS B 160     202.480 144.500 171.120  1.00  0.00           C  
ATOM    968  NZ  LYS B 160     202.150 143.420 170.190  1.00  0.00           N1+
ATOM    969  HN  LYS B 160     203.720 149.180 172.070  1.00  0.00           H  
ATOM    970  HA  LYS B 160     201.480 148.800 173.700  1.00  0.00           H  
ATOM    971  HB1 LYS B 160     203.400 146.830 172.350  1.00  0.00           H  
ATOM    972  HB2 LYS B 160     202.030 147.670 171.560  1.00  0.00           H  
ATOM    973  HG1 LYS B 160     200.440 146.500 173.170  1.00  0.00           H  
ATOM    974  HG2 LYS B 160     201.830 145.480 173.710  1.00  0.00           H  
ATOM    975  HD1 LYS B 160     200.780 145.810 170.820  1.00  0.00           H  
ATOM    976  HD2 LYS B 160     200.430 144.430 171.890  1.00  0.00           H  
ATOM    977  HE1 LYS B 160     203.040 144.050 171.970  1.00  0.00           H  
ATOM    978  HE2 LYS B 160     203.140 145.220 170.590  1.00  0.00           H  
ATOM    979  HZ1 LYS B 160     201.510 143.740 169.430  1.00  0.00           H  
ATOM    980  HZ2 LYS B 160     201.700 142.630 170.720  1.00  0.00           H  
ATOM    981  HZ3 LYS B 160     203.030 143.020 169.750  1.00  0.00           H  
ATOM    982  N   SER B 161     204.250 147.560 175.050  1.00  0.00           N  
ATOM    983  CA  SER B 161     204.840 147.130 176.320  1.00  0.00           C  
ATOM    984  C   SER B 161     204.800 148.230 177.370  1.00  0.00           C  
ATOM    985  O   SER B 161     204.620 147.990 178.570  1.00  0.00           O  
ATOM    986  CB  SER B 161     206.310 146.670 176.180  1.00  0.00           C  
ATOM    987  OG  SER B 161     206.420 145.620 175.220  1.00  0.00           O  
ATOM    988  HN  SER B 161     204.880 147.590 174.270  1.00  0.00           H  
ATOM    989  HA  SER B 161     204.250 146.300 176.700  1.00  0.00           H  
ATOM    990  HB1 SER B 161     206.670 146.290 177.170  1.00  0.00           H  
ATOM    991  HB2 SER B 161     206.950 147.520 175.870  1.00  0.00           H  
ATOM    992  HG1 SER B 161     207.350 145.350 175.190  1.00  0.00           H  
ATOM    993  N   VAL B 162     204.960 149.490 176.910  1.00  0.00           N  
ATOM    994  CA  VAL B 162     204.850 150.710 177.690  1.00  0.00           C  
ATOM    995  C   VAL B 162     203.460 150.910 178.270  1.00  0.00           C  
ATOM    996  O   VAL B 162     203.310 151.320 179.430  1.00  0.00           O  
ATOM    997  CB  VAL B 162     205.210 151.930 176.850  1.00  0.00           C  
ATOM    998  CG1 VAL B 162     205.210 153.200 177.730  1.00  0.00           C  
ATOM    999  CG2 VAL B 162     206.590 151.710 176.190  1.00  0.00           C  
ATOM   1000  HN  VAL B 162     205.150 149.610 175.940  1.00  0.00           H  
ATOM   1001  HA  VAL B 162     205.540 150.640 178.520  1.00  0.00           H  
ATOM   1002  HB  VAL B 162     204.470 152.090 176.040  1.00  0.00           H  
ATOM   1003 1HG1 VAL B 162     205.640 154.060 177.170  1.00  0.00           H  
ATOM   1004 2HG1 VAL B 162     204.170 153.480 178.030  1.00  0.00           H  
ATOM   1005 3HG1 VAL B 162     205.800 153.040 178.660  1.00  0.00           H  
ATOM   1006 1HG2 VAL B 162     206.930 152.650 175.700  1.00  0.00           H  
ATOM   1007 2HG2 VAL B 162     206.550 150.920 175.420  1.00  0.00           H  
ATOM   1008 3HG2 VAL B 162     207.350 151.420 176.950  1.00  0.00           H  
ATOM   1009  N   LEU B 163     202.400 150.590 177.490  1.00  0.00           N  
ATOM   1010  CA  LEU B 163     201.020 150.700 177.930  1.00  0.00           C  
ATOM   1011  C   LEU B 163     200.720 149.840 179.150  1.00  0.00           C  
ATOM   1012  O   LEU B 163     200.120 150.310 180.110  1.00  0.00           O  
ATOM   1013  CB  LEU B 163     200.060 150.290 176.780  1.00  0.00           C  
ATOM   1014  CG  LEU B 163     198.590 150.700 177.010  1.00  0.00           C  
ATOM   1015  CD1 LEU B 163     198.380 152.210 176.800  1.00  0.00           C  
ATOM   1016  CD2 LEU B 163     197.650 149.920 176.090  1.00  0.00           C  
ATOM   1017  HN  LEU B 163     202.560 150.270 176.560  1.00  0.00           H  
ATOM   1018  HA  LEU B 163     200.850 151.730 178.210  1.00  0.00           H  
ATOM   1019  HB1 LEU B 163     200.100 149.190 176.630  1.00  0.00           H  
ATOM   1020  HB2 LEU B 163     200.400 150.750 175.830  1.00  0.00           H  
ATOM   1021  HG  LEU B 163     198.300 150.440 178.060  1.00  0.00           H  
ATOM   1022 1HD1 LEU B 163     199.000 152.810 177.500  1.00  0.00           H  
ATOM   1023 2HD1 LEU B 163     197.310 152.470 176.960  1.00  0.00           H  
ATOM   1024 3HD1 LEU B 163     198.640 152.490 175.760  1.00  0.00           H  
ATOM   1025 1HD2 LEU B 163     197.860 150.160 175.020  1.00  0.00           H  
ATOM   1026 2HD2 LEU B 163     197.780 148.830 176.230  1.00  0.00           H  
ATOM   1027 3HD2 LEU B 163     196.590 150.170 176.300  1.00  0.00           H  
ATOM   1028  N   ALA B 164     201.220 148.590 179.170  1.00  0.00           N  
ATOM   1029  CA  ALA B 164     201.190 147.720 180.330  1.00  0.00           C  
ATOM   1030  C   ALA B 164     202.000 148.250 181.510  1.00  0.00           C  
ATOM   1031  O   ALA B 164     201.540 148.260 182.650  1.00  0.00           O  
ATOM   1032  CB  ALA B 164     201.700 146.320 179.940  1.00  0.00           C  
ATOM   1033  HN  ALA B 164     201.680 148.230 178.360  1.00  0.00           H  
ATOM   1034  HA  ALA B 164     200.160 147.650 180.660  1.00  0.00           H  
ATOM   1035  HB1 ALA B 164     201.660 145.620 180.800  1.00  0.00           H  
ATOM   1036  HB2 ALA B 164     202.750 146.370 179.580  1.00  0.00           H  
ATOM   1037  HB3 ALA B 164     201.080 145.900 179.120  1.00  0.00           H  
ATOM   1038  N   ALA B 165     203.220 148.770 181.250  1.00  0.00           N  
ATOM   1039  CA  ALA B 165     204.130 149.270 182.270  1.00  0.00           C  
ATOM   1040  C   ALA B 165     203.570 150.420 183.110  1.00  0.00           C  
ATOM   1041  O   ALA B 165     203.750 150.460 184.320  1.00  0.00           O  
ATOM   1042  CB  ALA B 165     205.450 149.710 181.620  1.00  0.00           C  
ATOM   1043  HN  ALA B 165     203.570 148.770 180.320  1.00  0.00           H  
ATOM   1044  HA  ALA B 165     204.330 148.450 182.960  1.00  0.00           H  
ATOM   1045  HB1 ALA B 165     205.890 148.880 181.030  1.00  0.00           H  
ATOM   1046  HB2 ALA B 165     206.190 150.010 182.390  1.00  0.00           H  
ATOM   1047  HB3 ALA B 165     205.290 150.570 180.930  1.00  0.00           H  
ATOM   1048  N   GLU B 166     202.850 151.360 182.470  1.00  0.00           N  
ATOM   1049  CA  GLU B 166     202.180 152.450 183.160  1.00  0.00           C  
ATOM   1050  C   GLU B 166     200.690 152.190 183.380  1.00  0.00           C  
ATOM   1051  O   GLU B 166     199.930 153.100 183.710  1.00  0.00           O  
ATOM   1052  CB  GLU B 166     202.410 153.800 182.430  1.00  0.00           C  
ATOM   1053  CG  GLU B 166     203.780 154.440 182.750  1.00  0.00           C  
ATOM   1054  CD  GLU B 166     203.900 154.830 184.210  1.00  0.00           C  
ATOM   1055  OE1 GLU B 166     203.040 155.630 184.690  1.00  0.00           O  
ATOM   1056  OE2 GLU B 166     204.810 154.330 184.910  1.00  0.00           O1-
ATOM   1057  HN  GLU B 166     202.770 151.330 181.470  1.00  0.00           H  
ATOM   1058  HA  GLU B 166     202.580 152.550 184.160  1.00  0.00           H  
ATOM   1059  HB1 GLU B 166     201.640 154.550 182.730  1.00  0.00           H  
ATOM   1060  HB2 GLU B 166     202.310 153.640 181.330  1.00  0.00           H  
ATOM   1061  HG1 GLU B 166     203.920 155.360 182.140  1.00  0.00           H  
ATOM   1062  HG2 GLU B 166     204.600 153.730 182.510  1.00  0.00           H  
ATOM   1063  N   ALA B 167     200.230 150.920 183.240  1.00  0.00           N  
ATOM   1064  CA  ALA B 167     198.930 150.490 183.720  1.00  0.00           C  
ATOM   1065  C   ALA B 167     199.050 149.600 184.950  1.00  0.00           C  
ATOM   1066  O   ALA B 167     198.170 149.590 185.810  1.00  0.00           O  
ATOM   1067  CB  ALA B 167     198.200 149.690 182.620  1.00  0.00           C  
ATOM   1068  HN  ALA B 167     200.830 150.220 182.850  1.00  0.00           H  
ATOM   1069  HA  ALA B 167     198.330 151.340 184.010  1.00  0.00           H  
ATOM   1070  HB1 ALA B 167     197.200 149.350 182.970  1.00  0.00           H  
ATOM   1071  HB2 ALA B 167     198.790 148.810 182.300  1.00  0.00           H  
ATOM   1072  HB3 ALA B 167     198.040 150.330 181.730  1.00  0.00           H  
ATOM   1073  N   VAL B 168     200.170 148.870 185.100  1.00  0.00           N  
ATOM   1074  CA  VAL B 168     200.430 148.070 186.290  1.00  0.00           C  
ATOM   1075  C   VAL B 168     201.260 148.870 187.280  1.00  0.00           C  
ATOM   1076  O   VAL B 168     202.480 148.750 187.350  1.00  0.00           O  
ATOM   1077  CB  VAL B 168     201.120 146.740 185.990  1.00  0.00           C  
ATOM   1078  CG1 VAL B 168     201.160 145.870 187.270  1.00  0.00           C  
ATOM   1079  CG2 VAL B 168     200.330 145.980 184.910  1.00  0.00           C  
ATOM   1080  HN  VAL B 168     200.850 148.800 184.360  1.00  0.00           H  
ATOM   1081  HA  VAL B 168     199.500 147.830 186.770  1.00  0.00           H  
ATOM   1082  HB  VAL B 168     202.150 146.910 185.610  1.00  0.00           H  
ATOM   1083 1HG1 VAL B 168     201.600 144.880 187.040  1.00  0.00           H  
ATOM   1084 2HG1 VAL B 168     201.750 146.350 188.080  1.00  0.00           H  
ATOM   1085 3HG1 VAL B 168     200.130 145.700 187.650  1.00  0.00           H  
ATOM   1086 1HG2 VAL B 168     200.820 145.010 184.690  1.00  0.00           H  
ATOM   1087 2HG2 VAL B 168     200.280 146.550 183.960  1.00  0.00           H  
ATOM   1088 3HG2 VAL B 168     199.300 145.780 185.260  1.00  0.00           H  
ATOM   1089  N   ARG B 169     200.600 149.710 188.090  1.00  0.00           N  
ATOM   1090  CA  ARG B 169     201.240 150.480 189.150  1.00  0.00           C  
ATOM   1091  C   ARG B 169     200.680 150.110 190.510  1.00  0.00           C  
ATOM   1092  O   ARG B 169     200.900 150.780 191.510  1.00  0.00           O  
ATOM   1093  CB  ARG B 169     201.190 152.000 188.890  1.00  0.00           C  
ATOM   1094  CG  ARG B 169     202.110 152.390 187.710  1.00  0.00           C  
ATOM   1095  CD  ARG B 169     202.240 153.880 187.390  1.00  0.00           C  
ATOM   1096  NE  ARG B 169     202.980 154.560 188.510  1.00  0.00           N  
ATOM   1097  CZ  ARG B 169     203.550 155.760 188.370  1.00  0.00           C  
ATOM   1098  NH1 ARG B 169     203.610 156.400 187.210  1.00  0.00           N1+
ATOM   1099  NH2 ARG B 169     204.050 156.370 189.450  1.00  0.00           N  
ATOM   1100  HN  ARG B 169     199.620 149.830 187.950  1.00  0.00           H  
ATOM   1101  HA  ARG B 169     202.290 150.210 189.200  1.00  0.00           H  
ATOM   1102  HB1 ARG B 169     201.540 152.540 189.790  1.00  0.00           H  
ATOM   1103  HB2 ARG B 169     200.140 152.320 188.680  1.00  0.00           H  
ATOM   1104  HG1 ARG B 169     201.730 151.880 186.790  1.00  0.00           H  
ATOM   1105  HG2 ARG B 169     203.130 151.980 187.900  1.00  0.00           H  
ATOM   1106  HD1 ARG B 169     201.250 154.360 187.260  1.00  0.00           H  
ATOM   1107  HD2 ARG B 169     202.830 153.970 186.450  1.00  0.00           H  
ATOM   1108  HE  ARG B 169     202.870 154.240 189.450  1.00  0.00           H  
ATOM   1109 1HH1 ARG B 169     203.390 155.920 186.340  1.00  0.00           H  
ATOM   1110 2HH1 ARG B 169     203.850 157.370 187.180  1.00  0.00           H  
ATOM   1111 1HH2 ARG B 169     204.310 155.830 190.250  1.00  0.00           H  
ATOM   1112 2HH2 ARG B 169     204.550 157.240 189.340  1.00  0.00           H  
ATOM   1113  N   ASP B 170     199.960 148.980 190.590  1.00  0.00           N  
ATOM   1114  CA  ASP B 170     199.700 148.280 191.830  1.00  0.00           C  
ATOM   1115  C   ASP B 170     199.780 146.790 191.540  1.00  0.00           C  
ATOM   1116  O   ASP B 170     199.170 146.260 190.610  1.00  0.00           O  
ATOM   1117  CB  ASP B 170     198.340 148.700 192.460  1.00  0.00           C  
ATOM   1118  CG  ASP B 170     198.170 148.200 193.880  1.00  0.00           C  
ATOM   1119  OD1 ASP B 170     197.130 148.570 194.500  1.00  0.00           O  
ATOM   1120  OD2 ASP B 170     199.030 147.440 194.390  1.00  0.00           O1-
ATOM   1121  HN  ASP B 170     199.610 148.540 189.760  1.00  0.00           H  
ATOM   1122  HA  ASP B 170     200.500 148.520 192.520  1.00  0.00           H  
ATOM   1123  HB1 ASP B 170     197.500 148.340 191.840  1.00  0.00           H  
ATOM   1124  HB2 ASP B 170     198.300 149.810 192.490  1.00  0.00           H  
ATOM   1125  N   HSD B 171     200.570 146.060 192.350  1.00  0.00           N  
ATOM   1126  CA  HSD B 171     200.730 144.620 192.270  1.00  0.00           C  
ATOM   1127  C   HSD B 171     199.690 143.930 193.150  1.00  0.00           C  
ATOM   1128  O   HSD B 171     199.420 142.740 193.020  1.00  0.00           O  
ATOM   1129  CB  HSD B 171     202.180 144.270 192.700  1.00  0.00           C  
ATOM   1130  CG  HSD B 171     202.500 142.800 192.840  1.00  0.00           C  
ATOM   1131  CD2 HSD B 171     202.910 141.870 191.930  1.00  0.00           C  
ATOM   1132  ND1 HSD B 171     202.430 142.150 194.040  1.00  0.00           N  
ATOM   1133  CE1 HSD B 171     202.790 140.860 193.830  1.00  0.00           C  
ATOM   1134  NE2 HSD B 171     203.090 140.640 192.560  1.00  0.00           N  
ATOM   1135  HN  HSD B 171     201.020 146.530 193.110  1.00  0.00           H  
ATOM   1136  HA  HSD B 171     200.580 144.280 191.250  1.00  0.00           H  
ATOM   1137  HB1 HSD B 171     202.410 144.760 193.660  1.00  0.00           H  
ATOM   1138  HB2 HSD B 171     202.880 144.700 191.940  1.00  0.00           H  
ATOM   1139  HD1 HSD B 171     202.130 142.580 194.910  1.00  0.00           H  
ATOM   1140  HD2 HSD B 171     203.090 141.980 190.870  1.00  0.00           H  
ATOM   1141  HE1 HSD B 171     202.830 140.110 194.620  1.00  0.00           H  
ATOM   1142  N   SER B 172     199.000 144.690 194.030  1.00  0.00           N  
ATOM   1143  CA  SER B 172     198.110 144.150 195.050  1.00  0.00           C  
ATOM   1144  C   SER B 172     196.820 143.590 194.500  1.00  0.00           C  
ATOM   1145  O   SER B 172     196.170 142.740 195.090  1.00  0.00           O  
ATOM   1146  CB  SER B 172     197.720 145.230 196.090  1.00  0.00           C  
ATOM   1147  OG  SER B 172     198.900 145.900 196.550  1.00  0.00           O  
ATOM   1148  HN  SER B 172     199.150 145.690 194.060  1.00  0.00           H  
ATOM   1149  HA  SER B 172     198.610 143.360 195.570  1.00  0.00           H  
ATOM   1150  HB1 SER B 172     197.190 144.750 196.940  1.00  0.00           H  
ATOM   1151  HB2 SER B 172     197.050 145.990 195.630  1.00  0.00           H  
ATOM   1152  HG1 SER B 172     199.010 146.630 195.890  1.00  0.00           H  
ATOM   1153  N   LEU B 173     196.450 144.060 193.290  1.00  0.00           N  
ATOM   1154  CA  LEU B 173     195.300 143.630 192.520  1.00  0.00           C  
ATOM   1155  C   LEU B 173     195.350 142.150 192.120  1.00  0.00           C  
ATOM   1156  O   LEU B 173     194.330 141.460 192.110  1.00  0.00           O  
ATOM   1157  CB  LEU B 173     195.230 144.520 191.260  1.00  0.00           C  
ATOM   1158  CG  LEU B 173     193.950 144.400 190.420  1.00  0.00           C  
ATOM   1159  CD1 LEU B 173     192.690 144.780 191.210  1.00  0.00           C  
ATOM   1160  CD2 LEU B 173     194.070 145.310 189.200  1.00  0.00           C  
ATOM   1161  HN  LEU B 173     197.000 144.780 192.880  1.00  0.00           H  
ATOM   1162  HA  LEU B 173     194.420 143.770 193.140  1.00  0.00           H  
ATOM   1163  HB1 LEU B 173     196.110 144.320 190.610  1.00  0.00           H  
ATOM   1164  HB2 LEU B 173     195.310 145.580 191.600  1.00  0.00           H  
ATOM   1165  HG  LEU B 173     193.840 143.350 190.060  1.00  0.00           H  
ATOM   1166 1HD1 LEU B 173     192.500 144.080 192.050  1.00  0.00           H  
ATOM   1167 2HD1 LEU B 173     191.800 144.760 190.540  1.00  0.00           H  
ATOM   1168 3HD1 LEU B 173     192.790 145.810 191.620  1.00  0.00           H  
ATOM   1169 1HD2 LEU B 173     194.270 146.360 189.520  1.00  0.00           H  
ATOM   1170 2HD2 LEU B 173     194.900 144.980 188.540  1.00  0.00           H  
ATOM   1171 3HD2 LEU B 173     193.130 145.310 188.620  1.00  0.00           H  
ATOM   1172  N   LEU B 174     196.550 141.640 191.780  1.00  0.00           N  
ATOM   1173  CA  LEU B 174     196.750 140.260 191.360  1.00  0.00           C  
ATOM   1174  C   LEU B 174     197.710 139.520 192.280  1.00  0.00           C  
ATOM   1175  O   LEU B 174     198.150 138.410 191.970  1.00  0.00           O  
ATOM   1176  CB  LEU B 174     197.300 140.210 189.910  1.00  0.00           C  
ATOM   1177  CG  LEU B 174     196.390 140.860 188.850  1.00  0.00           C  
ATOM   1178  CD1 LEU B 174     197.090 140.840 187.480  1.00  0.00           C  
ATOM   1179  CD2 LEU B 174     195.010 140.200 188.750  1.00  0.00           C  
ATOM   1180  HN  LEU B 174     197.360 142.230 191.760  1.00  0.00           H  
ATOM   1181  HA  LEU B 174     195.810 139.720 191.400  1.00  0.00           H  
ATOM   1182  HB1 LEU B 174     197.460 139.150 189.620  1.00  0.00           H  
ATOM   1183  HB2 LEU B 174     198.290 140.720 189.880  1.00  0.00           H  
ATOM   1184  HG  LEU B 174     196.240 141.940 189.120  1.00  0.00           H  
ATOM   1185 1HD1 LEU B 174     198.070 141.360 187.540  1.00  0.00           H  
ATOM   1186 2HD1 LEU B 174     196.470 141.350 186.720  1.00  0.00           H  
ATOM   1187 3HD1 LEU B 174     197.270 139.790 187.150  1.00  0.00           H  
ATOM   1188 1HD2 LEU B 174     195.110 139.120 188.500  1.00  0.00           H  
ATOM   1189 2HD2 LEU B 174     194.460 140.280 189.720  1.00  0.00           H  
ATOM   1190 3HD2 LEU B 174     194.390 140.700 187.970  1.00  0.00           H  
ATOM   1191  N   GLU B 175     198.030 140.070 193.470  1.00  0.00           N  
ATOM   1192  CA  GLU B 175     199.070 139.560 194.360  1.00  0.00           C  
ATOM   1193  C   GLU B 175     198.860 138.130 194.830  1.00  0.00           C  
ATOM   1194  O   GLU B 175     199.770 137.300 194.790  1.00  0.00           O  
ATOM   1195  CB  GLU B 175     199.180 140.490 195.610  1.00  0.00           C  
ATOM   1196  CG  GLU B 175     200.330 140.150 196.590  1.00  0.00           C  
ATOM   1197  CD  GLU B 175     200.340 141.050 197.810  1.00  0.00           C  
ATOM   1198  OE1 GLU B 175     200.110 142.280 197.690  1.00  0.00           O  
ATOM   1199  OE2 GLU B 175     200.600 140.520 198.930  1.00  0.00           O1-
ATOM   1200  HN  GLU B 175     197.650 140.960 193.710  1.00  0.00           H  
ATOM   1201  HA  GLU B 175     200.010 139.590 193.820  1.00  0.00           H  
ATOM   1202  HB1 GLU B 175     198.200 140.500 196.150  1.00  0.00           H  
ATOM   1203  HB2 GLU B 175     199.360 141.510 195.230  1.00  0.00           H  
ATOM   1204  HG1 GLU B 175     201.300 140.260 196.080  1.00  0.00           H  
ATOM   1205  HG2 GLU B 175     200.230 139.100 196.950  1.00  0.00           H  
ATOM   1206  N   GLY B 176     197.630 137.780 195.250  1.00  0.00           N  
ATOM   1207  CA  GLY B 176     197.300 136.430 195.670  1.00  0.00           C  
ATOM   1208  C   GLY B 176     196.980 135.490 194.530  1.00  0.00           C  
ATOM   1209  O   GLY B 176     196.950 134.280 194.730  1.00  0.00           O  
ATOM   1210  HN  GLY B 176     196.890 138.470 195.300  1.00  0.00           H  
ATOM   1211  HA1 GLY B 176     196.410 136.490 196.280  1.00  0.00           H  
ATOM   1212  HA2 GLY B 176     198.130 136.010 196.210  1.00  0.00           H  
ATOM   1213  N   CYS B 177     196.760 136.050 193.320  1.00  0.00           N  
ATOM   1214  CA  CYS B 177     196.550 135.300 192.090  1.00  0.00           C  
ATOM   1215  C   CYS B 177     197.860 134.770 191.530  1.00  0.00           C  
ATOM   1216  O   CYS B 177     197.940 133.620 191.110  1.00  0.00           O  
ATOM   1217  CB  CYS B 177     195.860 136.140 190.980  1.00  0.00           C  
ATOM   1218  SG  CYS B 177     194.180 136.680 191.440  1.00  0.00           S  
ATOM   1219  HN  CYS B 177     196.840 137.040 193.230  1.00  0.00           H  
ATOM   1220  HA  CYS B 177     195.940 134.440 192.310  1.00  0.00           H  
ATOM   1221  HB1 CYS B 177     195.800 135.530 190.050  1.00  0.00           H  
ATOM   1222  HB2 CYS B 177     196.490 137.030 190.740  1.00  0.00           H  
ATOM   1223  HG1 CYS B 177     194.520 137.370 192.520  1.00  0.00           H  
ATOM   1224  N   PHE B 178     198.930 135.600 191.530  1.00  0.00           N  
ATOM   1225  CA  PHE B 178     200.230 135.210 191.000  1.00  0.00           C  
ATOM   1226  C   PHE B 178     201.390 135.410 191.990  1.00  0.00           C  
ATOM   1227  O   PHE B 178     202.180 136.340 191.820  1.00  0.00           O  
ATOM   1228  CB  PHE B 178     200.560 135.980 189.690  1.00  0.00           C  
ATOM   1229  CG  PHE B 178     199.500 135.730 188.650  1.00  0.00           C  
ATOM   1230  CD1 PHE B 178     198.680 136.790 188.210  1.00  0.00           C  
ATOM   1231  CD2 PHE B 178     199.290 134.450 188.120  1.00  0.00           C  
ATOM   1232  CE1 PHE B 178     197.650 136.550 187.290  1.00  0.00           C  
ATOM   1233  CE2 PHE B 178     198.270 134.210 187.200  1.00  0.00           C  
ATOM   1234  CZ  PHE B 178     197.440 135.260 186.790  1.00  0.00           C  
ATOM   1235  HN  PHE B 178     198.820 136.560 191.820  1.00  0.00           H  
ATOM   1236  HA  PHE B 178     200.220 134.150 190.770  1.00  0.00           H  
ATOM   1237  HB1 PHE B 178     201.530 135.630 189.260  1.00  0.00           H  
ATOM   1238  HB2 PHE B 178     200.620 137.070 189.890  1.00  0.00           H  
ATOM   1239  HD1 PHE B 178     198.840 137.780 188.600  1.00  0.00           H  
ATOM   1240  HD2 PHE B 178     199.920 133.630 188.440  1.00  0.00           H  
ATOM   1241  HE1 PHE B 178     197.010 137.360 186.970  1.00  0.00           H  
ATOM   1242  HE2 PHE B 178     198.100 133.210 186.810  1.00  0.00           H  
ATOM   1243  HZ  PHE B 178     196.640 135.070 186.090  1.00  0.00           H  
ATOM   1244  N   PRO B 179     201.590 134.560 193.010  1.00  0.00           N  
ATOM   1245  CA  PRO B 179     202.820 134.510 193.790  1.00  0.00           C  
ATOM   1246  C   PRO B 179     204.040 134.090 193.000  1.00  0.00           C  
ATOM   1247  O   PRO B 179     205.150 134.520 193.340  1.00  0.00           O  
ATOM   1248  CB  PRO B 179     202.530 133.480 194.900  1.00  0.00           C  
ATOM   1249  CG  PRO B 179     201.010 133.530 195.050  1.00  0.00           C  
ATOM   1250  CD  PRO B 179     200.540 133.740 193.610  1.00  0.00           C  
ATOM   1251  HA  PRO B 179     203.020 135.490 194.170  1.00  0.00           H  
ATOM   1252  HB1 PRO B 179     203.050 133.740 195.850  1.00  0.00           H  
ATOM   1253  HB2 PRO B 179     202.830 132.460 194.590  1.00  0.00           H  
ATOM   1254  HG1 PRO B 179     200.720 134.410 195.670  1.00  0.00           H  
ATOM   1255  HG2 PRO B 179     200.610 132.600 195.510  1.00  0.00           H  
ATOM   1256  HD1 PRO B 179     199.550 134.240 193.620  1.00  0.00           H  
ATOM   1257  HD2 PRO B 179     200.480 132.770 193.070  1.00  0.00           H  
ATOM   1258  N   GLY B 180     203.890 133.230 191.970  1.00  0.00           N  
ATOM   1259  CA  GLY B 180     205.010 132.680 191.210  1.00  0.00           C  
ATOM   1260  C   GLY B 180     205.770 133.710 190.410  1.00  0.00           C  
ATOM   1261  O   GLY B 180     206.980 133.620 190.240  1.00  0.00           O  
ATOM   1262  HN  GLY B 180     202.980 132.910 191.710  1.00  0.00           H  
ATOM   1263  HA1 GLY B 180     204.600 131.970 190.510  1.00  0.00           H  
ATOM   1264  HA2 GLY B 180     205.710 132.220 191.890  1.00  0.00           H  
ATOM   1265  N   GLY B 181     205.070 134.760 189.950  1.00  0.00           N  
ATOM   1266  CA  GLY B 181     205.690 135.880 189.250  1.00  0.00           C  
ATOM   1267  C   GLY B 181     205.220 136.020 187.840  1.00  0.00           C  
ATOM   1268  O   GLY B 181     204.380 135.270 187.360  1.00  0.00           O  
ATOM   1269  HN  GLY B 181     204.090 134.790 190.100  1.00  0.00           H  
ATOM   1270  HA1 GLY B 181     206.770 135.750 189.200  1.00  0.00           H  
ATOM   1271  HA2 GLY B 181     205.410 136.780 189.780  1.00  0.00           H  
ATOM   1272  N   VAL B 182     205.760 137.040 187.160  1.00  0.00           N  
ATOM   1273  CA  VAL B 182     205.420 137.370 185.780  1.00  0.00           C  
ATOM   1274  C   VAL B 182     206.680 137.290 184.930  1.00  0.00           C  
ATOM   1275  O   VAL B 182     207.760 137.710 185.350  1.00  0.00           O  
ATOM   1276  CB  VAL B 182     204.780 138.760 185.660  1.00  0.00           C  
ATOM   1277  CG1 VAL B 182     204.340 139.030 184.210  1.00  0.00           C  
ATOM   1278  CG2 VAL B 182     203.550 138.840 186.580  1.00  0.00           C  
ATOM   1279  HN  VAL B 182     206.420 137.650 187.590  1.00  0.00           H  
ATOM   1280  HA  VAL B 182     204.720 136.640 185.400  1.00  0.00           H  
ATOM   1281  HB  VAL B 182     205.510 139.540 185.980  1.00  0.00           H  
ATOM   1282 1HG1 VAL B 182     205.200 139.090 183.520  1.00  0.00           H  
ATOM   1283 2HG1 VAL B 182     203.650 138.240 183.860  1.00  0.00           H  
ATOM   1284 3HG1 VAL B 182     203.800 140.010 184.170  1.00  0.00           H  
ATOM   1285 1HG2 VAL B 182     202.810 138.060 186.310  1.00  0.00           H  
ATOM   1286 2HG2 VAL B 182     203.070 139.830 186.480  1.00  0.00           H  
ATOM   1287 3HG2 VAL B 182     203.820 138.700 187.650  1.00  0.00           H  
ATOM   1288  N   HSD B 183     206.560 136.730 183.710  1.00  0.00           N  
ATOM   1289  CA  HSD B 183     207.610 136.610 182.720  1.00  0.00           C  
ATOM   1290  C   HSD B 183     207.070 137.110 181.390  1.00  0.00           C  
ATOM   1291  O   HSD B 183     205.860 137.200 181.210  1.00  0.00           O  
ATOM   1292  CB  HSD B 183     208.020 135.130 182.530  1.00  0.00           C  
ATOM   1293  CG  HSD B 183     208.220 134.400 183.820  1.00  0.00           C  
ATOM   1294  CD2 HSD B 183     207.330 133.640 184.530  1.00  0.00           C  
ATOM   1295  ND1 HSD B 183     209.380 134.390 184.570  1.00  0.00           N  
ATOM   1296  CE1 HSD B 183     209.150 133.640 185.670  1.00  0.00           C  
ATOM   1297  NE2 HSD B 183     207.910 133.160 185.680  1.00  0.00           N  
ATOM   1298  HN  HSD B 183     205.670 136.340 183.450  1.00  0.00           H  
ATOM   1299  HA  HSD B 183     208.460 137.220 183.010  1.00  0.00           H  
ATOM   1300  HB1 HSD B 183     208.950 135.060 181.920  1.00  0.00           H  
ATOM   1301  HB2 HSD B 183     207.210 134.590 182.010  1.00  0.00           H  
ATOM   1302  HD1 HSD B 183     210.260 134.840 184.330  1.00  0.00           H  
ATOM   1303  HD2 HSD B 183     206.300 133.410 184.290  1.00  0.00           H  
ATOM   1304  HE1 HSD B 183     209.890 133.470 186.440  1.00  0.00           H  
ATOM   1305  N   TRP B 184     207.930 137.460 180.420  1.00  0.00           N  
ATOM   1306  CA  TRP B 184     207.490 138.080 179.170  1.00  0.00           C  
ATOM   1307  C   TRP B 184     208.350 137.600 178.000  1.00  0.00           C  
ATOM   1308  O   TRP B 184     209.580 137.720 178.050  1.00  0.00           O  
ATOM   1309  CB  TRP B 184     207.610 139.620 179.350  1.00  0.00           C  
ATOM   1310  CG  TRP B 184     207.030 140.520 178.270  1.00  0.00           C  
ATOM   1311  CD1 TRP B 184     207.340 140.580 176.940  1.00  0.00           C  
ATOM   1312  CD2 TRP B 184     206.050 141.560 178.500  1.00  0.00           C  
ATOM   1313  CE2 TRP B 184     205.800 142.170 177.260  1.00  0.00           C  
ATOM   1314  CE3 TRP B 184     205.390 141.980 179.660  1.00  0.00           C  
ATOM   1315  NE1 TRP B 184     206.610 141.580 176.330  1.00  0.00           N  
ATOM   1316  CZ2 TRP B 184     204.870 143.200 177.140  1.00  0.00           C  
ATOM   1317  CZ3 TRP B 184     204.470 143.030 179.540  1.00  0.00           C  
ATOM   1318  CH2 TRP B 184     204.200 143.620 178.300  1.00  0.00           C  
ATOM   1319  HN  TRP B 184     208.920 137.380 180.560  1.00  0.00           H  
ATOM   1320  HA  TRP B 184     206.470 137.800 178.960  1.00  0.00           H  
ATOM   1321  HB1 TRP B 184     208.680 139.890 179.490  1.00  0.00           H  
ATOM   1322  HB2 TRP B 184     207.090 139.880 180.310  1.00  0.00           H  
ATOM   1323  HD1 TRP B 184     208.030 139.930 176.430  1.00  0.00           H  
ATOM   1324  HE1 TRP B 184     206.480 141.720 175.350  1.00  0.00           H  
ATOM   1325  HE3 TRP B 184     205.580 141.540 180.620  1.00  0.00           H  
ATOM   1326  HZ2 TRP B 184     204.660 143.650 176.190  1.00  0.00           H  
ATOM   1327  HZ3 TRP B 184     203.950 143.390 180.420  1.00  0.00           H  
ATOM   1328  HH2 TRP B 184     203.470 144.410 178.220  1.00  0.00           H  
ATOM   1329  N   VAL B 185     207.760 137.060 176.910  1.00  0.00           N  
ATOM   1330  CA  VAL B 185     208.510 136.590 175.730  1.00  0.00           C  
ATOM   1331  C   VAL B 185     207.740 136.870 174.440  1.00  0.00           C  
ATOM   1332  O   VAL B 185     206.550 136.550 174.330  1.00  0.00           O  
ATOM   1333  CB  VAL B 185     208.860 135.090 175.760  1.00  0.00           C  
ATOM   1334  CG1 VAL B 185     209.780 134.720 174.580  1.00  0.00           C  
ATOM   1335  CG2 VAL B 185     209.590 134.710 177.070  1.00  0.00           C  
ATOM   1336  HN  VAL B 185     206.760 136.950 176.860  1.00  0.00           H  
ATOM   1337  HA  VAL B 185     209.430 137.160 175.660  1.00  0.00           H  
ATOM   1338  HB  VAL B 185     207.920 134.490 175.700  1.00  0.00           H  
ATOM   1339 1HG1 VAL B 185     210.700 135.340 174.570  1.00  0.00           H  
ATOM   1340 2HG1 VAL B 185     210.090 133.650 174.670  1.00  0.00           H  
ATOM   1341 3HG1 VAL B 185     209.260 134.830 173.600  1.00  0.00           H  
ATOM   1342 1HG2 VAL B 185     208.930 134.870 177.940  1.00  0.00           H  
ATOM   1343 2HG2 VAL B 185     210.520 135.310 177.180  1.00  0.00           H  
ATOM   1344 3HG2 VAL B 185     209.880 133.630 177.040  1.00  0.00           H  
ATOM   1345  N   SER B 186     208.400 137.450 173.400  1.00  0.00           N  
ATOM   1346  CA  SER B 186     207.780 137.720 172.100  1.00  0.00           C  
ATOM   1347  C   SER B 186     207.810 136.530 171.140  1.00  0.00           C  
ATOM   1348  O   SER B 186     208.840 135.900 170.880  1.00  0.00           O  
ATOM   1349  CB  SER B 186     208.340 139.000 171.400  1.00  0.00           C  
ATOM   1350  OG  SER B 186     207.740 139.220 170.120  1.00  0.00           O  
ATOM   1351  HN  SER B 186     209.350 137.710 173.500  1.00  0.00           H  
ATOM   1352  HA  SER B 186     206.740 137.920 172.270  1.00  0.00           H  
ATOM   1353  HB1 SER B 186     209.440 138.890 171.250  1.00  0.00           H  
ATOM   1354  HB2 SER B 186     208.160 139.880 172.050  1.00  0.00           H  
ATOM   1355  HG1 SER B 186     207.270 140.090 170.110  1.00  0.00           H  
ATOM   1356  N   VAL B 187     206.630 136.210 170.570  1.00  0.00           N  
ATOM   1357  CA  VAL B 187     206.470 135.220 169.520  1.00  0.00           C  
ATOM   1358  C   VAL B 187     206.790 135.820 168.160  1.00  0.00           C  
ATOM   1359  O   VAL B 187     207.650 135.330 167.440  1.00  0.00           O  
ATOM   1360  CB  VAL B 187     205.070 134.620 169.490  1.00  0.00           C  
ATOM   1361  CG1 VAL B 187     205.080 133.350 168.620  1.00  0.00           C  
ATOM   1362  CG2 VAL B 187     204.600 134.270 170.910  1.00  0.00           C  
ATOM   1363  HN  VAL B 187     205.810 136.740 170.810  1.00  0.00           H  
ATOM   1364  HA  VAL B 187     207.170 134.420 169.700  1.00  0.00           H  
ATOM   1365  HB  VAL B 187     204.340 135.360 169.070  1.00  0.00           H  
ATOM   1366 1HG1 VAL B 187     205.410 133.580 167.580  1.00  0.00           H  
ATOM   1367 2HG1 VAL B 187     205.760 132.590 169.050  1.00  0.00           H  
ATOM   1368 3HG1 VAL B 187     204.060 132.920 168.560  1.00  0.00           H  
ATOM   1369 1HG2 VAL B 187     203.600 133.770 170.860  1.00  0.00           H  
ATOM   1370 2HG2 VAL B 187     204.490 135.170 171.550  1.00  0.00           H  
ATOM   1371 3HG2 VAL B 187     205.310 133.570 171.390  1.00  0.00           H  
ATOM   1372  N   GLY B 188     206.150 136.960 167.810  1.00  0.00           N  
ATOM   1373  CA  GLY B 188     206.290 137.620 166.510  1.00  0.00           C  
ATOM   1374  C   GLY B 188     205.710 136.870 165.340  1.00  0.00           C  
ATOM   1375  O   GLY B 188     205.030 135.850 165.480  1.00  0.00           O  
ATOM   1376  HN  GLY B 188     205.460 137.350 168.430  1.00  0.00           H  
ATOM   1377  HA1 GLY B 188     207.350 137.750 166.320  1.00  0.00           H  
ATOM   1378  HA2 GLY B 188     205.770 138.560 166.570  1.00  0.00           H  
ATOM   1379  N   LYS B 189     205.950 137.360 164.110  1.00  0.00           N  
ATOM   1380  CA  LYS B 189     205.730 136.600 162.890  1.00  0.00           C  
ATOM   1381  C   LYS B 189     206.580 135.330 162.850  1.00  0.00           C  
ATOM   1382  O   LYS B 189     207.810 135.370 162.850  1.00  0.00           O  
ATOM   1383  CB  LYS B 189     206.030 137.440 161.610  1.00  0.00           C  
ATOM   1384  CG  LYS B 189     205.990 136.660 160.280  1.00  0.00           C  
ATOM   1385  CD  LYS B 189     206.120 137.590 159.060  1.00  0.00           C  
ATOM   1386  CE  LYS B 189     206.490 136.870 157.760  1.00  0.00           C  
ATOM   1387  NZ  LYS B 189     206.480 137.840 156.650  1.00  0.00           N1+
ATOM   1388  HN  LYS B 189     206.420 138.240 164.020  1.00  0.00           H  
ATOM   1389  HA  LYS B 189     204.700 136.300 162.870  1.00  0.00           H  
ATOM   1390  HB1 LYS B 189     207.030 137.910 161.720  1.00  0.00           H  
ATOM   1391  HB2 LYS B 189     205.280 138.260 161.570  1.00  0.00           H  
ATOM   1392  HG1 LYS B 189     205.040 136.080 160.200  1.00  0.00           H  
ATOM   1393  HG2 LYS B 189     206.830 135.930 160.260  1.00  0.00           H  
ATOM   1394  HD1 LYS B 189     206.910 138.350 159.290  1.00  0.00           H  
ATOM   1395  HD2 LYS B 189     205.160 138.130 158.930  1.00  0.00           H  
ATOM   1396  HE1 LYS B 189     205.770 136.070 157.530  1.00  0.00           H  
ATOM   1397  HE2 LYS B 189     207.510 136.440 157.840  1.00  0.00           H  
ATOM   1398  HZ1 LYS B 189     207.060 137.530 155.830  1.00  0.00           H  
ATOM   1399  HZ2 LYS B 189     206.820 138.780 156.950  1.00  0.00           H  
ATOM   1400  HZ3 LYS B 189     205.490 137.970 156.290  1.00  0.00           H  
ATOM   1401  N   GLN B 190     205.890 134.180 162.830  1.00  0.00           N  
ATOM   1402  CA  GLN B 190     206.440 132.850 162.820  1.00  0.00           C  
ATOM   1403  C   GLN B 190     205.350 132.010 162.200  1.00  0.00           C  
ATOM   1404  O   GLN B 190     204.190 132.430 162.170  1.00  0.00           O  
ATOM   1405  CB  GLN B 190     206.690 132.280 164.240  1.00  0.00           C  
ATOM   1406  CG  GLN B 190     207.810 132.950 165.070  1.00  0.00           C  
ATOM   1407  CD  GLN B 190     209.220 132.620 164.590  1.00  0.00           C  
ATOM   1408  NE2 GLN B 190     209.660 133.210 163.460  1.00  0.00           N  
ATOM   1409  OE1 GLN B 190     209.940 131.840 165.240  1.00  0.00           O  
ATOM   1410  HN  GLN B 190     204.890 134.170 162.830  1.00  0.00           H  
ATOM   1411  HA  GLN B 190     207.310 132.810 162.170  1.00  0.00           H  
ATOM   1412  HB1 GLN B 190     206.900 131.190 164.190  1.00  0.00           H  
ATOM   1413  HB2 GLN B 190     205.740 132.400 164.820  1.00  0.00           H  
ATOM   1414  HG1 GLN B 190     207.730 132.590 166.120  1.00  0.00           H  
ATOM   1415  HG2 GLN B 190     207.680 134.060 165.100  1.00  0.00           H  
ATOM   1416 1HE2 GLN B 190     210.500 132.890 163.050  1.00  0.00           H  
ATOM   1417 2HE2 GLN B 190     209.070 133.900 163.020  1.00  0.00           H  
ATOM   1418  N   ASP B 191     205.690 130.810 161.710  1.00  0.00           N  
ATOM   1419  CA  ASP B 191     204.720 129.830 161.280  1.00  0.00           C  
ATOM   1420  C   ASP B 191     204.790 128.590 162.160  1.00  0.00           C  
ATOM   1421  O   ASP B 191     205.410 128.560 163.230  1.00  0.00           O  
ATOM   1422  CB  ASP B 191     204.930 129.500 159.770  1.00  0.00           C  
ATOM   1423  CG  ASP B 191     206.290 128.910 159.500  1.00  0.00           C  
ATOM   1424  OD1 ASP B 191     206.380 127.660 159.330  1.00  0.00           O  
ATOM   1425  OD2 ASP B 191     207.300 129.660 159.490  1.00  0.00           O1-
ATOM   1426  HN  ASP B 191     206.640 130.550 161.580  1.00  0.00           H  
ATOM   1427  HA  ASP B 191     203.720 130.230 161.410  1.00  0.00           H  
ATOM   1428  HB1 ASP B 191     204.840 130.440 159.180  1.00  0.00           H  
ATOM   1429  HB2 ASP B 191     204.150 128.810 159.400  1.00  0.00           H  
ATOM   1430  N   LYS B 192     204.200 127.490 161.660  1.00  0.00           N  
ATOM   1431  CA  LYS B 192     204.250 126.140 162.200  1.00  0.00           C  
ATOM   1432  C   LYS B 192     205.670 125.640 162.490  1.00  0.00           C  
ATOM   1433  O   LYS B 192     205.930 125.020 163.530  1.00  0.00           O  
ATOM   1434  CB  LYS B 192     203.580 125.250 161.130  1.00  0.00           C  
ATOM   1435  CG  LYS B 192     203.470 123.740 161.430  1.00  0.00           C  
ATOM   1436  CD  LYS B 192     202.850 123.010 160.230  1.00  0.00           C  
ATOM   1437  CE  LYS B 192     202.760 121.490 160.390  1.00  0.00           C  
ATOM   1438  NZ  LYS B 192     202.330 120.870 159.130  1.00  0.00           N1+
ATOM   1439  HN  LYS B 192     203.670 127.590 160.830  1.00  0.00           H  
ATOM   1440  HA  LYS B 192     203.690 126.120 163.120  1.00  0.00           H  
ATOM   1441  HB1 LYS B 192     204.130 125.370 160.170  1.00  0.00           H  
ATOM   1442  HB2 LYS B 192     202.550 125.640 160.960  1.00  0.00           H  
ATOM   1443  HG1 LYS B 192     202.830 123.590 162.330  1.00  0.00           H  
ATOM   1444  HG2 LYS B 192     204.480 123.320 161.640  1.00  0.00           H  
ATOM   1445  HD1 LYS B 192     203.480 123.250 159.330  1.00  0.00           H  
ATOM   1446  HD2 LYS B 192     201.830 123.420 160.050  1.00  0.00           H  
ATOM   1447  HE1 LYS B 192     202.040 121.220 161.190  1.00  0.00           H  
ATOM   1448  HE2 LYS B 192     203.760 121.070 160.650  1.00  0.00           H  
ATOM   1449  HZ1 LYS B 192     202.310 119.830 159.230  1.00  0.00           H  
ATOM   1450  HZ2 LYS B 192     203.000 121.140 158.360  1.00  0.00           H  
ATOM   1451  HZ3 LYS B 192     201.370 121.190 158.850  1.00  0.00           H  
ATOM   1452  N   SER B 193     206.630 125.930 161.600  1.00  0.00           N  
ATOM   1453  CA  SER B 193     208.050 125.630 161.800  1.00  0.00           C  
ATOM   1454  C   SER B 193     208.700 126.420 162.930  1.00  0.00           C  
ATOM   1455  O   SER B 193     209.450 125.880 163.730  1.00  0.00           O  
ATOM   1456  CB  SER B 193     208.870 125.800 160.490  1.00  0.00           C  
ATOM   1457  OG  SER B 193     208.930 127.160 160.030  1.00  0.00           O  
ATOM   1458  HN  SER B 193     206.400 126.460 160.780  1.00  0.00           H  
ATOM   1459  HA  SER B 193     208.110 124.590 162.080  1.00  0.00           H  
ATOM   1460  HB1 SER B 193     208.430 125.170 159.690  1.00  0.00           H  
ATOM   1461  HB2 SER B 193     209.910 125.440 160.650  1.00  0.00           H  
ATOM   1462  HG1 SER B 193     208.030 127.420 159.720  1.00  0.00           H  
ATOM   1463  N   GLY B 194     208.380 127.730 163.030  1.00  0.00           N  
ATOM   1464  CA  GLY B 194     208.900 128.640 164.050  1.00  0.00           C  
ATOM   1465  C   GLY B 194     208.390 128.350 165.440  1.00  0.00           C  
ATOM   1466  O   GLY B 194     209.100 128.530 166.430  1.00  0.00           O  
ATOM   1467  HN  GLY B 194     207.780 128.120 162.330  1.00  0.00           H  
ATOM   1468  HA1 GLY B 194     208.590 129.640 163.800  1.00  0.00           H  
ATOM   1469  HA2 GLY B 194     209.970 128.540 164.090  1.00  0.00           H  
ATOM   1470  N   LEU B 195     207.150 127.840 165.550  1.00  0.00           N  
ATOM   1471  CA  LEU B 195     206.530 127.460 166.810  1.00  0.00           C  
ATOM   1472  C   LEU B 195     207.330 126.410 167.580  1.00  0.00           C  
ATOM   1473  O   LEU B 195     207.530 126.520 168.790  1.00  0.00           O  
ATOM   1474  CB  LEU B 195     205.080 126.980 166.560  1.00  0.00           C  
ATOM   1475  CG  LEU B 195     204.270 126.570 167.810  1.00  0.00           C  
ATOM   1476  CD1 LEU B 195     204.240 127.660 168.880  1.00  0.00           C  
ATOM   1477  CD2 LEU B 195     202.840 126.170 167.430  1.00  0.00           C  
ATOM   1478  HN  LEU B 195     206.580 127.780 164.730  1.00  0.00           H  
ATOM   1479  HA  LEU B 195     206.510 128.350 167.430  1.00  0.00           H  
ATOM   1480  HB1 LEU B 195     205.100 126.130 165.850  1.00  0.00           H  
ATOM   1481  HB2 LEU B 195     204.530 127.810 166.050  1.00  0.00           H  
ATOM   1482  HG  LEU B 195     204.760 125.670 168.260  1.00  0.00           H  
ATOM   1483 1HD1 LEU B 195     205.260 127.850 169.280  1.00  0.00           H  
ATOM   1484 2HD1 LEU B 195     203.580 127.350 169.720  1.00  0.00           H  
ATOM   1485 3HD1 LEU B 195     203.840 128.610 168.450  1.00  0.00           H  
ATOM   1486 1HD2 LEU B 195     202.310 127.010 166.940  1.00  0.00           H  
ATOM   1487 2HD2 LEU B 195     202.850 125.310 166.720  1.00  0.00           H  
ATOM   1488 3HD2 LEU B 195     202.260 125.870 168.330  1.00  0.00           H  
ATOM   1489  N   LEU B 196     207.880 125.390 166.880  1.00  0.00           N  
ATOM   1490  CA  LEU B 196     208.730 124.370 167.480  1.00  0.00           C  
ATOM   1491  C   LEU B 196     210.000 124.940 168.120  1.00  0.00           C  
ATOM   1492  O   LEU B 196     210.360 124.590 169.250  1.00  0.00           O  
ATOM   1493  CB  LEU B 196     209.120 123.330 166.400  1.00  0.00           C  
ATOM   1494  CG  LEU B 196     209.940 122.120 166.900  1.00  0.00           C  
ATOM   1495  CD1 LEU B 196     209.130 121.230 167.850  1.00  0.00           C  
ATOM   1496  CD2 LEU B 196     210.450 121.300 165.710  1.00  0.00           C  
ATOM   1497  HN  LEU B 196     207.730 125.340 165.900  1.00  0.00           H  
ATOM   1498  HA  LEU B 196     208.170 123.890 168.260  1.00  0.00           H  
ATOM   1499  HB1 LEU B 196     209.700 123.850 165.600  1.00  0.00           H  
ATOM   1500  HB2 LEU B 196     208.190 122.950 165.930  1.00  0.00           H  
ATOM   1501  HG  LEU B 196     210.840 122.490 167.450  1.00  0.00           H  
ATOM   1502 1HD1 LEU B 196     208.830 121.780 168.760  1.00  0.00           H  
ATOM   1503 2HD1 LEU B 196     209.740 120.350 168.170  1.00  0.00           H  
ATOM   1504 3HD1 LEU B 196     208.220 120.850 167.340  1.00  0.00           H  
ATOM   1505 1HD2 LEU B 196     209.600 120.910 165.120  1.00  0.00           H  
ATOM   1506 2HD2 LEU B 196     211.090 121.930 165.050  1.00  0.00           H  
ATOM   1507 3HD2 LEU B 196     211.060 120.440 166.070  1.00  0.00           H  
ATOM   1508  N   MET B 197     210.670 125.890 167.430  1.00  0.00           N  
ATOM   1509  CA  MET B 197     211.840 126.580 167.950  1.00  0.00           C  
ATOM   1510  C   MET B 197     211.520 127.420 169.180  1.00  0.00           C  
ATOM   1511  O   MET B 197     212.240 127.380 170.190  1.00  0.00           O  
ATOM   1512  CB  MET B 197     212.460 127.500 166.860  1.00  0.00           C  
ATOM   1513  CG  MET B 197     212.930 126.730 165.610  1.00  0.00           C  
ATOM   1514  SD  MET B 197     213.960 127.720 164.490  1.00  0.00           S  
ATOM   1515  CE  MET B 197     212.670 128.740 163.750  1.00  0.00           C  
ATOM   1516  HN  MET B 197     210.340 126.180 166.540  1.00  0.00           H  
ATOM   1517  HA  MET B 197     212.570 125.840 168.250  1.00  0.00           H  
ATOM   1518  HB1 MET B 197     213.340 128.030 167.300  1.00  0.00           H  
ATOM   1519  HB2 MET B 197     211.720 128.270 166.560  1.00  0.00           H  
ATOM   1520  HG1 MET B 197     212.050 126.330 165.060  1.00  0.00           H  
ATOM   1521  HG2 MET B 197     213.530 125.860 165.960  1.00  0.00           H  
ATOM   1522  HE1 MET B 197     213.100 129.440 162.990  1.00  0.00           H  
ATOM   1523  HE2 MET B 197     211.920 128.110 163.220  1.00  0.00           H  
ATOM   1524  HE3 MET B 197     212.140 129.360 164.510  1.00  0.00           H  
ATOM   1525  N   LYS B 198     210.390 128.150 169.170  1.00  0.00           N  
ATOM   1526  CA  LYS B 198     209.910 128.920 170.300  1.00  0.00           C  
ATOM   1527  C   LYS B 198     209.650 128.060 171.530  1.00  0.00           C  
ATOM   1528  O   LYS B 198     210.050 128.420 172.640  1.00  0.00           O  
ATOM   1529  CB  LYS B 198     208.620 129.700 169.960  1.00  0.00           C  
ATOM   1530  CG  LYS B 198     208.830 130.830 168.930  1.00  0.00           C  
ATOM   1531  CD  LYS B 198     209.510 132.090 169.500  1.00  0.00           C  
ATOM   1532  CE  LYS B 198     209.710 133.140 168.400  1.00  0.00           C  
ATOM   1533  NZ  LYS B 198     210.240 134.420 168.900  1.00  0.00           N1+
ATOM   1534  HN  LYS B 198     209.830 128.190 168.330  1.00  0.00           H  
ATOM   1535  HA  LYS B 198     210.690 129.610 170.580  1.00  0.00           H  
ATOM   1536  HB1 LYS B 198     208.180 130.150 170.880  1.00  0.00           H  
ATOM   1537  HB2 LYS B 198     207.880 128.990 169.550  1.00  0.00           H  
ATOM   1538  HG1 LYS B 198     207.820 131.130 168.540  1.00  0.00           H  
ATOM   1539  HG2 LYS B 198     209.410 130.450 168.070  1.00  0.00           H  
ATOM   1540  HD1 LYS B 198     210.500 131.820 169.940  1.00  0.00           H  
ATOM   1541  HD2 LYS B 198     208.880 132.510 170.310  1.00  0.00           H  
ATOM   1542  HE1 LYS B 198     208.750 133.330 167.890  1.00  0.00           H  
ATOM   1543  HE2 LYS B 198     210.430 132.750 167.640  1.00  0.00           H  
ATOM   1544  HZ1 LYS B 198     210.440 135.030 168.070  1.00  0.00           H  
ATOM   1545  HZ2 LYS B 198     211.160 134.270 169.380  1.00  0.00           H  
ATOM   1546  HZ3 LYS B 198     209.570 134.920 169.540  1.00  0.00           H  
ATOM   1547  N   LEU B 199     209.010 126.880 171.370  1.00  0.00           N  
ATOM   1548  CA  LEU B 199     208.750 125.940 172.450  1.00  0.00           C  
ATOM   1549  C   LEU B 199     210.000 125.360 173.110  1.00  0.00           C  
ATOM   1550  O   LEU B 199     210.110 125.320 174.340  1.00  0.00           O  
ATOM   1551  CB  LEU B 199     207.860 124.780 171.930  1.00  0.00           C  
ATOM   1552  CG  LEU B 199     206.430 125.210 171.560  1.00  0.00           C  
ATOM   1553  CD1 LEU B 199     205.750 124.120 170.710  1.00  0.00           C  
ATOM   1554  CD2 LEU B 199     205.570 125.510 172.800  1.00  0.00           C  
ATOM   1555  HN  LEU B 199     208.670 126.620 170.460  1.00  0.00           H  
ATOM   1556  HA  LEU B 199     208.220 126.460 173.230  1.00  0.00           H  
ATOM   1557  HB1 LEU B 199     207.790 123.980 172.700  1.00  0.00           H  
ATOM   1558  HB2 LEU B 199     208.350 124.340 171.030  1.00  0.00           H  
ATOM   1559  HG  LEU B 199     206.480 126.130 170.940  1.00  0.00           H  
ATOM   1560 1HD1 LEU B 199     206.320 123.950 169.770  1.00  0.00           H  
ATOM   1561 2HD1 LEU B 199     204.720 124.430 170.440  1.00  0.00           H  
ATOM   1562 3HD1 LEU B 199     205.690 123.170 171.270  1.00  0.00           H  
ATOM   1563 1HD2 LEU B 199     205.490 124.600 173.440  1.00  0.00           H  
ATOM   1564 2HD2 LEU B 199     206.000 126.340 173.400  1.00  0.00           H  
ATOM   1565 3HD2 LEU B 199     204.540 125.790 172.490  1.00  0.00           H  
ATOM   1566  N   GLN B 200     211.020 124.940 172.320  1.00  0.00           N  
ATOM   1567  CA  GLN B 200     212.300 124.480 172.870  1.00  0.00           C  
ATOM   1568  C   GLN B 200     213.060 125.570 173.630  1.00  0.00           C  
ATOM   1569  O   GLN B 200     213.600 125.350 174.720  1.00  0.00           O  
ATOM   1570  CB  GLN B 200     213.220 123.920 171.750  1.00  0.00           C  
ATOM   1571  CG  GLN B 200     212.670 122.630 171.080  1.00  0.00           C  
ATOM   1572  CD  GLN B 200     213.670 122.050 170.090  1.00  0.00           C  
ATOM   1573  NE2 GLN B 200     213.670 120.710 169.950  1.00  0.00           N  
ATOM   1574  OE1 GLN B 200     214.460 122.760 169.450  1.00  0.00           O  
ATOM   1575  HN  GLN B 200     210.920 124.950 171.330  1.00  0.00           H  
ATOM   1576  HA  GLN B 200     212.100 123.690 173.570  1.00  0.00           H  
ATOM   1577  HB1 GLN B 200     214.220 123.690 172.180  1.00  0.00           H  
ATOM   1578  HB2 GLN B 200     213.360 124.700 170.970  1.00  0.00           H  
ATOM   1579  HG1 GLN B 200     211.730 122.850 170.530  1.00  0.00           H  
ATOM   1580  HG2 GLN B 200     212.450 121.870 171.860  1.00  0.00           H  
ATOM   1581 1HE2 GLN B 200     214.340 120.310 169.320  1.00  0.00           H  
ATOM   1582 2HE2 GLN B 200     213.000 120.140 170.440  1.00  0.00           H  
ATOM   1583  N   ASN B 201     213.070 126.790 173.080  1.00  0.00           N  
ATOM   1584  CA  ASN B 201     213.620 127.970 173.720  1.00  0.00           C  
ATOM   1585  C   ASN B 201     212.890 128.380 175.010  1.00  0.00           C  
ATOM   1586  O   ASN B 201     213.530 128.780 175.980  1.00  0.00           O  
ATOM   1587  CB  ASN B 201     213.680 129.140 172.710  1.00  0.00           C  
ATOM   1588  CG  ASN B 201     214.770 128.880 171.680  1.00  0.00           C  
ATOM   1589  ND2 ASN B 201     214.580 129.360 170.430  1.00  0.00           N  
ATOM   1590  OD1 ASN B 201     215.820 128.290 171.980  1.00  0.00           O  
ATOM   1591  HN  ASN B 201     212.660 126.920 172.170  1.00  0.00           H  
ATOM   1592  HA  ASN B 201     214.620 127.720 174.050  1.00  0.00           H  
ATOM   1593  HB1 ASN B 201     213.950 130.080 173.230  1.00  0.00           H  
ATOM   1594  HB2 ASN B 201     212.700 129.270 172.210  1.00  0.00           H  
ATOM   1595 1HD2 ASN B 201     213.720 129.790 170.170  1.00  0.00           H  
ATOM   1596 2HD2 ASN B 201     215.290 129.170 169.740  1.00  0.00           H  
ATOM   1597  N   LEU B 202     211.540 128.280 175.070  1.00  0.00           N  
ATOM   1598  CA  LEU B 202     210.760 128.460 176.290  1.00  0.00           C  
ATOM   1599  C   LEU B 202     211.030 127.410 177.360  1.00  0.00           C  
ATOM   1600  O   LEU B 202     211.220 127.730 178.530  1.00  0.00           O  
ATOM   1601  CB  LEU B 202     209.240 128.460 175.990  1.00  0.00           C  
ATOM   1602  CG  LEU B 202     208.730 129.740 175.300  1.00  0.00           C  
ATOM   1603  CD1 LEU B 202     207.290 129.530 174.790  1.00  0.00           C  
ATOM   1604  CD2 LEU B 202     208.780 130.970 176.210  1.00  0.00           C  
ATOM   1605  HN  LEU B 202     211.020 128.060 174.240  1.00  0.00           H  
ATOM   1606  HA  LEU B 202     211.040 129.410 176.730  1.00  0.00           H  
ATOM   1607  HB1 LEU B 202     208.660 128.350 176.930  1.00  0.00           H  
ATOM   1608  HB2 LEU B 202     209.010 127.580 175.350  1.00  0.00           H  
ATOM   1609  HG  LEU B 202     209.370 129.940 174.410  1.00  0.00           H  
ATOM   1610 1HD1 LEU B 202     207.250 128.660 174.090  1.00  0.00           H  
ATOM   1611 2HD1 LEU B 202     206.960 130.440 174.250  1.00  0.00           H  
ATOM   1612 3HD1 LEU B 202     206.610 129.340 175.640  1.00  0.00           H  
ATOM   1613 1HD2 LEU B 202     208.200 130.780 177.140  1.00  0.00           H  
ATOM   1614 2HD2 LEU B 202     209.830 131.210 176.490  1.00  0.00           H  
ATOM   1615 3HD2 LEU B 202     208.340 131.850 175.700  1.00  0.00           H  
ATOM   1616  N   CYS B 203     211.120 126.120 176.980  1.00  0.00           N  
ATOM   1617  CA  CYS B 203     211.390 125.000 177.880  1.00  0.00           C  
ATOM   1618  C   CYS B 203     212.720 125.130 178.620  1.00  0.00           C  
ATOM   1619  O   CYS B 203     212.850 124.800 179.800  1.00  0.00           O  
ATOM   1620  CB  CYS B 203     211.350 123.660 177.080  1.00  0.00           C  
ATOM   1621  SG  CYS B 203     211.360 122.150 178.110  1.00  0.00           S  
ATOM   1622  HN  CYS B 203     210.930 125.880 176.020  1.00  0.00           H  
ATOM   1623  HA  CYS B 203     210.610 124.980 178.630  1.00  0.00           H  
ATOM   1624  HB1 CYS B 203     212.200 123.640 176.360  1.00  0.00           H  
ATOM   1625  HB2 CYS B 203     210.430 123.670 176.470  1.00  0.00           H  
ATOM   1626  HG1 CYS B 203     212.560 122.320 178.640  1.00  0.00           H  
ATOM   1627  N   THR B 204     213.730 125.680 177.920  1.00  0.00           N  
ATOM   1628  CA  THR B 204     215.060 126.000 178.450  1.00  0.00           C  
ATOM   1629  C   THR B 204     215.040 127.020 179.590  1.00  0.00           C  
ATOM   1630  O   THR B 204     215.800 126.920 180.550  1.00  0.00           O  
ATOM   1631  CB  THR B 204     216.000 126.460 177.350  1.00  0.00           C  
ATOM   1632  CG2 THR B 204     217.400 126.810 177.880  1.00  0.00           C  
ATOM   1633  OG1 THR B 204     216.190 125.410 176.410  1.00  0.00           O  
ATOM   1634  HN  THR B 204     213.570 125.890 176.960  1.00  0.00           H  
ATOM   1635  HA  THR B 204     215.470 125.100 178.870  1.00  0.00           H  
ATOM   1636  HB  THR B 204     215.580 127.350 176.820  1.00  0.00           H  
ATOM   1637  HG1 THR B 204     215.420 125.420 175.810  1.00  0.00           H  
ATOM   1638 1HG2 THR B 204     217.370 127.730 178.510  1.00  0.00           H  
ATOM   1639 2HG2 THR B 204     218.100 127.000 177.040  1.00  0.00           H  
ATOM   1640 3HG2 THR B 204     217.810 125.980 178.500  1.00  0.00           H  
ATOM   1641  N   ARG B 205     214.130 128.020 179.570  1.00  0.00           N  
ATOM   1642  CA  ARG B 205     214.060 129.030 180.620  1.00  0.00           C  
ATOM   1643  C   ARG B 205     213.510 128.530 181.960  1.00  0.00           C  
ATOM   1644  O   ARG B 205     213.700 129.170 182.990  1.00  0.00           O  
ATOM   1645  CB  ARG B 205     213.160 130.220 180.200  1.00  0.00           C  
ATOM   1646  CG  ARG B 205     213.710 131.090 179.050  1.00  0.00           C  
ATOM   1647  CD  ARG B 205     212.930 132.400 178.910  1.00  0.00           C  
ATOM   1648  NE  ARG B 205     213.510 133.170 177.760  1.00  0.00           N  
ATOM   1649  CZ  ARG B 205     213.960 134.430 177.800  1.00  0.00           C  
ATOM   1650  NH1 ARG B 205     213.920 135.160 178.900  1.00  0.00           N1+
ATOM   1651  NH2 ARG B 205     214.440 134.990 176.690  1.00  0.00           N  
ATOM   1652  HN  ARG B 205     213.460 128.090 178.840  1.00  0.00           H  
ATOM   1653  HA  ARG B 205     215.060 129.400 180.810  1.00  0.00           H  
ATOM   1654  HB1 ARG B 205     213.040 130.910 181.080  1.00  0.00           H  
ATOM   1655  HB2 ARG B 205     212.150 129.850 179.930  1.00  0.00           H  
ATOM   1656  HG1 ARG B 205     213.670 130.510 178.100  1.00  0.00           H  
ATOM   1657  HG2 ARG B 205     214.780 131.330 179.250  1.00  0.00           H  
ATOM   1658  HD1 ARG B 205     212.990 132.980 179.860  1.00  0.00           H  
ATOM   1659  HD2 ARG B 205     211.860 132.190 178.690  1.00  0.00           H  
ATOM   1660  HE  ARG B 205     213.670 132.680 176.880  1.00  0.00           H  
ATOM   1661 1HH1 ARG B 205     213.530 134.810 179.750  1.00  0.00           H  
ATOM   1662 2HH1 ARG B 205     214.290 136.100 178.890  1.00  0.00           H  
ATOM   1663 1HH2 ARG B 205     214.100 134.620 175.810  1.00  0.00           H  
ATOM   1664 2HH2 ARG B 205     214.530 135.990 176.700  1.00  0.00           H  
ATOM   1665  N   LEU B 206     212.790 127.390 181.980  1.00  0.00           N  
ATOM   1666  CA  LEU B 206     212.000 127.000 183.130  1.00  0.00           C  
ATOM   1667  C   LEU B 206     212.740 126.190 184.190  1.00  0.00           C  
ATOM   1668  O   LEU B 206     212.260 126.050 185.320  1.00  0.00           O  
ATOM   1669  CB  LEU B 206     210.750 126.200 182.660  1.00  0.00           C  
ATOM   1670  CG  LEU B 206     209.750 127.000 181.800  1.00  0.00           C  
ATOM   1671  CD1 LEU B 206     208.620 126.070 181.340  1.00  0.00           C  
ATOM   1672  CD2 LEU B 206     209.160 128.200 182.550  1.00  0.00           C  
ATOM   1673  HN  LEU B 206     212.660 126.860 181.140  1.00  0.00           H  
ATOM   1674  HA  LEU B 206     211.650 127.890 183.640  1.00  0.00           H  
ATOM   1675  HB1 LEU B 206     210.190 125.830 183.540  1.00  0.00           H  
ATOM   1676  HB2 LEU B 206     211.090 125.310 182.080  1.00  0.00           H  
ATOM   1677  HG  LEU B 206     210.280 127.380 180.890  1.00  0.00           H  
ATOM   1678 1HD1 LEU B 206     209.020 125.240 180.730  1.00  0.00           H  
ATOM   1679 2HD1 LEU B 206     207.880 126.630 180.730  1.00  0.00           H  
ATOM   1680 3HD1 LEU B 206     208.090 125.650 182.220  1.00  0.00           H  
ATOM   1681 1HD2 LEU B 206     208.660 127.870 183.480  1.00  0.00           H  
ATOM   1682 2HD2 LEU B 206     209.950 128.940 182.810  1.00  0.00           H  
ATOM   1683 3HD2 LEU B 206     208.410 128.720 181.920  1.00  0.00           H  
ATOM   1684  N   ASP B 207     213.940 125.650 183.900  1.00  0.00           N  
ATOM   1685  CA  ASP B 207     214.730 124.920 184.870  1.00  0.00           C  
ATOM   1686  C   ASP B 207     216.020 125.700 185.090  1.00  0.00           C  
ATOM   1687  O   ASP B 207     216.900 125.740 184.230  1.00  0.00           O  
ATOM   1688  CB  ASP B 207     214.980 123.490 184.320  1.00  0.00           C  
ATOM   1689  CG  ASP B 207     215.520 122.460 185.300  1.00  0.00           C  
ATOM   1690  OD1 ASP B 207     215.700 122.750 186.510  1.00  0.00           O  
ATOM   1691  OD2 ASP B 207     215.760 121.310 184.840  1.00  0.00           O1-
ATOM   1692  HN  ASP B 207     214.330 125.760 182.990  1.00  0.00           H  
ATOM   1693  HA  ASP B 207     214.220 124.850 185.830  1.00  0.00           H  
ATOM   1694  HB1 ASP B 207     215.670 123.520 183.450  1.00  0.00           H  
ATOM   1695  HB2 ASP B 207     214.010 123.080 183.960  1.00  0.00           H  
ATOM   1696  N   GLN B 208     216.140 126.400 186.240  1.00  0.00           N  
ATOM   1697  CA  GLN B 208     217.280 127.260 186.530  1.00  0.00           C  
ATOM   1698  C   GLN B 208     218.180 126.660 187.590  1.00  0.00           C  
ATOM   1699  O   GLN B 208     219.270 127.170 187.860  1.00  0.00           O  
ATOM   1700  CB  GLN B 208     216.820 128.650 187.060  1.00  0.00           C  
ATOM   1701  CG  GLN B 208     215.960 129.440 186.050  1.00  0.00           C  
ATOM   1702  CD  GLN B 208     215.880 130.900 186.470  1.00  0.00           C  
ATOM   1703  NE2 GLN B 208     214.990 131.210 187.450  1.00  0.00           N  
ATOM   1704  OE1 GLN B 208     216.610 131.750 185.960  1.00  0.00           O  
ATOM   1705  HN  GLN B 208     215.410 126.400 186.920  1.00  0.00           H  
ATOM   1706  HA  GLN B 208     217.880 127.410 185.650  1.00  0.00           H  
ATOM   1707  HB1 GLN B 208     217.730 129.250 187.290  1.00  0.00           H  
ATOM   1708  HB2 GLN B 208     216.240 128.520 188.000  1.00  0.00           H  
ATOM   1709  HG1 GLN B 208     214.940 129.010 185.970  1.00  0.00           H  
ATOM   1710  HG2 GLN B 208     216.430 129.410 185.040  1.00  0.00           H  
ATOM   1711 1HE2 GLN B 208     214.910 132.160 187.740  1.00  0.00           H  
ATOM   1712 2HE2 GLN B 208     214.440 130.470 187.850  1.00  0.00           H  
ATOM   1713  N   ASP B 209     217.770 125.540 188.200  1.00  0.00           N  
ATOM   1714  CA  ASP B 209     218.590 124.780 189.110  1.00  0.00           C  
ATOM   1715  C   ASP B 209     219.130 123.530 188.410  1.00  0.00           C  
ATOM   1716  O   ASP B 209     219.970 122.810 188.980  1.00  0.00           O  
ATOM   1717  CB  ASP B 209     217.830 124.520 190.440  1.00  0.00           C  
ATOM   1718  CG  ASP B 209     216.470 123.850 190.320  1.00  0.00           C  
ATOM   1719  OD1 ASP B 209     215.530 124.390 189.670  1.00  0.00           O  
ATOM   1720  OD2 ASP B 209     216.300 122.780 190.960  1.00  0.00           O1-
ATOM   1721  HN  ASP B 209     216.840 125.180 188.080  1.00  0.00           H  
ATOM   1722  HA  ASP B 209     219.470 125.350 189.370  1.00  0.00           H  
ATOM   1723  HB1 ASP B 209     217.640 125.510 190.930  1.00  0.00           H  
ATOM   1724  HB2 ASP B 209     218.460 123.920 191.120  1.00  0.00           H  
ATOM   1725  N   GLU B 210     218.730 123.310 187.140  1.00  0.00           N  
ATOM   1726  CA  GLU B 210     219.180 122.260 186.230  1.00  0.00           C  
ATOM   1727  C   GLU B 210     218.930 120.870 186.770  1.00  0.00           C  
ATOM   1728  O   GLU B 210     219.830 120.040 186.930  1.00  0.00           O  
ATOM   1729  CB  GLU B 210     220.620 122.450 185.700  1.00  0.00           C  
ATOM   1730  CG  GLU B 210     220.860 123.860 185.090  1.00  0.00           C  
ATOM   1731  CD  GLU B 210     222.250 124.020 184.510  1.00  0.00           C  
ATOM   1732  OE1 GLU B 210     222.370 124.490 183.350  1.00  0.00           O  
ATOM   1733  OE2 GLU B 210     223.250 123.770 185.230  1.00  0.00           O1-
ATOM   1734  HN  GLU B 210     218.020 123.900 186.770  1.00  0.00           H  
ATOM   1735  HA  GLU B 210     218.530 122.340 185.360  1.00  0.00           H  
ATOM   1736  HB1 GLU B 210     220.830 121.680 184.920  1.00  0.00           H  
ATOM   1737  HB2 GLU B 210     221.330 122.280 186.540  1.00  0.00           H  
ATOM   1738  HG1 GLU B 210     220.730 124.630 185.880  1.00  0.00           H  
ATOM   1739  HG2 GLU B 210     220.120 124.050 184.290  1.00  0.00           H  
ATOM   1740  N   SER B 211     217.660 120.600 187.090  1.00  0.00           N  
ATOM   1741  CA  SER B 211     217.230 119.520 187.950  1.00  0.00           C  
ATOM   1742  C   SER B 211     216.660 118.330 187.210  1.00  0.00           C  
ATOM   1743  O   SER B 211     216.340 117.290 187.800  1.00  0.00           O  
ATOM   1744  CB  SER B 211     216.170 120.050 188.940  1.00  0.00           C  
ATOM   1745  OG  SER B 211     215.070 120.660 188.260  1.00  0.00           O  
ATOM   1746  HN  SER B 211     216.950 121.250 186.770  1.00  0.00           H  
ATOM   1747  HA  SER B 211     218.080 119.150 188.520  1.00  0.00           H  
ATOM   1748  HB1 SER B 211     216.670 120.810 189.590  1.00  0.00           H  
ATOM   1749  HB2 SER B 211     215.810 119.230 189.600  1.00  0.00           H  
ATOM   1750  HG1 SER B 211     215.410 121.320 187.620  1.00  0.00           H  
ATOM   1751  N   PHE B 212     216.580 118.440 185.880  1.00  0.00           N  
ATOM   1752  CA  PHE B 212     216.210 117.360 184.990  1.00  0.00           C  
ATOM   1753  C   PHE B 212     217.270 117.310 183.900  1.00  0.00           C  
ATOM   1754  O   PHE B 212     218.020 118.270 183.700  1.00  0.00           O  
ATOM   1755  CB  PHE B 212     214.830 117.600 184.340  1.00  0.00           C  
ATOM   1756  CG  PHE B 212     213.770 117.940 185.370  1.00  0.00           C  
ATOM   1757  CD1 PHE B 212     213.170 119.210 185.380  1.00  0.00           C  
ATOM   1758  CD2 PHE B 212     213.410 117.020 186.350  1.00  0.00           C  
ATOM   1759  CE1 PHE B 212     212.230 119.560 186.360  1.00  0.00           C  
ATOM   1760  CE2 PHE B 212     212.480 117.360 187.350  1.00  0.00           C  
ATOM   1761  CZ  PHE B 212     211.890 118.630 187.350  1.00  0.00           C  
ATOM   1762  HN  PHE B 212     216.740 119.330 185.450  1.00  0.00           H  
ATOM   1763  HA  PHE B 212     216.240 116.410 185.520  1.00  0.00           H  
ATOM   1764  HB1 PHE B 212     214.490 116.700 183.780  1.00  0.00           H  
ATOM   1765  HB2 PHE B 212     214.900 118.450 183.630  1.00  0.00           H  
ATOM   1766  HD1 PHE B 212     213.470 119.950 184.650  1.00  0.00           H  
ATOM   1767  HD2 PHE B 212     213.880 116.040 186.370  1.00  0.00           H  
ATOM   1768  HE1 PHE B 212     211.800 120.540 186.350  1.00  0.00           H  
ATOM   1769  HE2 PHE B 212     212.250 116.650 188.130  1.00  0.00           H  
ATOM   1770  HZ  PHE B 212     211.190 118.900 188.130  1.00  0.00           H  
ATOM   1771  N   SER B 213     217.400 116.190 183.150  1.00  0.00           N  
ATOM   1772  CA  SER B 213     218.310 116.160 182.000  1.00  0.00           C  
ATOM   1773  C   SER B 213     217.910 117.140 180.900  1.00  0.00           C  
ATOM   1774  O   SER B 213     216.730 117.420 180.680  1.00  0.00           O  
ATOM   1775  CB  SER B 213     218.530 114.760 181.380  1.00  0.00           C  
ATOM   1776  OG  SER B 213     219.580 114.750 180.400  1.00  0.00           O  
ATOM   1777  HN  SER B 213     216.840 115.390 183.330  1.00  0.00           H  
ATOM   1778  HA  SER B 213     219.280 116.490 182.370  1.00  0.00           H  
ATOM   1779  HB1 SER B 213     217.590 114.400 180.910  1.00  0.00           H  
ATOM   1780  HB2 SER B 213     218.800 114.040 182.190  1.00  0.00           H  
ATOM   1781  HG1 SER B 213     220.430 114.890 180.880  1.00  0.00           H  
ATOM   1782  N   GLN B 214     218.900 117.670 180.160  1.00  0.00           N  
ATOM   1783  CA  GLN B 214     218.760 118.790 179.250  1.00  0.00           C  
ATOM   1784  C   GLN B 214     218.280 118.380 177.860  1.00  0.00           C  
ATOM   1785  O   GLN B 214     218.380 119.130 176.900  1.00  0.00           O  
ATOM   1786  CB  GLN B 214     220.160 119.470 179.100  1.00  0.00           C  
ATOM   1787  CG  GLN B 214     220.780 119.960 180.430  1.00  0.00           C  
ATOM   1788  CD  GLN B 214     222.250 120.370 180.230  1.00  0.00           C  
ATOM   1789  NE2 GLN B 214     222.570 121.650 180.470  1.00  0.00           N  
ATOM   1790  OE1 GLN B 214     223.100 119.550 179.870  1.00  0.00           O  
ATOM   1791  HN  GLN B 214     219.840 117.360 180.310  1.00  0.00           H  
ATOM   1792  HA  GLN B 214     218.050 119.500 179.660  1.00  0.00           H  
ATOM   1793  HB1 GLN B 214     220.080 120.340 178.410  1.00  0.00           H  
ATOM   1794  HB2 GLN B 214     220.850 118.730 178.630  1.00  0.00           H  
ATOM   1795  HG1 GLN B 214     220.780 119.150 181.190  1.00  0.00           H  
ATOM   1796  HG2 GLN B 214     220.200 120.810 180.830  1.00  0.00           H  
ATOM   1797 1HE2 GLN B 214     223.530 121.920 180.360  1.00  0.00           H  
ATOM   1798 2HE2 GLN B 214     221.880 122.320 180.770  1.00  0.00           H  
ATOM   1799  N   ARG B 215     217.730 117.150 177.720  1.00  0.00           N  
ATOM   1800  CA  ARG B 215     217.230 116.610 176.470  1.00  0.00           C  
ATOM   1801  C   ARG B 215     215.940 117.290 176.010  1.00  0.00           C  
ATOM   1802  O   ARG B 215     214.870 117.100 176.590  1.00  0.00           O  
ATOM   1803  CB  ARG B 215     217.070 115.070 176.570  1.00  0.00           C  
ATOM   1804  CG  ARG B 215     217.320 114.330 175.240  1.00  0.00           C  
ATOM   1805  CD  ARG B 215     217.490 112.810 175.410  1.00  0.00           C  
ATOM   1806  NE  ARG B 215     218.040 112.260 174.130  1.00  0.00           N  
ATOM   1807  CZ  ARG B 215     217.340 111.640 173.170  1.00  0.00           C  
ATOM   1808  NH1 ARG B 215     216.060 111.350 173.290  1.00  0.00           N1+
ATOM   1809  NH2 ARG B 215     217.960 111.260 172.060  1.00  0.00           N  
ATOM   1810  HN  ARG B 215     217.610 116.590 178.540  1.00  0.00           H  
ATOM   1811  HA  ARG B 215     217.980 116.800 175.720  1.00  0.00           H  
ATOM   1812  HB1 ARG B 215     216.080 114.800 176.990  1.00  0.00           H  
ATOM   1813  HB2 ARG B 215     217.840 114.710 177.290  1.00  0.00           H  
ATOM   1814  HG1 ARG B 215     218.270 114.730 174.800  1.00  0.00           H  
ATOM   1815  HG2 ARG B 215     216.500 114.540 174.520  1.00  0.00           H  
ATOM   1816  HD1 ARG B 215     216.520 112.330 175.690  1.00  0.00           H  
ATOM   1817  HD2 ARG B 215     218.220 112.600 176.220  1.00  0.00           H  
ATOM   1818  HE  ARG B 215     219.040 112.270 173.970  1.00  0.00           H  
ATOM   1819 1HH1 ARG B 215     215.640 111.440 174.190  1.00  0.00           H  
ATOM   1820 2HH1 ARG B 215     215.740 110.610 172.690  1.00  0.00           H  
ATOM   1821 1HH2 ARG B 215     218.920 111.520 171.890  1.00  0.00           H  
ATOM   1822 2HH2 ARG B 215     217.380 111.020 171.260  1.00  0.00           H  
ATOM   1823  N   LEU B 216     216.020 118.130 174.960  1.00  0.00           N  
ATOM   1824  CA  LEU B 216     214.900 118.940 174.480  1.00  0.00           C  
ATOM   1825  C   LEU B 216     213.720 118.140 173.930  1.00  0.00           C  
ATOM   1826  O   LEU B 216     213.940 117.080 173.340  1.00  0.00           O  
ATOM   1827  CB  LEU B 216     215.380 119.940 173.390  1.00  0.00           C  
ATOM   1828  CG  LEU B 216     216.330 121.040 173.910  1.00  0.00           C  
ATOM   1829  CD1 LEU B 216     216.940 121.810 172.730  1.00  0.00           C  
ATOM   1830  CD2 LEU B 216     215.610 122.020 174.860  1.00  0.00           C  
ATOM   1831  HN  LEU B 216     216.890 118.280 174.490  1.00  0.00           H  
ATOM   1832  HA  LEU B 216     214.560 119.490 175.340  1.00  0.00           H  
ATOM   1833  HB1 LEU B 216     214.510 120.440 172.920  1.00  0.00           H  
ATOM   1834  HB2 LEU B 216     215.910 119.360 172.600  1.00  0.00           H  
ATOM   1835  HG  LEU B 216     217.170 120.570 174.470  1.00  0.00           H  
ATOM   1836 1HD1 LEU B 216     217.520 121.130 172.080  1.00  0.00           H  
ATOM   1837 2HD1 LEU B 216     217.620 122.610 173.100  1.00  0.00           H  
ATOM   1838 3HD1 LEU B 216     216.140 122.290 172.120  1.00  0.00           H  
ATOM   1839 1HD2 LEU B 216     214.730 122.470 174.350  1.00  0.00           H  
ATOM   1840 2HD2 LEU B 216     215.270 121.510 175.780  1.00  0.00           H  
ATOM   1841 3HD2 LEU B 216     216.290 122.840 175.150  1.00  0.00           H  
ATOM   1842  N   PRO B 217     212.460 118.580 174.080  1.00  0.00           N  
ATOM   1843  CA  PRO B 217     211.310 117.910 173.470  1.00  0.00           C  
ATOM   1844  C   PRO B 217     211.330 117.980 171.950  1.00  0.00           C  
ATOM   1845  O   PRO B 217     211.850 118.940 171.380  1.00  0.00           O  
ATOM   1846  CB  PRO B 217     210.100 118.660 174.060  1.00  0.00           C  
ATOM   1847  CG  PRO B 217     210.620 120.060 174.350  1.00  0.00           C  
ATOM   1848  CD  PRO B 217     212.060 119.800 174.790  1.00  0.00           C  
ATOM   1849  HA  PRO B 217     211.330 116.870 173.740  1.00  0.00           H  
ATOM   1850  HB1 PRO B 217     209.810 118.160 175.020  1.00  0.00           H  
ATOM   1851  HB2 PRO B 217     209.210 118.660 173.390  1.00  0.00           H  
ATOM   1852  HG1 PRO B 217     210.030 120.600 175.120  1.00  0.00           H  
ATOM   1853  HG2 PRO B 217     210.630 120.660 173.410  1.00  0.00           H  
ATOM   1854  HD1 PRO B 217     212.110 119.600 175.890  1.00  0.00           H  
ATOM   1855  HD2 PRO B 217     212.720 120.660 174.540  1.00  0.00           H  
ATOM   1856  N   LEU B 218     210.800 116.940 171.280  1.00  0.00           N  
ATOM   1857  CA  LEU B 218     210.950 116.770 169.850  1.00  0.00           C  
ATOM   1858  C   LEU B 218     209.660 116.980 169.060  1.00  0.00           C  
ATOM   1859  O   LEU B 218     209.690 116.940 167.830  1.00  0.00           O  
ATOM   1860  CB  LEU B 218     211.490 115.350 169.530  1.00  0.00           C  
ATOM   1861  CG  LEU B 218     212.950 115.110 169.970  1.00  0.00           C  
ATOM   1862  CD1 LEU B 218     213.320 113.630 169.760  1.00  0.00           C  
ATOM   1863  CD2 LEU B 218     213.930 116.000 169.200  1.00  0.00           C  
ATOM   1864  HN  LEU B 218     210.360 116.190 171.800  1.00  0.00           H  
ATOM   1865  HA  LEU B 218     211.640 117.500 169.450  1.00  0.00           H  
ATOM   1866  HB1 LEU B 218     211.430 115.150 168.440  1.00  0.00           H  
ATOM   1867  HB2 LEU B 218     210.830 114.610 170.040  1.00  0.00           H  
ATOM   1868  HG  LEU B 218     213.030 115.330 171.060  1.00  0.00           H  
ATOM   1869 1HD1 LEU B 218     212.610 112.980 170.300  1.00  0.00           H  
ATOM   1870 2HD1 LEU B 218     214.350 113.430 170.110  1.00  0.00           H  
ATOM   1871 3HD1 LEU B 218     213.260 113.380 168.680  1.00  0.00           H  
ATOM   1872 1HD2 LEU B 218     213.780 115.880 168.110  1.00  0.00           H  
ATOM   1873 2HD2 LEU B 218     213.790 117.070 169.470  1.00  0.00           H  
ATOM   1874 3HD2 LEU B 218     214.980 115.730 169.440  1.00  0.00           H  
ATOM   1875  N   ASN B 219     208.520 117.250 169.710  1.00  0.00           N  
ATOM   1876  CA  ASN B 219     207.270 117.470 169.010  1.00  0.00           C  
ATOM   1877  C   ASN B 219     206.350 118.370 169.830  1.00  0.00           C  
ATOM   1878  O   ASN B 219     206.610 118.650 171.000  1.00  0.00           O  
ATOM   1879  CB  ASN B 219     206.610 116.140 168.550  1.00  0.00           C  
ATOM   1880  CG  ASN B 219     206.150 115.270 169.710  1.00  0.00           C  
ATOM   1881  ND2 ASN B 219     206.870 114.180 170.020  1.00  0.00           N  
ATOM   1882  OD1 ASN B 219     205.130 115.560 170.340  1.00  0.00           O  
ATOM   1883  HN  ASN B 219     208.500 117.300 170.710  1.00  0.00           H  
ATOM   1884  HA  ASN B 219     207.500 118.050 168.120  1.00  0.00           H  
ATOM   1885  HB1 ASN B 219     207.320 115.570 167.920  1.00  0.00           H  
ATOM   1886  HB2 ASN B 219     205.720 116.350 167.920  1.00  0.00           H  
ATOM   1887 1HD2 ASN B 219     207.600 113.850 169.410  1.00  0.00           H  
ATOM   1888 2HD2 ASN B 219     206.510 113.580 170.730  1.00  0.00           H  
ATOM   1889  N   ILE B 220     205.250 118.880 169.210  1.00  0.00           N  
ATOM   1890  CA  ILE B 220     204.350 119.860 169.800  1.00  0.00           C  
ATOM   1891  C   ILE B 220     203.570 119.290 170.980  1.00  0.00           C  
ATOM   1892  O   ILE B 220     203.410 119.920 172.020  1.00  0.00           O  
ATOM   1893  CB  ILE B 220     203.360 120.420 168.770  1.00  0.00           C  
ATOM   1894  CG1 ILE B 220     204.070 120.890 167.470  1.00  0.00           C  
ATOM   1895  CG2 ILE B 220     202.560 121.590 169.410  1.00  0.00           C  
ATOM   1896  CD  ILE B 220     203.090 121.170 166.330  1.00  0.00           C  
ATOM   1897  HN  ILE B 220     204.980 118.560 168.300  1.00  0.00           H  
ATOM   1898  HA  ILE B 220     204.950 120.680 170.190  1.00  0.00           H  
ATOM   1899  HB  ILE B 220     202.650 119.620 168.480  1.00  0.00           H  
ATOM   1900 1HG1 ILE B 220     204.760 120.090 167.110  1.00  0.00           H  
ATOM   1901 2HG1 ILE B 220     204.680 121.790 167.690  1.00  0.00           H  
ATOM   1902 1HG2 ILE B 220     201.930 121.240 170.250  1.00  0.00           H  
ATOM   1903 2HG2 ILE B 220     201.890 122.070 168.660  1.00  0.00           H  
ATOM   1904 3HG2 ILE B 220     203.250 122.370 169.790  1.00  0.00           H  
ATOM   1905  HD1 ILE B 220     202.410 120.300 166.200  1.00  0.00           H  
ATOM   1906  HD2 ILE B 220     203.630 121.320 165.380  1.00  0.00           H  
ATOM   1907  HD3 ILE B 220     202.470 122.070 166.540  1.00  0.00           H  
ATOM   1908  N   GLU B 221     203.100 118.040 170.820  1.00  0.00           N  
ATOM   1909  CA  GLU B 221     202.340 117.290 171.810  1.00  0.00           C  
ATOM   1910  C   GLU B 221     203.170 116.990 173.060  1.00  0.00           C  
ATOM   1911  O   GLU B 221     202.740 117.210 174.190  1.00  0.00           O  
ATOM   1912  CB  GLU B 221     201.830 115.980 171.160  1.00  0.00           C  
ATOM   1913  CG  GLU B 221     201.100 116.230 169.810  1.00  0.00           C  
ATOM   1914  CD  GLU B 221     200.640 114.960 169.110  1.00  0.00           C  
ATOM   1915  OE1 GLU B 221     200.630 113.870 169.730  1.00  0.00           O  
ATOM   1916  OE2 GLU B 221     200.310 115.080 167.900  1.00  0.00           O1-
ATOM   1917  HN  GLU B 221     203.270 117.540 169.970  1.00  0.00           H  
ATOM   1918  HA  GLU B 221     201.500 117.890 172.120  1.00  0.00           H  
ATOM   1919  HB1 GLU B 221     201.130 115.470 171.860  1.00  0.00           H  
ATOM   1920  HB2 GLU B 221     202.680 115.300 170.970  1.00  0.00           H  
ATOM   1921  HG1 GLU B 221     201.780 116.740 169.100  1.00  0.00           H  
ATOM   1922  HG2 GLU B 221     200.210 116.870 169.970  1.00  0.00           H  
ATOM   1923  N   GLU B 222     204.430 116.550 172.870  1.00  0.00           N  
ATOM   1924  CA  GLU B 222     205.410 116.380 173.930  1.00  0.00           C  
ATOM   1925  C   GLU B 222     205.710 117.690 174.650  1.00  0.00           C  
ATOM   1926  O   GLU B 222     205.720 117.750 175.880  1.00  0.00           O  
ATOM   1927  CB  GLU B 222     206.740 115.800 173.400  1.00  0.00           C  
ATOM   1928  CG  GLU B 222     207.750 115.470 174.530  1.00  0.00           C  
ATOM   1929  CD  GLU B 222     209.170 115.170 174.070  1.00  0.00           C  
ATOM   1930  OE1 GLU B 222     209.460 115.100 172.850  1.00  0.00           O  
ATOM   1931  OE2 GLU B 222     210.020 115.030 174.990  1.00  0.00           O1-
ATOM   1932  HN  GLU B 222     204.730 116.320 171.930  1.00  0.00           H  
ATOM   1933  HA  GLU B 222     204.990 115.700 174.660  1.00  0.00           H  
ATOM   1934  HB1 GLU B 222     207.190 116.520 172.680  1.00  0.00           H  
ATOM   1935  HB2 GLU B 222     206.530 114.870 172.830  1.00  0.00           H  
ATOM   1936  HG1 GLU B 222     207.390 114.600 175.110  1.00  0.00           H  
ATOM   1937  HG2 GLU B 222     207.840 116.330 175.220  1.00  0.00           H  
ATOM   1938  N   ALA B 223     205.910 118.790 173.900  1.00  0.00           N  
ATOM   1939  CA  ALA B 223     206.110 120.110 174.480  1.00  0.00           C  
ATOM   1940  C   ALA B 223     204.920 120.590 175.310  1.00  0.00           C  
ATOM   1941  O   ALA B 223     205.100 121.080 176.420  1.00  0.00           O  
ATOM   1942  CB  ALA B 223     206.430 121.120 173.360  1.00  0.00           C  
ATOM   1943  HN  ALA B 223     205.920 118.730 172.900  1.00  0.00           H  
ATOM   1944  HA  ALA B 223     206.960 120.050 175.150  1.00  0.00           H  
ATOM   1945  HB1 ALA B 223     206.630 122.130 173.770  1.00  0.00           H  
ATOM   1946  HB2 ALA B 223     205.570 121.200 172.650  1.00  0.00           H  
ATOM   1947  HB3 ALA B 223     207.310 120.780 172.780  1.00  0.00           H  
ATOM   1948  N   LYS B 224     203.680 120.370 174.820  1.00  0.00           N  
ATOM   1949  CA  LYS B 224     202.450 120.670 175.530  1.00  0.00           C  
ATOM   1950  C   LYS B 224     202.330 119.900 176.840  1.00  0.00           C  
ATOM   1951  O   LYS B 224     201.960 120.450 177.880  1.00  0.00           O  
ATOM   1952  CB  LYS B 224     201.220 120.420 174.600  1.00  0.00           C  
ATOM   1953  CG  LYS B 224     199.900 121.070 175.070  1.00  0.00           C  
ATOM   1954  CD  LYS B 224     198.760 120.950 174.040  1.00  0.00           C  
ATOM   1955  CE  LYS B 224     197.440 121.600 174.510  1.00  0.00           C  
ATOM   1956  NZ  LYS B 224     196.360 121.410 173.520  1.00  0.00           N1+
ATOM   1957  HN  LYS B 224     203.580 119.960 173.910  1.00  0.00           H  
ATOM   1958  HA  LYS B 224     202.480 121.720 175.790  1.00  0.00           H  
ATOM   1959  HB1 LYS B 224     201.080 119.330 174.450  1.00  0.00           H  
ATOM   1960  HB2 LYS B 224     201.460 120.860 173.610  1.00  0.00           H  
ATOM   1961  HG1 LYS B 224     200.090 122.150 175.290  1.00  0.00           H  
ATOM   1962  HG2 LYS B 224     199.580 120.580 176.020  1.00  0.00           H  
ATOM   1963  HD1 LYS B 224     198.580 119.870 173.850  1.00  0.00           H  
ATOM   1964  HD2 LYS B 224     199.080 121.410 173.090  1.00  0.00           H  
ATOM   1965  HE1 LYS B 224     197.580 122.700 174.670  1.00  0.00           H  
ATOM   1966  HE2 LYS B 224     197.120 121.140 175.470  1.00  0.00           H  
ATOM   1967  HZ1 LYS B 224     196.260 120.390 173.310  1.00  0.00           H  
ATOM   1968  HZ2 LYS B 224     196.540 121.900 172.620  1.00  0.00           H  
ATOM   1969  HZ3 LYS B 224     195.430 121.750 173.890  1.00  0.00           H  
ATOM   1970  N   ASP B 225     202.690 118.600 176.850  1.00  0.00           N  
ATOM   1971  CA  ASP B 225     202.810 117.810 178.070  1.00  0.00           C  
ATOM   1972  C   ASP B 225     203.920 118.260 179.030  1.00  0.00           C  
ATOM   1973  O   ASP B 225     203.710 118.410 180.230  1.00  0.00           O  
ATOM   1974  CB  ASP B 225     202.950 116.310 177.720  1.00  0.00           C  
ATOM   1975  CG  ASP B 225     201.790 115.540 178.290  1.00  0.00           C  
ATOM   1976  OD1 ASP B 225     200.650 115.670 177.760  1.00  0.00           O  
ATOM   1977  OD2 ASP B 225     201.950 114.850 179.330  1.00  0.00           O1-
ATOM   1978  HN  ASP B 225     202.900 118.120 175.990  1.00  0.00           H  
ATOM   1979  HA  ASP B 225     201.890 117.990 178.630  1.00  0.00           H  
ATOM   1980  HB1 ASP B 225     203.890 115.870 178.110  1.00  0.00           H  
ATOM   1981  HB2 ASP B 225     202.940 116.170 176.620  1.00  0.00           H  
ATOM   1982  N   ARG B 226     205.150 118.530 178.530  1.00  0.00           N  
ATOM   1983  CA  ARG B 226     206.260 118.970 179.370  1.00  0.00           C  
ATOM   1984  C   ARG B 226     206.010 120.300 180.060  1.00  0.00           C  
ATOM   1985  O   ARG B 226     206.260 120.450 181.260  1.00  0.00           O  
ATOM   1986  CB  ARG B 226     207.630 119.040 178.620  1.00  0.00           C  
ATOM   1987  CG  ARG B 226     208.120 117.670 178.130  1.00  0.00           C  
ATOM   1988  CD  ARG B 226     209.650 117.500 178.060  1.00  0.00           C  
ATOM   1989  NE  ARG B 226     209.960 116.130 177.520  1.00  0.00           N  
ATOM   1990  CZ  ARG B 226     209.590 114.980 178.100  1.00  0.00           C  
ATOM   1991  NH1 ARG B 226     209.220 114.900 179.370  1.00  0.00           N1+
ATOM   1992  NH2 ARG B 226     209.530 113.900 177.330  1.00  0.00           N  
ATOM   1993  HN  ARG B 226     205.330 118.380 177.550  1.00  0.00           H  
ATOM   1994  HA  ARG B 226     206.360 118.250 180.170  1.00  0.00           H  
ATOM   1995  HB1 ARG B 226     208.390 119.440 179.330  1.00  0.00           H  
ATOM   1996  HB2 ARG B 226     207.550 119.740 177.770  1.00  0.00           H  
ATOM   1997  HG1 ARG B 226     207.690 117.470 177.120  1.00  0.00           H  
ATOM   1998  HG2 ARG B 226     207.690 116.900 178.800  1.00  0.00           H  
ATOM   1999  HD1 ARG B 226     210.110 117.630 179.060  1.00  0.00           H  
ATOM   2000  HD2 ARG B 226     210.090 118.260 177.370  1.00  0.00           H  
ATOM   2001  HE  ARG B 226     210.130 115.990 176.530  1.00  0.00           H  
ATOM   2002 1HH1 ARG B 226     209.150 115.740 179.880  1.00  0.00           H  
ATOM   2003 2HH1 ARG B 226     208.740 114.080 179.680  1.00  0.00           H  
ATOM   2004 1HH2 ARG B 226     209.700 114.120 176.350  1.00  0.00           H  
ATOM   2005 2HH2 ARG B 226     208.730 113.310 177.520  1.00  0.00           H  
ATOM   2006  N   LEU B 227     205.450 121.290 179.340  1.00  0.00           N  
ATOM   2007  CA  LEU B 227     205.090 122.590 179.900  1.00  0.00           C  
ATOM   2008  C   LEU B 227     204.030 122.490 181.000  1.00  0.00           C  
ATOM   2009  O   LEU B 227     204.090 123.210 182.000  1.00  0.00           O  
ATOM   2010  CB  LEU B 227     204.660 123.560 178.780  1.00  0.00           C  
ATOM   2011  CG  LEU B 227     205.790 123.920 177.780  1.00  0.00           C  
ATOM   2012  CD1 LEU B 227     205.220 124.720 176.600  1.00  0.00           C  
ATOM   2013  CD2 LEU B 227     206.950 124.670 178.450  1.00  0.00           C  
ATOM   2014  HN  LEU B 227     205.250 121.160 178.360  1.00  0.00           H  
ATOM   2015  HA  LEU B 227     205.970 122.990 180.390  1.00  0.00           H  
ATOM   2016  HB1 LEU B 227     204.290 124.510 179.220  1.00  0.00           H  
ATOM   2017  HB2 LEU B 227     203.820 123.100 178.210  1.00  0.00           H  
ATOM   2018  HG  LEU B 227     206.210 122.970 177.360  1.00  0.00           H  
ATOM   2019 1HD1 LEU B 227     204.490 124.090 176.040  1.00  0.00           H  
ATOM   2020 2HD1 LEU B 227     206.030 125.020 175.900  1.00  0.00           H  
ATOM   2021 3HD1 LEU B 227     204.680 125.620 176.950  1.00  0.00           H  
ATOM   2022 1HD2 LEU B 227     206.580 125.550 179.010  1.00  0.00           H  
ATOM   2023 2HD2 LEU B 227     207.490 124.010 179.150  1.00  0.00           H  
ATOM   2024 3HD2 LEU B 227     207.680 125.010 177.680  1.00  0.00           H  
ATOM   2025  N   ARG B 228     203.050 121.570 180.870  1.00  0.00           N  
ATOM   2026  CA  ARG B 228     202.090 121.260 181.920  1.00  0.00           C  
ATOM   2027  C   ARG B 228     202.720 120.730 183.200  1.00  0.00           C  
ATOM   2028  O   ARG B 228     202.400 121.180 184.300  1.00  0.00           O  
ATOM   2029  CB  ARG B 228     201.060 120.210 181.420  1.00  0.00           C  
ATOM   2030  CG  ARG B 228     199.850 120.000 182.350  1.00  0.00           C  
ATOM   2031  CD  ARG B 228     198.720 119.130 181.770  1.00  0.00           C  
ATOM   2032  NE  ARG B 228     199.160 117.690 181.840  1.00  0.00           N  
ATOM   2033  CZ  ARG B 228     199.560 116.960 180.790  1.00  0.00           C  
ATOM   2034  NH1 ARG B 228     199.500 117.390 179.540  1.00  0.00           N1+
ATOM   2035  NH2 ARG B 228     200.060 115.750 181.010  1.00  0.00           N  
ATOM   2036  HN  ARG B 228     202.970 121.030 180.020  1.00  0.00           H  
ATOM   2037  HA  ARG B 228     201.570 122.180 182.170  1.00  0.00           H  
ATOM   2038  HB1 ARG B 228     201.560 119.240 181.220  1.00  0.00           H  
ATOM   2039  HB2 ARG B 228     200.690 120.580 180.450  1.00  0.00           H  
ATOM   2040  HG1 ARG B 228     199.400 121.000 182.550  1.00  0.00           H  
ATOM   2041  HG2 ARG B 228     200.170 119.580 183.330  1.00  0.00           H  
ATOM   2042  HD1 ARG B 228     198.460 119.440 180.730  1.00  0.00           H  
ATOM   2043  HD2 ARG B 228     197.800 119.230 182.390  1.00  0.00           H  
ATOM   2044  HE  ARG B 228     199.280 117.270 182.740  1.00  0.00           H  
ATOM   2045 1HH1 ARG B 228     199.000 118.220 179.330  1.00  0.00           H  
ATOM   2046 2HH1 ARG B 228     199.800 116.750 178.810  1.00  0.00           H  
ATOM   2047 1HH2 ARG B 228     200.080 115.380 181.920  1.00  0.00           H  
ATOM   2048 2HH2 ARG B 228     200.580 115.330 180.240  1.00  0.00           H  
ATOM   2049  N   ILE B 229     203.670 119.770 183.080  1.00  0.00           N  
ATOM   2050  CA  ILE B 229     204.410 119.200 184.200  1.00  0.00           C  
ATOM   2051  C   ILE B 229     205.280 120.240 184.900  1.00  0.00           C  
ATOM   2052  O   ILE B 229     205.250 120.370 186.130  1.00  0.00           O  
ATOM   2053  CB  ILE B 229     205.280 118.020 183.760  1.00  0.00           C  
ATOM   2054  CG1 ILE B 229     204.420 116.890 183.130  1.00  0.00           C  
ATOM   2055  CG2 ILE B 229     206.100 117.460 184.950  1.00  0.00           C  
ATOM   2056  CD  ILE B 229     205.250 115.860 182.360  1.00  0.00           C  
ATOM   2057  HN  ILE B 229     203.890 119.420 182.170  1.00  0.00           H  
ATOM   2058  HA  ILE B 229     203.690 118.860 184.930  1.00  0.00           H  
ATOM   2059  HB  ILE B 229     205.980 118.370 182.970  1.00  0.00           H  
ATOM   2060 1HG1 ILE B 229     203.680 117.320 182.420  1.00  0.00           H  
ATOM   2061 2HG1 ILE B 229     203.840 116.380 183.940  1.00  0.00           H  
ATOM   2062 1HG2 ILE B 229     206.820 118.210 185.340  1.00  0.00           H  
ATOM   2063 2HG2 ILE B 229     206.690 116.580 184.630  1.00  0.00           H  
ATOM   2064 3HG2 ILE B 229     205.420 117.150 185.770  1.00  0.00           H  
ATOM   2065  HD1 ILE B 229     205.870 116.370 181.590  1.00  0.00           H  
ATOM   2066  HD2 ILE B 229     204.600 115.130 181.840  1.00  0.00           H  
ATOM   2067  HD3 ILE B 229     205.930 115.300 183.040  1.00  0.00           H  
ATOM   2068  N   LEU B 230     206.040 121.040 184.130  1.00  0.00           N  
ATOM   2069  CA  LEU B 230     206.940 122.050 184.660  1.00  0.00           C  
ATOM   2070  C   LEU B 230     206.220 123.160 185.420  1.00  0.00           C  
ATOM   2071  O   LEU B 230     206.600 123.520 186.540  1.00  0.00           O  
ATOM   2072  CB  LEU B 230     207.790 122.660 183.510  1.00  0.00           C  
ATOM   2073  CG  LEU B 230     208.800 121.670 182.880  1.00  0.00           C  
ATOM   2074  CD1 LEU B 230     209.380 122.260 181.580  1.00  0.00           C  
ATOM   2075  CD2 LEU B 230     209.950 121.300 183.830  1.00  0.00           C  
ATOM   2076  HN  LEU B 230     206.050 120.910 183.130  1.00  0.00           H  
ATOM   2077  HA  LEU B 230     207.600 121.580 185.370  1.00  0.00           H  
ATOM   2078  HB1 LEU B 230     208.370 123.530 183.880  1.00  0.00           H  
ATOM   2079  HB2 LEU B 230     207.100 123.020 182.710  1.00  0.00           H  
ATOM   2080  HG  LEU B 230     208.270 120.730 182.610  1.00  0.00           H  
ATOM   2081 1HD1 LEU B 230     208.570 122.480 180.860  1.00  0.00           H  
ATOM   2082 2HD1 LEU B 230     210.090 121.540 181.110  1.00  0.00           H  
ATOM   2083 3HD1 LEU B 230     209.930 123.200 181.800  1.00  0.00           H  
ATOM   2084 1HD2 LEU B 230     210.500 122.210 184.140  1.00  0.00           H  
ATOM   2085 2HD2 LEU B 230     209.560 120.790 184.740  1.00  0.00           H  
ATOM   2086 3HD2 LEU B 230     210.660 120.620 183.330  1.00  0.00           H  
ATOM   2087  N   MET B 231     205.120 123.710 184.870  1.00  0.00           N  
ATOM   2088  CA  MET B 231     204.370 124.750 185.560  1.00  0.00           C  
ATOM   2089  C   MET B 231     203.450 124.210 186.660  1.00  0.00           C  
ATOM   2090  O   MET B 231     203.010 124.970 187.520  1.00  0.00           O  
ATOM   2091  CB  MET B 231     203.560 125.630 184.580  1.00  0.00           C  
ATOM   2092  CG  MET B 231     204.460 126.430 183.630  1.00  0.00           C  
ATOM   2093  SD  MET B 231     203.590 127.770 182.760  1.00  0.00           S  
ATOM   2094  CE  MET B 231     205.050 128.320 181.820  1.00  0.00           C  
ATOM   2095  HN  MET B 231     204.800 123.450 183.960  1.00  0.00           H  
ATOM   2096  HA  MET B 231     205.060 125.400 186.060  1.00  0.00           H  
ATOM   2097  HB1 MET B 231     202.960 126.360 185.170  1.00  0.00           H  
ATOM   2098  HB2 MET B 231     202.860 125.000 183.990  1.00  0.00           H  
ATOM   2099  HG1 MET B 231     204.920 125.740 182.890  1.00  0.00           H  
ATOM   2100  HG2 MET B 231     205.290 126.880 184.220  1.00  0.00           H  
ATOM   2101  HE1 MET B 231     205.860 128.650 182.490  1.00  0.00           H  
ATOM   2102  HE2 MET B 231     205.440 127.500 181.180  1.00  0.00           H  
ATOM   2103  HE3 MET B 231     204.790 129.170 181.150  1.00  0.00           H  
ATOM   2104  N   LEU B 232     203.120 122.910 186.680  1.00  0.00           N  
ATOM   2105  CA  LEU B 232     202.420 122.320 187.820  1.00  0.00           C  
ATOM   2106  C   LEU B 232     203.310 122.160 189.050  1.00  0.00           C  
ATOM   2107  O   LEU B 232     202.950 122.530 190.170  1.00  0.00           O  
ATOM   2108  CB  LEU B 232     201.850 120.930 187.440  1.00  0.00           C  
ATOM   2109  CG  LEU B 232     201.100 120.170 188.560  1.00  0.00           C  
ATOM   2110  CD1 LEU B 232     199.850 120.920 189.040  1.00  0.00           C  
ATOM   2111  CD2 LEU B 232     200.710 118.770 188.080  1.00  0.00           C  
ATOM   2112  HN  LEU B 232     203.370 122.300 185.930  1.00  0.00           H  
ATOM   2113  HA  LEU B 232     201.600 122.970 188.110  1.00  0.00           H  
ATOM   2114  HB1 LEU B 232     202.680 120.290 187.070  1.00  0.00           H  
ATOM   2115  HB2 LEU B 232     201.150 121.070 186.590  1.00  0.00           H  
ATOM   2116  HG  LEU B 232     201.780 120.040 189.440  1.00  0.00           H  
ATOM   2117 1HD1 LEU B 232     200.120 121.910 189.470  1.00  0.00           H  
ATOM   2118 2HD1 LEU B 232     199.330 120.340 189.830  1.00  0.00           H  
ATOM   2119 3HD1 LEU B 232     199.150 121.090 188.200  1.00  0.00           H  
ATOM   2120 1HD2 LEU B 232     200.010 118.840 187.220  1.00  0.00           H  
ATOM   2121 2HD2 LEU B 232     201.610 118.190 187.770  1.00  0.00           H  
ATOM   2122 3HD2 LEU B 232     200.200 118.210 188.900  1.00  0.00           H  
ATOM   2123  N   ARG B 233     204.520 121.580 188.850  1.00  0.00           N  
ATOM   2124  CA  ARG B 233     205.380 121.170 189.950  1.00  0.00           C  
ATOM   2125  C   ARG B 233     206.370 122.240 190.390  1.00  0.00           C  
ATOM   2126  O   ARG B 233     206.520 122.510 191.590  1.00  0.00           O  
ATOM   2127  CB  ARG B 233     206.130 119.870 189.590  1.00  0.00           C  
ATOM   2128  CG  ARG B 233     205.190 118.700 189.200  1.00  0.00           C  
ATOM   2129  CD  ARG B 233     205.910 117.350 189.100  1.00  0.00           C  
ATOM   2130  NE  ARG B 233     204.960 116.360 188.490  1.00  0.00           N  
ATOM   2131  CZ  ARG B 233     205.310 115.110 188.160  1.00  0.00           C  
ATOM   2132  NH1 ARG B 233     206.380 114.520 188.670  1.00  0.00           N1+
ATOM   2133  NH2 ARG B 233     204.550 114.450 187.290  1.00  0.00           N  
ATOM   2134  HN  ARG B 233     204.790 121.310 187.930  1.00  0.00           H  
ATOM   2135  HA  ARG B 233     204.760 120.960 190.810  1.00  0.00           H  
ATOM   2136  HB1 ARG B 233     206.740 119.550 190.460  1.00  0.00           H  
ATOM   2137  HB2 ARG B 233     206.820 120.060 188.740  1.00  0.00           H  
ATOM   2138  HG1 ARG B 233     204.720 118.940 188.230  1.00  0.00           H  
ATOM   2139  HG2 ARG B 233     204.380 118.610 189.960  1.00  0.00           H  
ATOM   2140  HD1 ARG B 233     206.210 117.000 190.120  1.00  0.00           H  
ATOM   2141  HD2 ARG B 233     206.810 117.440 188.450  1.00  0.00           H  
ATOM   2142  HE  ARG B 233     204.100 116.670 188.080  1.00  0.00           H  
ATOM   2143 1HH1 ARG B 233     206.920 114.980 189.380  1.00  0.00           H  
ATOM   2144 2HH1 ARG B 233     206.710 113.660 188.260  1.00  0.00           H  
ATOM   2145 1HH2 ARG B 233     203.780 114.950 186.880  1.00  0.00           H  
ATOM   2146 2HH2 ARG B 233     204.810 113.520 187.000  1.00  0.00           H  
ATOM   2147  N   LYS B 234     207.110 122.880 189.460  1.00  0.00           N  
ATOM   2148  CA  LYS B 234     208.100 123.870 189.830  1.00  0.00           C  
ATOM   2149  C   LYS B 234     207.510 125.230 190.150  1.00  0.00           C  
ATOM   2150  O   LYS B 234     207.830 125.830 191.180  1.00  0.00           O  
ATOM   2151  CB  LYS B 234     209.130 124.080 188.700  1.00  0.00           C  
ATOM   2152  CG  LYS B 234     210.170 122.960 188.560  1.00  0.00           C  
ATOM   2153  CD  LYS B 234     211.360 123.120 189.520  1.00  0.00           C  
ATOM   2154  CE  LYS B 234     212.590 122.380 188.990  1.00  0.00           C  
ATOM   2155  NZ  LYS B 234     213.690 122.350 189.960  1.00  0.00           N1+
ATOM   2156  HN  LYS B 234     206.970 122.720 188.480  1.00  0.00           H  
ATOM   2157  HA  LYS B 234     208.630 123.550 190.720  1.00  0.00           H  
ATOM   2158  HB1 LYS B 234     209.690 125.040 188.850  1.00  0.00           H  
ATOM   2159  HB2 LYS B 234     208.580 124.180 187.740  1.00  0.00           H  
ATOM   2160  HG1 LYS B 234     210.570 123.000 187.520  1.00  0.00           H  
ATOM   2161  HG2 LYS B 234     209.690 121.970 188.680  1.00  0.00           H  
ATOM   2162  HD1 LYS B 234     211.070 122.740 190.520  1.00  0.00           H  
ATOM   2163  HD2 LYS B 234     211.620 124.200 189.620  1.00  0.00           H  
ATOM   2164  HE1 LYS B 234     212.970 122.840 188.050  1.00  0.00           H  
ATOM   2165  HE2 LYS B 234     212.320 121.320 188.780  1.00  0.00           H  
ATOM   2166  HZ1 LYS B 234     214.400 121.670 189.600  1.00  0.00           H  
ATOM   2167  HZ2 LYS B 234     213.350 122.010 190.900  1.00  0.00           H  
ATOM   2168  HZ3 LYS B 234     214.230 123.260 190.050  1.00  0.00           H  
ATOM   2169  N   HSE B 235     206.610 125.740 189.280  1.00  0.00           N  
ATOM   2170  CA  HSE B 235     206.280 127.150 189.280  1.00  0.00           C  
ATOM   2171  C   HSE B 235     204.770 127.430 189.230  1.00  0.00           C  
ATOM   2172  O   HSE B 235     204.330 128.140 188.320  1.00  0.00           O  
ATOM   2173  CB  HSE B 235     206.910 127.830 188.030  1.00  0.00           C  
ATOM   2174  CG  HSE B 235     208.380 127.600 187.840  1.00  0.00           C  
ATOM   2175  CD2 HSE B 235     209.030 127.190 186.720  1.00  0.00           C  
ATOM   2176  ND1 HSE B 235     209.300 127.930 188.830  1.00  0.00           N  
ATOM   2177  CE1 HSE B 235     210.480 127.700 188.290  1.00  0.00           C  
ATOM   2178  NE2 HSE B 235     210.380 127.250 187.020  1.00  0.00           N  
ATOM   2179  HN  HSE B 235     206.290 125.180 188.520  1.00  0.00           H  
ATOM   2180  HA  HSE B 235     206.660 127.650 190.160  1.00  0.00           H  
ATOM   2181  HB1 HSE B 235     206.750 128.920 188.080  1.00  0.00           H  
ATOM   2182  HB2 HSE B 235     206.420 127.450 187.110  1.00  0.00           H  
ATOM   2183  HD2 HSE B 235     208.630 126.900 185.760  1.00  0.00           H  
ATOM   2184  HE1 HSE B 235     211.440 127.870 188.780  1.00  0.00           H  
ATOM   2185  HE2 HSE B 235     211.140 127.040 186.400  1.00  0.00           H  
ATOM   2186  N   PRO B 236     203.930 126.930 190.130  1.00  0.00           N  
ATOM   2187  CA  PRO B 236     202.490 127.120 190.040  1.00  0.00           C  
ATOM   2188  C   PRO B 236     202.060 128.530 190.390  1.00  0.00           C  
ATOM   2189  O   PRO B 236     202.610 129.160 191.300  1.00  0.00           O  
ATOM   2190  CB  PRO B 236     201.940 126.100 191.050  1.00  0.00           C  
ATOM   2191  CG  PRO B 236     203.010 126.060 192.140  1.00  0.00           C  
ATOM   2192  CD  PRO B 236     204.310 126.210 191.350  1.00  0.00           C  
ATOM   2193  HA  PRO B 236     202.160 126.920 189.030  1.00  0.00           H  
ATOM   2194  HB1 PRO B 236     201.910 125.100 190.540  1.00  0.00           H  
ATOM   2195  HB2 PRO B 236     200.930 126.350 191.430  1.00  0.00           H  
ATOM   2196  HG1 PRO B 236     202.980 125.120 192.740  1.00  0.00           H  
ATOM   2197  HG2 PRO B 236     202.890 126.930 192.820  1.00  0.00           H  
ATOM   2198  HD1 PRO B 236     204.690 125.200 191.070  1.00  0.00           H  
ATOM   2199  HD2 PRO B 236     205.080 126.760 191.930  1.00  0.00           H  
ATOM   2200  N   ARG B 237     201.070 129.060 189.650  1.00  0.00           N  
ATOM   2201  CA  ARG B 237     200.570 130.420 189.760  1.00  0.00           C  
ATOM   2202  C   ARG B 237     201.610 131.440 189.310  1.00  0.00           C  
ATOM   2203  O   ARG B 237     201.840 132.470 189.950  1.00  0.00           O  
ATOM   2204  CB  ARG B 237     199.930 130.770 191.130  1.00  0.00           C  
ATOM   2205  CG  ARG B 237     198.910 129.720 191.620  1.00  0.00           C  
ATOM   2206  CD  ARG B 237     198.050 130.200 192.800  1.00  0.00           C  
ATOM   2207  NE  ARG B 237     197.620 128.970 193.540  1.00  0.00           N  
ATOM   2208  CZ  ARG B 237     198.360 128.470 194.540  1.00  0.00           C  
ATOM   2209  NH1 ARG B 237     199.100 129.250 195.320  1.00  0.00           N1+
ATOM   2210  NH2 ARG B 237     198.340 127.170 194.800  1.00  0.00           N  
ATOM   2211  HN  ARG B 237     200.730 128.550 188.860  1.00  0.00           H  
ATOM   2212  HA  ARG B 237     199.770 130.480 189.030  1.00  0.00           H  
ATOM   2213  HB1 ARG B 237     199.430 131.750 191.040  1.00  0.00           H  
ATOM   2214  HB2 ARG B 237     200.740 130.850 191.890  1.00  0.00           H  
ATOM   2215  HG1 ARG B 237     199.500 128.810 191.900  1.00  0.00           H  
ATOM   2216  HG2 ARG B 237     198.230 129.430 190.780  1.00  0.00           H  
ATOM   2217  HD1 ARG B 237     197.160 130.750 192.430  1.00  0.00           H  
ATOM   2218  HD2 ARG B 237     198.640 130.890 193.450  1.00  0.00           H  
ATOM   2219  HE  ARG B 237     197.090 128.290 193.040  1.00  0.00           H  
ATOM   2220 1HH1 ARG B 237     198.940 130.230 195.310  1.00  0.00           H  
ATOM   2221 2HH1 ARG B 237     199.880 128.840 195.840  1.00  0.00           H  
ATOM   2222 1HH2 ARG B 237     197.720 126.560 194.290  1.00  0.00           H  
ATOM   2223 2HH2 ARG B 237     198.770 126.840 195.650  1.00  0.00           H  
ATOM   2224  N   SER B 238     202.240 131.150 188.160  1.00  0.00           N  
ATOM   2225  CA  SER B 238     203.170 132.040 187.480  1.00  0.00           C  
ATOM   2226  C   SER B 238     202.610 132.390 186.120  1.00  0.00           C  
ATOM   2227  O   SER B 238     201.910 131.600 185.480  1.00  0.00           O  
ATOM   2228  CB  SER B 238     204.620 131.480 187.360  1.00  0.00           C  
ATOM   2229  OG  SER B 238     204.690 130.260 186.610  1.00  0.00           O  
ATOM   2230  HN  SER B 238     202.030 130.300 187.690  1.00  0.00           H  
ATOM   2231  HA  SER B 238     203.230 132.970 188.030  1.00  0.00           H  
ATOM   2232  HB1 SER B 238     205.020 131.300 188.380  1.00  0.00           H  
ATOM   2233  HB2 SER B 238     205.270 132.250 186.880  1.00  0.00           H  
ATOM   2234  HG1 SER B 238     204.420 129.540 187.220  1.00  0.00           H  
ATOM   2235  N   LEU B 239     202.870 133.620 185.660  1.00  0.00           N  
ATOM   2236  CA  LEU B 239     202.230 134.190 184.490  1.00  0.00           C  
ATOM   2237  C   LEU B 239     203.270 134.410 183.400  1.00  0.00           C  
ATOM   2238  O   LEU B 239     204.280 135.080 183.600  1.00  0.00           O  
ATOM   2239  CB  LEU B 239     201.590 135.550 184.890  1.00  0.00           C  
ATOM   2240  CG  LEU B 239     200.740 136.250 183.810  1.00  0.00           C  
ATOM   2241  CD1 LEU B 239     199.460 135.460 183.510  1.00  0.00           C  
ATOM   2242  CD2 LEU B 239     200.370 137.670 184.260  1.00  0.00           C  
ATOM   2243  HN  LEU B 239     203.460 134.240 186.190  1.00  0.00           H  
ATOM   2244  HA  LEU B 239     201.470 133.530 184.110  1.00  0.00           H  
ATOM   2245  HB1 LEU B 239     202.400 136.240 185.210  1.00  0.00           H  
ATOM   2246  HB2 LEU B 239     200.950 135.380 185.780  1.00  0.00           H  
ATOM   2247  HG  LEU B 239     201.340 136.330 182.870  1.00  0.00           H  
ATOM   2248 1HD1 LEU B 239     199.700 134.430 183.160  1.00  0.00           H  
ATOM   2249 2HD1 LEU B 239     198.880 135.960 182.700  1.00  0.00           H  
ATOM   2250 3HD1 LEU B 239     198.830 135.380 184.410  1.00  0.00           H  
ATOM   2251 1HD2 LEU B 239     199.800 137.630 185.210  1.00  0.00           H  
ATOM   2252 2HD2 LEU B 239     201.290 138.280 184.420  1.00  0.00           H  
ATOM   2253 3HD2 LEU B 239     199.750 138.170 183.490  1.00  0.00           H  
ATOM   2254  N   LEU B 240     203.040 133.870 182.190  1.00  0.00           N  
ATOM   2255  CA  LEU B 240     203.940 134.060 181.070  1.00  0.00           C  
ATOM   2256  C   LEU B 240     203.220 134.900 180.040  1.00  0.00           C  
ATOM   2257  O   LEU B 240     202.310 134.430 179.350  1.00  0.00           O  
ATOM   2258  CB  LEU B 240     204.360 132.700 180.470  1.00  0.00           C  
ATOM   2259  CG  LEU B 240     205.190 132.770 179.170  1.00  0.00           C  
ATOM   2260  CD1 LEU B 240     206.540 133.470 179.350  1.00  0.00           C  
ATOM   2261  CD2 LEU B 240     205.400 131.360 178.610  1.00  0.00           C  
ATOM   2262  HN  LEU B 240     202.220 133.330 182.010  1.00  0.00           H  
ATOM   2263  HA  LEU B 240     204.820 134.600 181.370  1.00  0.00           H  
ATOM   2264  HB1 LEU B 240     203.450 132.100 180.260  1.00  0.00           H  
ATOM   2265  HB2 LEU B 240     204.950 132.140 181.230  1.00  0.00           H  
ATOM   2266  HG  LEU B 240     204.610 133.340 178.400  1.00  0.00           H  
ATOM   2267 1HD1 LEU B 240     206.400 134.530 179.650  1.00  0.00           H  
ATOM   2268 2HD1 LEU B 240     207.110 133.460 178.400  1.00  0.00           H  
ATOM   2269 3HD1 LEU B 240     207.140 132.950 180.120  1.00  0.00           H  
ATOM   2270 1HD2 LEU B 240     205.970 130.740 179.340  1.00  0.00           H  
ATOM   2271 2HD2 LEU B 240     204.430 130.860 178.420  1.00  0.00           H  
ATOM   2272 3HD2 LEU B 240     205.970 131.390 177.650  1.00  0.00           H  
ATOM   2273  N   ILE B 241     203.630 136.170 179.890  1.00  0.00           N  
ATOM   2274  CA  ILE B 241     203.030 137.100 178.950  1.00  0.00           C  
ATOM   2275  C   ILE B 241     203.510 136.790 177.550  1.00  0.00           C  
ATOM   2276  O   ILE B 241     204.710 136.830 177.240  1.00  0.00           O  
ATOM   2277  CB  ILE B 241     203.260 138.550 179.330  1.00  0.00           C  
ATOM   2278  CG1 ILE B 241     202.630 138.800 180.730  1.00  0.00           C  
ATOM   2279  CG2 ILE B 241     202.660 139.490 178.260  1.00  0.00           C  
ATOM   2280  CD  ILE B 241     202.850 140.200 181.300  1.00  0.00           C  
ATOM   2281  HN  ILE B 241     204.380 136.550 180.450  1.00  0.00           H  
ATOM   2282  HA  ILE B 241     201.960 136.930 178.960  1.00  0.00           H  
ATOM   2283  HB  ILE B 241     204.360 138.750 179.400  1.00  0.00           H  
ATOM   2284 1HG1 ILE B 241     203.060 138.070 181.460  1.00  0.00           H  
ATOM   2285 2HG1 ILE B 241     201.540 138.590 180.660  1.00  0.00           H  
ATOM   2286 1HG2 ILE B 241     203.160 139.370 177.280  1.00  0.00           H  
ATOM   2287 2HG2 ILE B 241     202.800 140.560 178.550  1.00  0.00           H  
ATOM   2288 3HG2 ILE B 241     201.580 139.300 178.130  1.00  0.00           H  
ATOM   2289  HD1 ILE B 241     203.930 140.390 181.440  1.00  0.00           H  
ATOM   2290  HD2 ILE B 241     202.340 140.300 182.280  1.00  0.00           H  
ATOM   2291  HD3 ILE B 241     202.440 140.980 180.620  1.00  0.00           H  
ATOM   2292  N   LEU B 242     202.550 136.450 176.670  1.00  0.00           N  
ATOM   2293  CA  LEU B 242     202.800 136.040 175.310  1.00  0.00           C  
ATOM   2294  C   LEU B 242     202.710 137.270 174.420  1.00  0.00           C  
ATOM   2295  O   LEU B 242     201.620 137.760 174.110  1.00  0.00           O  
ATOM   2296  CB  LEU B 242     201.780 134.960 174.880  1.00  0.00           C  
ATOM   2297  CG  LEU B 242     201.630 133.770 175.860  1.00  0.00           C  
ATOM   2298  CD1 LEU B 242     200.440 132.890 175.470  1.00  0.00           C  
ATOM   2299  CD2 LEU B 242     202.920 132.940 175.960  1.00  0.00           C  
ATOM   2300  HN  LEU B 242     201.600 136.420 176.970  1.00  0.00           H  
ATOM   2301  HA  LEU B 242     203.800 135.640 175.230  1.00  0.00           H  
ATOM   2302  HB1 LEU B 242     202.050 134.570 173.870  1.00  0.00           H  
ATOM   2303  HB2 LEU B 242     200.780 135.430 174.790  1.00  0.00           H  
ATOM   2304  HG  LEU B 242     201.410 134.180 176.880  1.00  0.00           H  
ATOM   2305 1HD1 LEU B 242     199.500 133.480 175.450  1.00  0.00           H  
ATOM   2306 2HD1 LEU B 242     200.310 132.060 176.210  1.00  0.00           H  
ATOM   2307 3HD1 LEU B 242     200.590 132.440 174.470  1.00  0.00           H  
ATOM   2308 1HD2 LEU B 242     203.160 132.510 174.960  1.00  0.00           H  
ATOM   2309 2HD2 LEU B 242     203.770 133.570 176.300  1.00  0.00           H  
ATOM   2310 3HD2 LEU B 242     202.780 132.110 176.680  1.00  0.00           H  
ATOM   2311  N   ASP B 243     203.860 137.830 174.020  1.00  0.00           N  
ATOM   2312  CA  ASP B 243     203.920 139.080 173.300  1.00  0.00           C  
ATOM   2313  C   ASP B 243     203.960 138.820 171.790  1.00  0.00           C  
ATOM   2314  O   ASP B 243     204.530 137.830 171.340  1.00  0.00           O  
ATOM   2315  CB  ASP B 243     205.140 139.860 173.850  1.00  0.00           C  
ATOM   2316  CG  ASP B 243     205.240 141.330 173.480  1.00  0.00           C  
ATOM   2317  OD1 ASP B 243     204.220 141.990 173.180  1.00  0.00           O  
ATOM   2318  OD2 ASP B 243     206.380 141.860 173.610  1.00  0.00           O1-
ATOM   2319  HN  ASP B 243     204.740 137.420 174.250  1.00  0.00           H  
ATOM   2320  HA  ASP B 243     203.020 139.650 173.510  1.00  0.00           H  
ATOM   2321  HB1 ASP B 243     206.080 139.370 173.560  1.00  0.00           H  
ATOM   2322  HB2 ASP B 243     205.080 139.830 174.960  1.00  0.00           H  
ATOM   2323  N   ASP B 244     203.290 139.680 171.000  1.00  0.00           N  
ATOM   2324  CA  ASP B 244     203.210 139.600 169.550  1.00  0.00           C  
ATOM   2325  C   ASP B 244     202.650 138.290 169.000  1.00  0.00           C  
ATOM   2326  O   ASP B 244     203.250 137.620 168.160  1.00  0.00           O  
ATOM   2327  CB  ASP B 244     204.560 139.970 168.870  1.00  0.00           C  
ATOM   2328  CG  ASP B 244     205.070 141.330 169.280  1.00  0.00           C  
ATOM   2329  OD1 ASP B 244     204.290 142.310 169.220  1.00  0.00           O  
ATOM   2330  OD2 ASP B 244     206.290 141.420 169.580  1.00  0.00           O1-
ATOM   2331  HN  ASP B 244     202.830 140.450 171.430  1.00  0.00           H  
ATOM   2332  HA  ASP B 244     202.490 140.350 169.260  1.00  0.00           H  
ATOM   2333  HB1 ASP B 244     204.430 139.990 167.770  1.00  0.00           H  
ATOM   2334  HB2 ASP B 244     205.320 139.210 169.130  1.00  0.00           H  
ATOM   2335  N   VAL B 245     201.450 137.870 169.460  1.00  0.00           N  
ATOM   2336  CA  VAL B 245     200.820 136.630 169.030  1.00  0.00           C  
ATOM   2337  C   VAL B 245     200.060 136.860 167.720  1.00  0.00           C  
ATOM   2338  O   VAL B 245     198.880 137.200 167.710  1.00  0.00           O  
ATOM   2339  CB  VAL B 245     199.870 136.090 170.100  1.00  0.00           C  
ATOM   2340  CG1 VAL B 245     199.220 134.760 169.680  1.00  0.00           C  
ATOM   2341  CG2 VAL B 245     200.660 135.880 171.410  1.00  0.00           C  
ATOM   2342  HN  VAL B 245     200.980 138.390 170.170  1.00  0.00           H  
ATOM   2343  HA  VAL B 245     201.580 135.880 168.840  1.00  0.00           H  
ATOM   2344  HB  VAL B 245     199.070 136.840 170.300  1.00  0.00           H  
ATOM   2345 1HG1 VAL B 245     198.500 134.430 170.460  1.00  0.00           H  
ATOM   2346 2HG1 VAL B 245     198.650 134.850 168.730  1.00  0.00           H  
ATOM   2347 3HG1 VAL B 245     199.990 133.970 169.550  1.00  0.00           H  
ATOM   2348 1HG2 VAL B 245     201.060 136.840 171.790  1.00  0.00           H  
ATOM   2349 2HG2 VAL B 245     201.510 135.190 171.250  1.00  0.00           H  
ATOM   2350 3HG2 VAL B 245     200.000 135.460 172.190  1.00  0.00           H  
ATOM   2351  N   TRP B 246     200.730 136.680 166.560  1.00  0.00           N  
ATOM   2352  CA  TRP B 246     200.140 136.990 165.260  1.00  0.00           C  
ATOM   2353  C   TRP B 246     199.580 135.800 164.500  1.00  0.00           C  
ATOM   2354  O   TRP B 246     198.910 135.970 163.490  1.00  0.00           O  
ATOM   2355  CB  TRP B 246     201.200 137.670 164.360  1.00  0.00           C  
ATOM   2356  CG  TRP B 246     201.550 139.090 164.760  1.00  0.00           C  
ATOM   2357  CD1 TRP B 246     202.590 139.540 165.530  1.00  0.00           C  
ATOM   2358  CD2 TRP B 246     200.860 140.260 164.290  1.00  0.00           C  
ATOM   2359  CE2 TRP B 246     201.540 141.380 164.820  1.00  0.00           C  
ATOM   2360  CE3 TRP B 246     199.750 140.420 163.460  1.00  0.00           C  
ATOM   2361  NE1 TRP B 246     202.590 140.920 165.590  1.00  0.00           N  
ATOM   2362  CZ2 TRP B 246     201.130 142.670 164.530  1.00  0.00           C  
ATOM   2363  CZ3 TRP B 246     199.340 141.730 163.160  1.00  0.00           C  
ATOM   2364  CH2 TRP B 246     200.010 142.840 163.690  1.00  0.00           C  
ATOM   2365  HN  TRP B 246     201.700 136.480 166.590  1.00  0.00           H  
ATOM   2366  HA  TRP B 246     199.310 137.680 165.390  1.00  0.00           H  
ATOM   2367  HB1 TRP B 246     200.810 137.730 163.320  1.00  0.00           H  
ATOM   2368  HB2 TRP B 246     202.120 137.050 164.340  1.00  0.00           H  
ATOM   2369  HD1 TRP B 246     203.330 138.890 165.970  1.00  0.00           H  
ATOM   2370  HE1 TRP B 246     203.380 141.460 165.820  1.00  0.00           H  
ATOM   2371  HE3 TRP B 246     199.230 139.580 163.040  1.00  0.00           H  
ATOM   2372  HZ2 TRP B 246     201.650 143.530 164.910  1.00  0.00           H  
ATOM   2373  HZ3 TRP B 246     198.490 141.890 162.510  1.00  0.00           H  
ATOM   2374  HH2 TRP B 246     199.670 143.840 163.440  1.00  0.00           H  
ATOM   2375  N   ASP B 247     199.770 134.560 164.980  1.00  0.00           N  
ATOM   2376  CA  ASP B 247     199.290 133.350 164.330  1.00  0.00           C  
ATOM   2377  C   ASP B 247     198.260 132.660 165.240  1.00  0.00           C  
ATOM   2378  O   ASP B 247     198.480 132.490 166.440  1.00  0.00           O  
ATOM   2379  CB  ASP B 247     200.500 132.430 164.000  1.00  0.00           C  
ATOM   2380  CG  ASP B 247     200.140 131.130 163.310  1.00  0.00           C  
ATOM   2381  OD1 ASP B 247     198.970 130.970 162.880  1.00  0.00           O  
ATOM   2382  OD2 ASP B 247     201.030 130.240 163.220  1.00  0.00           O1-
ATOM   2383  HN  ASP B 247     200.310 134.420 165.810  1.00  0.00           H  
ATOM   2384  HA  ASP B 247     198.780 133.600 163.410  1.00  0.00           H  
ATOM   2385  HB1 ASP B 247     201.050 132.180 164.930  1.00  0.00           H  
ATOM   2386  HB2 ASP B 247     201.200 132.980 163.340  1.00  0.00           H  
ATOM   2387  N   SER B 248     197.110 132.260 164.660  1.00  0.00           N  
ATOM   2388  CA  SER B 248     196.020 131.560 165.320  1.00  0.00           C  
ATOM   2389  C   SER B 248     196.290 130.070 165.510  1.00  0.00           C  
ATOM   2390  O   SER B 248     195.710 129.430 166.380  1.00  0.00           O  
ATOM   2391  CB  SER B 248     194.650 131.760 164.600  1.00  0.00           C  
ATOM   2392  OG  SER B 248     194.530 131.080 163.350  1.00  0.00           O  
ATOM   2393  HN  SER B 248     197.010 132.370 163.670  1.00  0.00           H  
ATOM   2394  HA  SER B 248     195.930 131.980 166.310  1.00  0.00           H  
ATOM   2395  HB1 SER B 248     194.500 132.860 164.440  1.00  0.00           H  
ATOM   2396  HB2 SER B 248     193.840 131.420 165.280  1.00  0.00           H  
ATOM   2397  HG1 SER B 248     195.310 131.320 162.800  1.00  0.00           H  
ATOM   2398  N   TRP B 249     197.240 129.470 164.750  1.00  0.00           N  
ATOM   2399  CA  TRP B 249     197.700 128.100 164.940  1.00  0.00           C  
ATOM   2400  C   TRP B 249     198.380 127.920 166.290  1.00  0.00           C  
ATOM   2401  O   TRP B 249     198.210 126.920 167.000  1.00  0.00           O  
ATOM   2402  CB  TRP B 249     198.660 127.720 163.760  1.00  0.00           C  
ATOM   2403  CG  TRP B 249     199.490 126.460 163.900  1.00  0.00           C  
ATOM   2404  CD1 TRP B 249     200.850 126.350 164.030  1.00  0.00           C  
ATOM   2405  CD2 TRP B 249     198.970 125.120 163.980  1.00  0.00           C  
ATOM   2406  CE2 TRP B 249     200.070 124.260 164.160  1.00  0.00           C  
ATOM   2407  CE3 TRP B 249     197.670 124.630 163.920  1.00  0.00           C  
ATOM   2408  NE1 TRP B 249     201.210 125.020 164.190  1.00  0.00           N  
ATOM   2409  CZ2 TRP B 249     199.890 122.890 164.300  1.00  0.00           C  
ATOM   2410  CZ3 TRP B 249     197.490 123.250 164.050  1.00  0.00           C  
ATOM   2411  CH2 TRP B 249     198.570 122.390 164.250  1.00  0.00           C  
ATOM   2412  HN  TRP B 249     197.710 130.000 164.030  1.00  0.00           H  
ATOM   2413  HA  TRP B 249     196.840 127.450 164.930  1.00  0.00           H  
ATOM   2414  HB1 TRP B 249     199.370 128.560 163.620  1.00  0.00           H  
ATOM   2415  HB2 TRP B 249     198.060 127.650 162.830  1.00  0.00           H  
ATOM   2416  HD1 TRP B 249     201.530 127.190 164.030  1.00  0.00           H  
ATOM   2417  HE1 TRP B 249     202.120 124.680 164.390  1.00  0.00           H  
ATOM   2418  HE3 TRP B 249     196.820 125.280 163.780  1.00  0.00           H  
ATOM   2419  HZ2 TRP B 249     200.720 122.230 164.450  1.00  0.00           H  
ATOM   2420  HZ3 TRP B 249     196.480 122.850 164.000  1.00  0.00           H  
ATOM   2421  HH2 TRP B 249     198.390 121.320 164.340  1.00  0.00           H  
ATOM   2422  N   VAL B 250     199.160 128.940 166.710  1.00  0.00           N  
ATOM   2423  CA  VAL B 250     199.860 129.020 167.980  1.00  0.00           C  
ATOM   2424  C   VAL B 250     198.920 128.970 169.180  1.00  0.00           C  
ATOM   2425  O   VAL B 250     199.230 128.310 170.180  1.00  0.00           O  
ATOM   2426  CB  VAL B 250     200.740 130.270 168.000  1.00  0.00           C  
ATOM   2427  CG1 VAL B 250     201.470 130.440 169.340  1.00  0.00           C  
ATOM   2428  CG2 VAL B 250     201.770 130.160 166.850  1.00  0.00           C  
ATOM   2429  HN  VAL B 250     199.290 129.700 166.080  1.00  0.00           H  
ATOM   2430  HA  VAL B 250     200.500 128.150 168.060  1.00  0.00           H  
ATOM   2431  HB  VAL B 250     200.090 131.160 167.830  1.00  0.00           H  
ATOM   2432 1HG1 VAL B 250     202.170 131.300 169.300  1.00  0.00           H  
ATOM   2433 2HG1 VAL B 250     200.750 130.640 170.170  1.00  0.00           H  
ATOM   2434 3HG1 VAL B 250     202.040 129.520 169.590  1.00  0.00           H  
ATOM   2435 1HG2 VAL B 250     202.470 131.020 166.870  1.00  0.00           H  
ATOM   2436 2HG2 VAL B 250     201.280 130.140 165.860  1.00  0.00           H  
ATOM   2437 3HG2 VAL B 250     202.370 129.240 166.950  1.00  0.00           H  
ATOM   2438  N   LEU B 251     197.730 129.610 169.110  1.00  0.00           N  
ATOM   2439  CA  LEU B 251     196.740 129.700 170.180  1.00  0.00           C  
ATOM   2440  C   LEU B 251     196.280 128.340 170.700  1.00  0.00           C  
ATOM   2441  O   LEU B 251     196.040 128.160 171.900  1.00  0.00           O  
ATOM   2442  CB  LEU B 251     195.480 130.470 169.710  1.00  0.00           C  
ATOM   2443  CG  LEU B 251     195.710 131.950 169.350  1.00  0.00           C  
ATOM   2444  CD1 LEU B 251     194.430 132.540 168.720  1.00  0.00           C  
ATOM   2445  CD2 LEU B 251     196.110 132.790 170.570  1.00  0.00           C  
ATOM   2446  HN  LEU B 251     197.490 130.080 168.260  1.00  0.00           H  
ATOM   2447  HA  LEU B 251     197.200 130.210 171.010  1.00  0.00           H  
ATOM   2448  HB1 LEU B 251     194.710 130.440 170.510  1.00  0.00           H  
ATOM   2449  HB2 LEU B 251     195.050 129.950 168.830  1.00  0.00           H  
ATOM   2450  HG  LEU B 251     196.520 132.020 168.590  1.00  0.00           H  
ATOM   2451 1HD1 LEU B 251     194.110 131.930 167.850  1.00  0.00           H  
ATOM   2452 2HD1 LEU B 251     194.610 133.580 168.380  1.00  0.00           H  
ATOM   2453 3HD1 LEU B 251     193.600 132.550 169.460  1.00  0.00           H  
ATOM   2454 1HD2 LEU B 251     195.320 132.730 171.360  1.00  0.00           H  
ATOM   2455 2HD2 LEU B 251     197.070 132.440 171.000  1.00  0.00           H  
ATOM   2456 3HD2 LEU B 251     196.220 133.860 170.280  1.00  0.00           H  
ATOM   2457  N   LYS B 252     196.190 127.330 169.820  1.00  0.00           N  
ATOM   2458  CA  LYS B 252     195.710 126.000 170.140  1.00  0.00           C  
ATOM   2459  C   LYS B 252     196.660 125.190 171.040  1.00  0.00           C  
ATOM   2460  O   LYS B 252     196.300 124.190 171.660  1.00  0.00           O  
ATOM   2461  CB  LYS B 252     195.430 125.260 168.810  1.00  0.00           C  
ATOM   2462  CG  LYS B 252     194.490 124.050 168.970  1.00  0.00           C  
ATOM   2463  CD  LYS B 252     193.860 123.640 167.630  1.00  0.00           C  
ATOM   2464  CE  LYS B 252     192.850 122.510 167.780  1.00  0.00           C  
ATOM   2465  NZ  LYS B 252     192.180 122.250 166.490  1.00  0.00           N1+
ATOM   2466  HN  LYS B 252     196.400 127.500 168.860  1.00  0.00           H  
ATOM   2467  HA  LYS B 252     194.780 126.110 170.670  1.00  0.00           H  
ATOM   2468  HB1 LYS B 252     196.370 124.970 168.310  1.00  0.00           H  
ATOM   2469  HB2 LYS B 252     194.900 125.990 168.150  1.00  0.00           H  
ATOM   2470  HG1 LYS B 252     193.670 124.340 169.670  1.00  0.00           H  
ATOM   2471  HG2 LYS B 252     195.040 123.200 169.430  1.00  0.00           H  
ATOM   2472  HD1 LYS B 252     194.660 123.360 166.920  1.00  0.00           H  
ATOM   2473  HD2 LYS B 252     193.340 124.540 167.230  1.00  0.00           H  
ATOM   2474  HE1 LYS B 252     192.060 122.790 168.520  1.00  0.00           H  
ATOM   2475  HE2 LYS B 252     193.350 121.580 168.120  1.00  0.00           H  
ATOM   2476  HZ1 LYS B 252     191.570 121.400 166.610  1.00  0.00           H  
ATOM   2477  HZ2 LYS B 252     192.870 122.060 165.740  1.00  0.00           H  
ATOM   2478  HZ3 LYS B 252     191.580 123.070 166.220  1.00  0.00           H  
ATOM   2479  N   ALA B 253     197.900 125.680 171.210  1.00  0.00           N  
ATOM   2480  CA  ALA B 253     198.860 125.130 172.130  1.00  0.00           C  
ATOM   2481  C   ALA B 253     198.790 125.810 173.510  1.00  0.00           C  
ATOM   2482  O   ALA B 253     199.580 125.500 174.400  1.00  0.00           O  
ATOM   2483  CB  ALA B 253     200.270 125.300 171.530  1.00  0.00           C  
ATOM   2484  HN  ALA B 253     198.190 126.500 170.700  1.00  0.00           H  
ATOM   2485  HA  ALA B 253     198.660 124.070 172.280  1.00  0.00           H  
ATOM   2486  HB1 ALA B 253     201.040 124.830 172.170  1.00  0.00           H  
ATOM   2487  HB2 ALA B 253     200.510 126.380 171.400  1.00  0.00           H  
ATOM   2488  HB3 ALA B 253     200.310 124.820 170.530  1.00  0.00           H  
ATOM   2489  N   PHE B 254     197.810 126.730 173.710  1.00  0.00           N  
ATOM   2490  CA  PHE B 254     197.630 127.480 174.940  1.00  0.00           C  
ATOM   2491  C   PHE B 254     196.180 127.530 175.420  1.00  0.00           C  
ATOM   2492  O   PHE B 254     195.950 127.690 176.620  1.00  0.00           O  
ATOM   2493  CB  PHE B 254     198.130 128.940 174.770  1.00  0.00           C  
ATOM   2494  CG  PHE B 254     199.610 128.960 174.490  1.00  0.00           C  
ATOM   2495  CD1 PHE B 254     200.080 129.190 173.180  1.00  0.00           C  
ATOM   2496  CD2 PHE B 254     200.540 128.660 175.500  1.00  0.00           C  
ATOM   2497  CE1 PHE B 254     201.440 129.070 172.880  1.00  0.00           C  
ATOM   2498  CE2 PHE B 254     201.910 128.570 175.210  1.00  0.00           C  
ATOM   2499  CZ  PHE B 254     202.360 128.770 173.900  1.00  0.00           C  
ATOM   2500  HN  PHE B 254     197.210 126.980 172.940  1.00  0.00           H  
ATOM   2501  HA  PHE B 254     198.180 126.990 175.740  1.00  0.00           H  
ATOM   2502  HB1 PHE B 254     197.960 129.530 175.700  1.00  0.00           H  
ATOM   2503  HB2 PHE B 254     197.590 129.440 173.930  1.00  0.00           H  
ATOM   2504  HD1 PHE B 254     199.370 129.410 172.400  1.00  0.00           H  
ATOM   2505  HD2 PHE B 254     200.180 128.460 176.490  1.00  0.00           H  
ATOM   2506  HE1 PHE B 254     201.770 129.200 171.870  1.00  0.00           H  
ATOM   2507  HE2 PHE B 254     202.610 128.310 175.980  1.00  0.00           H  
ATOM   2508  HZ  PHE B 254     203.400 128.660 173.660  1.00  0.00           H  
ATOM   2509  N   ASP B 255     195.160 127.370 174.540  1.00  0.00           N  
ATOM   2510  CA  ASP B 255     193.760 127.290 174.970  1.00  0.00           C  
ATOM   2511  C   ASP B 255     193.510 126.110 175.930  1.00  0.00           C  
ATOM   2512  O   ASP B 255     194.080 125.020 175.830  1.00  0.00           O  
ATOM   2513  CB  ASP B 255     192.740 127.340 173.790  1.00  0.00           C  
ATOM   2514  CG  ASP B 255     191.330 127.730 174.220  1.00  0.00           C  
ATOM   2515  OD1 ASP B 255     191.100 127.980 175.440  1.00  0.00           O  
ATOM   2516  OD2 ASP B 255     190.440 127.800 173.330  1.00  0.00           O1-
ATOM   2517  HN  ASP B 255     195.320 127.340 173.550  1.00  0.00           H  
ATOM   2518  HA  ASP B 255     193.610 128.180 175.560  1.00  0.00           H  
ATOM   2519  HB1 ASP B 255     192.700 126.370 173.270  1.00  0.00           H  
ATOM   2520  HB2 ASP B 255     193.080 128.110 173.060  1.00  0.00           H  
ATOM   2521  N   SER B 256     192.680 126.380 176.950  1.00  0.00           N  
ATOM   2522  CA  SER B 256     192.680 125.640 178.200  1.00  0.00           C  
ATOM   2523  C   SER B 256     191.720 126.180 179.240  1.00  0.00           C  
ATOM   2524  O   SER B 256     191.660 125.620 180.340  1.00  0.00           O  
ATOM   2525  CB  SER B 256     194.090 125.640 178.880  1.00  0.00           C  
ATOM   2526  OG  SER B 256     194.630 126.960 179.070  1.00  0.00           O  
ATOM   2527  HN  SER B 256     192.050 127.150 176.770  1.00  0.00           H  
ATOM   2528  HA  SER B 256     192.380 124.630 177.980  1.00  0.00           H  
ATOM   2529  HB1 SER B 256     194.790 125.070 178.230  1.00  0.00           H  
ATOM   2530  HB2 SER B 256     194.060 125.110 179.850  1.00  0.00           H  
ATOM   2531  HG1 SER B 256     195.010 127.220 178.210  1.00  0.00           H  
ATOM   2532  N   GLN B 257     190.940 127.250 178.970  1.00  0.00           N  
ATOM   2533  CA  GLN B 257     190.070 127.900 179.960  1.00  0.00           C  
ATOM   2534  C   GLN B 257     190.760 128.300 181.270  1.00  0.00           C  
ATOM   2535  O   GLN B 257     190.340 127.900 182.370  1.00  0.00           O  
ATOM   2536  CB  GLN B 257     188.760 127.120 180.240  1.00  0.00           C  
ATOM   2537  CG  GLN B 257     187.890 126.940 178.980  1.00  0.00           C  
ATOM   2538  CD  GLN B 257     186.480 126.460 179.340  1.00  0.00           C  
ATOM   2539  NE2 GLN B 257     185.950 125.490 178.570  1.00  0.00           N  
ATOM   2540  OE1 GLN B 257     185.830 126.980 180.260  1.00  0.00           O  
ATOM   2541  HN  GLN B 257     190.920 127.640 178.050  1.00  0.00           H  
ATOM   2542  HA  GLN B 257     189.780 128.840 179.510  1.00  0.00           H  
ATOM   2543  HB1 GLN B 257     188.180 127.690 181.000  1.00  0.00           H  
ATOM   2544  HB2 GLN B 257     189.010 126.130 180.670  1.00  0.00           H  
ATOM   2545  HG1 GLN B 257     188.370 126.240 178.280  1.00  0.00           H  
ATOM   2546  HG2 GLN B 257     187.780 127.930 178.480  1.00  0.00           H  
ATOM   2547 1HE2 GLN B 257     184.990 125.240 178.730  1.00  0.00           H  
ATOM   2548 2HE2 GLN B 257     186.470 125.110 177.800  1.00  0.00           H  
ATOM   2549  N   CYS B 258     191.850 129.080 181.190  1.00  0.00           N  
ATOM   2550  CA  CYS B 258     192.680 129.490 182.310  1.00  0.00           C  
ATOM   2551  C   CYS B 258     192.880 131.000 182.280  1.00  0.00           C  
ATOM   2552  O   CYS B 258     192.320 131.700 181.440  1.00  0.00           O  
ATOM   2553  CB  CYS B 258     194.050 128.760 182.280  1.00  0.00           C  
ATOM   2554  SG  CYS B 258     193.870 126.970 182.560  1.00  0.00           S  
ATOM   2555  HN  CYS B 258     192.150 129.370 180.280  1.00  0.00           H  
ATOM   2556  HA  CYS B 258     192.170 129.260 183.240  1.00  0.00           H  
ATOM   2557  HB1 CYS B 258     194.720 129.170 183.070  1.00  0.00           H  
ATOM   2558  HB2 CYS B 258     194.540 128.940 181.300  1.00  0.00           H  
ATOM   2559  HG1 CYS B 258     193.190 126.730 181.450  1.00  0.00           H  
ATOM   2560  N   GLN B 259     193.640 131.580 183.230  1.00  0.00           N  
ATOM   2561  CA  GLN B 259     193.970 133.000 183.180  1.00  0.00           C  
ATOM   2562  C   GLN B 259     195.140 133.250 182.240  1.00  0.00           C  
ATOM   2563  O   GLN B 259     196.280 132.850 182.530  1.00  0.00           O  
ATOM   2564  CB  GLN B 259     194.300 133.590 184.580  1.00  0.00           C  
ATOM   2565  CG  GLN B 259     193.160 133.400 185.600  1.00  0.00           C  
ATOM   2566  CD  GLN B 259     193.460 134.160 186.900  1.00  0.00           C  
ATOM   2567  NE2 GLN B 259     192.520 135.040 187.310  1.00  0.00           N  
ATOM   2568  OE1 GLN B 259     194.490 133.980 187.550  1.00  0.00           O  
ATOM   2569  HN  GLN B 259     194.130 131.050 183.920  1.00  0.00           H  
ATOM   2570  HA  GLN B 259     193.120 133.550 182.790  1.00  0.00           H  
ATOM   2571  HB1 GLN B 259     194.510 134.670 184.460  1.00  0.00           H  
ATOM   2572  HB2 GLN B 259     195.220 133.100 184.980  1.00  0.00           H  
ATOM   2573  HG1 GLN B 259     193.040 132.330 185.850  1.00  0.00           H  
ATOM   2574  HG2 GLN B 259     192.210 133.780 185.170  1.00  0.00           H  
ATOM   2575 1HE2 GLN B 259     192.710 135.560 188.130  1.00  0.00           H  
ATOM   2576 2HE2 GLN B 259     191.620 135.020 186.870  1.00  0.00           H  
ATOM   2577  N   ILE B 260     194.890 133.900 181.090  1.00  0.00           N  
ATOM   2578  CA  ILE B 260     195.890 134.110 180.050  1.00  0.00           C  
ATOM   2579  C   ILE B 260     196.080 135.600 179.810  1.00  0.00           C  
ATOM   2580  O   ILE B 260     195.110 136.360 179.750  1.00  0.00           O  
ATOM   2581  CB  ILE B 260     195.530 133.410 178.740  1.00  0.00           C  
ATOM   2582  CG1 ILE B 260     195.210 131.900 178.930  1.00  0.00           C  
ATOM   2583  CG2 ILE B 260     196.670 133.590 177.710  1.00  0.00           C  
ATOM   2584  CD  ILE B 260     196.370 131.040 179.440  1.00  0.00           C  
ATOM   2585  HN  ILE B 260     193.960 134.220 180.890  1.00  0.00           H  
ATOM   2586  HA  ILE B 260     196.830 133.710 180.380  1.00  0.00           H  
ATOM   2587  HB  ILE B 260     194.610 133.880 178.320  1.00  0.00           H  
ATOM   2588 1HG1 ILE B 260     194.880 131.500 177.940  1.00  0.00           H  
ATOM   2589 2HG1 ILE B 260     194.340 131.800 179.610  1.00  0.00           H  
ATOM   2590 1HG2 ILE B 260     196.750 134.650 177.360  1.00  0.00           H  
ATOM   2591 2HG2 ILE B 260     196.480 132.960 176.810  1.00  0.00           H  
ATOM   2592 3HG2 ILE B 260     197.650 133.290 178.140  1.00  0.00           H  
ATOM   2593  HD1 ILE B 260     197.240 131.090 178.760  1.00  0.00           H  
ATOM   2594  HD2 ILE B 260     196.050 129.970 179.510  1.00  0.00           H  
ATOM   2595  HD3 ILE B 260     196.690 131.360 180.450  1.00  0.00           H  
ATOM   2596  N   LEU B 261     197.330 136.080 179.690  1.00  0.00           N  
ATOM   2597  CA  LEU B 261     197.630 137.450 179.300  1.00  0.00           C  
ATOM   2598  C   LEU B 261     198.520 137.450 178.070  1.00  0.00           C  
ATOM   2599  O   LEU B 261     199.610 136.880 178.060  1.00  0.00           O  
ATOM   2600  CB  LEU B 261     198.290 138.230 180.470  1.00  0.00           C  
ATOM   2601  CG  LEU B 261     198.760 139.670 180.170  1.00  0.00           C  
ATOM   2602  CD1 LEU B 261     197.680 140.560 179.540  1.00  0.00           C  
ATOM   2603  CD2 LEU B 261     199.280 140.340 181.450  1.00  0.00           C  
ATOM   2604  HN  LEU B 261     198.120 135.460 179.820  1.00  0.00           H  
ATOM   2605  HA  LEU B 261     196.720 137.960 179.020  1.00  0.00           H  
ATOM   2606  HB1 LEU B 261     199.160 137.640 180.840  1.00  0.00           H  
ATOM   2607  HB2 LEU B 261     197.550 138.270 181.300  1.00  0.00           H  
ATOM   2608  HG  LEU B 261     199.610 139.610 179.450  1.00  0.00           H  
ATOM   2609 1HD1 LEU B 261     197.360 140.180 178.550  1.00  0.00           H  
ATOM   2610 2HD1 LEU B 261     198.080 141.590 179.370  1.00  0.00           H  
ATOM   2611 3HD1 LEU B 261     196.800 140.620 180.200  1.00  0.00           H  
ATOM   2612 1HD2 LEU B 261     198.460 140.450 182.190  1.00  0.00           H  
ATOM   2613 2HD2 LEU B 261     200.080 139.720 181.910  1.00  0.00           H  
ATOM   2614 3HD2 LEU B 261     199.700 141.340 181.230  1.00  0.00           H  
ATOM   2615  N   LEU B 262     198.070 138.110 176.990  1.00  0.00           N  
ATOM   2616  CA  LEU B 262     198.800 138.130 175.740  1.00  0.00           C  
ATOM   2617  C   LEU B 262     198.680 139.470 175.030  1.00  0.00           C  
ATOM   2618  O   LEU B 262     197.840 140.310 175.350  1.00  0.00           O  
ATOM   2619  CB  LEU B 262     198.410 136.940 174.820  1.00  0.00           C  
ATOM   2620  CG  LEU B 262     196.920 136.800 174.410  1.00  0.00           C  
ATOM   2621  CD1 LEU B 262     196.500 137.750 173.280  1.00  0.00           C  
ATOM   2622  CD2 LEU B 262     196.660 135.350 173.950  1.00  0.00           C  
ATOM   2623  HN  LEU B 262     197.190 138.590 177.000  1.00  0.00           H  
ATOM   2624  HA  LEU B 262     199.850 138.040 175.960  1.00  0.00           H  
ATOM   2625  HB1 LEU B 262     198.680 136.020 175.390  1.00  0.00           H  
ATOM   2626  HB2 LEU B 262     199.030 136.950 173.910  1.00  0.00           H  
ATOM   2627  HG  LEU B 262     196.280 136.990 175.300  1.00  0.00           H  
ATOM   2628 1HD1 LEU B 262     196.520 138.810 173.620  1.00  0.00           H  
ATOM   2629 2HD1 LEU B 262     195.470 137.520 172.960  1.00  0.00           H  
ATOM   2630 3HD1 LEU B 262     197.180 137.640 172.410  1.00  0.00           H  
ATOM   2631 1HD2 LEU B 262     197.280 135.110 173.060  1.00  0.00           H  
ATOM   2632 2HD2 LEU B 262     196.910 134.640 174.760  1.00  0.00           H  
ATOM   2633 3HD2 LEU B 262     195.590 135.220 173.680  1.00  0.00           H  
ATOM   2634  N   THR B 263     199.560 139.700 174.040  1.00  0.00           N  
ATOM   2635  CA  THR B 263     199.520 140.870 173.180  1.00  0.00           C  
ATOM   2636  C   THR B 263     199.340 140.390 171.750  1.00  0.00           C  
ATOM   2637  O   THR B 263     199.900 139.380 171.330  1.00  0.00           O  
ATOM   2638  CB  THR B 263     200.690 141.860 173.340  1.00  0.00           C  
ATOM   2639  CG2 THR B 263     201.260 141.830 174.760  1.00  0.00           C  
ATOM   2640  OG1 THR B 263     201.770 141.650 172.430  1.00  0.00           O  
ATOM   2641  HN  THR B 263     200.270 139.020 173.830  1.00  0.00           H  
ATOM   2642  HA  THR B 263     198.630 141.430 173.410  1.00  0.00           H  
ATOM   2643  HB  THR B 263     200.280 142.880 173.160  1.00  0.00           H  
ATOM   2644  HG1 THR B 263     202.610 141.880 172.910  1.00  0.00           H  
ATOM   2645 1HG2 THR B 263     201.740 140.850 174.970  1.00  0.00           H  
ATOM   2646 2HG2 THR B 263     200.450 142.000 175.510  1.00  0.00           H  
ATOM   2647 3HG2 THR B 263     202.030 142.620 174.890  1.00  0.00           H  
ATOM   2648  N   THR B 264     198.490 141.060 170.960  1.00  0.00           N  
ATOM   2649  CA  THR B 264     198.080 140.550 169.650  1.00  0.00           C  
ATOM   2650  C   THR B 264     197.510 141.690 168.850  1.00  0.00           C  
ATOM   2651  O   THR B 264     197.510 142.830 169.290  1.00  0.00           O  
ATOM   2652  CB  THR B 264     197.130 139.350 169.720  1.00  0.00           C  
ATOM   2653  CG2 THR B 264     195.780 139.740 170.340  1.00  0.00           C  
ATOM   2654  OG1 THR B 264     196.880 138.760 168.450  1.00  0.00           O  
ATOM   2655  HN  THR B 264     198.070 141.930 171.250  1.00  0.00           H  
ATOM   2656  HA  THR B 264     198.980 140.240 169.130  1.00  0.00           H  
ATOM   2657  HB  THR B 264     197.600 138.570 170.370  1.00  0.00           H  
ATOM   2658  HG1 THR B 264     197.690 138.260 168.210  1.00  0.00           H  
ATOM   2659 1HG2 THR B 264     195.230 140.470 169.720  1.00  0.00           H  
ATOM   2660 2HG2 THR B 264     195.940 140.170 171.350  1.00  0.00           H  
ATOM   2661 3HG2 THR B 264     195.140 138.840 170.460  1.00  0.00           H  
ATOM   2662  N   ARG B 265     197.060 141.430 167.600  1.00  0.00           N  
ATOM   2663  CA  ARG B 265     196.530 142.440 166.700  1.00  0.00           C  
ATOM   2664  C   ARG B 265     195.290 143.170 167.230  1.00  0.00           C  
ATOM   2665  O   ARG B 265     195.230 144.400 167.180  1.00  0.00           O  
ATOM   2666  CB  ARG B 265     196.270 141.820 165.290  1.00  0.00           C  
ATOM   2667  CG  ARG B 265     195.140 140.770 165.170  1.00  0.00           C  
ATOM   2668  CD  ARG B 265     195.100 140.060 163.810  1.00  0.00           C  
ATOM   2669  NE  ARG B 265     193.790 139.310 163.710  1.00  0.00           N  
ATOM   2670  CZ  ARG B 265     193.600 138.220 162.960  1.00  0.00           C  
ATOM   2671  NH1 ARG B 265     194.580 137.540 162.400  1.00  0.00           N1+
ATOM   2672  NH2 ARG B 265     192.370 137.740 162.800  1.00  0.00           N  
ATOM   2673  HN  ARG B 265     197.020 140.480 167.310  1.00  0.00           H  
ATOM   2674  HA  ARG B 265     197.290 143.200 166.590  1.00  0.00           H  
ATOM   2675  HB1 ARG B 265     197.230 141.340 164.970  1.00  0.00           H  
ATOM   2676  HB2 ARG B 265     196.060 142.650 164.580  1.00  0.00           H  
ATOM   2677  HG1 ARG B 265     194.170 141.290 165.320  1.00  0.00           H  
ATOM   2678  HG2 ARG B 265     195.240 139.990 165.960  1.00  0.00           H  
ATOM   2679  HD1 ARG B 265     195.970 139.370 163.710  1.00  0.00           H  
ATOM   2680  HD2 ARG B 265     195.130 140.810 162.990  1.00  0.00           H  
ATOM   2681  HE  ARG B 265     192.940 139.780 163.960  1.00  0.00           H  
ATOM   2682 1HH1 ARG B 265     195.410 137.510 162.970  1.00  0.00           H  
ATOM   2683 2HH1 ARG B 265     194.290 136.670 161.990  1.00  0.00           H  
ATOM   2684 1HH2 ARG B 265     191.700 138.030 163.510  1.00  0.00           H  
ATOM   2685 2HH2 ARG B 265     192.300 136.810 162.430  1.00  0.00           H  
ATOM   2686  N   ASP B 266     194.310 142.460 167.810  1.00  0.00           N  
ATOM   2687  CA  ASP B 266     192.980 143.000 167.970  1.00  0.00           C  
ATOM   2688  C   ASP B 266     192.240 142.370 169.160  1.00  0.00           C  
ATOM   2689  O   ASP B 266     192.660 141.370 169.730  1.00  0.00           O  
ATOM   2690  CB  ASP B 266     192.220 142.790 166.630  1.00  0.00           C  
ATOM   2691  CG  ASP B 266     190.860 143.450 166.650  1.00  0.00           C  
ATOM   2692  OD1 ASP B 266     190.790 144.650 167.000  1.00  0.00           O  
ATOM   2693  OD2 ASP B 266     189.850 142.710 166.510  1.00  0.00           O1-
ATOM   2694  HN  ASP B 266     194.410 141.490 167.990  1.00  0.00           H  
ATOM   2695  HA  ASP B 266     193.050 144.060 168.190  1.00  0.00           H  
ATOM   2696  HB1 ASP B 266     192.090 141.710 166.420  1.00  0.00           H  
ATOM   2697  HB2 ASP B 266     192.790 143.240 165.790  1.00  0.00           H  
ATOM   2698  N   LYS B 267     191.090 142.970 169.520  1.00  0.00           N  
ATOM   2699  CA  LYS B 267     190.110 142.530 170.490  1.00  0.00           C  
ATOM   2700  C   LYS B 267     189.510 141.160 170.170  1.00  0.00           C  
ATOM   2701  O   LYS B 267     189.380 140.290 171.040  1.00  0.00           O  
ATOM   2702  CB  LYS B 267     188.970 143.600 170.580  1.00  0.00           C  
ATOM   2703  CG  LYS B 267     188.310 143.920 169.230  1.00  0.00           C  
ATOM   2704  CD  LYS B 267     187.550 145.250 169.120  1.00  0.00           C  
ATOM   2705  CE  LYS B 267     187.380 145.700 167.660  1.00  0.00           C  
ATOM   2706  NZ  LYS B 267     188.660 146.210 167.110  1.00  0.00           N1+
ATOM   2707  HN  LYS B 267     190.800 143.740 168.940  1.00  0.00           H  
ATOM   2708  HA  LYS B 267     190.600 142.430 171.450  1.00  0.00           H  
ATOM   2709  HB1 LYS B 267     189.410 144.540 170.980  1.00  0.00           H  
ATOM   2710  HB2 LYS B 267     188.190 143.270 171.300  1.00  0.00           H  
ATOM   2711  HG1 LYS B 267     187.630 143.090 168.950  1.00  0.00           H  
ATOM   2712  HG2 LYS B 267     189.090 143.950 168.450  1.00  0.00           H  
ATOM   2713  HD1 LYS B 267     188.070 146.050 169.700  1.00  0.00           H  
ATOM   2714  HD2 LYS B 267     186.540 145.120 169.580  1.00  0.00           H  
ATOM   2715  HE1 LYS B 267     186.630 146.520 167.590  1.00  0.00           H  
ATOM   2716  HE2 LYS B 267     187.040 144.850 167.030  1.00  0.00           H  
ATOM   2717  HZ1 LYS B 267     188.960 147.050 167.660  1.00  0.00           H  
ATOM   2718  HZ2 LYS B 267     188.590 146.490 166.100  1.00  0.00           H  
ATOM   2719  HZ3 LYS B 267     189.430 145.480 167.150  1.00  0.00           H  
ATOM   2720  N   SER B 268     189.210 140.910 168.870  1.00  0.00           N  
ATOM   2721  CA  SER B 268     188.460 139.770 168.350  1.00  0.00           C  
ATOM   2722  C   SER B 268     189.170 138.430 168.480  1.00  0.00           C  
ATOM   2723  O   SER B 268     188.580 137.360 168.320  1.00  0.00           O  
ATOM   2724  CB  SER B 268     188.140 139.970 166.850  1.00  0.00           C  
ATOM   2725  OG  SER B 268     189.330 140.200 166.100  1.00  0.00           O  
ATOM   2726  HN  SER B 268     189.410 141.610 168.180  1.00  0.00           H  
ATOM   2727  HA  SER B 268     187.530 139.690 168.900  1.00  0.00           H  
ATOM   2728  HB1 SER B 268     187.470 140.870 166.750  1.00  0.00           H  
ATOM   2729  HB2 SER B 268     187.580 139.100 166.440  1.00  0.00           H  
ATOM   2730  HG1 SER B 268     189.490 141.180 166.140  1.00  0.00           H  
ATOM   2731  N   VAL B 269     190.480 138.450 168.780  1.00  0.00           N  
ATOM   2732  CA  VAL B 269     191.280 137.280 169.090  1.00  0.00           C  
ATOM   2733  C   VAL B 269     190.740 136.550 170.320  1.00  0.00           C  
ATOM   2734  O   VAL B 269     190.620 135.330 170.330  1.00  0.00           O  
ATOM   2735  CB  VAL B 269     192.740 137.660 169.270  1.00  0.00           C  
ATOM   2736  CG1 VAL B 269     193.590 136.420 169.620  1.00  0.00           C  
ATOM   2737  CG2 VAL B 269     193.240 138.300 167.960  1.00  0.00           C  
ATOM   2738  HN  VAL B 269     190.930 139.340 168.840  1.00  0.00           H  
ATOM   2739  HA  VAL B 269     191.210 136.590 168.260  1.00  0.00           H  
ATOM   2740  HB  VAL B 269     192.840 138.400 170.100  1.00  0.00           H  
ATOM   2741 1HG1 VAL B 269     193.490 135.640 168.820  1.00  0.00           H  
ATOM   2742 2HG1 VAL B 269     194.670 136.690 169.680  1.00  0.00           H  
ATOM   2743 3HG1 VAL B 269     193.300 135.970 170.590  1.00  0.00           H  
ATOM   2744 1HG2 VAL B 269     192.710 139.240 167.740  1.00  0.00           H  
ATOM   2745 2HG2 VAL B 269     193.100 137.600 167.110  1.00  0.00           H  
ATOM   2746 3HG2 VAL B 269     194.330 138.530 168.040  1.00  0.00           H  
ATOM   2747  N   THR B 270     190.310 137.320 171.350  1.00  0.00           N  
ATOM   2748  CA  THR B 270     189.700 136.800 172.570  1.00  0.00           C  
ATOM   2749  C   THR B 270     188.430 136.010 172.320  1.00  0.00           C  
ATOM   2750  O   THR B 270     188.190 134.980 172.950  1.00  0.00           O  
ATOM   2751  CB  THR B 270     189.370 137.860 173.640  1.00  0.00           C  
ATOM   2752  CG2 THR B 270     190.640 138.570 174.090  1.00  0.00           C  
ATOM   2753  OG1 THR B 270     188.450 138.860 173.210  1.00  0.00           O  
ATOM   2754  HN  THR B 270     190.350 138.310 171.250  1.00  0.00           H  
ATOM   2755  HA  THR B 270     190.400 136.110 173.010  1.00  0.00           H  
ATOM   2756  HB  THR B 270     188.920 137.350 174.530  1.00  0.00           H  
ATOM   2757  HG1 THR B 270     188.830 139.310 172.430  1.00  0.00           H  
ATOM   2758 1HG2 THR B 270     191.090 139.150 173.260  1.00  0.00           H  
ATOM   2759 2HG2 THR B 270     191.390 137.830 174.450  1.00  0.00           H  
ATOM   2760 3HG2 THR B 270     190.410 139.270 174.920  1.00  0.00           H  
ATOM   2761  N   ASP B 271     187.610 136.450 171.360  1.00  0.00           N  
ATOM   2762  CA  ASP B 271     186.350 135.830 171.010  1.00  0.00           C  
ATOM   2763  C   ASP B 271     186.500 134.460 170.340  1.00  0.00           C  
ATOM   2764  O   ASP B 271     185.580 133.640 170.370  1.00  0.00           O  
ATOM   2765  CB  ASP B 271     185.560 136.800 170.110  1.00  0.00           C  
ATOM   2766  CG  ASP B 271     185.360 138.100 170.850  1.00  0.00           C  
ATOM   2767  OD1 ASP B 271     186.250 138.980 170.810  1.00  0.00           O  
ATOM   2768  OD2 ASP B 271     184.310 138.240 171.530  1.00  0.00           O1-
ATOM   2769  HN  ASP B 271     187.750 137.340 170.930  1.00  0.00           H  
ATOM   2770  HA  ASP B 271     185.800 135.650 171.910  1.00  0.00           H  
ATOM   2771  HB1 ASP B 271     184.570 136.390 169.860  1.00  0.00           H  
ATOM   2772  HB2 ASP B 271     186.110 137.020 169.170  1.00  0.00           H  
ATOM   2773  N   SER B 272     187.690 134.170 169.750  1.00  0.00           N  
ATOM   2774  CA  SER B 272     187.970 132.890 169.110  1.00  0.00           C  
ATOM   2775  C   SER B 272     188.320 131.750 170.070  1.00  0.00           C  
ATOM   2776  O   SER B 272     188.170 130.580 169.720  1.00  0.00           O  
ATOM   2777  CB  SER B 272     189.080 133.020 168.020  1.00  0.00           C  
ATOM   2778  OG  SER B 272     190.410 133.210 168.540  1.00  0.00           O  
ATOM   2779  HN  SER B 272     188.400 134.870 169.760  1.00  0.00           H  
ATOM   2780  HA  SER B 272     187.070 132.590 168.590  1.00  0.00           H  
ATOM   2781  HB1 SER B 272     188.810 133.870 167.350  1.00  0.00           H  
ATOM   2782  HB2 SER B 272     189.070 132.100 167.400  1.00  0.00           H  
ATOM   2783  HG1 SER B 272     190.390 133.950 169.180  1.00  0.00           H  
ATOM   2784  N   VAL B 273     188.750 132.050 171.310  1.00  0.00           N  
ATOM   2785  CA  VAL B 273     189.250 131.070 172.270  1.00  0.00           C  
ATOM   2786  C   VAL B 273     188.250 130.840 173.400  1.00  0.00           C  
ATOM   2787  O   VAL B 273     187.230 131.530 173.510  1.00  0.00           O  
ATOM   2788  CB  VAL B 273     190.620 131.450 172.830  1.00  0.00           C  
ATOM   2789  CG1 VAL B 273     191.670 131.280 171.720  1.00  0.00           C  
ATOM   2790  CG2 VAL B 273     190.620 132.900 173.360  1.00  0.00           C  
ATOM   2791  HN  VAL B 273     188.760 133.000 171.620  1.00  0.00           H  
ATOM   2792  HA  VAL B 273     189.370 130.110 171.790  1.00  0.00           H  
ATOM   2793  HB  VAL B 273     190.890 130.760 173.660  1.00  0.00           H  
ATOM   2794 1HG1 VAL B 273     191.460 131.950 170.860  1.00  0.00           H  
ATOM   2795 2HG1 VAL B 273     192.680 131.520 172.110  1.00  0.00           H  
ATOM   2796 3HG1 VAL B 273     191.680 130.230 171.360  1.00  0.00           H  
ATOM   2797 1HG2 VAL B 273     190.440 133.620 172.530  1.00  0.00           H  
ATOM   2798 2HG2 VAL B 273     191.600 133.140 173.800  1.00  0.00           H  
ATOM   2799 3HG2 VAL B 273     189.840 133.040 174.140  1.00  0.00           H  
ATOM   2800  N   MET B 274     188.450 129.800 174.230  1.00  0.00           N  
ATOM   2801  CA  MET B 274     187.500 129.430 175.270  1.00  0.00           C  
ATOM   2802  C   MET B 274     187.760 130.090 176.620  1.00  0.00           C  
ATOM   2803  O   MET B 274     188.810 129.930 177.230  1.00  0.00           O  
ATOM   2804  CB  MET B 274     187.490 127.890 175.470  1.00  0.00           C  
ATOM   2805  CG  MET B 274     187.120 127.090 174.200  1.00  0.00           C  
ATOM   2806  SD  MET B 274     185.460 127.420 173.540  1.00  0.00           S  
ATOM   2807  CE  MET B 274     184.520 126.560 174.840  1.00  0.00           C  
ATOM   2808  HN  MET B 274     189.250 129.180 174.130  1.00  0.00           H  
ATOM   2809  HA  MET B 274     186.500 129.720 174.960  1.00  0.00           H  
ATOM   2810  HB1 MET B 274     186.780 127.620 176.280  1.00  0.00           H  
ATOM   2811  HB2 MET B 274     188.510 127.580 175.780  1.00  0.00           H  
ATOM   2812  HG1 MET B 274     187.220 126.010 174.440  1.00  0.00           H  
ATOM   2813  HG2 MET B 274     187.890 127.320 173.430  1.00  0.00           H  
ATOM   2814  HE1 MET B 274     184.630 127.060 175.820  1.00  0.00           H  
ATOM   2815  HE2 MET B 274     183.440 126.550 174.590  1.00  0.00           H  
ATOM   2816  HE3 MET B 274     184.860 125.510 174.940  1.00  0.00           H  
ATOM   2817  N   GLY B 275     186.760 130.840 177.160  1.00  0.00           N  
ATOM   2818  CA  GLY B 275     186.840 131.470 178.480  1.00  0.00           C  
ATOM   2819  C   GLY B 275     186.280 132.880 178.500  1.00  0.00           C  
ATOM   2820  O   GLY B 275     185.950 133.430 177.440  1.00  0.00           O  
ATOM   2821  HN  GLY B 275     185.920 131.000 176.640  1.00  0.00           H  
ATOM   2822  HA1 GLY B 275     187.870 131.540 178.790  1.00  0.00           H  
ATOM   2823  HA2 GLY B 275     186.240 130.860 179.130  1.00  0.00           H  
ATOM   2824  N   PRO B 276     186.110 133.500 179.670  1.00  0.00           N  
ATOM   2825  CA  PRO B 276     185.880 134.940 179.830  1.00  0.00           C  
ATOM   2826  C   PRO B 276     186.850 135.870 179.110  1.00  0.00           C  
ATOM   2827  O   PRO B 276     188.020 135.510 178.940  1.00  0.00           O  
ATOM   2828  CB  PRO B 276     185.890 135.160 181.350  1.00  0.00           C  
ATOM   2829  CG  PRO B 276     185.480 133.800 181.920  1.00  0.00           C  
ATOM   2830  CD  PRO B 276     186.160 132.820 180.960  1.00  0.00           C  
ATOM   2831  HA  PRO B 276     184.910 135.140 179.390  1.00  0.00           H  
ATOM   2832  HB1 PRO B 276     185.210 135.980 181.660  1.00  0.00           H  
ATOM   2833  HB2 PRO B 276     186.920 135.390 181.710  1.00  0.00           H  
ATOM   2834  HG1 PRO B 276     184.380 133.680 181.840  1.00  0.00           H  
ATOM   2835  HG2 PRO B 276     185.800 133.660 182.970  1.00  0.00           H  
ATOM   2836  HD1 PRO B 276     185.620 131.850 180.950  1.00  0.00           H  
ATOM   2837  HD2 PRO B 276     187.230 132.670 181.250  1.00  0.00           H  
ATOM   2838  N   LYS B 277     186.400 137.070 178.690  1.00  0.00           N  
ATOM   2839  CA  LYS B 277     187.140 137.910 177.770  1.00  0.00           C  
ATOM   2840  C   LYS B 277     187.270 139.340 178.270  1.00  0.00           C  
ATOM   2841  O   LYS B 277     186.290 139.960 178.700  1.00  0.00           O  
ATOM   2842  CB  LYS B 277     186.410 137.920 176.400  1.00  0.00           C  
ATOM   2843  CG  LYS B 277     186.210 136.520 175.810  1.00  0.00           C  
ATOM   2844  CD  LYS B 277     185.430 136.490 174.490  1.00  0.00           C  
ATOM   2845  CE  LYS B 277     183.940 136.830 174.610  1.00  0.00           C  
ATOM   2846  NZ  LYS B 277     183.280 136.590 173.320  1.00  0.00           N1+
ATOM   2847  HN  LYS B 277     185.470 137.370 178.880  1.00  0.00           H  
ATOM   2848  HA  LYS B 277     188.140 137.520 177.630  1.00  0.00           H  
ATOM   2849  HB1 LYS B 277     186.990 138.530 175.670  1.00  0.00           H  
ATOM   2850  HB2 LYS B 277     185.420 138.410 176.530  1.00  0.00           H  
ATOM   2851  HG1 LYS B 277     185.670 135.860 176.530  1.00  0.00           H  
ATOM   2852  HG2 LYS B 277     187.210 136.050 175.650  1.00  0.00           H  
ATOM   2853  HD1 LYS B 277     185.540 135.460 174.080  1.00  0.00           H  
ATOM   2854  HD2 LYS B 277     185.920 137.190 173.770  1.00  0.00           H  
ATOM   2855  HE1 LYS B 277     183.790 137.890 174.890  1.00  0.00           H  
ATOM   2856  HE2 LYS B 277     183.460 136.170 175.370  1.00  0.00           H  
ATOM   2857  HZ1 LYS B 277     182.240 136.680 173.400  1.00  0.00           H  
ATOM   2858  HZ2 LYS B 277     183.480 135.620 172.980  1.00  0.00           H  
ATOM   2859  HZ3 LYS B 277     183.620 137.290 172.600  1.00  0.00           H  
ATOM   2860  N   TYR B 278     188.490 139.910 178.230  1.00  0.00           N  
ATOM   2861  CA  TYR B 278     188.730 141.310 178.540  1.00  0.00           C  
ATOM   2862  C   TYR B 278     189.770 141.890 177.580  1.00  0.00           C  
ATOM   2863  O   TYR B 278     190.830 141.320 177.330  1.00  0.00           O  
ATOM   2864  CB  TYR B 278     189.260 141.520 179.990  1.00  0.00           C  
ATOM   2865  CG  TYR B 278     188.180 141.280 181.010  1.00  0.00           C  
ATOM   2866  CD1 TYR B 278     187.940 140.000 181.520  1.00  0.00           C  
ATOM   2867  CD2 TYR B 278     187.380 142.350 181.470  1.00  0.00           C  
ATOM   2868  CE1 TYR B 278     186.920 139.780 182.460  1.00  0.00           C  
ATOM   2869  CE2 TYR B 278     186.370 142.130 182.410  1.00  0.00           C  
ATOM   2870  CZ  TYR B 278     186.140 140.850 182.910  1.00  0.00           C  
ATOM   2871  OH  TYR B 278     185.120 140.620 183.850  1.00  0.00           O  
ATOM   2872  HN  TYR B 278     189.310 139.370 177.990  1.00  0.00           H  
ATOM   2873  HA  TYR B 278     187.820 141.870 178.400  1.00  0.00           H  
ATOM   2874  HB1 TYR B 278     189.630 142.550 180.130  1.00  0.00           H  
ATOM   2875  HB2 TYR B 278     190.090 140.810 180.190  1.00  0.00           H  
ATOM   2876  HD1 TYR B 278     188.540 139.170 181.170  1.00  0.00           H  
ATOM   2877  HD2 TYR B 278     187.550 143.340 181.080  1.00  0.00           H  
ATOM   2878  HE1 TYR B 278     186.730 138.780 182.820  1.00  0.00           H  
ATOM   2879  HE2 TYR B 278     185.750 142.960 182.750  1.00  0.00           H  
ATOM   2880  HH  TYR B 278     185.120 139.670 184.080  1.00  0.00           H  
ATOM   2881  N   VAL B 279     189.480 143.080 177.010  1.00  0.00           N  
ATOM   2882  CA  VAL B 279     190.360 143.740 176.040  1.00  0.00           C  
ATOM   2883  C   VAL B 279     190.560 145.180 176.480  1.00  0.00           C  
ATOM   2884  O   VAL B 279     189.820 145.670 177.340  1.00  0.00           O  
ATOM   2885  CB  VAL B 279     189.810 143.700 174.610  1.00  0.00           C  
ATOM   2886  CG1 VAL B 279     189.560 142.240 174.200  1.00  0.00           C  
ATOM   2887  CG2 VAL B 279     188.510 144.520 174.450  1.00  0.00           C  
ATOM   2888  HN  VAL B 279     188.610 143.530 177.180  1.00  0.00           H  
ATOM   2889  HA  VAL B 279     191.330 143.270 176.050  1.00  0.00           H  
ATOM   2890  HB  VAL B 279     190.570 144.130 173.910  1.00  0.00           H  
ATOM   2891 1HG1 VAL B 279     189.180 142.180 173.160  1.00  0.00           H  
ATOM   2892 2HG1 VAL B 279     190.480 141.640 174.270  1.00  0.00           H  
ATOM   2893 3HG1 VAL B 279     188.780 141.770 174.850  1.00  0.00           H  
ATOM   2894 1HG2 VAL B 279     187.710 144.110 175.100  1.00  0.00           H  
ATOM   2895 2HG2 VAL B 279     188.150 144.450 173.400  1.00  0.00           H  
ATOM   2896 3HG2 VAL B 279     188.660 145.590 174.700  1.00  0.00           H  
ATOM   2897  N   VAL B 280     191.570 145.890 175.960  1.00  0.00           N  
ATOM   2898  CA  VAL B 280     191.780 147.310 176.280  1.00  0.00           C  
ATOM   2899  C   VAL B 280     191.680 148.130 174.990  1.00  0.00           C  
ATOM   2900  O   VAL B 280     192.580 148.030 174.160  1.00  0.00           O  
ATOM   2901  CB  VAL B 280     193.140 147.570 176.930  1.00  0.00           C  
ATOM   2902  CG1 VAL B 280     193.290 149.060 177.290  1.00  0.00           C  
ATOM   2903  CG2 VAL B 280     193.270 146.710 178.200  1.00  0.00           C  
ATOM   2904  HN  VAL B 280     192.230 145.470 175.340  1.00  0.00           H  
ATOM   2905  HA  VAL B 280     191.040 147.650 176.980  1.00  0.00           H  
ATOM   2906  HB  VAL B 280     193.950 147.270 176.220  1.00  0.00           H  
ATOM   2907 1HG1 VAL B 280     193.300 149.700 176.380  1.00  0.00           H  
ATOM   2908 2HG1 VAL B 280     192.460 149.390 177.950  1.00  0.00           H  
ATOM   2909 3HG1 VAL B 280     194.250 149.220 177.820  1.00  0.00           H  
ATOM   2910 1HG2 VAL B 280     192.430 146.930 178.900  1.00  0.00           H  
ATOM   2911 2HG2 VAL B 280     194.220 146.940 178.720  1.00  0.00           H  
ATOM   2912 3HG2 VAL B 280     193.260 145.630 177.960  1.00  0.00           H  
ATOM   2913  N   PRO B 281     190.660 148.950 174.740  1.00  0.00           N  
ATOM   2914  CA  PRO B 281     190.520 149.610 173.430  1.00  0.00           C  
ATOM   2915  C   PRO B 281     191.340 150.890 173.350  1.00  0.00           C  
ATOM   2916  O   PRO B 281     191.620 151.330 172.240  1.00  0.00           O  
ATOM   2917  CB  PRO B 281     189.010 149.880 173.310  1.00  0.00           C  
ATOM   2918  CG  PRO B 281     188.500 149.930 174.750  1.00  0.00           C  
ATOM   2919  CD  PRO B 281     189.390 148.920 175.470  1.00  0.00           C  
ATOM   2920  HA  PRO B 281     190.870 148.960 172.640  1.00  0.00           H  
ATOM   2921  HB1 PRO B 281     188.530 149.010 172.790  1.00  0.00           H  
ATOM   2922  HB2 PRO B 281     188.770 150.800 172.740  1.00  0.00           H  
ATOM   2923  HG1 PRO B 281     187.420 149.690 174.830  1.00  0.00           H  
ATOM   2924  HG2 PRO B 281     188.680 150.940 175.180  1.00  0.00           H  
ATOM   2925  HD1 PRO B 281     188.940 147.900 175.400  1.00  0.00           H  
ATOM   2926  HD2 PRO B 281     189.530 149.210 176.540  1.00  0.00           H  
ATOM   2927  N   VAL B 282     191.720 151.490 174.500  1.00  0.00           N  
ATOM   2928  CA  VAL B 282     192.540 152.700 174.590  1.00  0.00           C  
ATOM   2929  C   VAL B 282     191.690 153.960 174.510  1.00  0.00           C  
ATOM   2930  O   VAL B 282     191.790 154.820 173.630  1.00  0.00           O  
ATOM   2931  CB  VAL B 282     193.860 152.710 173.790  1.00  0.00           C  
ATOM   2932  CG1 VAL B 282     194.710 153.960 174.130  1.00  0.00           C  
ATOM   2933  CG2 VAL B 282     194.670 151.460 174.160  1.00  0.00           C  
ATOM   2934  HN  VAL B 282     191.390 151.120 175.370  1.00  0.00           H  
ATOM   2935  HA  VAL B 282     192.890 152.680 175.610  1.00  0.00           H  
ATOM   2936  HB  VAL B 282     193.640 152.700 172.700  1.00  0.00           H  
ATOM   2937 1HG1 VAL B 282     195.690 153.880 173.610  1.00  0.00           H  
ATOM   2938 2HG1 VAL B 282     194.220 154.890 173.790  1.00  0.00           H  
ATOM   2939 3HG1 VAL B 282     194.900 154.020 175.220  1.00  0.00           H  
ATOM   2940 1HG2 VAL B 282     194.110 150.520 173.940  1.00  0.00           H  
ATOM   2941 2HG2 VAL B 282     194.930 151.460 175.240  1.00  0.00           H  
ATOM   2942 3HG2 VAL B 282     195.620 151.430 173.580  1.00  0.00           H  
ATOM   2943  N   GLU B 283     190.790 154.090 175.500  1.00  0.00           N  
ATOM   2944  CA  GLU B 283     189.910 155.230 175.740  1.00  0.00           C  
ATOM   2945  C   GLU B 283     190.620 156.440 176.370  1.00  0.00           C  
ATOM   2946  O   GLU B 283     190.280 156.860 177.480  1.00  0.00           O  
ATOM   2947  CB  GLU B 283     188.800 154.750 176.710  1.00  0.00           C  
ATOM   2948  CG  GLU B 283     187.900 153.630 176.140  1.00  0.00           C  
ATOM   2949  CD  GLU B 283     187.350 152.730 177.230  1.00  0.00           C  
ATOM   2950  OE1 GLU B 283     188.140 151.920 177.790  1.00  0.00           O  
ATOM   2951  OE2 GLU B 283     186.140 152.810 177.550  1.00  0.00           O1-
ATOM   2952  HN  GLU B 283     190.670 153.330 176.140  1.00  0.00           H  
ATOM   2953  HA  GLU B 283     189.470 155.550 174.810  1.00  0.00           H  
ATOM   2954  HB1 GLU B 283     188.140 155.600 176.990  1.00  0.00           H  
ATOM   2955  HB2 GLU B 283     189.290 154.390 177.640  1.00  0.00           H  
ATOM   2956  HG1 GLU B 283     188.460 152.990 175.430  1.00  0.00           H  
ATOM   2957  HG2 GLU B 283     187.050 154.070 175.580  1.00  0.00           H  
ATOM   2958  N   SER B 284     191.630 157.060 175.710  1.00  0.00           N  
ATOM   2959  CA  SER B 284     192.310 158.210 176.300  1.00  0.00           C  
ATOM   2960  C   SER B 284     193.190 159.010 175.350  1.00  0.00           C  
ATOM   2961  O   SER B 284     194.340 158.650 175.090  1.00  0.00           O  
ATOM   2962  CB  SER B 284     193.250 157.850 177.500  1.00  0.00           C  
ATOM   2963  OG  SER B 284     193.720 159.000 178.220  1.00  0.00           O  
ATOM   2964  HN  SER B 284     191.910 156.730 174.810  1.00  0.00           H  
ATOM   2965  HA  SER B 284     191.550 158.880 176.670  1.00  0.00           H  
ATOM   2966  HB1 SER B 284     194.100 157.230 177.150  1.00  0.00           H  
ATOM   2967  HB2 SER B 284     192.670 157.210 178.210  1.00  0.00           H  
ATOM   2968  HG1 SER B 284     194.100 159.620 177.580  1.00  0.00           H  
ATOM   2969  N   SER B 285     192.690 160.180 174.930  1.00  0.00           N  
ATOM   2970  CA  SER B 285     193.460 161.260 174.330  1.00  0.00           C  
ATOM   2971  C   SER B 285     194.340 162.000 175.340  1.00  0.00           C  
ATOM   2972  O   SER B 285     194.230 161.790 176.550  1.00  0.00           O  
ATOM   2973  CB  SER B 285     192.530 162.300 173.620  1.00  0.00           C  
ATOM   2974  OG  SER B 285     191.630 162.930 174.540  1.00  0.00           O  
ATOM   2975  HN  SER B 285     191.720 160.390 175.100  1.00  0.00           H  
ATOM   2976  HA  SER B 285     194.110 160.830 173.590  1.00  0.00           H  
ATOM   2977  HB1 SER B 285     191.950 161.760 172.840  1.00  0.00           H  
ATOM   2978  HB2 SER B 285     193.140 163.070 173.100  1.00  0.00           H  
ATOM   2979  HG1 SER B 285     190.750 162.950 174.090  1.00  0.00           H  
ATOM   2980  N   LEU B 286     195.250 162.870 174.860  1.00  0.00           N  
ATOM   2981  CA  LEU B 286     196.050 163.750 175.700  1.00  0.00           C  
ATOM   2982  C   LEU B 286     196.000 165.180 175.140  1.00  0.00           C  
ATOM   2983  O   LEU B 286     196.520 165.460 174.070  1.00  0.00           O  
ATOM   2984  CB  LEU B 286     197.540 163.320 175.720  1.00  0.00           C  
ATOM   2985  CG  LEU B 286     197.820 161.930 176.340  1.00  0.00           C  
ATOM   2986  CD1 LEU B 286     199.280 161.530 176.110  1.00  0.00           C  
ATOM   2987  CD2 LEU B 286     197.490 161.880 177.840  1.00  0.00           C  
ATOM   2988  HN  LEU B 286     195.370 162.990 173.870  1.00  0.00           H  
ATOM   2989  HA  LEU B 286     195.650 163.780 176.700  1.00  0.00           H  
ATOM   2990  HB1 LEU B 286     198.140 164.070 176.290  1.00  0.00           H  
ATOM   2991  HB2 LEU B 286     197.920 163.310 174.680  1.00  0.00           H  
ATOM   2992  HG  LEU B 286     197.180 161.180 175.810  1.00  0.00           H  
ATOM   2993 1HD1 LEU B 286     199.520 161.550 175.020  1.00  0.00           H  
ATOM   2994 2HD1 LEU B 286     199.470 160.500 176.500  1.00  0.00           H  
ATOM   2995 3HD1 LEU B 286     199.960 162.240 176.630  1.00  0.00           H  
ATOM   2996 1HD2 LEU B 286     198.100 162.620 178.380  1.00  0.00           H  
ATOM   2997 2HD2 LEU B 286     196.410 162.090 178.010  1.00  0.00           H  
ATOM   2998 3HD2 LEU B 286     197.720 160.870 178.240  1.00  0.00           H  
ATOM   2999  N   GLY B 287     195.350 166.140 175.850  1.00  0.00           N  
ATOM   3000  CA  GLY B 287     195.300 167.530 175.390  1.00  0.00           C  
ATOM   3001  C   GLY B 287     196.510 168.360 175.750  1.00  0.00           C  
ATOM   3002  O   GLY B 287     197.360 167.940 176.530  1.00  0.00           O  
ATOM   3003  HN  GLY B 287     194.850 165.900 176.680  1.00  0.00           H  
ATOM   3004  HA1 GLY B 287     194.450 167.990 175.870  1.00  0.00           H  
ATOM   3005  HA2 GLY B 287     195.210 167.550 174.310  1.00  0.00           H  
ATOM   3006  N   LYS B 288     196.550 169.610 175.220  1.00  0.00           N  
ATOM   3007  CA  LYS B 288     197.650 170.580 175.190  1.00  0.00           C  
ATOM   3008  C   LYS B 288     198.740 170.520 176.250  1.00  0.00           C  
ATOM   3009  O   LYS B 288     199.920 170.330 175.940  1.00  0.00           O  
ATOM   3010  CB  LYS B 288     197.060 172.020 175.240  1.00  0.00           C  
ATOM   3011  CG  LYS B 288     198.070 173.150 174.980  1.00  0.00           C  
ATOM   3012  CD  LYS B 288     197.490 174.530 175.320  1.00  0.00           C  
ATOM   3013  CE  LYS B 288     198.340 175.700 174.830  1.00  0.00           C  
ATOM   3014  NZ  LYS B 288     198.050 176.930 175.580  1.00  0.00           N1+
ATOM   3015  HN  LYS B 288     195.770 169.890 174.650  1.00  0.00           H  
ATOM   3016  HA  LYS B 288     198.140 170.450 174.240  1.00  0.00           H  
ATOM   3017  HB1 LYS B 288     196.580 172.190 176.230  1.00  0.00           H  
ATOM   3018  HB2 LYS B 288     196.260 172.090 174.480  1.00  0.00           H  
ATOM   3019  HG1 LYS B 288     198.390 173.110 173.910  1.00  0.00           H  
ATOM   3020  HG2 LYS B 288     198.990 173.020 175.590  1.00  0.00           H  
ATOM   3021  HD1 LYS B 288     197.390 174.570 176.430  1.00  0.00           H  
ATOM   3022  HD2 LYS B 288     196.460 174.620 174.890  1.00  0.00           H  
ATOM   3023  HE1 LYS B 288     198.140 175.900 173.750  1.00  0.00           H  
ATOM   3024  HE2 LYS B 288     199.430 175.480 174.960  1.00  0.00           H  
ATOM   3025  HZ1 LYS B 288     198.630 176.930 176.460  1.00  0.00           H  
ATOM   3026  HZ2 LYS B 288     197.050 177.000 175.850  1.00  0.00           H  
ATOM   3027  HZ3 LYS B 288     198.320 177.770 175.000  1.00  0.00           H  
ATOM   3028  N   GLU B 289     198.360 170.660 177.530  1.00  0.00           N  
ATOM   3029  CA  GLU B 289     199.270 170.760 178.660  1.00  0.00           C  
ATOM   3030  C   GLU B 289     200.180 169.550 178.790  1.00  0.00           C  
ATOM   3031  O   GLU B 289     201.350 169.660 179.130  1.00  0.00           O  
ATOM   3032  CB  GLU B 289     198.480 170.960 179.970  1.00  0.00           C  
ATOM   3033  CG  GLU B 289     197.380 172.060 179.950  1.00  0.00           C  
ATOM   3034  CD  GLU B 289     197.850 173.460 179.590  1.00  0.00           C  
ATOM   3035  OE1 GLU B 289     198.830 173.960 180.210  1.00  0.00           O  
ATOM   3036  OE2 GLU B 289     197.200 174.110 178.740  1.00  0.00           O1-
ATOM   3037  HN  GLU B 289     197.400 170.810 177.750  1.00  0.00           H  
ATOM   3038  HA  GLU B 289     199.900 171.620 178.490  1.00  0.00           H  
ATOM   3039  HB1 GLU B 289     199.200 171.200 180.790  1.00  0.00           H  
ATOM   3040  HB2 GLU B 289     197.970 170.010 180.240  1.00  0.00           H  
ATOM   3041  HG1 GLU B 289     196.930 172.120 180.960  1.00  0.00           H  
ATOM   3042  HG2 GLU B 289     196.570 171.780 179.250  1.00  0.00           H  
ATOM   3043  N   LYS B 290     199.670 168.340 178.470  1.00  0.00           N  
ATOM   3044  CA  LYS B 290     200.440 167.110 178.540  1.00  0.00           C  
ATOM   3045  C   LYS B 290     201.430 166.950 177.400  1.00  0.00           C  
ATOM   3046  O   LYS B 290     202.430 166.260 177.540  1.00  0.00           O  
ATOM   3047  CB  LYS B 290     199.500 165.900 178.670  1.00  0.00           C  
ATOM   3048  CG  LYS B 290     198.890 165.920 180.070  1.00  0.00           C  
ATOM   3049  CD  LYS B 290     197.820 164.880 180.390  1.00  0.00           C  
ATOM   3050  CE  LYS B 290     197.340 165.100 181.820  1.00  0.00           C  
ATOM   3051  NZ  LYS B 290     196.210 164.220 182.130  1.00  0.00           N1+
ATOM   3052  HN  LYS B 290     198.730 168.270 178.130  1.00  0.00           H  
ATOM   3053  HA  LYS B 290     201.040 167.150 179.450  1.00  0.00           H  
ATOM   3054  HB1 LYS B 290     200.070 164.950 178.540  1.00  0.00           H  
ATOM   3055  HB2 LYS B 290     198.710 165.940 177.890  1.00  0.00           H  
ATOM   3056  HG1 LYS B 290     198.440 166.930 180.250  1.00  0.00           H  
ATOM   3057  HG2 LYS B 290     199.720 165.810 180.810  1.00  0.00           H  
ATOM   3058  HD1 LYS B 290     198.250 163.860 180.280  1.00  0.00           H  
ATOM   3059  HD2 LYS B 290     196.980 165.000 179.670  1.00  0.00           H  
ATOM   3060  HE1 LYS B 290     197.000 166.150 181.960  1.00  0.00           H  
ATOM   3061  HE2 LYS B 290     198.160 164.900 182.540  1.00  0.00           H  
ATOM   3062  HZ1 LYS B 290     195.930 164.350 183.130  1.00  0.00           H  
ATOM   3063  HZ2 LYS B 290     196.510 163.220 181.990  1.00  0.00           H  
ATOM   3064  HZ3 LYS B 290     195.390 164.430 181.510  1.00  0.00           H  
ATOM   3065  N   GLY B 291     201.240 167.660 176.270  1.00  0.00           N  
ATOM   3066  CA  GLY B 291     202.260 167.760 175.230  1.00  0.00           C  
ATOM   3067  C   GLY B 291     203.410 168.630 175.690  1.00  0.00           C  
ATOM   3068  O   GLY B 291     204.570 168.310 175.480  1.00  0.00           O  
ATOM   3069  HN  GLY B 291     200.420 168.240 176.180  1.00  0.00           H  
ATOM   3070  HA1 GLY B 291     201.820 168.240 174.370  1.00  0.00           H  
ATOM   3071  HA2 GLY B 291     202.650 166.780 175.020  1.00  0.00           H  
ATOM   3072  N   LEU B 292     203.090 169.720 176.400  1.00  0.00           N  
ATOM   3073  CA  LEU B 292     204.060 170.560 177.090  1.00  0.00           C  
ATOM   3074  C   LEU B 292     204.800 169.820 178.210  1.00  0.00           C  
ATOM   3075  O   LEU B 292     206.020 169.950 178.340  1.00  0.00           O  
ATOM   3076  CB  LEU B 292     203.410 171.850 177.640  1.00  0.00           C  
ATOM   3077  CG  LEU B 292     202.740 172.760 176.580  1.00  0.00           C  
ATOM   3078  CD1 LEU B 292     201.910 173.860 177.250  1.00  0.00           C  
ATOM   3079  CD2 LEU B 292     203.770 173.390 175.640  1.00  0.00           C  
ATOM   3080  HN  LEU B 292     202.130 169.970 176.530  1.00  0.00           H  
ATOM   3081  HA  LEU B 292     204.820 170.830 176.360  1.00  0.00           H  
ATOM   3082  HB1 LEU B 292     204.200 172.450 178.150  1.00  0.00           H  
ATOM   3083  HB2 LEU B 292     202.650 171.580 178.400  1.00  0.00           H  
ATOM   3084  HG  LEU B 292     202.040 172.130 175.980  1.00  0.00           H  
ATOM   3085 1HD1 LEU B 292     201.160 173.420 177.940  1.00  0.00           H  
ATOM   3086 2HD1 LEU B 292     201.380 174.460 176.490  1.00  0.00           H  
ATOM   3087 3HD1 LEU B 292     202.570 174.540 177.830  1.00  0.00           H  
ATOM   3088 1HD2 LEU B 292     204.470 174.030 176.210  1.00  0.00           H  
ATOM   3089 2HD2 LEU B 292     204.360 172.610 175.100  1.00  0.00           H  
ATOM   3090 3HD2 LEU B 292     203.260 174.020 174.880  1.00  0.00           H  
ATOM   3091  N   GLU B 293     204.120 168.990 179.020  1.00  0.00           N  
ATOM   3092  CA  GLU B 293     204.750 168.110 180.000  1.00  0.00           C  
ATOM   3093  C   GLU B 293     205.700 167.080 179.390  1.00  0.00           C  
ATOM   3094  O   GLU B 293     206.810 166.880 179.890  1.00  0.00           O  
ATOM   3095  CB  GLU B 293     203.700 167.430 180.930  1.00  0.00           C  
ATOM   3096  CG  GLU B 293     202.980 168.440 181.870  1.00  0.00           C  
ATOM   3097  CD  GLU B 293     201.880 167.850 182.740  1.00  0.00           C  
ATOM   3098  OE1 GLU B 293     200.830 167.430 182.210  1.00  0.00           O  
ATOM   3099  OE2 GLU B 293     202.030 167.890 184.000  1.00  0.00           O1-
ATOM   3100  HN  GLU B 293     203.110 168.980 178.980  1.00  0.00           H  
ATOM   3101  HA  GLU B 293     205.370 168.730 180.630  1.00  0.00           H  
ATOM   3102  HB1 GLU B 293     204.200 166.670 181.570  1.00  0.00           H  
ATOM   3103  HB2 GLU B 293     202.950 166.900 180.310  1.00  0.00           H  
ATOM   3104  HG1 GLU B 293     202.520 169.250 181.270  1.00  0.00           H  
ATOM   3105  HG2 GLU B 293     203.730 168.900 182.550  1.00  0.00           H  
ATOM   3106  N   ILE B 294     205.340 166.440 178.240  1.00  0.00           N  
ATOM   3107  CA  ILE B 294     206.250 165.580 177.480  1.00  0.00           C  
ATOM   3108  C   ILE B 294     207.480 166.330 176.960  1.00  0.00           C  
ATOM   3109  O   ILE B 294     208.610 165.870 177.130  1.00  0.00           O  
ATOM   3110  CB  ILE B 294     205.530 164.870 176.330  1.00  0.00           C  
ATOM   3111  CG1 ILE B 294     204.510 163.850 176.890  1.00  0.00           C  
ATOM   3112  CG2 ILE B 294     206.520 164.150 175.380  1.00  0.00           C  
ATOM   3113  CD  ILE B 294     203.520 163.310 175.850  1.00  0.00           C  
ATOM   3114  HN  ILE B 294     204.410 166.550 177.880  1.00  0.00           H  
ATOM   3115  HA  ILE B 294     206.630 164.820 178.160  1.00  0.00           H  
ATOM   3116  HB  ILE B 294     204.960 165.630 175.740  1.00  0.00           H  
ATOM   3117 1HG1 ILE B 294     203.930 164.330 177.710  1.00  0.00           H  
ATOM   3118 2HG1 ILE B 294     205.070 163.000 177.350  1.00  0.00           H  
ATOM   3119 1HG2 ILE B 294     207.190 164.870 174.860  1.00  0.00           H  
ATOM   3120 2HG2 ILE B 294     205.970 163.590 174.590  1.00  0.00           H  
ATOM   3121 3HG2 ILE B 294     207.140 163.420 175.950  1.00  0.00           H  
ATOM   3122  HD1 ILE B 294     202.980 164.160 175.370  1.00  0.00           H  
ATOM   3123  HD2 ILE B 294     202.770 162.650 176.330  1.00  0.00           H  
ATOM   3124  HD3 ILE B 294     204.050 162.740 175.060  1.00  0.00           H  
ATOM   3125  N   LEU B 295     207.300 167.530 176.370  1.00  0.00           N  
ATOM   3126  CA  LEU B 295     208.410 168.380 175.950  1.00  0.00           C  
ATOM   3127  C   LEU B 295     209.300 168.820 177.100  1.00  0.00           C  
ATOM   3128  O   LEU B 295     210.520 168.750 177.000  1.00  0.00           O  
ATOM   3129  CB  LEU B 295     207.930 169.640 175.200  1.00  0.00           C  
ATOM   3130  CG  LEU B 295     207.360 169.370 173.800  1.00  0.00           C  
ATOM   3131  CD1 LEU B 295     206.800 170.670 173.190  1.00  0.00           C  
ATOM   3132  CD2 LEU B 295     208.410 168.770 172.850  1.00  0.00           C  
ATOM   3133  HN  LEU B 295     206.370 167.880 176.200  1.00  0.00           H  
ATOM   3134  HA  LEU B 295     209.040 167.790 175.300  1.00  0.00           H  
ATOM   3135  HB1 LEU B 295     208.770 170.360 175.080  1.00  0.00           H  
ATOM   3136  HB2 LEU B 295     207.150 170.150 175.820  1.00  0.00           H  
ATOM   3137  HG  LEU B 295     206.510 168.650 173.890  1.00  0.00           H  
ATOM   3138 1HD1 LEU B 295     206.050 171.120 173.870  1.00  0.00           H  
ATOM   3139 2HD1 LEU B 295     206.310 170.450 172.210  1.00  0.00           H  
ATOM   3140 3HD1 LEU B 295     207.620 171.400 173.020  1.00  0.00           H  
ATOM   3141 1HD2 LEU B 295     209.300 169.420 172.800  1.00  0.00           H  
ATOM   3142 2HD2 LEU B 295     208.720 167.760 173.190  1.00  0.00           H  
ATOM   3143 3HD2 LEU B 295     207.980 168.680 171.840  1.00  0.00           H  
ATOM   3144  N   SER B 296     208.710 169.210 178.240  1.00  0.00           N  
ATOM   3145  CA  SER B 296     209.410 169.650 179.430  1.00  0.00           C  
ATOM   3146  C   SER B 296     210.400 168.620 179.950  1.00  0.00           C  
ATOM   3147  O   SER B 296     211.550 168.940 180.250  1.00  0.00           O  
ATOM   3148  CB  SER B 296     208.400 170.000 180.560  1.00  0.00           C  
ATOM   3149  OG  SER B 296     209.030 170.420 181.780  1.00  0.00           O  
ATOM   3150  HN  SER B 296     207.700 169.300 178.260  1.00  0.00           H  
ATOM   3151  HA  SER B 296     209.980 170.530 179.170  1.00  0.00           H  
ATOM   3152  HB1 SER B 296     207.770 169.110 180.770  1.00  0.00           H  
ATOM   3153  HB2 SER B 296     207.730 170.810 180.190  1.00  0.00           H  
ATOM   3154  HG1 SER B 296     209.590 171.190 181.520  1.00  0.00           H  
ATOM   3155  N   LEU B 297     209.990 167.340 180.020  1.00  0.00           N  
ATOM   3156  CA  LEU B 297     210.890 166.250 180.340  1.00  0.00           C  
ATOM   3157  C   LEU B 297     211.940 165.970 179.260  1.00  0.00           C  
ATOM   3158  O   LEU B 297     213.110 165.770 179.580  1.00  0.00           O  
ATOM   3159  CB  LEU B 297     210.080 164.970 180.630  1.00  0.00           C  
ATOM   3160  CG  LEU B 297     209.230 165.030 181.910  1.00  0.00           C  
ATOM   3161  CD1 LEU B 297     208.260 163.830 181.980  1.00  0.00           C  
ATOM   3162  CD2 LEU B 297     210.110 165.070 183.170  1.00  0.00           C  
ATOM   3163  HN  LEU B 297     209.040 167.100 179.820  1.00  0.00           H  
ATOM   3164  HA  LEU B 297     211.450 166.520 181.230  1.00  0.00           H  
ATOM   3165  HB1 LEU B 297     210.760 164.100 180.720  1.00  0.00           H  
ATOM   3166  HB2 LEU B 297     209.400 164.790 179.760  1.00  0.00           H  
ATOM   3167  HG  LEU B 297     208.610 165.960 181.890  1.00  0.00           H  
ATOM   3168 1HD1 LEU B 297     207.590 163.830 181.100  1.00  0.00           H  
ATOM   3169 2HD1 LEU B 297     207.640 163.890 182.900  1.00  0.00           H  
ATOM   3170 3HD1 LEU B 297     208.830 162.880 182.010  1.00  0.00           H  
ATOM   3171 1HD2 LEU B 297     210.780 164.180 183.200  1.00  0.00           H  
ATOM   3172 2HD2 LEU B 297     210.730 165.990 183.200  1.00  0.00           H  
ATOM   3173 3HD2 LEU B 297     209.480 165.060 184.080  1.00  0.00           H  
ATOM   3174  N   PHE B 298     211.550 165.950 177.970  1.00  0.00           N  
ATOM   3175  CA  PHE B 298     212.440 165.670 176.850  1.00  0.00           C  
ATOM   3176  C   PHE B 298     213.530 166.710 176.580  1.00  0.00           C  
ATOM   3177  O   PHE B 298     214.690 166.340 176.350  1.00  0.00           O  
ATOM   3178  CB  PHE B 298     211.640 165.480 175.520  1.00  0.00           C  
ATOM   3179  CG  PHE B 298     211.480 164.030 175.160  1.00  0.00           C  
ATOM   3180  CD1 PHE B 298     210.210 163.450 175.070  1.00  0.00           C  
ATOM   3181  CD2 PHE B 298     212.610 163.250 174.860  1.00  0.00           C  
ATOM   3182  CE1 PHE B 298     210.060 162.110 174.680  1.00  0.00           C  
ATOM   3183  CE2 PHE B 298     212.470 161.910 174.470  1.00  0.00           C  
ATOM   3184  CZ  PHE B 298     211.190 161.340 174.380  1.00  0.00           C  
ATOM   3185  HN  PHE B 298     210.580 166.100 177.740  1.00  0.00           H  
ATOM   3186  HA  PHE B 298     212.980 164.770 177.090  1.00  0.00           H  
ATOM   3187  HB1 PHE B 298     212.150 165.950 174.650  1.00  0.00           H  
ATOM   3188  HB2 PHE B 298     210.640 165.950 175.620  1.00  0.00           H  
ATOM   3189  HD1 PHE B 298     209.340 164.050 175.300  1.00  0.00           H  
ATOM   3190  HD2 PHE B 298     213.590 163.690 174.920  1.00  0.00           H  
ATOM   3191  HE1 PHE B 298     209.070 161.680 174.610  1.00  0.00           H  
ATOM   3192  HE2 PHE B 298     213.340 161.320 174.240  1.00  0.00           H  
ATOM   3193  HZ  PHE B 298     211.070 160.310 174.080  1.00  0.00           H  
ATOM   3194  N   VAL B 299     213.220 168.020 176.570  1.00  0.00           N  
ATOM   3195  CA  VAL B 299     214.210 169.050 176.250  1.00  0.00           C  
ATOM   3196  C   VAL B 299     214.650 169.810 177.480  1.00  0.00           C  
ATOM   3197  O   VAL B 299     215.500 170.700 177.390  1.00  0.00           O  
ATOM   3198  CB  VAL B 299     213.770 170.030 175.150  1.00  0.00           C  
ATOM   3199  CG1 VAL B 299     213.490 169.250 173.850  1.00  0.00           C  
ATOM   3200  CG2 VAL B 299     212.550 170.890 175.560  1.00  0.00           C  
ATOM   3201  HN  VAL B 299     212.270 168.320 176.720  1.00  0.00           H  
ATOM   3202  HA  VAL B 299     215.100 168.580 175.870  1.00  0.00           H  
ATOM   3203  HB  VAL B 299     214.620 170.730 174.950  1.00  0.00           H  
ATOM   3204 1HG1 VAL B 299     213.260 169.960 173.030  1.00  0.00           H  
ATOM   3205 2HG1 VAL B 299     214.370 168.640 173.570  1.00  0.00           H  
ATOM   3206 3HG1 VAL B 299     212.610 168.580 173.990  1.00  0.00           H  
ATOM   3207 1HG2 VAL B 299     212.380 171.680 174.800  1.00  0.00           H  
ATOM   3208 2HG2 VAL B 299     212.700 171.390 176.540  1.00  0.00           H  
ATOM   3209 3HG2 VAL B 299     211.640 170.270 175.600  1.00  0.00           H  
ATOM   3210  N   ASN B 300     214.130 169.440 178.660  1.00  0.00           N  
ATOM   3211  CA  ASN B 300     214.540 169.950 179.960  1.00  0.00           C  
ATOM   3212  C   ASN B 300     214.270 171.460 180.140  1.00  0.00           C  
ATOM   3213  O   ASN B 300     215.160 172.250 180.460  1.00  0.00           O  
ATOM   3214  CB  ASN B 300     215.990 169.500 180.280  1.00  0.00           C  
ATOM   3215  CG  ASN B 300     216.220 169.400 181.780  1.00  0.00           C  
ATOM   3216  ND2 ASN B 300     216.690 170.510 182.380  1.00  0.00           N  
ATOM   3217  OD1 ASN B 300     215.940 168.380 182.420  1.00  0.00           O  
ATOM   3218  HN  ASN B 300     213.440 168.720 178.680  1.00  0.00           H  
ATOM   3219  HA  ASN B 300     213.880 169.460 180.660  1.00  0.00           H  
ATOM   3220  HB1 ASN B 300     216.730 170.170 179.810  1.00  0.00           H  
ATOM   3221  HB2 ASN B 300     216.150 168.480 179.870  1.00  0.00           H  
ATOM   3222 1HD2 ASN B 300     216.790 171.350 181.840  1.00  0.00           H  
ATOM   3223 2HD2 ASN B 300     216.760 170.540 183.380  1.00  0.00           H  
ATOM   3224  N   MET B 301     213.010 171.880 179.930  1.00  0.00           N  
ATOM   3225  CA  MET B 301     212.580 173.270 179.980  1.00  0.00           C  
ATOM   3226  C   MET B 301     211.230 173.370 180.680  1.00  0.00           C  
ATOM   3227  O   MET B 301     210.570 172.360 180.920  1.00  0.00           O  
ATOM   3228  CB  MET B 301     212.460 173.880 178.560  1.00  0.00           C  
ATOM   3229  CG  MET B 301     213.770 173.920 177.760  1.00  0.00           C  
ATOM   3230  SD  MET B 301     213.620 174.680 176.120  1.00  0.00           S  
ATOM   3231  CE  MET B 301     215.270 174.170 175.580  1.00  0.00           C  
ATOM   3232  HN  MET B 301     212.300 171.200 179.730  1.00  0.00           H  
ATOM   3233  HA  MET B 301     213.280 173.840 180.570  1.00  0.00           H  
ATOM   3234  HB1 MET B 301     212.090 174.920 178.640  1.00  0.00           H  
ATOM   3235  HB2 MET B 301     211.710 173.300 177.980  1.00  0.00           H  
ATOM   3236  HG1 MET B 301     214.150 172.880 177.650  1.00  0.00           H  
ATOM   3237  HG2 MET B 301     214.530 174.470 178.350  1.00  0.00           H  
ATOM   3238  HE1 MET B 301     215.470 174.510 174.540  1.00  0.00           H  
ATOM   3239  HE2 MET B 301     216.060 174.590 176.230  1.00  0.00           H  
ATOM   3240  HE3 MET B 301     215.370 173.060 175.600  1.00  0.00           H  
ATOM   3241  N   LYS B 302     210.780 174.580 181.050  1.00  0.00           N  
ATOM   3242  CA  LYS B 302     209.460 174.780 181.640  1.00  0.00           C  
ATOM   3243  C   LYS B 302     208.380 174.850 180.550  1.00  0.00           C  
ATOM   3244  O   LYS B 302     208.680 174.910 179.360  1.00  0.00           O  
ATOM   3245  CB  LYS B 302     209.410 176.100 182.450  1.00  0.00           C  
ATOM   3246  CG  LYS B 302     210.380 176.150 183.640  1.00  0.00           C  
ATOM   3247  CD  LYS B 302     210.650 177.620 183.990  1.00  0.00           C  
ATOM   3248  CE  LYS B 302     211.640 177.870 185.120  1.00  0.00           C  
ATOM   3249  NZ  LYS B 302     212.050 179.280 185.070  1.00  0.00           N1+
ATOM   3250  HN  LYS B 302     211.310 175.420 180.870  1.00  0.00           H  
ATOM   3251  HA  LYS B 302     209.220 173.960 182.290  1.00  0.00           H  
ATOM   3252  HB1 LYS B 302     208.390 176.300 182.830  1.00  0.00           H  
ATOM   3253  HB2 LYS B 302     209.680 176.930 181.760  1.00  0.00           H  
ATOM   3254  HG1 LYS B 302     211.340 175.660 183.370  1.00  0.00           H  
ATOM   3255  HG2 LYS B 302     209.950 175.590 184.500  1.00  0.00           H  
ATOM   3256  HD1 LYS B 302     209.680 178.110 184.220  1.00  0.00           H  
ATOM   3257  HD2 LYS B 302     211.040 178.080 183.050  1.00  0.00           H  
ATOM   3258  HE1 LYS B 302     212.550 177.240 185.000  1.00  0.00           H  
ATOM   3259  HE2 LYS B 302     211.180 177.660 186.110  1.00  0.00           H  
ATOM   3260  HZ1 LYS B 302     212.600 179.450 184.200  1.00  0.00           H  
ATOM   3261  HZ2 LYS B 302     212.620 179.570 185.900  1.00  0.00           H  
ATOM   3262  HZ3 LYS B 302     211.190 179.890 185.020  1.00  0.00           H  
ATOM   3263  N   LYS B 303     207.080 174.870 180.910  1.00  0.00           N  
ATOM   3264  CA  LYS B 303     206.030 174.890 179.890  1.00  0.00           C  
ATOM   3265  C   LYS B 303     205.820 176.260 179.260  1.00  0.00           C  
ATOM   3266  O   LYS B 303     205.160 176.390 178.230  1.00  0.00           O  
ATOM   3267  CB  LYS B 303     204.670 174.300 180.380  1.00  0.00           C  
ATOM   3268  CG  LYS B 303     203.780 175.170 181.270  1.00  0.00           C  
ATOM   3269  CD  LYS B 303     202.410 174.500 181.500  1.00  0.00           C  
ATOM   3270  CE  LYS B 303     201.410 175.390 182.250  1.00  0.00           C  
ATOM   3271  NZ  LYS B 303     200.100 174.730 182.410  1.00  0.00           N1+
ATOM   3272  HN  LYS B 303     206.790 174.840 181.880  1.00  0.00           H  
ATOM   3273  HA  LYS B 303     206.350 174.240 179.090  1.00  0.00           H  
ATOM   3274  HB1 LYS B 303     204.880 173.340 180.890  1.00  0.00           H  
ATOM   3275  HB2 LYS B 303     204.070 174.080 179.470  1.00  0.00           H  
ATOM   3276  HG1 LYS B 303     203.610 176.160 180.790  1.00  0.00           H  
ATOM   3277  HG2 LYS B 303     204.280 175.350 182.250  1.00  0.00           H  
ATOM   3278  HD1 LYS B 303     202.570 173.550 182.070  1.00  0.00           H  
ATOM   3279  HD2 LYS B 303     201.980 174.240 180.510  1.00  0.00           H  
ATOM   3280  HE1 LYS B 303     201.250 176.340 181.690  1.00  0.00           H  
ATOM   3281  HE2 LYS B 303     201.800 175.640 183.260  1.00  0.00           H  
ATOM   3282  HZ1 LYS B 303     199.420 175.410 182.830  1.00  0.00           H  
ATOM   3283  HZ2 LYS B 303     200.160 173.890 183.040  1.00  0.00           H  
ATOM   3284  HZ3 LYS B 303     199.700 174.420 181.480  1.00  0.00           H  
ATOM   3285  N   ALA B 304     206.430 177.320 179.840  1.00  0.00           N  
ATOM   3286  CA  ALA B 304     206.390 178.680 179.350  1.00  0.00           C  
ATOM   3287  C   ALA B 304     207.690 179.110 178.660  1.00  0.00           C  
ATOM   3288  O   ALA B 304     207.870 180.270 178.310  1.00  0.00           O  
ATOM   3289  CB  ALA B 304     206.100 179.620 180.530  1.00  0.00           C  
ATOM   3290  HN  ALA B 304     206.930 177.170 180.690  1.00  0.00           H  
ATOM   3291  HA  ALA B 304     205.600 178.790 178.620  1.00  0.00           H  
ATOM   3292  HB1 ALA B 304     205.140 179.340 181.020  1.00  0.00           H  
ATOM   3293  HB2 ALA B 304     206.030 180.680 180.190  1.00  0.00           H  
ATOM   3294  HB3 ALA B 304     206.910 179.560 181.290  1.00  0.00           H  
ATOM   3295  N   ASP B 305     208.640 178.170 178.410  1.00  0.00           N  
ATOM   3296  CA  ASP B 305     209.950 178.510 177.880  1.00  0.00           C  
ATOM   3297  C   ASP B 305     210.050 178.370 176.340  1.00  0.00           C  
ATOM   3298  O   ASP B 305     211.130 178.580 175.780  1.00  0.00           O  
ATOM   3299  CB  ASP B 305     211.020 177.560 178.500  1.00  0.00           C  
ATOM   3300  CG  ASP B 305     211.430 177.850 179.930  1.00  0.00           C  
ATOM   3301  OD1 ASP B 305     211.060 178.890 180.520  1.00  0.00           O  
ATOM   3302  OD2 ASP B 305     212.200 177.000 180.480  1.00  0.00           O1-
ATOM   3303  HN  ASP B 305     208.500 177.220 178.670  1.00  0.00           H  
ATOM   3304  HA  ASP B 305     210.200 179.540 178.120  1.00  0.00           H  
ATOM   3305  HB1 ASP B 305     211.970 177.600 177.910  1.00  0.00           H  
ATOM   3306  HB2 ASP B 305     210.640 176.520 178.460  1.00  0.00           H  
ATOM   3307  N   LEU B 306     208.970 178.020 175.600  1.00  0.00           N  
ATOM   3308  CA  LEU B 306     209.090 177.540 174.230  1.00  0.00           C  
ATOM   3309  C   LEU B 306     208.680 178.540 173.120  1.00  0.00           C  
ATOM   3310  O   LEU B 306     207.890 179.460 173.350  1.00  0.00           O  
ATOM   3311  CB  LEU B 306     208.250 176.260 174.020  1.00  0.00           C  
ATOM   3312  CG  LEU B 306     208.590 175.080 174.960  1.00  0.00           C  
ATOM   3313  CD1 LEU B 306     207.580 173.950 174.740  1.00  0.00           C
[truncated: 1,210,011 more chars]
