# Supplementary material for: Modeling of interaction between cytochrome c and the WD domains of Apaf-1: bifurcated salt bridges underlying apoptosome assembly
Source: Biol Direct. 2015 May 27;10:29. doi: 10.1186/s13062-015-0059-4 (PMC4445527; doi:10.1186/s13062-015-0059-4)
Supplement: Additional file 7: — The second ZDOCK-predicted model structure after energy minimization. [file 13062_2015_59_MOESM7_ESM.pdb]

ATOM      1  N   GLY A   2     160.160 222.930 165.340  1.00  0.00           N  
ATOM      2  CA  GLY A   2     160.660 222.900 166.750  1.00  0.00           C  
ATOM      3  C   GLY A   2     162.160 222.810 166.850  1.00  0.00           C  
ATOM      4  O   GLY A   2     162.880 223.350 166.010  1.00  0.00           O  
ATOM      5  HA1 GLY A   2     160.250 222.020 167.230  1.00  0.00           H  
ATOM      6  HA2 GLY A   2     160.360 223.820 167.230  1.00  0.00           H  
ATOM      7  H1  GLY A   2     160.580 222.160 164.750  1.00  0.00           H  
ATOM      8  H2  GLY A   2     160.410 223.830 164.850  1.00  0.00           H  
ATOM      9  H3  GLY A   2     159.110 222.840 165.310  1.00  0.00           H  
ATOM     10  N   ASP A   3     162.680 222.140 167.890  1.00  0.00           N  
ATOM     11  CA  ASP A   3     164.090 221.830 168.020  1.00  0.00           C  
ATOM     12  C   ASP A   3     164.330 220.330 168.150  1.00  0.00           C  
ATOM     13  O   ASP A   3     163.660 219.600 168.890  1.00  0.00           O  
ATOM     14  CB  ASP A   3     164.700 222.590 169.220  1.00  0.00           C  
ATOM     15  CG  ASP A   3     166.200 222.540 169.110  1.00  0.00           C  
ATOM     16  OD1 ASP A   3     166.810 221.610 169.690  1.00  0.00           O  
ATOM     17  OD2 ASP A   3     166.740 223.370 168.330  1.00  0.00           O1-
ATOM     18  HN  ASP A   3     162.090 221.860 168.670  1.00  0.00           H  
ATOM     19  HA  ASP A   3     164.600 222.150 167.120  1.00  0.00           H  
ATOM     20  HB1 ASP A   3     164.370 222.140 170.180  1.00  0.00           H  
ATOM     21  HB2 ASP A   3     164.380 223.660 169.200  1.00  0.00           H  
ATOM     22  N   VAL A   4     165.330 219.830 167.400  1.00  0.00           N  
ATOM     23  CA  VAL A   4     165.770 218.450 167.370  1.00  0.00           C  
ATOM     24  C   VAL A   4     166.410 217.980 168.670  1.00  0.00           C  
ATOM     25  O   VAL A   4     166.150 216.890 169.170  1.00  0.00           O  
ATOM     26  CB  VAL A   4     166.790 218.240 166.260  1.00  0.00           C  
ATOM     27  CG1 VAL A   4     166.980 216.740 165.970  1.00  0.00           C  
ATOM     28  CG2 VAL A   4     166.340 218.980 164.980  1.00  0.00           C  
ATOM     29  HN  VAL A   4     165.860 220.460 166.830  1.00  0.00           H  
ATOM     30  HA  VAL A   4     164.900 217.830 167.190  1.00  0.00           H  
ATOM     31  HB  VAL A   4     167.780 218.680 166.550  1.00  0.00           H  
ATOM     32 1HG1 VAL A   4     167.350 216.200 166.870  1.00  0.00           H  
ATOM     33 2HG1 VAL A   4     166.020 216.290 165.660  1.00  0.00           H  
ATOM     34 3HG1 VAL A   4     167.720 216.600 165.160  1.00  0.00           H  
ATOM     35 1HG2 VAL A   4     167.020 218.730 164.140  1.00  0.00           H  
ATOM     36 2HG2 VAL A   4     166.370 220.080 165.100  1.00  0.00           H  
ATOM     37 3HG2 VAL A   4     165.310 218.680 164.700  1.00  0.00           H  
ATOM     38  N   GLU A   5     167.290 218.810 169.250  1.00  0.00           N  
ATOM     39  CA  GLU A   5     168.220 218.400 170.270  1.00  0.00           C  
ATOM     40  C   GLU A   5     167.590 218.380 171.640  1.00  0.00           C  
ATOM     41  O   GLU A   5     167.870 217.500 172.460  1.00  0.00           O  
ATOM     42  CB  GLU A   5     169.470 219.310 170.270  1.00  0.00           C  
ATOM     43  CG  GLU A   5     170.230 219.330 168.920  1.00  0.00           C  
ATOM     44  CD  GLU A   5     170.800 217.990 168.470  1.00  0.00           C  
ATOM     45  OE1 GLU A   5     171.280 217.930 167.310  1.00  0.00           O  
ATOM     46  OE2 GLU A   5     170.800 216.990 169.230  1.00  0.00           O1-
ATOM     47  HN  GLU A   5     167.340 219.790 168.990  1.00  0.00           H  
ATOM     48  HA  GLU A   5     168.530 217.380 170.070  1.00  0.00           H  
ATOM     49  HB1 GLU A   5     170.170 218.990 171.080  1.00  0.00           H  
ATOM     50  HB2 GLU A   5     169.140 220.350 170.500  1.00  0.00           H  
ATOM     51  HG1 GLU A   5     171.080 220.040 169.000  1.00  0.00           H  
ATOM     52  HG2 GLU A   5     169.550 219.700 168.130  1.00  0.00           H  
ATOM     53  N   LYS A   6     166.660 219.320 171.900  1.00  0.00           N  
ATOM     54  CA  LYS A   6     165.810 219.280 173.080  1.00  0.00           C  
ATOM     55  C   LYS A   6     164.950 218.030 173.130  1.00  0.00           C  
ATOM     56  O   LYS A   6     164.860 217.340 174.140  1.00  0.00           O  
ATOM     57  CB  LYS A   6     164.850 220.480 173.140  1.00  0.00           C  
ATOM     58  CG  LYS A   6     165.520 221.850 173.040  1.00  0.00           C  
ATOM     59  CD  LYS A   6     164.490 222.930 173.380  1.00  0.00           C  
ATOM     60  CE  LYS A   6     164.800 224.310 172.820  1.00  0.00           C  
ATOM     61  NZ  LYS A   6     163.920 225.280 173.480  1.00  0.00           N1+
ATOM     62  HN  LYS A   6     166.520 220.070 171.240  1.00  0.00           H  
ATOM     63  HA  LYS A   6     166.450 219.270 173.950  1.00  0.00           H  
ATOM     64  HB1 LYS A   6     164.300 220.440 174.110  1.00  0.00           H  
ATOM     65  HB2 LYS A   6     164.100 220.410 172.320  1.00  0.00           H  
ATOM     66  HG1 LYS A   6     165.910 222.000 172.010  1.00  0.00           H  
ATOM     67  HG2 LYS A   6     166.380 221.920 173.740  1.00  0.00           H  
ATOM     68  HD1 LYS A   6     164.400 222.960 174.500  1.00  0.00           H  
ATOM     69  HD2 LYS A   6     163.500 222.620 172.980  1.00  0.00           H  
ATOM     70  HE1 LYS A   6     164.630 224.350 171.730  1.00  0.00           H  
ATOM     71  HE2 LYS A   6     165.860 224.600 173.030  1.00  0.00           H  
ATOM     72  HZ1 LYS A   6     162.910 225.020 173.350  1.00  0.00           H  
ATOM     73  HZ2 LYS A   6     164.090 226.260 173.170  1.00  0.00           H  
ATOM     74  HZ3 LYS A   6     164.090 225.250 174.520  1.00  0.00           H  
ATOM     75  N   GLY A   7     164.330 217.670 171.980  1.00  0.00           N  
ATOM     76  CA  GLY A   7     163.540 216.450 171.850  1.00  0.00           C  
ATOM     77  C   GLY A   7     164.350 215.190 172.020  1.00  0.00           C  
ATOM     78  O   GLY A   7     163.880 214.200 172.560  1.00  0.00           O  
ATOM     79  HN  GLY A   7     164.420 218.240 171.160  1.00  0.00           H  
ATOM     80  HA1 GLY A   7     163.130 216.430 170.860  1.00  0.00           H  
ATOM     81  HA2 GLY A   7     162.790 216.450 172.620  1.00  0.00           H  
ATOM     82  N   LYS A   8     165.630 215.210 171.590  1.00  0.00           N  
ATOM     83  CA  LYS A   8     166.550 214.150 171.900  1.00  0.00           C  
ATOM     84  C   LYS A   8     166.900 214.030 173.380  1.00  0.00           C  
ATOM     85  O   LYS A   8     166.910 212.930 173.920  1.00  0.00           O  
ATOM     86  CB  LYS A   8     167.840 214.200 171.040  1.00  0.00           C  
ATOM     87  CG  LYS A   8     168.470 212.810 170.900  1.00  0.00           C  
ATOM     88  CD  LYS A   8     169.800 212.810 170.160  1.00  0.00           C  
ATOM     89  CE  LYS A   8     170.270 211.400 169.760  1.00  0.00           C  
ATOM     90  NZ  LYS A   8     169.510 210.910 168.590  1.00  0.00           N1+
ATOM     91  HN  LYS A   8     165.970 215.990 171.050  1.00  0.00           H  
ATOM     92  HA  LYS A   8     166.050 213.220 171.640  1.00  0.00           H  
ATOM     93  HB1 LYS A   8     168.560 214.930 171.470  1.00  0.00           H  
ATOM     94  HB2 LYS A   8     167.560 214.570 170.020  1.00  0.00           H  
ATOM     95  HG1 LYS A   8     167.730 212.160 170.380  1.00  0.00           H  
ATOM     96  HG2 LYS A   8     168.630 212.370 171.920  1.00  0.00           H  
ATOM     97  HD1 LYS A   8     170.570 213.260 170.820  1.00  0.00           H  
ATOM     98  HD2 LYS A   8     169.740 213.450 169.260  1.00  0.00           H  
ATOM     99  HE1 LYS A   8     170.130 210.690 170.600  1.00  0.00           H  
ATOM    100  HE2 LYS A   8     171.340 211.420 169.480  1.00  0.00           H  
ATOM    101  HZ1 LYS A   8     169.590 211.600 167.800  1.00  0.00           H  
ATOM    102  HZ2 LYS A   8     168.490 210.820 168.810  1.00  0.00           H  
ATOM    103  HZ3 LYS A   8     169.860 209.980 168.260  1.00  0.00           H  
ATOM    104  N   LYS A   9     167.130 215.150 174.110  1.00  0.00           N  
ATOM    105  CA  LYS A   9     167.330 215.140 175.550  1.00  0.00           C  
ATOM    106  C   LYS A   9     166.130 214.580 176.310  1.00  0.00           C  
ATOM    107  O   LYS A   9     166.270 213.750 177.210  1.00  0.00           O  
ATOM    108  CB  LYS A   9     167.700 216.540 176.110  1.00  0.00           C  
ATOM    109  CG  LYS A   9     167.940 216.560 177.640  1.00  0.00           C  
ATOM    110  CD  LYS A   9     168.630 217.840 178.160  1.00  0.00           C  
ATOM    111  CE  LYS A   9     168.890 217.780 179.680  1.00  0.00           C  
ATOM    112  NZ  LYS A   9     169.930 218.740 180.090  1.00  0.00           N1+
ATOM    113  HN  LYS A   9     167.150 216.050 173.650  1.00  0.00           H  
ATOM    114  HA  LYS A   9     168.150 214.460 175.760  1.00  0.00           H  
ATOM    115  HB1 LYS A   9     166.900 217.270 175.860  1.00  0.00           H  
ATOM    116  HB2 LYS A   9     168.620 216.880 175.600  1.00  0.00           H  
ATOM    117  HG1 LYS A   9     168.580 215.690 177.900  1.00  0.00           H  
ATOM    118  HG2 LYS A   9     166.970 216.430 178.170  1.00  0.00           H  
ATOM    119  HD1 LYS A   9     168.020 218.730 177.920  1.00  0.00           H  
ATOM    120  HD2 LYS A   9     169.600 217.930 177.630  1.00  0.00           H  
ATOM    121  HE1 LYS A   9     169.260 216.770 179.950  1.00  0.00           H  
ATOM    122  HE2 LYS A   9     167.960 217.990 180.260  1.00  0.00           H  
ATOM    123  HZ1 LYS A   9     169.600 219.730 180.080  1.00  0.00           H  
ATOM    124  HZ2 LYS A   9     170.760 218.600 179.440  1.00  0.00           H  
ATOM    125  HZ3 LYS A   9     170.300 218.510 181.050  1.00  0.00           H  
ATOM    126  N   ILE A  10     164.900 214.980 175.910  1.00  0.00           N  
ATOM    127  CA  ILE A  10     163.640 214.450 176.430  1.00  0.00           C  
ATOM    128  C   ILE A  10     163.500 212.940 176.210  1.00  0.00           C  
ATOM    129  O   ILE A  10     163.060 212.200 177.100  1.00  0.00           O  
ATOM    130  CB  ILE A  10     162.470 215.240 175.840  1.00  0.00           C  
ATOM    131  CG1 ILE A  10     162.500 216.710 176.340  1.00  0.00           C  
ATOM    132  CG2 ILE A  10     161.110 214.590 176.190  1.00  0.00           C  
ATOM    133  CD  ILE A  10     161.570 217.640 175.550  1.00  0.00           C  
ATOM    134  HN  ILE A  10     164.830 215.700 175.220  1.00  0.00           H  
ATOM    135  HA  ILE A  10     163.640 214.600 177.500  1.00  0.00           H  
ATOM    136  HB  ILE A  10     162.580 215.250 174.730  1.00  0.00           H  
ATOM    137 1HG1 ILE A  10     163.530 217.110 176.260  1.00  0.00           H  
ATOM    138 2HG1 ILE A  10     162.220 216.730 177.410  1.00  0.00           H  
ATOM    139 1HG2 ILE A  10     161.010 213.590 175.730  1.00  0.00           H  
ATOM    140 2HG2 ILE A  10     160.270 215.210 175.810  1.00  0.00           H  
ATOM    141 3HG2 ILE A  10     160.990 214.500 177.290  1.00  0.00           H  
ATOM    142  HD1 ILE A  10     161.840 217.630 174.470  1.00  0.00           H  
ATOM    143  HD2 ILE A  10     161.670 218.690 175.920  1.00  0.00           H  
ATOM    144  HD3 ILE A  10     160.510 217.340 175.650  1.00  0.00           H  
ATOM    145  N   PHE A  11     163.910 212.420 175.030  1.00  0.00           N  
ATOM    146  CA  PHE A  11     164.010 210.990 174.790  1.00  0.00           C  
ATOM    147  C   PHE A  11     165.100 210.290 175.610  1.00  0.00           C  
ATOM    148  O   PHE A  11     164.850 209.260 176.240  1.00  0.00           O  
ATOM    149  CB  PHE A  11     164.230 210.730 173.270  1.00  0.00           C  
ATOM    150  CG  PHE A  11     164.080 209.260 172.940  1.00  0.00           C  
ATOM    151  CD1 PHE A  11     162.810 208.720 172.670  1.00  0.00           C  
ATOM    152  CD2 PHE A  11     165.190 208.400 172.970  1.00  0.00           C  
ATOM    153  CE1 PHE A  11     162.650 207.340 172.470  1.00  0.00           C  
ATOM    154  CE2 PHE A  11     165.040 207.020 172.780  1.00  0.00           C  
ATOM    155  CZ  PHE A  11     163.760 206.490 172.530  1.00  0.00           C  
ATOM    156  HN  PHE A  11     164.190 213.040 174.290  1.00  0.00           H  
ATOM    157  HA  PHE A  11     163.070 210.550 175.090  1.00  0.00           H  
ATOM    158  HB1 PHE A  11     165.240 211.070 172.950  1.00  0.00           H  
ATOM    159  HB2 PHE A  11     163.480 211.300 172.680  1.00  0.00           H  
ATOM    160  HD1 PHE A  11     161.950 209.370 172.650  1.00  0.00           H  
ATOM    161  HD2 PHE A  11     166.170 208.800 173.180  1.00  0.00           H  
ATOM    162  HE1 PHE A  11     161.670 206.940 172.270  1.00  0.00           H  
ATOM    163  HE2 PHE A  11     165.900 206.370 172.830  1.00  0.00           H  
ATOM    164  HZ  PHE A  11     163.640 205.430 172.390  1.00  0.00           H  
ATOM    165  N   ILE A  12     166.340 210.810 175.660  1.00  0.00           N  
ATOM    166  CA  ILE A  12     167.460 210.170 176.360  1.00  0.00           C  
ATOM    167  C   ILE A  12     167.220 210.060 177.850  1.00  0.00           C  
ATOM    168  O   ILE A  12     167.400 209.000 178.450  1.00  0.00           O  
ATOM    169  CB  ILE A  12     168.790 210.860 176.060  1.00  0.00           C  
ATOM    170  CG1 ILE A  12     169.210 210.680 174.570  1.00  0.00           C  
ATOM    171  CG2 ILE A  12     169.920 210.370 177.000  1.00  0.00           C  
ATOM    172  CD  ILE A  12     169.560 209.250 174.150  1.00  0.00           C  
ATOM    173  HN  ILE A  12     166.550 211.660 175.150  1.00  0.00           H  
ATOM    174  HA  ILE A  12     167.520 209.160 176.000  1.00  0.00           H  
ATOM    175  HB  ILE A  12     168.660 211.950 176.230  1.00  0.00           H  
ATOM    176 1HG1 ILE A  12     170.100 211.330 174.390  1.00  0.00           H  
ATOM    177 2HG1 ILE A  12     168.400 211.050 173.920  1.00  0.00           H  
ATOM    178 1HG2 ILE A  12     169.750 210.690 178.050  1.00  0.00           H  
ATOM    179 2HG2 ILE A  12     170.900 210.810 176.680  1.00  0.00           H  
ATOM    180 3HG2 ILE A  12     170.010 209.270 176.980  1.00  0.00           H  
ATOM    181  HD1 ILE A  12     170.400 208.840 174.760  1.00  0.00           H  
ATOM    182  HD2 ILE A  12     169.870 209.220 173.080  1.00  0.00           H  
ATOM    183  HD3 ILE A  12     168.690 208.570 174.260  1.00  0.00           H  
ATOM    184  N   MET A  13     166.750 211.150 178.480  1.00  0.00           N  
ATOM    185  CA  MET A  13     166.480 211.210 179.900  1.00  0.00           C  
ATOM    186  C   MET A  13     165.350 210.310 180.400  1.00  0.00           C  
ATOM    187  O   MET A  13     165.460 209.690 181.450  1.00  0.00           O  
ATOM    188  CB  MET A  13     166.160 212.690 180.230  1.00  0.00           C  
ATOM    189  CG  MET A  13     165.890 212.990 181.710  1.00  0.00           C  
ATOM    190  SD  MET A  13     165.790 214.770 182.080  1.00  0.00           S  
ATOM    191  CE  MET A  13     164.740 215.350 180.720  1.00  0.00           C  
ATOM    192  HN  MET A  13     166.600 212.000 177.970  1.00  0.00           H  
ATOM    193  HA  MET A  13     167.370 210.910 180.430  1.00  0.00           H  
ATOM    194  HB1 MET A  13     165.290 213.000 179.610  1.00  0.00           H  
ATOM    195  HB2 MET A  13     167.040 213.300 179.900  1.00  0.00           H  
ATOM    196  HG1 MET A  13     166.700 212.530 182.310  1.00  0.00           H  
ATOM    197  HG2 MET A  13     164.940 212.500 182.010  1.00  0.00           H  
ATOM    198  HE1 MET A  13     165.290 215.350 179.760  1.00  0.00           H  
ATOM    199  HE2 MET A  13     163.840 214.710 180.600  1.00  0.00           H  
ATOM    200  HE3 MET A  13     164.400 216.400 180.910  1.00  0.00           H  
ATOM    201  N   LYS A  14     164.210 210.260 179.660  1.00  0.00           N  
ATOM    202  CA  LYS A  14     163.010 209.610 180.170  1.00  0.00           C  
ATOM    203  C   LYS A  14     162.570 208.380 179.390  1.00  0.00           C  
ATOM    204  O   LYS A  14     161.670 207.680 179.850  1.00  0.00           O  
ATOM    205  CB  LYS A  14     161.840 210.640 180.170  1.00  0.00           C  
ATOM    206  CG  LYS A  14     162.040 211.810 181.140  1.00  0.00           C  
ATOM    207  CD  LYS A  14     160.910 212.860 181.100  1.00  0.00           C  
ATOM    208  CE  LYS A  14     161.140 214.000 182.110  1.00  0.00           C  
ATOM    209  NZ  LYS A  14     160.160 215.090 181.960  1.00  0.00           N1+
ATOM    210  HN  LYS A  14     164.140 210.770 178.810  1.00  0.00           H  
ATOM    211  HA  LYS A  14     163.150 209.280 181.190  1.00  0.00           H  
ATOM    212  HB1 LYS A  14     160.890 210.120 180.450  1.00  0.00           H  
ATOM    213  HB2 LYS A  14     161.720 211.040 179.140  1.00  0.00           H  
ATOM    214  HG1 LYS A  14     163.000 212.320 180.890  1.00  0.00           H  
ATOM    215  HG2 LYS A  14     162.140 211.410 182.170  1.00  0.00           H  
ATOM    216  HD1 LYS A  14     159.940 212.360 181.330  1.00  0.00           H  
ATOM    217  HD2 LYS A  14     160.850 213.270 180.070  1.00  0.00           H  
ATOM    218  HE1 LYS A  14     162.150 214.430 181.960  1.00  0.00           H  
ATOM    219  HE2 LYS A  14     161.070 213.610 183.150  1.00  0.00           H  
ATOM    220  HZ1 LYS A  14     160.450 215.900 182.550  1.00  0.00           H  
ATOM    221  HZ2 LYS A  14     159.170 214.820 182.200  1.00  0.00           H  
ATOM    222  HZ3 LYS A  14     160.150 215.470 180.980  1.00  0.00           H  
ATOM    223  N   CYS A  15     163.180 208.040 178.230  1.00  0.00           N  
ATOM    224  CA  CYS A  15     162.690 206.940 177.390  1.00  0.00           C  
ATOM    225  C   CYS A  15     163.740 205.950 176.920  1.00  0.00           C  
ATOM    226  O   CYS A  15     163.420 204.780 176.690  1.00  0.00           O  
ATOM    227  CB  CYS A  15     162.080 207.470 176.070  1.00  0.00           C  
ATOM    228  SG  CYS A  15     160.830 208.770 176.330  1.00  0.00           S  
ATOM    229  HN  CYS A  15     163.920 208.610 177.860  1.00  0.00           H  
ATOM    230  HA  CYS A  15     161.940 206.370 177.920  1.00  0.00           H  
ATOM    231  HB1 CYS A  15     161.620 206.620 175.510  1.00  0.00           H  
ATOM    232  HB2 CYS A  15     162.890 207.890 175.420  1.00  0.00           H  
ATOM    233  HG1 CYS A  15     160.380 208.770 175.080  1.00  0.00           H  
ATOM    234  N   SER A  16     165.020 206.350 176.760  1.00  0.00           N  
ATOM    235  CA  SER A  16     166.100 205.520 176.220  1.00  0.00           C  
ATOM    236  C   SER A  16     166.420 204.280 177.060  1.00  0.00           C  
ATOM    237  O   SER A  16     166.740 203.200 176.560  1.00  0.00           O  
ATOM    238  CB  SER A  16     167.390 206.360 176.000  1.00  0.00           C  
ATOM    239  OG  SER A  16     168.470 205.640 175.410  1.00  0.00           O  
ATOM    240  HN  SER A  16     165.240 207.310 176.950  1.00  0.00           H  
ATOM    241  HA  SER A  16     165.780 205.140 175.260  1.00  0.00           H  
ATOM    242  HB1 SER A  16     167.710 206.810 176.970  1.00  0.00           H  
ATOM    243  HB2 SER A  16     167.120 207.200 175.320  1.00  0.00           H  
ATOM    244  HG1 SER A  16     169.130 205.520 176.120  1.00  0.00           H  
ATOM    245  N   GLN A  17     166.290 204.390 178.390  1.00  0.00           N  
ATOM    246  CA  GLN A  17     166.400 203.270 179.300  1.00  0.00           C  
ATOM    247  C   GLN A  17     165.330 202.210 179.050  1.00  0.00           C  
ATOM    248  O   GLN A  17     165.620 201.020 178.950  1.00  0.00           O  
ATOM    249  CB  GLN A  17     166.440 203.750 180.780  1.00  0.00           C  
ATOM    250  CG  GLN A  17     165.140 204.220 181.500  1.00  0.00           C  
ATOM    251  CD  GLN A  17     164.460 205.480 180.950  1.00  0.00           C  
ATOM    252  NE2 GLN A  17     163.370 205.900 181.630  1.00  0.00           N  
ATOM    253  OE1 GLN A  17     164.840 206.080 179.940  1.00  0.00           O  
ATOM    254  HN  GLN A  17     166.030 205.260 178.820  1.00  0.00           H  
ATOM    255  HA  GLN A  17     167.350 202.790 179.100  1.00  0.00           H  
ATOM    256  HB1 GLN A  17     167.190 204.570 180.850  1.00  0.00           H  
ATOM    257  HB2 GLN A  17     166.830 202.910 181.390  1.00  0.00           H  
ATOM    258  HG1 GLN A  17     165.410 204.430 182.550  1.00  0.00           H  
ATOM    259  HG2 GLN A  17     164.390 203.400 181.500  1.00  0.00           H  
ATOM    260 1HE2 GLN A  17     162.830 206.630 181.230  1.00  0.00           H  
ATOM    261 2HE2 GLN A  17     163.190 205.520 182.550  1.00  0.00           H  
ATOM    262  N   CYS A  18     164.060 202.610 178.860  1.00  0.00           N  
ATOM    263  CA  CYS A  18     162.960 201.710 178.570  1.00  0.00           C  
ATOM    264  C   CYS A  18     162.950 201.180 177.130  1.00  0.00           C  
ATOM    265  O   CYS A  18     162.800 199.980 176.910  1.00  0.00           O  
ATOM    266  CB  CYS A  18     161.590 202.390 178.860  1.00  0.00           C  
ATOM    267  SG  CYS A  18     161.440 202.930 180.590  1.00  0.00           S  
ATOM    268  HN  CYS A  18     163.840 203.580 178.920  1.00  0.00           H  
ATOM    269  HA  CYS A  18     163.040 200.840 179.220  1.00  0.00           H  
ATOM    270  HB1 CYS A  18     160.770 201.680 178.620  1.00  0.00           H  
ATOM    271  HB2 CYS A  18     161.480 203.270 178.200  1.00  0.00           H  
ATOM    272  HG1 CYS A  18     160.180 203.350 180.490  1.00  0.00           H  
ATOM    273  N   HSD A  19     163.160 202.080 176.150  1.00  0.00           N  
ATOM    274  CA  HSD A  19     162.880 201.890 174.730  1.00  0.00           C  
ATOM    275  C   HSD A  19     164.080 202.200 173.850  1.00  0.00           C  
ATOM    276  O   HSD A  19     165.110 202.680 174.310  1.00  0.00           O  
ATOM    277  CB  HSD A  19     161.800 202.870 174.230  1.00  0.00           C  
ATOM    278  CG  HSD A  19     160.500 202.700 174.920  1.00  0.00           C  
ATOM    279  CD2 HSD A  19     160.000 203.370 175.990  1.00  0.00           C  
ATOM    280  ND1 HSD A  19     159.550 201.780 174.560  1.00  0.00           N  
ATOM    281  CE1 HSD A  19     158.520 201.930 175.420  1.00  0.00           C  
ATOM    282  NE2 HSD A  19     158.760 202.870 176.310  1.00  0.00           N  
ATOM    283  HN  HSD A  19     163.390 203.030 176.400  1.00  0.00           H  
ATOM    284  HA  HSD A  19     162.580 200.870 174.550  1.00  0.00           H  
ATOM    285  HB1 HSD A  19     161.600 202.750 173.140  1.00  0.00           H  
ATOM    286  HB2 HSD A  19     162.140 203.920 174.400  1.00  0.00           H  
ATOM    287  HD1 HSD A  19     159.580 201.160 173.770  1.00  0.00           H  
ATOM    288  HD2 HSD A  19     160.420 204.190 176.550  1.00  0.00           H  
ATOM    289  HE1 HSD A  19     157.580 201.370 175.360  1.00  0.00           H  
ATOM    290  N   THR A  20     163.960 201.940 172.540  1.00  0.00           N  
ATOM    291  CA  THR A  20     164.920 202.400 171.530  1.00  0.00           C  
ATOM    292  C   THR A  20     164.200 202.880 170.290  1.00  0.00           C  
ATOM    293  O   THR A  20     163.060 202.520 170.020  1.00  0.00           O  
ATOM    294  CB  THR A  20     165.950 201.340 171.120  1.00  0.00           C  
ATOM    295  CG2 THR A  20     167.030 201.220 172.190  1.00  0.00           C  
ATOM    296  OG1 THR A  20     165.360 200.060 170.990  1.00  0.00           O  
ATOM    297  HN  THR A  20     163.200 201.400 172.190  1.00  0.00           H  
ATOM    298  HA  THR A  20     165.460 203.250 171.920  1.00  0.00           H  
ATOM    299  HB  THR A  20     166.450 201.630 170.160  1.00  0.00           H  
ATOM    300  HG1 THR A  20     166.100 199.430 171.090  1.00  0.00           H  
ATOM    301 1HG2 THR A  20     166.600 200.880 173.140  1.00  0.00           H  
ATOM    302 2HG2 THR A  20     167.540 202.180 172.360  1.00  0.00           H  
ATOM    303 3HG2 THR A  20     167.800 200.480 171.870  1.00  0.00           H  
ATOM    304  N   VAL A  21     164.870 203.770 169.520  1.00  0.00           N  
ATOM    305  CA  VAL A  21     164.370 204.330 168.260  1.00  0.00           C  
ATOM    306  C   VAL A  21     165.270 203.930 167.100  1.00  0.00           C  
ATOM    307  O   VAL A  21     164.940 203.000 166.380  1.00  0.00           O  
ATOM    308  CB  VAL A  21     164.140 205.850 168.300  1.00  0.00           C  
ATOM    309  CG1 VAL A  21     162.760 206.100 168.940  1.00  0.00           C  
ATOM    310  CG2 VAL A  21     165.230 206.620 169.100  1.00  0.00           C  
ATOM    311  HN  VAL A  21     165.760 204.090 169.820  1.00  0.00           H  
ATOM    312  HA  VAL A  21     163.420 203.870 168.030  1.00  0.00           H  
ATOM    313  HB  VAL A  21     164.100 206.260 167.260  1.00  0.00           H  
ATOM    314 1HG1 VAL A  21     162.720 205.670 169.960  1.00  0.00           H  
ATOM    315 2HG1 VAL A  21     161.960 205.640 168.320  1.00  0.00           H  
ATOM    316 3HG1 VAL A  21     162.560 207.190 169.010  1.00  0.00           H  
ATOM    317 1HG2 VAL A  21     165.270 206.260 170.150  1.00  0.00           H  
ATOM    318 2HG2 VAL A  21     164.970 207.700 169.130  1.00  0.00           H  
ATOM    319 3HG2 VAL A  21     166.230 206.530 168.650  1.00  0.00           H  
ATOM    320  N   GLU A  22     166.420 204.620 166.920  1.00  0.00           N  
ATOM    321  CA  GLU A  22     167.650 204.260 166.210  1.00  0.00           C  
ATOM    322  C   GLU A  22     167.610 203.320 164.990  1.00  0.00           C  
ATOM    323  O   GLU A  22     166.620 203.190 164.280  1.00  0.00           O  
ATOM    324  CB  GLU A  22     168.710 203.790 167.260  1.00  0.00           C  
ATOM    325  CG  GLU A  22     168.940 204.790 168.430  1.00  0.00           C  
ATOM    326  CD  GLU A  22     169.860 204.250 169.520  1.00  0.00           C  
ATOM    327  OE1 GLU A  22     169.520 203.180 170.110  1.00  0.00           O  
ATOM    328  OE2 GLU A  22     170.870 204.910 169.840  1.00  0.00           O1-
ATOM    329  HN  GLU A  22     166.520 205.440 167.470  1.00  0.00           H  
ATOM    330  HA  GLU A  22     168.020 205.190 165.820  1.00  0.00           H  
ATOM    331  HB1 GLU A  22     169.700 203.630 166.790  1.00  0.00           H  
ATOM    332  HB2 GLU A  22     168.370 202.820 167.690  1.00  0.00           H  
ATOM    333  HG1 GLU A  22     167.980 205.030 168.930  1.00  0.00           H  
ATOM    334  HG2 GLU A  22     169.380 205.730 168.040  1.00  0.00           H  
ATOM    335  N   LYS A  23     168.740 202.650 164.700  1.00  0.00           N  
ATOM    336  CA  LYS A  23     168.810 201.320 164.130  1.00  0.00           C  
ATOM    337  C   LYS A  23     169.920 200.610 164.870  1.00  0.00           C  
ATOM    338  O   LYS A  23     171.100 200.950 164.710  1.00  0.00           O  
ATOM    339  CB  LYS A  23     169.070 201.260 162.590  1.00  0.00           C  
ATOM    340  CG  LYS A  23     167.800 201.360 161.730  1.00  0.00           C  
ATOM    341  CD  LYS A  23     168.090 201.200 160.230  1.00  0.00           C  
ATOM    342  CE  LYS A  23     166.820 201.090 159.370  1.00  0.00           C  
ATOM    343  NZ  LYS A  23     167.150 201.200 157.940  1.00  0.00           N1+
ATOM    344  HN  LYS A  23     169.600 202.990 165.070  1.00  0.00           H  
ATOM    345  HA  LYS A  23     167.900 200.780 164.340  1.00  0.00           H  
ATOM    346  HB1 LYS A  23     169.540 200.280 162.340  1.00  0.00           H  
ATOM    347  HB2 LYS A  23     169.780 202.060 162.310  1.00  0.00           H  
ATOM    348  HG1 LYS A  23     167.300 202.340 161.920  1.00  0.00           H  
ATOM    349  HG2 LYS A  23     167.090 200.560 162.050  1.00  0.00           H  
ATOM    350  HD1 LYS A  23     168.700 200.280 160.080  1.00  0.00           H  
ATOM    351  HD2 LYS A  23     168.710 202.070 159.910  1.00  0.00           H  
ATOM    352  HE1 LYS A  23     166.120 201.920 159.620  1.00  0.00           H  
ATOM    353  HE2 LYS A  23     166.290 200.130 159.540  1.00  0.00           H  
ATOM    354  HZ1 LYS A  23     167.690 200.360 157.590  1.00  0.00           H  
ATOM    355  HZ2 LYS A  23     167.710 202.050 157.740  1.00  0.00           H  
ATOM    356  HZ3 LYS A  23     166.280 201.230 157.340  1.00  0.00           H  
ATOM    357  N   GLY A  24     169.590 199.610 165.720  1.00  0.00           N  
ATOM    358  CA  GLY A  24     170.620 198.950 166.520  1.00  0.00           C  
ATOM    359  C   GLY A  24     170.170 198.380 167.840  1.00  0.00           C  
ATOM    360  O   GLY A  24     169.840 199.120 168.760  1.00  0.00           O  
ATOM    361  HN  GLY A  24     168.640 199.350 165.870  1.00  0.00           H  
ATOM    362  HA1 GLY A  24     171.380 199.670 166.770  1.00  0.00           H  
ATOM    363  HA2 GLY A  24     171.000 198.140 165.920  1.00  0.00           H  
ATOM    364  N   GLY A  25     170.180 197.040 167.960  1.00  0.00           N  
ATOM    365  CA  GLY A  25     169.730 196.290 169.130  1.00  0.00           C  
ATOM    366  C   GLY A  25     168.590 195.410 168.720  1.00  0.00           C  
ATOM    367  O   GLY A  25     168.330 195.280 167.530  1.00  0.00           O  
ATOM    368  HN  GLY A  25     170.500 196.510 167.190  1.00  0.00           H  
ATOM    369  HA1 GLY A  25     169.370 196.970 169.890  1.00  0.00           H  
ATOM    370  HA2 GLY A  25     170.540 195.660 169.450  1.00  0.00           H  
ATOM    371  N   LYS A  26     167.870 194.790 169.660  1.00  0.00           N  
ATOM    372  CA  LYS A  26     166.610 194.110 169.370  1.00  0.00           C  
ATOM    373  C   LYS A  26     165.600 194.540 170.440  1.00  0.00           C  
ATOM    374  O   LYS A  26     165.720 195.630 171.000  1.00  0.00           O  
ATOM    375  CB  LYS A  26     166.770 192.570 169.250  1.00  0.00           C  
ATOM    376  CG  LYS A  26     166.890 192.070 167.790  1.00  0.00           C  
ATOM    377  CD  LYS A  26     168.320 192.150 167.230  1.00  0.00           C  
ATOM    378  CE  LYS A  26     168.430 192.450 165.730  1.00  0.00           C  
ATOM    379  NZ  LYS A  26     167.810 193.760 165.420  1.00  0.00           N1+
ATOM    380  HN  LYS A  26     168.120 194.840 170.630  1.00  0.00           H  
ATOM    381  HA  LYS A  26     166.190 194.490 168.450  1.00  0.00           H  
ATOM    382  HB1 LYS A  26     165.900 192.020 169.670  1.00  0.00           H  
ATOM    383  HB2 LYS A  26     167.660 192.240 169.840  1.00  0.00           H  
ATOM    384  HG1 LYS A  26     166.170 192.630 167.170  1.00  0.00           H  
ATOM    385  HG2 LYS A  26     166.580 191.000 167.760  1.00  0.00           H  
ATOM    386  HD1 LYS A  26     168.820 191.170 167.430  1.00  0.00           H  
ATOM    387  HD2 LYS A  26     168.910 192.900 167.790  1.00  0.00           H  
ATOM    388  HE1 LYS A  26     167.930 191.670 165.120  1.00  0.00           H  
ATOM    389  HE2 LYS A  26     169.510 192.500 165.430  1.00  0.00           H  
ATOM    390  HZ1 LYS A  26     167.850 194.370 166.280  1.00  0.00           H  
ATOM    391  HZ2 LYS A  26     166.800 193.610 165.140  1.00  0.00           H  
ATOM    392  HZ3 LYS A  26     168.260 194.280 164.640  1.00  0.00           H  
ATOM    393  N   HSE A  27     164.570 193.730 170.740  1.00  0.00           N  
ATOM    394  CA  HSE A  27     163.600 193.990 171.800  1.00  0.00           C  
ATOM    395  C   HSE A  27     164.220 194.160 173.180  1.00  0.00           C  
ATOM    396  O   HSE A  27     165.280 193.600 173.490  1.00  0.00           O  
ATOM    397  CB  HSE A  27     162.510 192.900 171.920  1.00  0.00           C  
ATOM    398  CG  HSE A  27     161.740 192.600 170.680  1.00  0.00           C  
ATOM    399  CD2 HSE A  27     161.180 191.420 170.280  1.00  0.00           C  
ATOM    400  ND1 HSE A  27     161.340 193.630 169.840  1.00  0.00           N  
ATOM    401  CE1 HSE A  27     160.550 193.050 168.950  1.00  0.00           C  
ATOM    402  NE2 HSE A  27     160.420 191.720 169.180  1.00  0.00           N  
ATOM    403  HN  HSE A  27     164.430 192.880 170.250  1.00  0.00           H  
ATOM    404  HA  HSE A  27     163.120 194.930 171.550  1.00  0.00           H  
ATOM    405  HB1 HSE A  27     161.760 193.200 172.690  1.00  0.00           H  
ATOM    406  HB2 HSE A  27     162.980 191.950 172.260  1.00  0.00           H  
ATOM    407  HD2 HSE A  27     161.250 190.440 170.740  1.00  0.00           H  
ATOM    408  HE1 HSE A  27     160.000 193.540 168.150  1.00  0.00           H  
ATOM    409  HE2 HSE A  27     159.760 191.120 168.700  1.00  0.00           H  
ATOM    410  N   LYS A  28     163.570 194.970 174.030  1.00  0.00           N  
ATOM    411  CA  LYS A  28     163.970 195.170 175.410  1.00  0.00           C  
ATOM    412  C   LYS A  28     162.730 194.980 176.270  1.00  0.00           C  
ATOM    413  O   LYS A  28     161.740 194.420 175.820  1.00  0.00           O  
ATOM    414  CB  LYS A  28     164.580 196.580 175.630  1.00  0.00           C  
ATOM    415  CG  LYS A  28     165.660 196.990 174.610  1.00  0.00           C  
ATOM    416  CD  LYS A  28     166.550 198.150 175.090  1.00  0.00           C  
ATOM    417  CE  LYS A  28     165.800 199.450 175.410  1.00  0.00           C  
ATOM    418  NZ  LYS A  28     166.710 200.460 175.990  1.00  0.00           N1+
ATOM    419  HN  LYS A  28     162.710 195.410 173.770  1.00  0.00           H  
ATOM    420  HA  LYS A  28     164.680 194.410 175.700  1.00  0.00           H  
ATOM    421  HB1 LYS A  28     165.040 196.600 176.630  1.00  0.00           H  
ATOM    422  HB2 LYS A  28     163.770 197.350 175.590  1.00  0.00           H  
ATOM    423  HG1 LYS A  28     165.170 197.250 173.640  1.00  0.00           H  
ATOM    424  HG2 LYS A  28     166.310 196.110 174.420  1.00  0.00           H  
ATOM    425  HD1 LYS A  28     167.320 198.350 174.310  1.00  0.00           H  
ATOM    426  HD2 LYS A  28     167.080 197.800 176.000  1.00  0.00           H  
ATOM    427  HE1 LYS A  28     164.990 199.260 176.150  1.00  0.00           H  
ATOM    428  HE2 LYS A  28     165.340 199.860 174.490  1.00  0.00           H  
ATOM    429  HZ1 LYS A  28     167.550 200.580 175.400  1.00  0.00           H  
ATOM    430  HZ2 LYS A  28     167.010 200.120 176.940  1.00  0.00           H  
ATOM    431  HZ3 LYS A  28     166.260 201.400 176.100  1.00  0.00           H  
ATOM    432  N   THR A  29     162.740 195.450 177.540  1.00  0.00           N  
ATOM    433  CA  THR A  29     161.540 195.450 178.390  1.00  0.00           C  
ATOM    434  C   THR A  29     160.430 196.300 177.790  1.00  0.00           C  
ATOM    435  O   THR A  29     159.260 195.900 177.760  1.00  0.00           O  
ATOM    436  CB  THR A  29     161.810 195.880 179.840  1.00  0.00           C  
ATOM    437  CG2 THR A  29     160.520 195.820 180.680  1.00  0.00           C  
ATOM    438  OG1 THR A  29     162.720 194.990 180.490  1.00  0.00           O  
ATOM    439  HN  THR A  29     163.580 195.810 177.950  1.00  0.00           H  
ATOM    440  HA  THR A  29     161.160 194.430 178.420  1.00  0.00           H  
ATOM    441  HB  THR A  29     162.220 196.910 179.870  1.00  0.00           H  
ATOM    442  HG1 THR A  29     163.610 195.180 180.120  1.00  0.00           H  
ATOM    443 1HG2 THR A  29     159.770 196.560 180.330  1.00  0.00           H  
ATOM    444 2HG2 THR A  29     160.750 196.070 181.740  1.00  0.00           H  
ATOM    445 3HG2 THR A  29     160.080 194.810 180.650  1.00  0.00           H  
ATOM    446  N   GLY A  30     160.760 197.490 177.230  1.00  0.00           N  
ATOM    447  CA  GLY A  30     159.810 198.330 176.490  1.00  0.00           C  
ATOM    448  C   GLY A  30     159.780 198.030 175.000  1.00  0.00           C  
ATOM    449  O   GLY A  30     160.800 197.600 174.440  1.00  0.00           O  
ATOM    450  HN  GLY A  30     161.690 197.830 177.260  1.00  0.00           H  
ATOM    451  HA1 GLY A  30     160.150 199.350 176.600  1.00  0.00           H  
ATOM    452  HA2 GLY A  30     158.830 198.170 176.920  1.00  0.00           H  
ATOM    453  N   PRO A  31     158.670 198.250 174.280  1.00  0.00           N  
ATOM    454  CA  PRO A  31     158.560 197.980 172.840  1.00  0.00           C  
ATOM    455  C   PRO A  31     159.350 198.960 171.980  1.00  0.00           C  
ATOM    456  O   PRO A  31     159.580 200.100 172.380  1.00  0.00           O  
ATOM    457  CB  PRO A  31     157.050 198.090 172.570  1.00  0.00           C  
ATOM    458  CG  PRO A  31     156.540 199.050 173.650  1.00  0.00           C  
ATOM    459  CD  PRO A  31     157.380 198.650 174.850  1.00  0.00           C  
ATOM    460  HA  PRO A  31     158.950 196.990 172.640  1.00  0.00           H  
ATOM    461  HB1 PRO A  31     156.590 197.090 172.720  1.00  0.00           H  
ATOM    462  HB2 PRO A  31     156.810 198.440 171.540  1.00  0.00           H  
ATOM    463  HG1 PRO A  31     155.450 198.940 173.830  1.00  0.00           H  
ATOM    464  HG2 PRO A  31     156.770 200.100 173.360  1.00  0.00           H  
ATOM    465  HD1 PRO A  31     156.930 197.760 175.360  1.00  0.00           H  
ATOM    466  HD2 PRO A  31     157.480 199.480 175.580  1.00  0.00           H  
ATOM    467  N   ASN A  32     159.810 198.530 170.790  1.00  0.00           N  
ATOM    468  CA  ASN A  32     160.540 199.350 169.840  1.00  0.00           C  
ATOM    469  C   ASN A  32     159.710 200.470 169.190  1.00  0.00           C  
ATOM    470  O   ASN A  32     158.600 200.250 168.690  1.00  0.00           O  
ATOM    471  CB  ASN A  32     161.140 198.410 168.760  1.00  0.00           C  
ATOM    472  CG  ASN A  32     162.180 199.120 167.910  1.00  0.00           C  
ATOM    473  ND2 ASN A  32     163.470 198.830 168.160  1.00  0.00           N  
ATOM    474  OD1 ASN A  32     161.840 199.930 167.050  1.00  0.00           O  
ATOM    475  HN  ASN A  32     159.620 197.580 170.500  1.00  0.00           H  
ATOM    476  HA  ASN A  32     161.340 199.820 170.390  1.00  0.00           H  
ATOM    477  HB1 ASN A  32     160.340 198.030 168.100  1.00  0.00           H  
ATOM    478  HB2 ASN A  32     161.610 197.540 169.260  1.00  0.00           H  
ATOM    479 1HD2 ASN A  32     163.690 198.240 168.940  1.00  0.00           H  
ATOM    480 2HD2 ASN A  32     164.170 199.280 167.610  1.00  0.00           H  
ATOM    481  N   LEU A  33     160.260 201.710 169.150  1.00  0.00           N  
ATOM    482  CA  LEU A  33     159.540 202.890 168.690  1.00  0.00           C  
ATOM    483  C   LEU A  33     160.050 203.410 167.350  1.00  0.00           C  
ATOM    484  O   LEU A  33     159.750 204.540 166.940  1.00  0.00           O  
ATOM    485  CB  LEU A  33     159.630 204.010 169.760  1.00  0.00           C  
ATOM    486  CG  LEU A  33     159.050 203.640 171.140  1.00  0.00           C  
ATOM    487  CD1 LEU A  33     159.270 204.790 172.150  1.00  0.00           C  
ATOM    488  CD2 LEU A  33     157.550 203.300 171.090  1.00  0.00           C  
ATOM    489  HN  LEU A  33     161.180 201.870 169.520  1.00  0.00           H  
ATOM    490  HA  LEU A  33     158.500 202.650 168.540  1.00  0.00           H  
ATOM    491  HB1 LEU A  33     159.100 204.920 169.400  1.00  0.00           H  
ATOM    492  HB2 LEU A  33     160.700 204.280 169.900  1.00  0.00           H  
ATOM    493  HG  LEU A  33     159.590 202.750 171.530  1.00  0.00           H  
ATOM    494 1HD1 LEU A  33     160.350 205.010 172.240  1.00  0.00           H  
ATOM    495 2HD1 LEU A  33     158.880 204.500 173.150  1.00  0.00           H  
ATOM    496 3HD1 LEU A  33     158.730 205.700 171.820  1.00  0.00           H  
ATOM    497 1HD2 LEU A  33     156.970 204.140 170.660  1.00  0.00           H  
ATOM    498 2HD2 LEU A  33     157.380 202.390 170.470  1.00  0.00           H  
ATOM    499 3HD2 LEU A  33     157.170 203.090 172.110  1.00  0.00           H  
ATOM    500  N   HSD A  34     160.820 202.610 166.590  1.00  0.00           N  
ATOM    501  CA  HSD A  34     161.260 202.920 165.230  1.00  0.00           C  
ATOM    502  C   HSD A  34     160.130 203.080 164.210  1.00  0.00           C  
ATOM    503  O   HSD A  34     159.100 202.430 164.310  1.00  0.00           O  
ATOM    504  CB  HSD A  34     162.200 201.820 164.700  1.00  0.00           C  
ATOM    505  CG  HSD A  34     162.870 202.140 163.400  1.00  0.00           C  
ATOM    506  CD2 HSD A  34     162.560 201.770 162.130  1.00  0.00           C  
ATOM    507  ND1 HSD A  34     163.980 202.940 163.300  1.00  0.00           N  
ATOM    508  CE1 HSD A  34     164.310 203.000 161.990  1.00  0.00           C  
ATOM    509  NE2 HSD A  34     163.490 202.300 161.240  1.00  0.00           N  
ATOM    510  HN  HSD A  34     161.090 201.700 166.920  1.00  0.00           H  
ATOM    511  HA  HSD A  34     161.810 203.860 165.270  1.00  0.00           H  
ATOM    512  HB1 HSD A  34     161.630 200.870 164.590  1.00  0.00           H  
ATOM    513  HB2 HSD A  34     162.990 201.630 165.460  1.00  0.00           H  
ATOM    514  HD1 HSD A  34     164.550 203.280 164.070  1.00  0.00           H  
ATOM    515  HD2 HSD A  34     161.740 201.150 161.780  1.00  0.00           H  
ATOM    516  HE1 HSD A  34     165.180 203.570 161.640  1.00  0.00           H  
ATOM    517  N   GLY A  35     160.310 203.950 163.180  1.00  0.00           N  
ATOM    518  CA  GLY A  35     159.410 204.020 162.010  1.00  0.00           C  
ATOM    519  C   GLY A  35     157.990 204.460 162.280  1.00  0.00           C  
ATOM    520  O   GLY A  35     157.050 204.030 161.620  1.00  0.00           O  
ATOM    521  HN  GLY A  35     161.160 204.480 163.130  1.00  0.00           H  
ATOM    522  HA1 GLY A  35     159.340 203.030 161.580  1.00  0.00           H  
ATOM    523  HA2 GLY A  35     159.830 204.740 161.320  1.00  0.00           H  
ATOM    524  N   LEU A  36     157.800 205.300 163.320  1.00  0.00           N  
ATOM    525  CA  LEU A  36     156.510 205.570 163.950  1.00  0.00           C  
ATOM    526  C   LEU A  36     155.400 206.190 163.090  1.00  0.00           C  
ATOM    527  O   LEU A  36     154.230 205.820 163.210  1.00  0.00           O  
ATOM    528  CB  LEU A  36     156.790 206.450 165.180  1.00  0.00           C  
ATOM    529  CG  LEU A  36     155.610 206.640 166.160  1.00  0.00           C  
ATOM    530  CD1 LEU A  36     155.140 205.300 166.750  1.00  0.00           C  
ATOM    531  CD2 LEU A  36     156.000 207.610 167.280  1.00  0.00           C  
ATOM    532  HN  LEU A  36     158.600 205.620 163.810  1.00  0.00           H  
ATOM    533  HA  LEU A  36     156.130 204.610 164.280  1.00  0.00           H  
ATOM    534  HB1 LEU A  36     157.140 207.450 164.850  1.00  0.00           H  
ATOM    535  HB2 LEU A  36     157.630 205.990 165.760  1.00  0.00           H  
ATOM    536  HG  LEU A  36     154.760 207.090 165.600  1.00  0.00           H  
ATOM    537 1HD1 LEU A  36     154.780 204.610 165.960  1.00  0.00           H  
ATOM    538 2HD1 LEU A  36     154.290 205.480 167.440  1.00  0.00           H  
ATOM    539 3HD1 LEU A  36     155.960 204.810 167.320  1.00  0.00           H  
ATOM    540 1HD2 LEU A  36     156.850 207.220 167.870  1.00  0.00           H  
ATOM    541 2HD2 LEU A  36     156.280 208.600 166.850  1.00  0.00           H  
ATOM    542 3HD2 LEU A  36     155.130 207.760 167.970  1.00  0.00           H  
ATOM    543  N   PHE A  37     155.710 207.170 162.230  1.00  0.00           N  
ATOM    544  CA  PHE A  37     154.710 207.910 161.470  1.00  0.00           C  
ATOM    545  C   PHE A  37     153.880 207.090 160.480  1.00  0.00           C  
ATOM    546  O   PHE A  37     154.370 206.200 159.780  1.00  0.00           O  
ATOM    547  CB  PHE A  37     155.320 209.140 160.740  1.00  0.00           C  
ATOM    548  CG  PHE A  37     155.450 210.310 161.690  1.00  0.00           C  
ATOM    549  CD1 PHE A  37     156.440 210.320 162.690  1.00  0.00           C  
ATOM    550  CD2 PHE A  37     154.580 211.400 161.600  1.00  0.00           C  
ATOM    551  CE1 PHE A  37     156.530 211.380 163.590  1.00  0.00           C  
ATOM    552  CE2 PHE A  37     154.680 212.480 162.490  1.00  0.00           C  
ATOM    553  CZ  PHE A  37     155.650 212.470 163.490  1.00  0.00           C  
ATOM    554  HN  PHE A  37     156.660 207.410 162.060  1.00  0.00           H  
ATOM    555  HA  PHE A  37     153.980 208.260 162.180  1.00  0.00           H  
ATOM    556  HB1 PHE A  37     154.670 209.480 159.900  1.00  0.00           H  
ATOM    557  HB2 PHE A  37     156.320 208.900 160.320  1.00  0.00           H  
ATOM    558  HD1 PHE A  37     157.140 209.500 162.760  1.00  0.00           H  
ATOM    559  HD2 PHE A  37     153.820 211.430 160.820  1.00  0.00           H  
ATOM    560  HE1 PHE A  37     157.290 211.370 164.360  1.00  0.00           H  
ATOM    561  HE2 PHE A  37     154.020 213.330 162.390  1.00  0.00           H  
ATOM    562  HZ  PHE A  37     155.740 213.300 164.180  1.00  0.00           H  
ATOM    563  N   GLY A  38     152.560 207.390 160.400  1.00  0.00           N  
ATOM    564  CA  GLY A  38     151.680 206.820 159.380  1.00  0.00           C  
ATOM    565  C   GLY A  38     151.190 205.420 159.670  1.00  0.00           C  
ATOM    566  O   GLY A  38     150.670 204.750 158.790  1.00  0.00           O  
ATOM    567  HN  GLY A  38     152.180 208.060 161.030  1.00  0.00           H  
ATOM    568  HA1 GLY A  38     152.220 206.770 158.440  1.00  0.00           H  
ATOM    569  HA2 GLY A  38     150.810 207.450 159.310  1.00  0.00           H  
ATOM    570  N   ARG A  39     151.370 204.960 160.920  1.00  0.00           N  
ATOM    571  CA  ARG A  39     151.200 203.570 161.310  1.00  0.00           C  
ATOM    572  C   ARG A  39     150.070 203.370 162.310  1.00  0.00           C  
ATOM    573  O   ARG A  39     149.910 204.170 163.240  1.00  0.00           O  
ATOM    574  CB  ARG A  39     152.540 203.110 161.930  1.00  0.00           C  
ATOM    575  CG  ARG A  39     152.670 201.600 162.160  1.00  0.00           C  
ATOM    576  CD  ARG A  39     154.100 201.120 162.430  1.00  0.00           C  
ATOM    577  NE  ARG A  39     154.480 201.560 163.810  1.00  0.00           N  
ATOM    578  CZ  ARG A  39     155.750 201.660 164.220  1.00  0.00           C  
ATOM    579  NH1 ARG A  39     156.780 201.460 163.400  1.00  0.00           N1+
ATOM    580  NH2 ARG A  39     156.030 201.940 165.490  1.00  0.00           N  
ATOM    581  HN  ARG A  39     151.810 205.530 161.600  1.00  0.00           H  
ATOM    582  HA  ARG A  39     150.990 202.960 160.440  1.00  0.00           H  
ATOM    583  HB1 ARG A  39     152.730 203.660 162.880  1.00  0.00           H  
ATOM    584  HB2 ARG A  39     153.350 203.410 161.220  1.00  0.00           H  
ATOM    585  HG1 ARG A  39     152.330 201.080 161.230  1.00  0.00           H  
ATOM    586  HG2 ARG A  39     152.000 201.280 162.990  1.00  0.00           H  
ATOM    587  HD1 ARG A  39     154.780 201.560 161.670  1.00  0.00           H  
ATOM    588  HD2 ARG A  39     154.150 200.010 162.380  1.00  0.00           H  
ATOM    589  HE  ARG A  39     153.790 201.640 164.530  1.00  0.00           H  
ATOM    590 1HH1 ARG A  39     156.630 201.430 162.400  1.00  0.00           H  
ATOM    591 2HH1 ARG A  39     157.670 201.790 163.720  1.00  0.00           H  
ATOM    592 1HH2 ARG A  39     155.270 201.830 166.170  1.00  0.00           H  
ATOM    593 2HH2 ARG A  39     156.970 201.820 165.780  1.00  0.00           H  
ATOM    594  N   LYS A  40     149.250 202.300 162.150  1.00  0.00           N  
ATOM    595  CA  LYS A  40     148.260 201.850 163.120  1.00  0.00           C  
ATOM    596  C   LYS A  40     148.870 201.280 164.390  1.00  0.00           C  
ATOM    597  O   LYS A  40     150.000 200.780 164.390  1.00  0.00           O  
ATOM    598  CB  LYS A  40     147.340 200.730 162.550  1.00  0.00           C  
ATOM    599  CG  LYS A  40     146.260 201.180 161.560  1.00  0.00           C  
ATOM    600  CD  LYS A  40     145.040 201.790 162.260  1.00  0.00           C  
ATOM    601  CE  LYS A  40     143.690 201.440 161.620  1.00  0.00           C  
ATOM    602  NZ  LYS A  40     143.570 201.960 160.250  1.00  0.00           N1+
ATOM    603  HN  LYS A  40     149.400 201.680 161.380  1.00  0.00           H  
ATOM    604  HA  LYS A  40     147.660 202.700 163.420  1.00  0.00           H  
ATOM    605  HB1 LYS A  40     146.820 200.190 163.380  1.00  0.00           H  
ATOM    606  HB2 LYS A  40     147.990 199.970 162.060  1.00  0.00           H  
ATOM    607  HG1 LYS A  40     145.930 200.260 161.020  1.00  0.00           H  
ATOM    608  HG2 LYS A  40     146.680 201.870 160.800  1.00  0.00           H  
ATOM    609  HD1 LYS A  40     145.160 202.890 162.360  1.00  0.00           H  
ATOM    610  HD2 LYS A  40     145.000 201.390 163.300  1.00  0.00           H  
ATOM    611  HE1 LYS A  40     142.860 201.870 162.230  1.00  0.00           H  
ATOM    612  HE2 LYS A  40     143.560 200.340 161.590  1.00  0.00           H  
ATOM    613  HZ1 LYS A  40     142.610 201.720 159.880  1.00  0.00           H  
ATOM    614  HZ2 LYS A  40     144.290 201.550 159.600  1.00  0.00           H  
ATOM    615  HZ3 LYS A  40     143.690 202.990 160.260  1.00  0.00           H  
ATOM    616  N   THR A  41     148.130 201.290 165.500  1.00  0.00           N  
ATOM    617  CA  THR A  41     148.490 200.560 166.720  1.00  0.00           C  
ATOM    618  C   THR A  41     148.660 199.050 166.570  1.00  0.00           C  
ATOM    619  O   THR A  41     148.010 198.380 165.760  1.00  0.00           O  
ATOM    620  CB  THR A  41     147.570 200.820 167.910  1.00  0.00           C  
ATOM    621  CG2 THR A  41     147.500 202.320 168.190  1.00  0.00           C  
ATOM    622  OG1 THR A  41     146.220 200.380 167.700  1.00  0.00           O  
ATOM    623  HN  THR A  41     147.250 201.780 165.530  1.00  0.00           H  
ATOM    624  HA  THR A  41     149.460 200.940 167.000  1.00  0.00           H  
ATOM    625  HB  THR A  41     147.980 200.310 168.820  1.00  0.00           H  
ATOM    626  HG1 THR A  41     145.820 200.360 168.590  1.00  0.00           H  
ATOM    627 1HG2 THR A  41     146.990 202.860 167.370  1.00  0.00           H  
ATOM    628 2HG2 THR A  41     148.520 202.740 168.290  1.00  0.00           H  
ATOM    629 3HG2 THR A  41     146.950 202.520 169.130  1.00  0.00           H  
ATOM    630  N   GLY A  42     149.520 198.450 167.400  1.00  0.00           N  
ATOM    631  CA  GLY A  42     149.440 197.040 167.760  1.00  0.00           C  
ATOM    632  C   GLY A  42     150.050 195.960 166.900  1.00  0.00           C  
ATOM    633  O   GLY A  42     149.770 194.790 167.140  1.00  0.00           O  
ATOM    634  HN  GLY A  42     150.110 199.030 167.990  1.00  0.00           H  
ATOM    635  HA1 GLY A  42     148.390 196.780 167.850  1.00  0.00           H  
ATOM    636  HA2 GLY A  42     149.940 196.960 168.710  1.00  0.00           H  
ATOM    637  N   GLN A  43     150.880 196.270 165.880  1.00  0.00           N  
ATOM    638  CA  GLN A  43     151.410 195.220 165.000  1.00  0.00           C  
ATOM    639  C   GLN A  43     152.940 195.200 164.920  1.00  0.00           C  
ATOM    640  O   GLN A  43     153.550 195.980 164.190  1.00  0.00           O  
ATOM    641  CB  GLN A  43     150.870 195.420 163.550  1.00  0.00           C  
ATOM    642  CG  GLN A  43     149.330 195.570 163.430  1.00  0.00           C  
ATOM    643  CD  GLN A  43     148.590 194.330 163.930  1.00  0.00           C  
ATOM    644  NE2 GLN A  43     147.570 194.540 164.790  1.00  0.00           N  
ATOM    645  OE1 GLN A  43     148.900 193.200 163.550  1.00  0.00           O  
ATOM    646  HN  GLN A  43     151.090 197.220 165.670  1.00  0.00           H  
ATOM    647  HA  GLN A  43     151.100 194.240 165.340  1.00  0.00           H  
ATOM    648  HB1 GLN A  43     151.200 194.570 162.920  1.00  0.00           H  
ATOM    649  HB2 GLN A  43     151.310 196.350 163.120  1.00  0.00           H  
ATOM    650  HG1 GLN A  43     149.060 195.710 162.360  1.00  0.00           H  
ATOM    651  HG2 GLN A  43     148.990 196.470 163.980  1.00  0.00           H  
ATOM    652 1HE2 GLN A  43     147.150 193.720 165.200  1.00  0.00           H  
ATOM    653 2HE2 GLN A  43     147.280 195.460 165.040  1.00  0.00           H  
ATOM    654  N   ALA A  44     153.620 194.250 165.600  1.00  0.00           N  
ATOM    655  CA  ALA A  44     155.070 194.120 165.490  1.00  0.00           C  
ATOM    656  C   ALA A  44     155.520 192.680 165.760  1.00  0.00           C  
ATOM    657  O   ALA A  44     154.830 191.960 166.490  1.00  0.00           O  
ATOM    658  CB  ALA A  44     155.810 195.070 166.460  1.00  0.00           C  
ATOM    659  HN  ALA A  44     153.150 193.600 166.190  1.00  0.00           H  
ATOM    660  HA  ALA A  44     155.340 194.370 164.480  1.00  0.00           H  
ATOM    661  HB1 ALA A  44     156.910 195.040 166.300  1.00  0.00           H  
ATOM    662  HB2 ALA A  44     155.610 194.800 167.520  1.00  0.00           H  
ATOM    663  HB3 ALA A  44     155.470 196.110 166.300  1.00  0.00           H  
ATOM    664  N   PRO A  45     156.630 192.170 165.200  1.00  0.00           N  
ATOM    665  CA  PRO A  45     157.100 190.800 165.430  1.00  0.00           C  
ATOM    666  C   PRO A  45     157.340 190.380 166.870  1.00  0.00           C  
ATOM    667  O   PRO A  45     158.210 190.930 167.540  1.00  0.00           O  
ATOM    668  CB  PRO A  45     158.400 190.720 164.610  1.00  0.00           C  
ATOM    669  CG  PRO A  45     158.170 191.700 163.460  1.00  0.00           C  
ATOM    670  CD  PRO A  45     157.400 192.830 164.140  1.00  0.00           C  
ATOM    671  HA  PRO A  45     156.350 190.140 165.040  1.00  0.00           H  
ATOM    672  HB1 PRO A  45     158.610 189.690 164.260  1.00  0.00           H  
ATOM    673  HB2 PRO A  45     159.270 191.080 165.210  1.00  0.00           H  
ATOM    674  HG1 PRO A  45     157.520 191.220 162.690  1.00  0.00           H  
ATOM    675  HG2 PRO A  45     159.120 192.040 162.990  1.00  0.00           H  
ATOM    676  HD1 PRO A  45     156.750 193.350 163.400  1.00  0.00           H  
ATOM    677  HD2 PRO A  45     158.110 193.560 164.610  1.00  0.00           H  
ATOM    678  N   GLY A  46     156.640 189.330 167.350  1.00  0.00           N  
ATOM    679  CA  GLY A  46     157.000 188.620 168.580  1.00  0.00           C  
ATOM    680  C   GLY A  46     156.620 189.270 169.890  1.00  0.00           C  
ATOM    681  O   GLY A  46     156.920 188.730 170.950  1.00  0.00           O  
ATOM    682  HN  GLY A  46     155.890 188.960 166.810  1.00  0.00           H  
ATOM    683  HA1 GLY A  46     158.070 188.500 168.610  1.00  0.00           H  
ATOM    684  HA2 GLY A  46     156.490 187.670 168.560  1.00  0.00           H  
ATOM    685  N   TYR A  47     155.920 190.420 169.870  1.00  0.00           N  
ATOM    686  CA  TYR A  47     155.570 191.170 171.060  1.00  0.00           C  
ATOM    687  C   TYR A  47     154.060 191.090 171.290  1.00  0.00           C  
ATOM    688  O   TYR A  47     153.270 191.130 170.340  1.00  0.00           O  
ATOM    689  CB  TYR A  47     156.060 192.640 170.920  1.00  0.00           C  
ATOM    690  CG  TYR A  47     155.760 193.500 172.130  1.00  0.00           C  
ATOM    691  CD1 TYR A  47     156.600 193.520 173.250  1.00  0.00           C  
ATOM    692  CD2 TYR A  47     154.610 194.310 172.140  1.00  0.00           C  
ATOM    693  CE1 TYR A  47     156.310 194.340 174.360  1.00  0.00           C  
ATOM    694  CE2 TYR A  47     154.310 195.120 173.240  1.00  0.00           C  
ATOM    695  CZ  TYR A  47     155.160 195.140 174.350  1.00  0.00           C  
ATOM    696  OH  TYR A  47     154.830 195.970 175.440  1.00  0.00           O  
ATOM    697  HN  TYR A  47     155.680 190.820 168.990  1.00  0.00           H  
ATOM    698  HA  TYR A  47     156.050 190.730 171.930  1.00  0.00           H  
ATOM    699  HB1 TYR A  47     155.590 193.110 170.030  1.00  0.00           H  
ATOM    700  HB2 TYR A  47     157.160 192.650 170.770  1.00  0.00           H  
ATOM    701  HD1 TYR A  47     157.500 192.910 173.260  1.00  0.00           H  
ATOM    702  HD2 TYR A  47     153.950 194.300 171.290  1.00  0.00           H  
ATOM    703  HE1 TYR A  47     156.980 194.350 175.210  1.00  0.00           H  
ATOM    704  HE2 TYR A  47     153.420 195.740 173.230  1.00  0.00           H  
ATOM    705  HH  TYR A  47     155.530 195.890 176.110  1.00  0.00           H  
ATOM    706  N   SER A  48     153.630 190.960 172.560  1.00  0.00           N  
ATOM    707  CA  SER A  48     152.210 190.920 172.910  1.00  0.00           C  
ATOM    708  C   SER A  48     151.610 192.310 173.030  1.00  0.00           C  
ATOM    709  O   SER A  48     151.790 193.010 174.030  1.00  0.00           O  
ATOM    710  CB  SER A  48     151.930 190.260 174.290  1.00  0.00           C  
ATOM    711  OG  SER A  48     152.430 188.930 174.380  1.00  0.00           O  
ATOM    712  HN  SER A  48     154.270 190.830 173.310  1.00  0.00           H  
ATOM    713  HA  SER A  48     151.670 190.370 172.150  1.00  0.00           H  
ATOM    714  HB1 SER A  48     150.830 190.240 174.470  1.00  0.00           H  
ATOM    715  HB2 SER A  48     152.400 190.860 175.090  1.00  0.00           H  
ATOM    716  HG1 SER A  48     152.160 188.630 175.270  1.00  0.00           H  
ATOM    717  N   TYR A  49     150.820 192.730 172.030  1.00  0.00           N  
ATOM    718  CA  TYR A  49     149.950 193.880 172.150  1.00  0.00           C  
ATOM    719  C   TYR A  49     148.570 193.450 172.630  1.00  0.00           C  
ATOM    720  O   TYR A  49     148.150 192.300 172.470  1.00  0.00           O  
ATOM    721  CB  TYR A  49     149.780 194.640 170.820  1.00  0.00           C  
ATOM    722  CG  TYR A  49     151.040 195.360 170.470  1.00  0.00           C  
ATOM    723  CD1 TYR A  49     151.310 196.630 171.020  1.00  0.00           C  
ATOM    724  CD2 TYR A  49     151.910 194.840 169.510  1.00  0.00           C  
ATOM    725  CE1 TYR A  49     152.390 197.390 170.550  1.00  0.00           C  
ATOM    726  CE2 TYR A  49     152.990 195.600 169.040  1.00  0.00           C  
ATOM    727  CZ  TYR A  49     153.220 196.880 169.550  1.00  0.00           C  
ATOM    728  OH  TYR A  49     154.230 197.680 168.990  1.00  0.00           O  
ATOM    729  HN  TYR A  49     150.740 192.200 171.190  1.00  0.00           H  
ATOM    730  HA  TYR A  49     150.340 194.560 172.900  1.00  0.00           H  
ATOM    731  HB1 TYR A  49     148.970 195.400 170.890  1.00  0.00           H  
ATOM    732  HB2 TYR A  49     149.520 193.930 170.000  1.00  0.00           H  
ATOM    733  HD1 TYR A  49     150.640 197.050 171.760  1.00  0.00           H  
ATOM    734  HD2 TYR A  49     151.720 193.870 169.080  1.00  0.00           H  
ATOM    735  HE1 TYR A  49     152.570 198.380 170.940  1.00  0.00           H  
ATOM    736  HE2 TYR A  49     153.630 195.210 168.270  1.00  0.00           H  
ATOM    737  HH  TYR A  49     153.950 198.620 169.120  1.00  0.00           H  
ATOM    738  N   THR A  50     147.830 194.380 173.250  1.00  0.00           N  
ATOM    739  CA  THR A  50     146.560 194.090 173.910  1.00  0.00           C  
ATOM    740  C   THR A  50     145.370 194.290 173.000  1.00  0.00           C  
ATOM    741  O   THR A  50     145.430 194.930 171.950  1.00  0.00           O  
ATOM    742  CB  THR A  50     146.370 194.970 175.140  1.00  0.00           C  
ATOM    743  CG2 THR A  50     147.590 194.770 176.060  1.00  0.00           C  
ATOM    744  OG1 THR A  50     146.310 196.350 174.800  1.00  0.00           O  
ATOM    745  HN  THR A  50     148.140 195.320 173.370  1.00  0.00           H  
ATOM    746  HA  THR A  50     146.560 193.060 174.230  1.00  0.00           H  
ATOM    747  HB  THR A  50     145.450 194.680 175.700  1.00  0.00           H  
ATOM    748  HG1 THR A  50     146.490 196.840 175.640  1.00  0.00           H  
ATOM    749 1HG2 THR A  50     148.500 195.210 175.620  1.00  0.00           H  
ATOM    750 2HG2 THR A  50     147.760 193.690 176.250  1.00  0.00           H  
ATOM    751 3HG2 THR A  50     147.410 195.260 177.040  1.00  0.00           H  
ATOM    752  N   ALA A  51     144.190 193.750 173.400  1.00  0.00           N  
ATOM    753  CA  ALA A  51     142.940 194.050 172.750  1.00  0.00           C  
ATOM    754  C   ALA A  51     142.570 195.530 172.880  1.00  0.00           C  
ATOM    755  O   ALA A  51     142.120 196.150 171.920  1.00  0.00           O  
ATOM    756  CB  ALA A  51     141.810 193.160 173.290  1.00  0.00           C  
ATOM    757  HN  ALA A  51     144.120 193.230 174.250  1.00  0.00           H  
ATOM    758  HA  ALA A  51     143.050 193.860 171.690  1.00  0.00           H  
ATOM    759  HB1 ALA A  51     140.850 193.360 172.770  1.00  0.00           H  
ATOM    760  HB2 ALA A  51     141.660 193.320 174.380  1.00  0.00           H  
ATOM    761  HB3 ALA A  51     142.070 192.090 173.130  1.00  0.00           H  
ATOM    762  N   ALA A  52     142.800 196.130 174.070  1.00  0.00           N  
ATOM    763  CA  ALA A  52     142.560 197.530 174.340  1.00  0.00           C  
ATOM    764  C   ALA A  52     143.330 198.500 173.430  1.00  0.00           C  
ATOM    765  O   ALA A  52     142.760 199.480 172.930  1.00  0.00           O  
ATOM    766  CB  ALA A  52     142.930 197.820 175.810  1.00  0.00           C  
ATOM    767  HN  ALA A  52     143.140 195.580 174.840  1.00  0.00           H  
ATOM    768  HA  ALA A  52     141.510 197.720 174.190  1.00  0.00           H  
ATOM    769  HB1 ALA A  52     144.010 197.630 176.000  1.00  0.00           H  
ATOM    770  HB2 ALA A  52     142.340 197.170 176.480  1.00  0.00           H  
ATOM    771  HB3 ALA A  52     142.710 198.880 176.080  1.00  0.00           H  
ATOM    772  N   ASN A  53     144.630 198.260 173.170  1.00  0.00           N  
ATOM    773  CA  ASN A  53     145.420 199.060 172.250  1.00  0.00           C  
ATOM    774  C   ASN A  53     144.970 198.910 170.790  1.00  0.00           C  
ATOM    775  O   ASN A  53     144.800 199.890 170.060  1.00  0.00           O  
ATOM    776  CB  ASN A  53     146.930 198.770 172.460  1.00  0.00           C  
ATOM    777  CG  ASN A  53     147.800 199.930 171.980  1.00  0.00           C  
ATOM    778  ND2 ASN A  53     149.070 199.950 172.420  1.00  0.00           N  
ATOM    779  OD1 ASN A  53     147.360 200.820 171.250  1.00  0.00           O  
ATOM    780  HN  ASN A  53     145.110 197.510 173.650  1.00  0.00           H  
ATOM    781  HA  ASN A  53     145.240 200.100 172.510  1.00  0.00           H  
ATOM    782  HB1 ASN A  53     147.230 197.830 171.950  1.00  0.00           H  
ATOM    783  HB2 ASN A  53     147.110 198.640 173.550  1.00  0.00           H  
ATOM    784 1HD2 ASN A  53     149.330 199.310 173.170  1.00  0.00           H  
ATOM    785 2HD2 ASN A  53     149.600 200.770 172.250  1.00  0.00           H  
ATOM    786  N   LYS A  54     144.700 197.660 170.330  1.00  0.00           N  
ATOM    787  CA  LYS A  54     144.150 197.410 169.000  1.00  0.00           C  
ATOM    788  C   LYS A  54     142.770 198.020 168.800  1.00  0.00           C  
ATOM    789  O   LYS A  54     142.470 198.610 167.760  1.00  0.00           O  
ATOM    790  CB  LYS A  54     144.110 195.890 168.660  1.00  0.00           C  
ATOM    791  CG  LYS A  54     145.510 195.250 168.580  1.00  0.00           C  
ATOM    792  CD  LYS A  54     145.500 193.770 168.120  1.00  0.00           C  
ATOM    793  CE  LYS A  54     144.520 192.880 168.900  1.00  0.00           C  
ATOM    794  NZ  LYS A  54     144.830 191.450 168.750  1.00  0.00           N1+
ATOM    795  HN  LYS A  54     144.860 196.860 170.910  1.00  0.00           H  
ATOM    796  HA  LYS A  54     144.800 197.890 168.270  1.00  0.00           H  
ATOM    797  HB1 LYS A  54     143.610 195.750 167.670  1.00  0.00           H  
ATOM    798  HB2 LYS A  54     143.500 195.380 169.430  1.00  0.00           H  
ATOM    799  HG1 LYS A  54     146.000 195.310 169.570  1.00  0.00           H  
ATOM    800  HG2 LYS A  54     146.130 195.830 167.860  1.00  0.00           H  
ATOM    801  HD1 LYS A  54     146.540 193.380 168.230  1.00  0.00           H  
ATOM    802  HD2 LYS A  54     145.240 193.720 167.040  1.00  0.00           H  
ATOM    803  HE1 LYS A  54     143.480 193.060 168.550  1.00  0.00           H  
ATOM    804  HE2 LYS A  54     144.580 193.120 169.990  1.00  0.00           H  
ATOM    805  HZ1 LYS A  54     145.100 191.160 167.790  1.00  0.00           H  
ATOM    806  HZ2 LYS A  54     143.990 190.890 169.060  1.00  0.00           H  
ATOM    807  HZ3 LYS A  54     145.620 191.200 169.410  1.00  0.00           H  
ATOM    808  N   ASN A  55     141.890 197.980 169.820  1.00  0.00           N  
ATOM    809  CA  ASN A  55     140.520 198.460 169.690  1.00  0.00           C  
ATOM    810  C   ASN A  55     140.400 199.940 170.000  1.00  0.00           C  
ATOM    811  O   ASN A  55     139.310 200.520 169.910  1.00  0.00           O  
ATOM    812  CB  ASN A  55     139.530 197.670 170.590  1.00  0.00           C  
ATOM    813  CG  ASN A  55     139.210 196.310 169.990  1.00  0.00           C  
ATOM    814  ND2 ASN A  55     140.150 195.340 170.070  1.00  0.00           N  
ATOM    815  OD1 ASN A  55     138.110 196.090 169.480  1.00  0.00           O  
ATOM    816  HN  ASN A  55     142.130 197.500 170.670  1.00  0.00           H  
ATOM    817  HA  ASN A  55     140.200 198.350 168.660  1.00  0.00           H  
ATOM    818  HB1 ASN A  55     138.560 198.200 170.670  1.00  0.00           H  
ATOM    819  HB2 ASN A  55     139.950 197.540 171.610  1.00  0.00           H  
ATOM    820 1HD2 ASN A  55     140.980 195.530 170.600  1.00  0.00           H  
ATOM    821 2HD2 ASN A  55     139.960 194.460 169.650  1.00  0.00           H  
ATOM    822  N   LYS A  56     141.500 200.660 170.290  1.00  0.00           N  
ATOM    823  CA  LYS A  56     141.520 202.090 170.060  1.00  0.00           C  
ATOM    824  C   LYS A  56     141.570 202.420 168.580  1.00  0.00           C  
ATOM    825  O   LYS A  56     140.840 203.280 168.080  1.00  0.00           O  
ATOM    826  CB  LYS A  56     142.710 202.770 170.770  1.00  0.00           C  
ATOM    827  CG  LYS A  56     142.770 204.300 170.600  1.00  0.00           C  
ATOM    828  CD  LYS A  56     141.650 205.040 171.330  1.00  0.00           C  
ATOM    829  CE  LYS A  56     141.530 206.520 170.920  1.00  0.00           C  
ATOM    830  NZ  LYS A  56     140.720 207.250 171.900  1.00  0.00           N1+
ATOM    831  HN  LYS A  56     142.360 200.200 170.500  1.00  0.00           H  
ATOM    832  HA  LYS A  56     140.610 202.520 170.450  1.00  0.00           H  
ATOM    833  HB1 LYS A  56     143.660 202.320 170.400  1.00  0.00           H  
ATOM    834  HB2 LYS A  56     142.630 202.550 171.850  1.00  0.00           H  
ATOM    835  HG1 LYS A  56     142.740 204.560 169.520  1.00  0.00           H  
ATOM    836  HG2 LYS A  56     143.750 204.660 170.990  1.00  0.00           H  
ATOM    837  HD1 LYS A  56     141.850 204.960 172.430  1.00  0.00           H  
ATOM    838  HD2 LYS A  56     140.670 204.560 171.130  1.00  0.00           H  
ATOM    839  HE1 LYS A  56     141.050 206.600 169.920  1.00  0.00           H  
ATOM    840  HE2 LYS A  56     142.540 206.990 170.880  1.00  0.00           H  
ATOM    841  HZ1 LYS A  56     139.840 206.740 172.130  1.00  0.00           H  
ATOM    842  HZ2 LYS A  56     140.480 208.210 171.530  1.00  0.00           H  
ATOM    843  HZ3 LYS A  56     141.300 207.350 172.780  1.00  0.00           H  
ATOM    844  N   GLY A  57     142.430 201.710 167.820  1.00  0.00           N  
ATOM    845  CA  GLY A  57     142.450 201.740 166.360  1.00  0.00           C  
ATOM    846  C   GLY A  57     143.090 202.920 165.690  1.00  0.00           C  
ATOM    847  O   GLY A  57     143.040 203.030 164.470  1.00  0.00           O  
ATOM    848  HN  GLY A  57     142.980 200.990 168.250  1.00  0.00           H  
ATOM    849  HA1 GLY A  57     141.430 201.700 166.010  1.00  0.00           H  
ATOM    850  HA2 GLY A  57     143.030 200.880 166.060  1.00  0.00           H  
ATOM    851  N   ILE A  58     143.710 203.830 166.460  1.00  0.00           N  
ATOM    852  CA  ILE A  58     144.280 205.070 165.960  1.00  0.00           C  
ATOM    853  C   ILE A  58     145.620 204.900 165.240  1.00  0.00           C  
ATOM    854  O   ILE A  58     146.200 203.820 165.170  1.00  0.00           O  
ATOM    855  CB  ILE A  58     144.340 206.180 167.010  1.00  0.00           C  
ATOM    856  CG1 ILE A  58     145.150 205.820 168.280  1.00  0.00           C  
ATOM    857  CG2 ILE A  58     142.880 206.550 167.360  1.00  0.00           C  
ATOM    858  CD  ILE A  58     146.660 206.020 168.160  1.00  0.00           C  
ATOM    859  HN  ILE A  58     143.740 203.680 167.440  1.00  0.00           H  
ATOM    860  HA  ILE A  58     143.610 205.420 165.190  1.00  0.00           H  
ATOM    861  HB  ILE A  58     144.790 207.100 166.580  1.00  0.00           H  
ATOM    862 1HG1 ILE A  58     144.940 204.770 168.590  1.00  0.00           H  
ATOM    863 2HG1 ILE A  58     144.790 206.470 169.110  1.00  0.00           H  
ATOM    864 1HG2 ILE A  58     142.340 206.910 166.450  1.00  0.00           H  
ATOM    865 2HG2 ILE A  58     142.860 207.380 168.100  1.00  0.00           H  
ATOM    866 3HG2 ILE A  58     142.320 205.690 167.770  1.00  0.00           H  
ATOM    867  HD1 ILE A  58     147.110 205.290 167.450  1.00  0.00           H  
ATOM    868  HD2 ILE A  58     147.160 205.860 169.140  1.00  0.00           H  
ATOM    869  HD3 ILE A  58     146.900 207.040 167.800  1.00  0.00           H  
ATOM    870  N   ILE A  59     146.110 206.010 164.650  1.00  0.00           N  
ATOM    871  CA  ILE A  59     147.370 206.080 163.950  1.00  0.00           C  
ATOM    872  C   ILE A  59     148.290 207.070 164.640  1.00  0.00           C  
ATOM    873  O   ILE A  59     147.860 208.020 165.290  1.00  0.00           O  
ATOM    874  CB  ILE A  59     147.230 206.520 162.490  1.00  0.00           C  
ATOM    875  CG1 ILE A  59     146.560 207.910 162.380  1.00  0.00           C  
ATOM    876  CG2 ILE A  59     146.470 205.400 161.740  1.00  0.00           C  
ATOM    877  CD  ILE A  59     146.390 208.400 160.940  1.00  0.00           C  
ATOM    878  HN  ILE A  59     145.620 206.870 164.720  1.00  0.00           H  
ATOM    879  HA  ILE A  59     147.860 205.120 163.990  1.00  0.00           H  
ATOM    880  HB  ILE A  59     148.250 206.580 162.030  1.00  0.00           H  
ATOM    881 1HG1 ILE A  59     147.170 208.670 162.920  1.00  0.00           H  
ATOM    882 2HG1 ILE A  59     145.570 207.890 162.870  1.00  0.00           H  
ATOM    883 1HG2 ILE A  59     147.000 204.430 161.870  1.00  0.00           H  
ATOM    884 2HG2 ILE A  59     146.420 205.630 160.650  1.00  0.00           H  
ATOM    885 3HG2 ILE A  59     145.440 205.300 162.130  1.00  0.00           H  
ATOM    886  HD1 ILE A  59     147.370 208.430 160.420  1.00  0.00           H  
ATOM    887  HD2 ILE A  59     145.970 209.430 160.930  1.00  0.00           H  
ATOM    888  HD3 ILE A  59     145.700 207.740 160.380  1.00  0.00           H  
ATOM    889  N   TRP A  60     149.610 206.860 164.510  1.00  0.00           N  
ATOM    890  CA  TRP A  60     150.590 207.760 165.100  1.00  0.00           C  
ATOM    891  C   TRP A  60     151.000 208.890 164.170  1.00  0.00           C  
ATOM    892  O   TRP A  60     151.530 208.710 163.070  1.00  0.00           O  
ATOM    893  CB  TRP A  60     151.820 206.970 165.580  1.00  0.00           C  
ATOM    894  CG  TRP A  60     151.480 205.840 166.540  1.00  0.00           C  
ATOM    895  CD1 TRP A  60     151.620 204.490 166.350  1.00  0.00           C  
ATOM    896  CD2 TRP A  60     150.880 206.010 167.840  1.00  0.00           C  
ATOM    897  CE2 TRP A  60     150.690 204.720 168.370  1.00  0.00           C  
ATOM    898  CE3 TRP A  60     150.510 207.150 168.550  1.00  0.00           C  
ATOM    899  NE1 TRP A  60     151.160 203.810 167.450  1.00  0.00           N  
ATOM    900  CZ2 TRP A  60     150.120 204.550 169.630  1.00  0.00           C  
ATOM    901  CZ3 TRP A  60     149.940 206.970 169.820  1.00  0.00           C  
ATOM    902  CH2 TRP A  60     149.740 205.690 170.350  1.00  0.00           C  
ATOM    903  HN  TRP A  60     149.950 206.030 164.060  1.00  0.00           H  
ATOM    904  HA  TRP A  60     150.150 208.220 165.980  1.00  0.00           H  
ATOM    905  HB1 TRP A  60     152.520 207.660 166.100  1.00  0.00           H  
ATOM    906  HB2 TRP A  60     152.350 206.540 164.700  1.00  0.00           H  
ATOM    907  HD1 TRP A  60     152.040 204.040 165.460  1.00  0.00           H  
ATOM    908  HE1 TRP A  60     151.250 202.840 167.610  1.00  0.00           H  
ATOM    909  HE3 TRP A  60     150.660 208.150 168.170  1.00  0.00           H  
ATOM    910  HZ2 TRP A  60     149.970 203.560 170.040  1.00  0.00           H  
ATOM    911  HZ3 TRP A  60     149.640 207.840 170.400  1.00  0.00           H  
ATOM    912  HH2 TRP A  60     149.300 205.570 171.330  1.00  0.00           H  
ATOM    913  N   GLY A  61     150.750 210.140 164.600  1.00  0.00           N  
ATOM    914  CA  GLY A  61     151.240 211.330 163.940  1.00  0.00           C  
ATOM    915  C   GLY A  61     151.210 212.500 164.880  1.00  0.00           C  
ATOM    916  O   GLY A  61     150.860 212.370 166.040  1.00  0.00           O  
ATOM    917  HN  GLY A  61     150.250 210.310 165.460  1.00  0.00           H  
ATOM    918  HA1 GLY A  61     150.600 211.560 163.110  1.00  0.00           H  
ATOM    919  HA2 GLY A  61     152.280 211.180 163.660  1.00  0.00           H  
ATOM    920  N   GLU A  62     151.540 213.700 164.360  1.00  0.00           N  
ATOM    921  CA  GLU A  62     151.780 214.920 165.120  1.00  0.00           C  
ATOM    922  C   GLU A  62     150.790 215.280 166.230  1.00  0.00           C  
ATOM    923  O   GLU A  62     151.170 215.410 167.400  1.00  0.00           O  
ATOM    924  CB  GLU A  62     151.890 216.080 164.100  1.00  0.00           C  
ATOM    925  CG  GLU A  62     152.900 217.180 164.500  1.00  0.00           C  
ATOM    926  CD  GLU A  62     153.090 218.230 163.430  1.00  0.00           C  
ATOM    927  OE1 GLU A  62     153.340 219.420 163.760  1.00  0.00           O  
ATOM    928  OE2 GLU A  62     153.060 217.870 162.220  1.00  0.00           O1-
ATOM    929  HN  GLU A  62     151.730 213.750 163.380  1.00  0.00           H  
ATOM    930  HA  GLU A  62     152.750 214.790 165.590  1.00  0.00           H  
ATOM    931  HB1 GLU A  62     150.900 216.540 163.900  1.00  0.00           H  
ATOM    932  HB2 GLU A  62     152.250 215.660 163.130  1.00  0.00           H  
ATOM    933  HG1 GLU A  62     153.900 216.710 164.650  1.00  0.00           H  
ATOM    934  HG2 GLU A  62     152.610 217.690 165.440  1.00  0.00           H  
ATOM    935  N   ASP A  63     149.480 215.410 165.940  1.00  0.00           N  
ATOM    936  CA  ASP A  63     148.510 215.820 166.940  1.00  0.00           C  
ATOM    937  C   ASP A  63     147.800 214.650 167.630  1.00  0.00           C  
ATOM    938  O   ASP A  63     147.190 214.830 168.680  1.00  0.00           O  
ATOM    939  CB  ASP A  63     147.500 216.830 166.340  1.00  0.00           C  
ATOM    940  CG  ASP A  63     148.120 218.210 166.350  1.00  0.00           C  
ATOM    941  OD1 ASP A  63     147.580 219.120 167.030  1.00  0.00           O  
ATOM    942  OD2 ASP A  63     149.210 218.390 165.740  1.00  0.00           O1-
ATOM    943  HN  ASP A  63     149.190 215.440 165.000  1.00  0.00           H  
ATOM    944  HA  ASP A  63     149.020 216.320 167.750  1.00  0.00           H  
ATOM    945  HB1 ASP A  63     146.570 216.890 166.950  1.00  0.00           H  
ATOM    946  HB2 ASP A  63     147.220 216.560 165.300  1.00  0.00           H  
ATOM    947  N   THR A  64     147.920 213.400 167.130  1.00  0.00           N  
ATOM    948  CA  THR A  64     147.520 212.220 167.910  1.00  0.00           C  
ATOM    949  C   THR A  64     148.510 211.980 169.040  1.00  0.00           C  
ATOM    950  O   THR A  64     148.130 211.740 170.180  1.00  0.00           O  
ATOM    951  CB  THR A  64     147.290 210.930 167.130  1.00  0.00           C  
ATOM    952  CG2 THR A  64     146.120 211.130 166.150  1.00  0.00           C  
ATOM    953  OG1 THR A  64     148.400 210.510 166.350  1.00  0.00           O  
ATOM    954  HN  THR A  64     148.420 213.220 166.290  1.00  0.00           H  
ATOM    955  HA  THR A  64     146.580 212.450 168.390  1.00  0.00           H  
ATOM    956  HB  THR A  64     147.010 210.110 167.840  1.00  0.00           H  
ATOM    957  HG1 THR A  64     148.130 209.640 166.000  1.00  0.00           H  
ATOM    958 1HG2 THR A  64     145.200 211.420 166.700  1.00  0.00           H  
ATOM    959 2HG2 THR A  64     145.910 210.190 165.590  1.00  0.00           H  
ATOM    960 3HG2 THR A  64     146.350 211.930 165.420  1.00  0.00           H  
ATOM    961  N   LEU A  65     149.820 212.130 168.760  1.00  0.00           N  
ATOM    962  CA  LEU A  65     150.870 212.160 169.760  1.00  0.00           C  
ATOM    963  C   LEU A  65     150.730 213.300 170.760  1.00  0.00           C  
ATOM    964  O   LEU A  65     150.960 213.130 171.960  1.00  0.00           O  
ATOM    965  CB  LEU A  65     152.270 212.250 169.110  1.00  0.00           C  
ATOM    966  CG  LEU A  65     152.730 210.980 168.360  1.00  0.00           C  
ATOM    967  CD1 LEU A  65     154.010 211.270 167.570  1.00  0.00           C  
ATOM    968  CD2 LEU A  65     152.960 209.800 169.320  1.00  0.00           C  
ATOM    969  HN  LEU A  65     150.120 212.250 167.810  1.00  0.00           H  
ATOM    970  HA  LEU A  65     150.810 211.240 170.340  1.00  0.00           H  
ATOM    971  HB1 LEU A  65     153.040 212.470 169.880  1.00  0.00           H  
ATOM    972  HB2 LEU A  65     152.270 213.100 168.390  1.00  0.00           H  
ATOM    973  HG  LEU A  65     151.930 210.690 167.630  1.00  0.00           H  
ATOM    974 1HD1 LEU A  65     153.820 212.080 166.820  1.00  0.00           H  
ATOM    975 2HD1 LEU A  65     154.340 210.360 167.020  1.00  0.00           H  
ATOM    976 3HD1 LEU A  65     154.820 211.600 168.250  1.00  0.00           H  
ATOM    977 1HD2 LEU A  65     153.740 210.060 170.070  1.00  0.00           H  
ATOM    978 2HD2 LEU A  65     152.030 209.520 169.850  1.00  0.00           H  
ATOM    979 3HD2 LEU A  65     153.310 208.910 168.740  1.00  0.00           H  
ATOM    980  N   MET A  66     150.330 214.510 170.310  1.00  0.00           N  
ATOM    981  CA  MET A  66     150.090 215.650 171.180  1.00  0.00           C  
ATOM    982  C   MET A  66     149.010 215.390 172.230  1.00  0.00           C  
ATOM    983  O   MET A  66     149.210 215.680 173.420  1.00  0.00           O  
ATOM    984  CB  MET A  66     149.690 216.890 170.350  1.00  0.00           C  
ATOM    985  CG  MET A  66     149.600 218.220 171.110  1.00  0.00           C  
ATOM    986  SD  MET A  66     151.120 218.770 171.950  1.00  0.00           S  
ATOM    987  CE  MET A  66     152.090 219.130 170.460  1.00  0.00           C  
ATOM    988  HN  MET A  66     150.230 214.660 169.330  1.00  0.00           H  
ATOM    989  HA  MET A  66     151.010 215.850 171.710  1.00  0.00           H  
ATOM    990  HB1 MET A  66     148.710 216.700 169.860  1.00  0.00           H  
ATOM    991  HB2 MET A  66     150.440 217.000 169.530  1.00  0.00           H  
ATOM    992  HG1 MET A  66     148.780 218.130 171.860  1.00  0.00           H  
ATOM    993  HG2 MET A  66     149.270 219.000 170.390  1.00  0.00           H  
ATOM    994  HE1 MET A  66     153.120 219.450 170.700  1.00  0.00           H  
ATOM    995  HE2 MET A  66     152.170 218.230 169.810  1.00  0.00           H  
ATOM    996  HE3 MET A  66     151.610 219.930 169.850  1.00  0.00           H  
ATOM    997  N   GLU A  67     147.860 214.800 171.840  1.00  0.00           N  
ATOM    998  CA  GLU A  67     146.820 214.380 172.770  1.00  0.00           C  
ATOM    999  C   GLU A  67     147.270 213.270 173.720  1.00  0.00           C  
ATOM   1000  O   GLU A  67     147.010 213.300 174.920  1.00  0.00           O  
ATOM   1001  CB  GLU A  67     145.540 213.940 172.000  1.00  0.00           C  
ATOM   1002  CG  GLU A  67     144.340 213.710 172.960  1.00  0.00           C  
ATOM   1003  CD  GLU A  67     143.040 213.330 172.280  1.00  0.00           C  
ATOM   1004  OE1 GLU A  67     143.010 212.450 171.380  1.00  0.00           O  
ATOM   1005  OE2 GLU A  67     141.970 213.840 172.720  1.00  0.00           O1-
ATOM   1006  HN  GLU A  67     147.690 214.630 170.870  1.00  0.00           H  
ATOM   1007  HA  GLU A  67     146.560 215.230 173.380  1.00  0.00           H  
ATOM   1008  HB1 GLU A  67     145.750 213.020 171.410  1.00  0.00           H  
ATOM   1009  HB2 GLU A  67     145.270 214.750 171.290  1.00  0.00           H  
ATOM   1010  HG1 GLU A  67     144.160 214.640 173.540  1.00  0.00           H  
ATOM   1011  HG2 GLU A  67     144.590 212.890 173.660  1.00  0.00           H  
ATOM   1012  N   TYR A  68     148.030 212.280 173.190  1.00  0.00           N  
ATOM   1013  CA  TYR A  68     148.530 211.110 173.890  1.00  0.00           C  
ATOM   1014  C   TYR A  68     149.400 211.410 175.110  1.00  0.00           C  
ATOM   1015  O   TYR A  68     149.260 210.770 176.150  1.00  0.00           O  
ATOM   1016  CB  TYR A  68     149.320 210.280 172.840  1.00  0.00           C  
ATOM   1017  CG  TYR A  68     149.830 208.920 173.260  1.00  0.00           C  
ATOM   1018  CD1 TYR A  68     148.950 207.930 173.720  1.00  0.00           C  
ATOM   1019  CD2 TYR A  68     151.180 208.600 173.050  1.00  0.00           C  
ATOM   1020  CE1 TYR A  68     149.420 206.630 173.950  1.00  0.00           C  
ATOM   1021  CE2 TYR A  68     151.650 207.300 173.290  1.00  0.00           C  
ATOM   1022  CZ  TYR A  68     150.760 206.310 173.730  1.00  0.00           C  
ATOM   1023  OH  TYR A  68     151.210 204.980 173.900  1.00  0.00           O  
ATOM   1024  HN  TYR A  68     148.200 212.300 172.210  1.00  0.00           H  
ATOM   1025  HA  TYR A  68     147.680 210.550 174.240  1.00  0.00           H  
ATOM   1026  HB1 TYR A  68     150.190 210.880 172.480  1.00  0.00           H  
ATOM   1027  HB2 TYR A  68     148.660 210.100 171.960  1.00  0.00           H  
ATOM   1028  HD1 TYR A  68     147.910 208.150 173.850  1.00  0.00           H  
ATOM   1029  HD2 TYR A  68     151.860 209.340 172.670  1.00  0.00           H  
ATOM   1030  HE1 TYR A  68     148.730 205.850 174.260  1.00  0.00           H  
ATOM   1031  HE2 TYR A  68     152.680 207.060 173.120  1.00  0.00           H  
ATOM   1032  HH  TYR A  68     152.130 204.950 173.610  1.00  0.00           H  
ATOM   1033  N   LEU A  69     150.320 212.390 175.040  1.00  0.00           N  
ATOM   1034  CA  LEU A  69     151.320 212.590 176.090  1.00  0.00           C  
ATOM   1035  C   LEU A  69     150.970 213.640 177.140  1.00  0.00           C  
ATOM   1036  O   LEU A  69     151.830 214.000 177.940  1.00  0.00           O  
ATOM   1037  CB  LEU A  69     152.720 212.900 175.510  1.00  0.00           C  
ATOM   1038  CG  LEU A  69     153.330 211.810 174.610  1.00  0.00           C  
ATOM   1039  CD1 LEU A  69     154.790 212.160 174.320  1.00  0.00           C  
ATOM   1040  CD2 LEU A  69     153.260 210.400 175.210  1.00  0.00           C  
ATOM   1041  HN  LEU A  69     150.420 212.900 174.190  1.00  0.00           H  
ATOM   1042  HA  LEU A  69     151.420 211.680 176.660  1.00  0.00           H  
ATOM   1043  HB1 LEU A  69     153.440 213.040 176.360  1.00  0.00           H  
ATOM   1044  HB2 LEU A  69     152.690 213.850 174.940  1.00  0.00           H  
ATOM   1045  HG  LEU A  69     152.770 211.800 173.640  1.00  0.00           H  
ATOM   1046 1HD1 LEU A  69     154.880 213.190 173.940  1.00  0.00           H  
ATOM   1047 2HD1 LEU A  69     155.210 211.470 173.560  1.00  0.00           H  
ATOM   1048 3HD1 LEU A  69     155.400 212.080 175.250  1.00  0.00           H  
ATOM   1049 1HD2 LEU A  69     153.700 210.390 176.230  1.00  0.00           H  
ATOM   1050 2HD2 LEU A  69     152.220 210.040 175.270  1.00  0.00           H  
ATOM   1051 3HD2 LEU A  69     153.840 209.680 174.580  1.00  0.00           H  
ATOM   1052  N   GLU A  70     149.720 214.160 177.210  1.00  0.00           N  
ATOM   1053  CA  GLU A  70     149.300 214.980 178.350  1.00  0.00           C  
ATOM   1054  C   GLU A  70     149.280 214.170 179.660  1.00  0.00           C  
ATOM   1055  O   GLU A  70     149.760 214.620 180.700  1.00  0.00           O  
ATOM   1056  CB  GLU A  70     147.910 215.630 178.080  1.00  0.00           C  
ATOM   1057  CG  GLU A  70     147.470 216.730 179.100  1.00  0.00           C  
ATOM   1058  CD  GLU A  70     148.060 218.110 178.860  1.00  0.00           C  
ATOM   1059  OE1 GLU A  70     147.490 218.890 178.040  1.00  0.00           O  
ATOM   1060  OE2 GLU A  70     149.130 218.450 179.430  1.00  0.00           O1-
ATOM   1061  HN  GLU A  70     149.040 213.910 176.530  1.00  0.00           H  
ATOM   1062  HA  GLU A  70     150.020 215.770 178.480  1.00  0.00           H  
ATOM   1063  HB1 GLU A  70     147.140 214.830 178.080  1.00  0.00           H  
ATOM   1064  HB2 GLU A  70     147.910 216.070 177.060  1.00  0.00           H  
ATOM   1065  HG1 GLU A  70     147.710 216.420 180.140  1.00  0.00           H  
ATOM   1066  HG2 GLU A  70     146.360 216.840 179.030  1.00  0.00           H  
ATOM   1067  N   ASN A  71     148.780 212.910 179.590  1.00  0.00           N  
ATOM   1068  CA  ASN A  71     148.670 211.990 180.720  1.00  0.00           C  
ATOM   1069  C   ASN A  71     147.990 210.680 180.260  1.00  0.00           C  
ATOM   1070  O   ASN A  71     146.930 210.750 179.650  1.00  0.00           O  
ATOM   1071  CB  ASN A  71     147.810 212.600 181.870  1.00  0.00           C  
ATOM   1072  CG  ASN A  71     147.760 211.690 183.090  1.00  0.00           C  
ATOM   1073  ND2 ASN A  71     148.890 211.530 183.810  1.00  0.00           N  
ATOM   1074  OD1 ASN A  71     146.720 211.090 183.350  1.00  0.00           O  
ATOM   1075  HN  ASN A  71     148.400 212.580 178.730  1.00  0.00           H  
ATOM   1076  HA  ASN A  71     149.670 211.800 181.070  1.00  0.00           H  
ATOM   1077  HB1 ASN A  71     146.770 212.760 181.510  1.00  0.00           H  
ATOM   1078  HB2 ASN A  71     148.210 213.570 182.190  1.00  0.00           H  
ATOM   1079 1HD2 ASN A  71     149.740 212.000 183.570  1.00  0.00           H  
ATOM   1080 2HD2 ASN A  71     148.870 210.880 184.570  1.00  0.00           H  
ATOM   1081  N   PRO A  72     148.510 209.480 180.540  1.00  0.00           N  
ATOM   1082  CA  PRO A  72     147.830 208.220 180.210  1.00  0.00           C  
ATOM   1083  C   PRO A  72     146.520 207.970 180.930  1.00  0.00           C  
ATOM   1084  O   PRO A  72     145.580 207.470 180.320  1.00  0.00           O  
ATOM   1085  CB  PRO A  72     148.850 207.130 180.580  1.00  0.00           C  
ATOM   1086  CG  PRO A  72     150.210 207.800 180.430  1.00  0.00           C  
ATOM   1087  CD  PRO A  72     149.930 209.260 180.830  1.00  0.00           C  
ATOM   1088  HA  PRO A  72     147.610 208.240 179.150  1.00  0.00           H  
ATOM   1089  HB1 PRO A  72     148.750 206.230 179.930  1.00  0.00           H  
ATOM   1090  HB2 PRO A  72     148.740 206.820 181.650  1.00  0.00           H  
ATOM   1091  HG1 PRO A  72     150.520 207.760 179.360  1.00  0.00           H  
ATOM   1092  HG2 PRO A  72     150.990 207.330 181.050  1.00  0.00           H  
ATOM   1093  HD1 PRO A  72     150.590 209.940 180.250  1.00  0.00           H  
ATOM   1094  HD2 PRO A  72     150.090 209.400 181.920  1.00  0.00           H  
ATOM   1095  N   LYS A  73     146.440 208.260 182.250  1.00  0.00           N  
ATOM   1096  CA  LYS A  73     145.290 207.950 183.090  1.00  0.00           C  
ATOM   1097  C   LYS A  73     144.030 208.690 182.650  1.00  0.00           C  
ATOM   1098  O   LYS A  73     142.930 208.140 182.630  1.00  0.00           O  
ATOM   1099  CB  LYS A  73     145.540 208.330 184.580  1.00  0.00           C  
ATOM   1100  CG  LYS A  73     146.800 207.750 185.260  1.00  0.00           C  
ATOM   1101  CD  LYS A  73     146.740 206.240 185.520  1.00  0.00           C  
ATOM   1102  CE  LYS A  73     147.590 205.810 186.720  1.00  0.00           C  
ATOM   1103  NZ  LYS A  73     147.580 204.340 186.890  1.00  0.00           N1+
ATOM   1104  HN  LYS A  73     147.200 208.720 182.710  1.00  0.00           H  
ATOM   1105  HA  LYS A  73     145.090 206.890 183.020  1.00  0.00           H  
ATOM   1106  HB1 LYS A  73     144.660 208.010 185.190  1.00  0.00           H  
ATOM   1107  HB2 LYS A  73     145.610 209.430 184.680  1.00  0.00           H  
ATOM   1108  HG1 LYS A  73     146.880 208.270 186.250  1.00  0.00           H  
ATOM   1109  HG2 LYS A  73     147.720 208.010 184.690  1.00  0.00           H  
ATOM   1110  HD1 LYS A  73     147.050 205.700 184.600  1.00  0.00           H  
ATOM   1111  HD2 LYS A  73     145.680 205.980 185.740  1.00  0.00           H  
ATOM   1112  HE1 LYS A  73     147.190 206.270 187.650  1.00  0.00           H  
ATOM   1113  HE2 LYS A  73     148.650 206.130 186.590  1.00  0.00           H  
ATOM   1114  HZ1 LYS A  73     148.110 203.890 186.120  1.00  0.00           H  
ATOM   1115  HZ2 LYS A  73     146.600 203.970 186.910  1.00  0.00           H  
ATOM   1116  HZ3 LYS A  73     148.060 204.080 187.790  1.00  0.00           H  
ATOM   1117  N   LYS A  74     144.180 209.970 182.280  1.00  0.00           N  
ATOM   1118  CA  LYS A  74     143.090 210.870 181.940  1.00  0.00           C  
ATOM   1119  C   LYS A  74     142.840 210.930 180.440  1.00  0.00           C  
ATOM   1120  O   LYS A  74     142.090 211.770 179.930  1.00  0.00           O  
ATOM   1121  CB  LYS A  74     143.410 212.260 182.520  1.00  0.00           C  
ATOM   1122  CG  LYS A  74     143.530 212.200 184.050  1.00  0.00           C  
ATOM   1123  CD  LYS A  74     144.170 213.440 184.670  1.00  0.00           C  
ATOM   1124  CE  LYS A  74     144.530 213.170 186.130  1.00  0.00           C  
ATOM   1125  NZ  LYS A  74     145.050 214.380 186.770  1.00  0.00           N1+
ATOM   1126  HN  LYS A  74     145.090 210.380 182.380  1.00  0.00           H  
ATOM   1127  HA  LYS A  74     142.170 210.510 182.390  1.00  0.00           H  
ATOM   1128  HB1 LYS A  74     142.620 212.990 182.240  1.00  0.00           H  
ATOM   1129  HB2 LYS A  74     144.370 212.620 182.090  1.00  0.00           H  
ATOM   1130  HG1 LYS A  74     144.160 211.330 184.350  1.00  0.00           H  
ATOM   1131  HG2 LYS A  74     142.520 212.030 184.500  1.00  0.00           H  
ATOM   1132  HD1 LYS A  74     143.480 214.300 184.580  1.00  0.00           H  
ATOM   1133  HD2 LYS A  74     145.100 213.680 184.110  1.00  0.00           H  
ATOM   1134  HE1 LYS A  74     145.300 212.370 186.200  1.00  0.00           H  
ATOM   1135  HE2 LYS A  74     143.630 212.840 186.700  1.00  0.00           H  
ATOM   1136  HZ1 LYS A  74     145.960 214.650 186.330  1.00  0.00           H  
ATOM   1137  HZ2 LYS A  74     145.190 214.170 187.800  1.00  0.00           H  
ATOM   1138  HZ3 LYS A  74     144.370 215.150 186.670  1.00  0.00           H  
ATOM   1139  N   TYR A  75     143.460 210.010 179.690  1.00  0.00           N  
ATOM   1140  CA  TYR A  75     143.210 209.860 178.280  1.00  0.00           C  
ATOM   1141  C   TYR A  75     142.660 208.480 177.960  1.00  0.00           C  
ATOM   1142  O   TYR A  75     141.670 208.360 177.230  1.00  0.00           O  
ATOM   1143  CB  TYR A  75     144.530 210.140 177.500  1.00  0.00           C  
ATOM   1144  CG  TYR A  75     144.360 210.080 176.000  1.00  0.00           C  
ATOM   1145  CD1 TYR A  75     143.260 210.700 175.390  1.00  0.00           C  
ATOM   1146  CD2 TYR A  75     145.300 209.410 175.200  1.00  0.00           C  
ATOM   1147  CE1 TYR A  75     143.080 210.610 174.000  1.00  0.00           C  
ATOM   1148  CE2 TYR A  75     145.130 209.340 173.800  1.00  0.00           C  
ATOM   1149  CZ  TYR A  75     144.020 209.960 173.210  1.00  0.00           C  
ATOM   1150  OH  TYR A  75     143.880 210.010 171.820  1.00  0.00           O  
ATOM   1151  HN  TYR A  75     144.120 209.400 180.120  1.00  0.00           H  
ATOM   1152  HA  TYR A  75     142.450 210.560 177.970  1.00  0.00           H  
ATOM   1153  HB1 TYR A  75     145.320 209.420 177.810  1.00  0.00           H  
ATOM   1154  HB2 TYR A  75     144.890 211.160 177.750  1.00  0.00           H  
ATOM   1155  HD1 TYR A  75     142.550 211.260 175.970  1.00  0.00           H  
ATOM   1156  HD2 TYR A  75     146.160 208.950 175.660  1.00  0.00           H  
ATOM   1157  HE1 TYR A  75     142.220 211.090 173.550  1.00  0.00           H  
ATOM   1158  HE2 TYR A  75     145.860 208.850 173.180  1.00  0.00           H  
ATOM   1159  HH  TYR A  75     143.480 210.880 171.620  1.00  0.00           H  
ATOM   1160  N   ILE A  76     143.220 207.400 178.540  1.00  0.00           N  
ATOM   1161  CA  ILE A  76     143.000 206.050 178.040  1.00  0.00           C  
ATOM   1162  C   ILE A  76     142.290 205.170 179.070  1.00  0.00           C  
ATOM   1163  O   ILE A  76     142.780 205.020 180.190  1.00  0.00           O  
ATOM   1164  CB  ILE A  76     144.310 205.360 177.650  1.00  0.00           C  
ATOM   1165  CG1 ILE A  76     145.210 206.330 176.840  1.00  0.00           C  
ATOM   1166  CG2 ILE A  76     144.000 204.090 176.830  1.00  0.00           C  
ATOM   1167  CD  ILE A  76     146.590 205.770 176.500  1.00  0.00           C  
ATOM   1168  HN  ILE A  76     143.950 207.480 179.220  1.00  0.00           H  
ATOM   1169  HA  ILE A  76     142.420 206.090 177.130  1.00  0.00           H  
ATOM   1170  HB  ILE A  76     144.880 205.080 178.570  1.00  0.00           H  
ATOM   1171 1HG1 ILE A  76     145.400 207.260 177.430  1.00  0.00           H  
ATOM   1172 2HG1 ILE A  76     144.680 206.620 175.910  1.00  0.00           H  
ATOM   1173 1HG2 ILE A  76     143.360 203.380 177.390  1.00  0.00           H  
ATOM   1174 2HG2 ILE A  76     144.930 203.550 176.570  1.00  0.00           H  
ATOM   1175 3HG2 ILE A  76     143.480 204.350 175.880  1.00  0.00           H  
ATOM   1176  HD1 ILE A  76     147.160 205.520 177.420  1.00  0.00           H  
ATOM   1177  HD2 ILE A  76     147.190 206.510 175.920  1.00  0.00           H  
ATOM   1178  HD3 ILE A  76     146.510 204.850 175.890  1.00  0.00           H  
ATOM   1179  N   PRO A  77     141.160 204.520 178.770  1.00  0.00           N  
ATOM   1180  CA  PRO A  77     140.540 203.570 179.700  1.00  0.00           C  
ATOM   1181  C   PRO A  77     141.250 202.230 179.840  1.00  0.00           C  
ATOM   1182  O   PRO A  77     140.580 201.250 180.170  1.00  0.00           O  
ATOM   1183  CB  PRO A  77     139.130 203.350 179.090  1.00  0.00           C  
ATOM   1184  CG  PRO A  77     138.840 204.650 178.340  1.00  0.00           C  
ATOM   1185  CD  PRO A  77     140.210 204.980 177.750  1.00  0.00           C  
ATOM   1186  HA  PRO A  77     140.480 204.030 180.670  1.00  0.00           H  
ATOM   1187  HB1 PRO A  77     138.380 203.130 179.880  1.00  0.00           H  
ATOM   1188  HB2 PRO A  77     139.140 202.510 178.360  1.00  0.00           H  
ATOM   1189  HG1 PRO A  77     138.550 205.440 179.060  1.00  0.00           H  
ATOM   1190  HG2 PRO A  77     138.050 204.530 177.570  1.00  0.00           H  
ATOM   1191  HD1 PRO A  77     140.290 206.070 177.540  1.00  0.00           H  
ATOM   1192  HD2 PRO A  77     140.380 204.400 176.820  1.00  0.00           H  
ATOM   1193  N   GLY A  78     142.580 202.140 179.700  1.00  0.00           N  
ATOM   1194  CA  GLY A  78     143.300 200.860 179.760  1.00  0.00           C  
ATOM   1195  C   GLY A  78     144.540 200.850 178.910  1.00  0.00           C  
ATOM   1196  O   GLY A  78     144.480 200.830 177.690  1.00  0.00           O  
ATOM   1197  HN  GLY A  78     143.110 202.970 179.530  1.00  0.00           H  
ATOM   1198  HA1 GLY A  78     142.660 200.080 179.360  1.00  0.00           H  
ATOM   1199  HA2 GLY A  78     143.580 200.690 180.780  1.00  0.00           H  
ATOM   1200  N   THR A  79     145.730 200.860 179.550  1.00  0.00           N  
ATOM   1201  CA  THR A  79     147.000 200.710 178.850  1.00  0.00           C  
ATOM   1202  C   THR A  79     148.020 200.190 179.840  1.00  0.00           C  
ATOM   1203  O   THR A  79     147.880 200.410 181.040  1.00  0.00           O  
ATOM   1204  CB  THR A  79     147.540 201.990 178.190  1.00  0.00           C  
ATOM   1205  CG2 THR A  79     147.760 203.120 179.220  1.00  0.00           C  
ATOM   1206  OG1 THR A  79     148.790 201.800 177.520  1.00  0.00           O  
ATOM   1207  HN  THR A  79     145.780 200.830 180.540  1.00  0.00           H  
ATOM   1208  HA  THR A  79     146.890 199.960 178.090  1.00  0.00           H  
ATOM   1209  HB  THR A  79     146.790 202.340 177.450  1.00  0.00           H  
ATOM   1210  HG1 THR A  79     148.700 200.960 177.000  1.00  0.00           H  
ATOM   1211 1HG2 THR A  79     146.810 203.350 179.750  1.00  0.00           H  
ATOM   1212 2HG2 THR A  79     148.110 204.040 178.700  1.00  0.00           H  
ATOM   1213 3HG2 THR A  79     148.530 202.840 179.970  1.00  0.00           H  
ATOM   1214  N   LYS A  80     149.080 199.520 179.350  1.00  0.00           N  
ATOM   1215  CA  LYS A  80     150.190 199.080 180.180  1.00  0.00           C  
ATOM   1216  C   LYS A  80     151.370 200.050 180.110  1.00  0.00           C  
ATOM   1217  O   LYS A  80     152.400 199.840 180.730  1.00  0.00           O  
ATOM   1218  CB  LYS A  80     150.620 197.640 179.840  1.00  0.00           C  
ATOM   1219  CG  LYS A  80     150.870 197.360 178.350  1.00  0.00           C  
ATOM   1220  CD  LYS A  80     151.350 195.920 178.110  1.00  0.00           C  
ATOM   1221  CE  LYS A  80     151.540 195.570 176.640  1.00  0.00           C  
ATOM   1222  NZ  LYS A  80     152.120 194.220 176.520  1.00  0.00           N1+
ATOM   1223  HN  LYS A  80     149.140 199.320 178.370  1.00  0.00           H  
ATOM   1224  HA  LYS A  80     149.880 199.080 181.220  1.00  0.00           H  
ATOM   1225  HB1 LYS A  80     149.800 196.950 180.170  1.00  0.00           H  
ATOM   1226  HB2 LYS A  80     151.520 197.360 180.420  1.00  0.00           H  
ATOM   1227  HG1 LYS A  80     151.620 198.070 177.950  1.00  0.00           H  
ATOM   1228  HG2 LYS A  80     149.920 197.500 177.790  1.00  0.00           H  
ATOM   1229  HD1 LYS A  80     150.590 195.220 178.560  1.00  0.00           H  
ATOM   1230  HD2 LYS A  80     152.300 195.780 178.670  1.00  0.00           H  
ATOM   1231  HE1 LYS A  80     152.250 196.290 176.160  1.00  0.00           H  
ATOM   1232  HE2 LYS A  80     150.580 195.600 176.090  1.00  0.00           H  
ATOM   1233  HZ1 LYS A  80     153.090 194.230 176.930  1.00  0.00           H  
ATOM   1234  HZ2 LYS A  80     152.170 193.890 175.530  1.00  0.00           H  
ATOM   1235  HZ3 LYS A  80     151.560 193.530 177.070  1.00  0.00           H  
ATOM   1236  N   MET A  81     151.220 201.180 179.390  1.00  0.00           N  
ATOM   1237  CA  MET A  81     152.170 202.290 179.450  1.00  0.00           C  
ATOM   1238  C   MET A  81     152.140 203.010 180.790  1.00  0.00           C  
ATOM   1239  O   MET A  81     151.110 203.540 181.220  1.00  0.00           O  
ATOM   1240  CB  MET A  81     151.900 203.300 178.300  1.00  0.00           C  
ATOM   1241  CG  MET A  81     152.760 204.580 178.350  1.00  0.00           C  
ATOM   1242  SD  MET A  81     152.620 205.600 176.850  1.00  0.00           S  
ATOM   1243  CE  MET A  81     153.540 207.010 177.520  1.00  0.00           C  
ATOM   1244  HN  MET A  81     150.390 201.330 178.850  1.00  0.00           H  
ATOM   1245  HA  MET A  81     153.160 201.880 179.320  1.00  0.00           H  
ATOM   1246  HB1 MET A  81     150.820 203.590 178.330  1.00  0.00           H  
ATOM   1247  HB2 MET A  81     152.070 202.780 177.340  1.00  0.00           H  
ATOM   1248  HG1 MET A  81     153.820 204.290 178.490  1.00  0.00           H  
ATOM   1249  HG2 MET A  81     152.460 205.190 179.230  1.00  0.00           H  
ATOM   1250  HE1 MET A  81     152.970 207.520 178.320  1.00  0.00           H  
ATOM   1251  HE2 MET A  81     154.510 206.680 177.960  1.00  0.00           H  
ATOM   1252  HE3 MET A  81     153.760 207.750 176.730  1.00  0.00           H  
ATOM   1253  N   ILE A  82     153.290 203.070 181.490  1.00  0.00           N  
ATOM   1254  CA  ILE A  82     153.390 203.710 182.800  1.00  0.00           C  
ATOM   1255  C   ILE A  82     154.160 205.010 182.650  1.00  0.00           C  
ATOM   1256  O   ILE A  82     155.380 205.020 182.490  1.00  0.00           O  
ATOM   1257  CB  ILE A  82     154.090 202.810 183.820  1.00  0.00           C  
ATOM   1258  CG1 ILE A  82     153.470 201.390 183.880  1.00  0.00           C  
ATOM   1259  CG2 ILE A  82     154.080 203.480 185.210  1.00  0.00           C  
ATOM   1260  CD  ILE A  82     151.980 201.340 184.240  1.00  0.00           C  
ATOM   1261  HN  ILE A  82     154.110 202.630 181.160  1.00  0.00           H  
ATOM   1262  HA  ILE A  82     152.400 203.950 183.180  1.00  0.00           H  
ATOM   1263  HB  ILE A  82     155.150 202.680 183.520  1.00  0.00           H  
ATOM   1264 1HG1 ILE A  82     154.040 200.800 184.630  1.00  0.00           H  
ATOM   1265 2HG1 ILE A  82     153.620 200.890 182.890  1.00  0.00           H  
ATOM   1266 1HG2 ILE A  82     154.650 204.440 185.210  1.00  0.00           H  
ATOM   1267 2HG2 ILE A  82     154.560 202.810 185.950  1.00  0.00           H  
ATOM   1268 3HG2 ILE A  82     153.040 203.680 185.540  1.00  0.00           H  
ATOM   1269  HD1 ILE A  82     151.810 201.770 185.250  1.00  0.00           H  
ATOM   1270  HD2 ILE A  82     151.630 200.280 184.270  1.00  0.00           H  
ATOM   1271  HD3 ILE A  82     151.360 201.880 183.500  1.00  0.00           H  
ATOM   1272  N   PHE A  83     153.460 206.160 182.680  1.00  0.00           N  
ATOM   1273  CA  PHE A  83     154.150 207.430 182.560  1.00  0.00           C  
ATOM   1274  C   PHE A  83     153.320 208.560 183.170  1.00  0.00           C  
ATOM   1275  O   PHE A  83     152.090 208.570 183.110  1.00  0.00           O  
ATOM   1276  CB  PHE A  83     154.460 207.710 181.060  1.00  0.00           C  
ATOM   1277  CG  PHE A  83     155.340 208.910 180.860  1.00  0.00           C  
ATOM   1278  CD1 PHE A  83     156.600 208.990 181.490  1.00  0.00           C  
ATOM   1279  CD2 PHE A  83     154.910 209.970 180.060  1.00  0.00           C  
ATOM   1280  CE1 PHE A  83     157.400 210.120 181.330  1.00  0.00           C  
ATOM   1281  CE2 PHE A  83     155.710 211.110 179.910  1.00  0.00           C  
ATOM   1282  CZ  PHE A  83     156.950 211.190 180.550  1.00  0.00           C  
ATOM   1283  HN  PHE A  83     152.480 206.180 182.810  1.00  0.00           H  
ATOM   1284  HA  PHE A  83     155.060 207.370 183.130  1.00  0.00           H  
ATOM   1285  HB1 PHE A  83     153.510 207.840 180.490  1.00  0.00           H  
ATOM   1286  HB2 PHE A  83     155.000 206.840 180.630  1.00  0.00           H  
ATOM   1287  HD1 PHE A  83     156.950 208.170 182.090  1.00  0.00           H  
ATOM   1288  HD2 PHE A  83     153.960 209.910 179.560  1.00  0.00           H  
ATOM   1289  HE1 PHE A  83     158.360 210.170 181.820  1.00  0.00           H  
ATOM   1290  HE2 PHE A  83     155.370 211.920 179.290  1.00  0.00           H  
ATOM   1291  HZ  PHE A  83     157.570 212.070 180.430  1.00  0.00           H  
ATOM   1292  N   VAL A  84     154.010 209.550 183.770  1.00  0.00           N  
ATOM   1293  CA  VAL A  84     153.450 210.750 184.360  1.00  0.00           C  
ATOM   1294  C   VAL A  84     152.790 211.710 183.370  1.00  0.00           C  
ATOM   1295  O   VAL A  84     151.730 212.280 183.640  1.00  0.00           O  
ATOM   1296  CB  VAL A  84     154.520 211.420 185.220  1.00  0.00           C  
ATOM   1297  CG1 VAL A  84     155.750 211.880 184.410  1.00  0.00           C  
ATOM   1298  CG2 VAL A  84     153.930 212.590 186.030  1.00  0.00           C  
ATOM   1299  HN  VAL A  84     154.980 209.400 183.950  1.00  0.00           H  
ATOM   1300  HA  VAL A  84     152.670 210.440 185.040  1.00  0.00           H  
ATOM   1301  HB  VAL A  84     154.880 210.660 185.950  1.00  0.00           H  
ATOM   1302 1HG1 VAL A  84     155.480 212.690 183.690  1.00  0.00           H  
ATOM   1303 2HG1 VAL A  84     156.520 212.290 185.100  1.00  0.00           H  
ATOM   1304 3HG1 VAL A  84     156.210 211.040 183.850  1.00  0.00           H  
ATOM   1305 1HG2 VAL A  84     153.040 212.250 186.600  1.00  0.00           H  
ATOM   1306 2HG2 VAL A  84     153.660 213.430 185.370  1.00  0.00           H  
ATOM   1307 3HG2 VAL A  84     154.690 212.950 186.760  1.00  0.00           H  
ATOM   1308  N   GLY A  85     153.390 211.890 182.180  1.00  0.00           N  
ATOM   1309  CA  GLY A  85     152.950 212.840 181.160  1.00  0.00           C  
ATOM   1310  C   GLY A  85     153.970 213.930 180.940  1.00  0.00           C  
ATOM   1311  O   GLY A  85     154.800 214.230 181.800  1.00  0.00           O  
ATOM   1312  HN  GLY A  85     154.240 211.390 182.000  1.00  0.00           H  
ATOM   1313  HA1 GLY A  85     152.040 213.330 181.470  1.00  0.00           H  
ATOM   1314  HA2 GLY A  85     152.840 212.300 180.230  1.00  0.00           H  
ATOM   1315  N   ILE A  86     153.930 214.570 179.760  1.00  0.00           N  
ATOM   1316  CA  ILE A  86     154.760 215.730 179.460  1.00  0.00           C  
ATOM   1317  C   ILE A  86     153.840 216.920 179.540  1.00  0.00           C  
ATOM   1318  O   ILE A  86     152.940 217.080 178.710  1.00  0.00           O  
ATOM   1319  CB  ILE A  86     155.420 215.670 178.080  1.00  0.00           C  
ATOM   1320  CG1 ILE A  86     156.310 214.410 177.950  1.00  0.00           C  
ATOM   1321  CG2 ILE A  86     156.250 216.960 177.860  1.00  0.00           C  
ATOM   1322  CD  ILE A  86     157.060 214.290 176.620  1.00  0.00           C  
ATOM   1323  HN  ILE A  86     153.240 214.330 179.070  1.00  0.00           H  
ATOM   1324  HA  ILE A  86     155.540 215.850 180.200  1.00  0.00           H  
ATOM   1325  HB  ILE A  86     154.630 215.600 177.300  1.00  0.00           H  
ATOM   1326 1HG1 ILE A  86     155.650 213.510 178.050  1.00  0.00           H  
ATOM   1327 2HG1 ILE A  86     157.040 214.390 178.790  1.00  0.00           H  
ATOM   1328 1HG2 ILE A  86     155.620 217.870 177.910  1.00  0.00           H  
ATOM   1329 2HG2 ILE A  86     156.730 216.940 176.870  1.00  0.00           H  
ATOM   1330 3HG2 ILE A  86     157.050 217.040 178.630  1.00  0.00           H  
ATOM   1331  HD1 ILE A  86     156.360 214.370 175.760  1.00  0.00           H  
ATOM   1332  HD2 ILE A  86     157.590 213.310 176.570  1.00  0.00           H  
ATOM   1333  HD3 ILE A  86     157.830 215.090 176.530  1.00  0.00           H  
ATOM   1334  N   LYS A  87     154.000 217.780 180.560  1.00  0.00           N  
ATOM   1335  CA  LYS A  87     152.970 218.730 180.940  1.00  0.00           C  
ATOM   1336  C   LYS A  87     153.210 220.110 180.330  1.00  0.00           C  
ATOM   1337  O   LYS A  87     152.340 220.980 180.330  1.00  0.00           O  
ATOM   1338  CB  LYS A  87     152.930 218.780 182.490  1.00  0.00           C  
ATOM   1339  CG  LYS A  87     151.730 219.540 183.100  1.00  0.00           C  
ATOM   1340  CD  LYS A  87     151.610 219.260 184.610  1.00  0.00           C  
ATOM   1341  CE  LYS A  87     150.600 220.130 185.380  1.00  0.00           C  
ATOM   1342  NZ  LYS A  87     149.240 219.980 184.830  1.00  0.00           N1+
ATOM   1343  HN  LYS A  87     154.810 217.700 181.150  1.00  0.00           H  
ATOM   1344  HA  LYS A  87     152.000 218.390 180.580  1.00  0.00           H  
ATOM   1345  HB1 LYS A  87     153.880 219.200 182.880  1.00  0.00           H  
ATOM   1346  HB2 LYS A  87     152.870 217.730 182.850  1.00  0.00           H  
ATOM   1347  HG1 LYS A  87     150.800 219.220 182.590  1.00  0.00           H  
ATOM   1348  HG2 LYS A  87     151.860 220.630 182.930  1.00  0.00           H  
ATOM   1349  HD1 LYS A  87     152.610 219.420 185.080  1.00  0.00           H  
ATOM   1350  HD2 LYS A  87     151.360 218.190 184.760  1.00  0.00           H  
ATOM   1351  HE1 LYS A  87     150.880 221.200 185.320  1.00  0.00           H  
ATOM   1352  HE2 LYS A  87     150.580 219.820 186.450  1.00  0.00           H  
ATOM   1353  HZ1 LYS A  87     148.510 219.980 185.580  1.00  0.00           H  
ATOM   1354  HZ2 LYS A  87     149.120 219.080 184.300  1.00  0.00           H  
ATOM   1355  HZ3 LYS A  87     149.060 220.750 184.140  1.00  0.00           H  
ATOM   1356  N   LYS A  88     154.400 220.320 179.730  1.00  0.00           N  
ATOM   1357  CA  LYS A  88     154.760 221.570 179.090  1.00  0.00           C  
ATOM   1358  C   LYS A  88     154.540 221.520 177.580  1.00  0.00           C  
ATOM   1359  O   LYS A  88     154.910 220.570 176.890  1.00  0.00           O  
ATOM   1360  CB  LYS A  88     156.210 221.960 179.430  1.00  0.00           C  
ATOM   1361  CG  LYS A  88     156.370 222.380 180.910  1.00  0.00           C  
ATOM   1362  CD  LYS A  88     157.820 222.740 181.310  1.00  0.00           C  
ATOM   1363  CE  LYS A  88     158.470 223.910 180.550  1.00  0.00           C  
ATOM   1364  NZ  LYS A  88     157.690 225.140 180.720  1.00  0.00           N1+
ATOM   1365  HN  LYS A  88     155.090 219.600 179.730  1.00  0.00           H  
ATOM   1366  HA  LYS A  88     154.130 222.360 179.470  1.00  0.00           H  
ATOM   1367  HB1 LYS A  88     156.530 222.800 178.780  1.00  0.00           H  
ATOM   1368  HB2 LYS A  88     156.880 221.090 179.220  1.00  0.00           H  
ATOM   1369  HG1 LYS A  88     156.050 221.530 181.550  1.00  0.00           H  
ATOM   1370  HG2 LYS A  88     155.700 223.230 181.130  1.00  0.00           H  
ATOM   1371  HD1 LYS A  88     158.460 221.840 181.170  1.00  0.00           H  
ATOM   1372  HD2 LYS A  88     157.830 222.970 182.400  1.00  0.00           H  
ATOM   1373  HE1 LYS A  88     158.550 223.690 179.470  1.00  0.00           H  
ATOM   1374  HE2 LYS A  88     159.490 224.080 180.950  1.00  0.00           H  
ATOM   1375  HZ1 LYS A  88     157.440 225.290 181.730  1.00  0.00           H  
ATOM   1376  HZ2 LYS A  88     156.780 225.090 180.190  1.00  0.00           H  
ATOM   1377  HZ3 LYS A  88     158.220 225.980 180.360  1.00  0.00           H  
ATOM   1378  N   LYS A  89     153.900 222.570 177.020  1.00  0.00           N  
ATOM   1379  CA  LYS A  89     153.520 222.680 175.620  1.00  0.00           C  
ATOM   1380  C   LYS A  89     154.690 222.630 174.640  1.00  0.00           C  
ATOM   1381  O   LYS A  89     154.650 221.930 173.630  1.00  0.00           O  
ATOM   1382  CB  LYS A  89     152.740 224.000 175.400  1.00  0.00           C  
ATOM   1383  CG  LYS A  89     152.100 224.170 174.010  1.00  0.00           C  
ATOM   1384  CD  LYS A  89     151.160 225.390 173.910  1.00  0.00           C  
ATOM   1385  CE  LYS A  89     151.830 226.740 173.630  1.00  0.00           C  
ATOM   1386  NZ  LYS A  89     152.040 226.970 172.180  1.00  0.00           N1+
ATOM   1387  HN  LYS A  89     153.630 223.340 177.600  1.00  0.00           H  
ATOM   1388  HA  LYS A  89     152.880 221.840 175.380  1.00  0.00           H  
ATOM   1389  HB1 LYS A  89     153.400 224.870 175.620  1.00  0.00           H  
ATOM   1390  HB2 LYS A  89     151.910 224.020 176.150  1.00  0.00           H  
ATOM   1391  HG1 LYS A  89     151.500 223.260 173.800  1.00  0.00           H  
ATOM   1392  HG2 LYS A  89     152.880 224.240 173.220  1.00  0.00           H  
ATOM   1393  HD1 LYS A  89     150.620 225.470 174.890  1.00  0.00           H  
ATOM   1394  HD2 LYS A  89     150.380 225.190 173.140  1.00  0.00           H  
ATOM   1395  HE1 LYS A  89     152.800 226.830 174.150  1.00  0.00           H  
ATOM   1396  HE2 LYS A  89     151.160 227.560 173.990  1.00  0.00           H  
ATOM   1397  HZ1 LYS A  89     152.850 226.420 171.810  1.00  0.00           H  
ATOM   1398  HZ2 LYS A  89     152.250 227.990 172.030  1.00  0.00           H  
ATOM   1399  HZ3 LYS A  89     151.190 226.720 171.620  1.00  0.00           H  
ATOM   1400  N   GLU A  90     155.780 223.350 174.960  1.00  0.00           N  
ATOM   1401  CA  GLU A  90     157.020 223.370 174.210  1.00  0.00           C  
ATOM   1402  C   GLU A  90     157.750 222.030 174.230  1.00  0.00           C  
ATOM   1403  O   GLU A  90     158.210 221.550 173.200  1.00  0.00           O  
ATOM   1404  CB  GLU A  90     157.940 224.550 174.640  1.00  0.00           C  
ATOM   1405  CG  GLU A  90     158.320 224.670 176.140  1.00  0.00           C  
ATOM   1406  CD  GLU A  90     157.260 225.340 176.990  1.00  0.00           C  
ATOM   1407  OE1 GLU A  90     156.210 224.700 177.260  1.00  0.00           O  
ATOM   1408  OE2 GLU A  90     157.470 226.500 177.430  1.00  0.00           O1-
ATOM   1409  HN  GLU A  90     155.800 223.900 175.810  1.00  0.00           H  
ATOM   1410  HA  GLU A  90     156.770 223.540 173.170  1.00  0.00           H  
ATOM   1411  HB1 GLU A  90     157.440 225.500 174.340  1.00  0.00           H  
ATOM   1412  HB2 GLU A  90     158.870 224.490 174.040  1.00  0.00           H  
ATOM   1413  HG1 GLU A  90     159.230 225.310 176.200  1.00  0.00           H  
ATOM   1414  HG2 GLU A  90     158.570 223.690 176.580  1.00  0.00           H  
ATOM   1415  N   GLU A  91     157.810 221.350 175.400  1.00  0.00           N  
ATOM   1416  CA  GLU A  91     158.410 220.030 175.540  1.00  0.00           C  
ATOM   1417  C   GLU A  91     157.720 218.980 174.680  1.00  0.00           C  
ATOM   1418  O   GLU A  91     158.370 218.180 174.010  1.00  0.00           O  
ATOM   1419  CB  GLU A  91     158.380 219.550 177.010  1.00  0.00           C  
ATOM   1420  CG  GLU A  91     159.300 220.350 177.970  1.00  0.00           C  
ATOM   1421  CD  GLU A  91     159.310 219.790 179.380  1.00  0.00           C  
ATOM   1422  OE1 GLU A  91     158.510 218.890 179.730  1.00  0.00           O  
ATOM   1423  OE2 GLU A  91     160.180 220.250 180.170  1.00  0.00           O1-
ATOM   1424  HN  GLU A  91     157.410 221.750 176.220  1.00  0.00           H  
ATOM   1425  HA  GLU A  91     159.440 220.090 175.200  1.00  0.00           H  
ATOM   1426  HB1 GLU A  91     158.710 218.490 177.050  1.00  0.00           H  
ATOM   1427  HB2 GLU A  91     157.340 219.590 177.390  1.00  0.00           H  
ATOM   1428  HG1 GLU A  91     159.000 221.410 178.020  1.00  0.00           H  
ATOM   1429  HG2 GLU A  91     160.350 220.300 177.590  1.00  0.00           H  
ATOM   1430  N   ARG A  92     156.370 218.990 174.630  1.00  0.00           N  
ATOM   1431  CA  ARG A  92     155.630 218.140 173.720  1.00  0.00           C  
ATOM   1432  C   ARG A  92     155.930 218.410 172.250  1.00  0.00           C  
ATOM   1433  O   ARG A  92     156.110 217.480 171.460  1.00  0.00           O  
ATOM   1434  CB  ARG A  92     154.100 218.180 173.960  1.00  0.00           C  
ATOM   1435  CG  ARG A  92     153.680 217.640 175.340  1.00  0.00           C  
ATOM   1436  CD  ARG A  92     152.290 216.990 175.420  1.00  0.00           C  
ATOM   1437  NE  ARG A  92     151.220 218.040 175.290  1.00  0.00           N  
ATOM   1438  CZ  ARG A  92     150.550 218.550 176.320  1.00  0.00           C  
ATOM   1439  NH1 ARG A  92     150.980 218.490 177.570  1.00  0.00           N1+
ATOM   1440  NH2 ARG A  92     149.350 219.090 176.120  1.00  0.00           N  
ATOM   1441  HN  ARG A  92     155.850 219.610 175.220  1.00  0.00           H  
ATOM   1442  HA  ARG A  92     155.970 217.120 173.910  1.00  0.00           H  
ATOM   1443  HB1 ARG A  92     153.610 217.540 173.190  1.00  0.00           H  
ATOM   1444  HB2 ARG A  92     153.720 219.220 173.830  1.00  0.00           H  
ATOM   1445  HG1 ARG A  92     153.790 218.430 176.120  1.00  0.00           H  
ATOM   1446  HG2 ARG A  92     154.410 216.830 175.590  1.00  0.00           H  
ATOM   1447  HD1 ARG A  92     152.170 216.440 176.380  1.00  0.00           H  
ATOM   1448  HD2 ARG A  92     152.170 216.250 174.590  1.00  0.00           H  
ATOM   1449  HE  ARG A  92     150.790 218.160 174.400  1.00  0.00           H  
ATOM   1450 1HH1 ARG A  92     151.810 217.950 177.780  1.00  0.00           H  
ATOM   1451 2HH1 ARG A  92     150.290 218.540 178.310  1.00  0.00           H  
ATOM   1452 1HH2 ARG A  92     148.840 218.730 175.330  1.00  0.00           H  
ATOM   1453 2HH2 ARG A  92     148.740 219.120 176.940  1.00  0.00           H  
ATOM   1454  N   ALA A  93     156.010 219.690 171.840  1.00  0.00           N  
ATOM   1455  CA  ALA A  93     156.350 220.060 170.470  1.00  0.00           C  
ATOM   1456  C   ALA A  93     157.760 219.650 170.030  1.00  0.00           C  
ATOM   1457  O   ALA A  93     157.940 219.080 168.960  1.00  0.00           O  
ATOM   1458  CB  ALA A  93     156.170 221.580 170.290  1.00  0.00           C  
ATOM   1459  HN  ALA A  93     155.910 220.440 172.490  1.00  0.00           H  
ATOM   1460  HA  ALA A  93     155.670 219.540 169.810  1.00  0.00           H  
ATOM   1461  HB1 ALA A  93     156.860 222.130 170.970  1.00  0.00           H  
ATOM   1462  HB2 ALA A  93     155.130 221.870 170.530  1.00  0.00           H  
ATOM   1463  HB3 ALA A  93     156.380 221.880 169.250  1.00  0.00           H  
ATOM   1464  N   ASP A  94     158.800 219.890 170.860  1.00  0.00           N  
ATOM   1465  CA  ASP A  94     160.170 219.550 170.520  1.00  0.00           C  
ATOM   1466  C   ASP A  94     160.450 218.040 170.470  1.00  0.00           C  
ATOM   1467  O   ASP A  94     161.180 217.560 169.590  1.00  0.00           O  
ATOM   1468  CB  ASP A  94     161.170 220.310 171.410  1.00  0.00           C  
ATOM   1469  CG  ASP A  94     161.030 221.800 171.140  1.00  0.00           C  
ATOM   1470  OD1 ASP A  94     160.900 222.200 169.950  1.00  0.00           O  
ATOM   1471  OD2 ASP A  94     161.040 222.600 172.110  1.00  0.00           O1-
ATOM   1472  HN  ASP A  94     158.660 220.400 171.710  1.00  0.00           H  
ATOM   1473  HA  ASP A  94     160.330 219.870 169.500  1.00  0.00           H  
ATOM   1474  HB1 ASP A  94     162.210 220.030 171.150  1.00  0.00           H  
ATOM   1475  HB2 ASP A  94     160.990 220.110 172.480  1.00  0.00           H  
ATOM   1476  N   LEU A  95     159.860 217.220 171.360  1.00  0.00           N  
ATOM   1477  CA  LEU A  95     159.930 215.770 171.220  1.00  0.00           C  
ATOM   1478  C   LEU A  95     159.290 215.260 169.930  1.00  0.00           C  
ATOM   1479  O   LEU A  95     159.840 214.410 169.230  1.00  0.00           O  
ATOM   1480  CB  LEU A  95     159.340 215.060 172.470  1.00  0.00           C  
ATOM   1481  CG  LEU A  95     159.380 213.520 172.440  1.00  0.00           C  
ATOM   1482  CD1 LEU A  95     160.820 212.970 172.400  1.00  0.00           C  
ATOM   1483  CD2 LEU A  95     158.630 212.930 173.640  1.00  0.00           C  
ATOM   1484  HN  LEU A  95     159.320 217.600 172.120  1.00  0.00           H  
ATOM   1485  HA  LEU A  95     160.970 215.500 171.150  1.00  0.00           H  
ATOM   1486  HB1 LEU A  95     158.290 215.400 172.600  1.00  0.00           H  
ATOM   1487  HB2 LEU A  95     159.900 215.410 173.360  1.00  0.00           H  
ATOM   1488  HG  LEU A  95     158.860 213.170 171.520  1.00  0.00           H  
ATOM   1489 1HD1 LEU A  95     161.350 213.300 171.480  1.00  0.00           H  
ATOM   1490 2HD1 LEU A  95     160.810 211.860 172.420  1.00  0.00           H  
ATOM   1491 3HD1 LEU A  95     161.390 213.320 173.280  1.00  0.00           H  
ATOM   1492 1HD2 LEU A  95     159.110 213.230 174.590  1.00  0.00           H  
ATOM   1493 2HD2 LEU A  95     157.580 213.290 173.650  1.00  0.00           H  
ATOM   1494 3HD2 LEU A  95     158.630 211.820 173.590  1.00  0.00           H  
ATOM   1495  N   ILE A  96     158.130 215.840 169.520  1.00  0.00           N  
ATOM   1496  CA  ILE A  96     157.530 215.600 168.220  1.00  0.00           C  
ATOM   1497  C   ILE A  96     158.420 216.030 167.060  1.00  0.00           C  
ATOM   1498  O   ILE A  96     158.560 215.310 166.080  1.00  0.00           O  
ATOM   1499  CB  ILE A  96     156.140 216.230 168.140  1.00  0.00           C  
ATOM   1500  CG1 ILE A  96     155.150 215.380 168.960  1.00  0.00           C  
ATOM   1501  CG2 ILE A  96     155.640 216.370 166.680  1.00  0.00           C  
ATOM   1502  CD  ILE A  96     153.840 216.110 169.270  1.00  0.00           C  
ATOM   1503  HN  ILE A  96     157.690 216.530 170.090  1.00  0.00           H  
ATOM   1504  HA  ILE A  96     157.410 214.530 168.100  1.00  0.00           H  
ATOM   1505  HB  ILE A  96     156.190 217.250 168.590  1.00  0.00           H  
ATOM   1506 1HG1 ILE A  96     155.630 215.100 169.920  1.00  0.00           H  
ATOM   1507 2HG1 ILE A  96     154.930 214.440 168.410  1.00  0.00           H  
ATOM   1508 1HG2 ILE A  96     156.260 217.090 166.100  1.00  0.00           H  
ATOM   1509 2HG2 ILE A  96     154.610 216.780 166.680  1.00  0.00           H  
ATOM   1510 3HG2 ILE A  96     155.640 215.390 166.170  1.00  0.00           H  
ATOM   1511  HD1 ILE A  96     154.050 217.020 169.870  1.00  0.00           H  
ATOM   1512  HD2 ILE A  96     153.160 215.460 169.850  1.00  0.00           H  
ATOM   1513  HD3 ILE A  96     153.320 216.410 168.340  1.00  0.00           H  
ATOM   1514  N   ALA A  97     159.090 217.200 167.160  1.00  0.00           N  
ATOM   1515  CA  ALA A  97     160.030 217.690 166.160  1.00  0.00           C  
ATOM   1516  C   ALA A  97     161.200 216.750 165.900  1.00  0.00           C  
ATOM   1517  O   ALA A  97     161.590 216.520 164.760  1.00  0.00           O  
ATOM   1518  CB  ALA A  97     160.570 219.070 166.600  1.00  0.00           C  
ATOM   1519  HN  ALA A  97     158.900 217.820 167.930  1.00  0.00           H  
ATOM   1520  HA  ALA A  97     159.490 217.800 165.230  1.00  0.00           H  
ATOM   1521  HB1 ALA A  97     161.190 219.520 165.800  1.00  0.00           H  
ATOM   1522  HB2 ALA A  97     161.180 218.990 167.520  1.00  0.00           H  
ATOM   1523  HB3 ALA A  97     159.720 219.750 166.800  1.00  0.00           H  
ATOM   1524  N   TYR A  98     161.760 216.140 166.970  1.00  0.00           N  
ATOM   1525  CA  TYR A  98     162.730 215.060 166.860  1.00  0.00           C  
ATOM   1526  C   TYR A  98     162.150 213.800 166.190  1.00  0.00           C  
ATOM   1527  O   TYR A  98     162.750 213.260 165.270  1.00  0.00           O  
ATOM   1528  CB  TYR A  98     163.310 214.740 168.280  1.00  0.00           C  
ATOM   1529  CG  TYR A  98     164.310 213.600 168.290  1.00  0.00           C  
ATOM   1530  CD1 TYR A  98     165.310 213.500 167.300  1.00  0.00           C  
ATOM   1531  CD2 TYR A  98     164.220 212.590 169.260  1.00  0.00           C  
ATOM   1532  CE1 TYR A  98     166.140 212.380 167.240  1.00  0.00           C  
ATOM   1533  CE2 TYR A  98     165.070 211.470 169.210  1.00  0.00           C  
ATOM   1534  CZ  TYR A  98     166.010 211.360 168.180  1.00  0.00           C  
ATOM   1535  OH  TYR A  98     166.810 210.210 168.060  1.00  0.00           O  
ATOM   1536  HN  TYR A  98     161.490 216.430 167.890  1.00  0.00           H  
ATOM   1537  HA  TYR A  98     163.520 215.410 166.220  1.00  0.00           H  
ATOM   1538  HB1 TYR A  98     162.480 214.500 168.970  1.00  0.00           H  
ATOM   1539  HB2 TYR A  98     163.840 215.640 168.660  1.00  0.00           H  
ATOM   1540  HD1 TYR A  98     165.400 214.270 166.540  1.00  0.00           H  
ATOM   1541  HD2 TYR A  98     163.470 212.660 170.040  1.00  0.00           H  
ATOM   1542  HE1 TYR A  98     166.870 212.300 166.440  1.00  0.00           H  
ATOM   1543  HE2 TYR A  98     164.970 210.690 169.940  1.00  0.00           H  
ATOM   1544  HH  TYR A  98     166.960 210.080 167.100  1.00  0.00           H  
ATOM   1545  N   LEU A  99     160.950 213.330 166.590  1.00  0.00           N  
ATOM   1546  CA  LEU A  99     160.310 212.160 166.000  1.00  0.00           C  
ATOM   1547  C   LEU A  99     159.950 212.330 164.520  1.00  0.00           C  
ATOM   1548  O   LEU A  99     160.130 211.420 163.700  1.00  0.00           O  
ATOM   1549  CB  LEU A  99     159.030 211.780 166.790  1.00  0.00           C  
ATOM   1550  CG  LEU A  99     159.290 211.270 168.230  1.00  0.00           C  
ATOM   1551  CD1 LEU A  99     157.980 211.230 169.020  1.00  0.00           C  
ATOM   1552  CD2 LEU A  99     159.960 209.880 168.240  1.00  0.00           C  
ATOM   1553  HN  LEU A  99     160.470 213.780 167.350  1.00  0.00           H  
ATOM   1554  HA  LEU A  99     161.010 211.340 166.040  1.00  0.00           H  
ATOM   1555  HB1 LEU A  99     158.470 210.980 166.250  1.00  0.00           H  
ATOM   1556  HB2 LEU A  99     158.380 212.680 166.850  1.00  0.00           H  
ATOM   1557  HG  LEU A  99     159.970 211.980 168.740  1.00  0.00           H  
ATOM   1558 1HD1 LEU A  99     157.520 212.240 169.060  1.00  0.00           H  
ATOM   1559 2HD1 LEU A  99     158.170 210.890 170.060  1.00  0.00           H  
ATOM   1560 3HD1 LEU A  99     157.250 210.530 168.550  1.00  0.00           H  
ATOM   1561 1HD2 LEU A  99     159.310 209.140 167.720  1.00  0.00           H  
ATOM   1562 2HD2 LEU A  99     160.950 209.910 167.730  1.00  0.00           H  
ATOM   1563 3HD2 LEU A  99     160.110 209.540 169.280  1.00  0.00           H  
ATOM   1564  N   LYS A 100     159.430 213.520 164.140  1.00  0.00           N  
ATOM   1565  CA  LYS A 100     159.110 213.910 162.780  1.00  0.00           C  
ATOM   1566  C   LYS A 100     160.350 213.950 161.890  1.00  0.00           C  
ATOM   1567  O   LYS A 100     160.340 213.480 160.760  1.00  0.00           O  
ATOM   1568  CB  LYS A 100     158.360 215.270 162.810  1.00  0.00           C  
ATOM   1569  CG  LYS A 100     157.680 215.690 161.490  1.00  0.00           C  
ATOM   1570  CD  LYS A 100     156.690 216.850 161.700  1.00  0.00           C  
ATOM   1571  CE  LYS A 100     156.040 217.360 160.400  1.00  0.00           C  
ATOM   1572  NZ  LYS A 100     155.090 218.450 160.700  1.00  0.00           N1+
ATOM   1573  HN  LYS A 100     159.240 214.210 164.850  1.00  0.00           H  
ATOM   1574  HA  LYS A 100     158.460 213.160 162.360  1.00  0.00           H  
ATOM   1575  HB1 LYS A 100     159.040 216.070 163.160  1.00  0.00           H  
ATOM   1576  HB2 LYS A 100     157.550 215.170 163.580  1.00  0.00           H  
ATOM   1577  HG1 LYS A 100     157.130 214.820 161.070  1.00  0.00           H  
ATOM   1578  HG2 LYS A 100     158.460 215.990 160.760  1.00  0.00           H  
ATOM   1579  HD1 LYS A 100     157.230 217.690 162.190  1.00  0.00           H  
ATOM   1580  HD2 LYS A 100     155.890 216.510 162.390  1.00  0.00           H  
ATOM   1581  HE1 LYS A 100     155.490 216.540 159.900  1.00  0.00           H  
ATOM   1582  HE2 LYS A 100     156.820 217.760 159.700  1.00  0.00           H  
ATOM   1583  HZ1 LYS A 100     154.360 218.130 161.390  1.00  0.00           H  
ATOM   1584  HZ2 LYS A 100     154.550 218.770 159.870  1.00  0.00           H  
ATOM   1585  HZ3 LYS A 100     155.580 219.290 161.120  1.00  0.00           H  
ATOM   1586  N   LYS A 101     161.480 214.480 162.410  1.00  0.00           N  
ATOM   1587  CA  LYS A 101     162.770 214.410 161.740  1.00  0.00           C  
ATOM   1588  C   LYS A 101     163.350 212.990 161.640  1.00  0.00           C  
ATOM   1589  O   LYS A 101     163.860 212.560 160.600  1.00  0.00           O  
ATOM   1590  CB  LYS A 101     163.790 215.330 162.460  1.00  0.00           C  
ATOM   1591  CG  LYS A 101     164.920 215.800 161.540  1.00  0.00           C  
ATOM   1592  CD  LYS A 101     165.920 216.740 162.230  1.00  0.00           C  
ATOM   1593  CE  LYS A 101     166.780 217.580 161.280  1.00  0.00           C  
ATOM   1594  NZ  LYS A 101     167.770 216.780 160.540  1.00  0.00           N1+
ATOM   1595  HN  LYS A 101     161.470 214.920 163.310  1.00  0.00           H  
ATOM   1596  HA  LYS A 101     162.640 214.770 160.730  1.00  0.00           H  
ATOM   1597  HB1 LYS A 101     164.180 214.850 163.380  1.00  0.00           H  
ATOM   1598  HB2 LYS A 101     163.240 216.240 162.780  1.00  0.00           H  
ATOM   1599  HG1 LYS A 101     164.460 216.330 160.680  1.00  0.00           H  
ATOM   1600  HG2 LYS A 101     165.450 214.920 161.120  1.00  0.00           H  
ATOM   1601  HD1 LYS A 101     166.560 216.180 162.950  1.00  0.00           H  
ATOM   1602  HD2 LYS A 101     165.310 217.460 162.830  1.00  0.00           H  
ATOM   1603  HE1 LYS A 101     167.330 218.360 161.850  1.00  0.00           H  
ATOM   1604  HE2 LYS A 101     166.120 218.100 160.540  1.00  0.00           H  
ATOM   1605  HZ1 LYS A 101     168.280 217.420 159.880  1.00  0.00           H  
ATOM   1606  HZ2 LYS A 101     167.290 216.010 159.980  1.00  0.00           H  
ATOM   1607  HZ3 LYS A 101     168.490 216.370 161.160  1.00  0.00           H  
ATOM   1608  N   ALA A 102     163.270 212.180 162.710  1.00  0.00           N  
ATOM   1609  CA  ALA A 102     163.970 210.910 162.820  1.00  0.00           C  
ATOM   1610  C   ALA A 102     163.230 209.740 162.170  1.00  0.00           C  
ATOM   1611  O   ALA A 102     163.600 208.580 162.310  1.00  0.00           O  
ATOM   1612  CB  ALA A 102     164.210 210.600 164.310  1.00  0.00           C  
ATOM   1613  HN  ALA A 102     162.850 212.530 163.560  1.00  0.00           H  
ATOM   1614  HA  ALA A 102     164.920 210.980 162.310  1.00  0.00           H  
ATOM   1615  HB1 ALA A 102     164.780 211.430 164.770  1.00  0.00           H  
ATOM   1616  HB2 ALA A 102     164.800 209.670 164.430  1.00  0.00           H  
ATOM   1617  HB3 ALA A 102     163.250 210.500 164.850  1.00  0.00           H  
ATOM   1618  N   THR A 103     162.170 210.050 161.410  1.00  0.00           N  
ATOM   1619  CA  THR A 103     161.480 209.120 160.530  1.00  0.00           C  
ATOM   1620  C   THR A 103     161.560 209.580 159.080  1.00  0.00           C  
ATOM   1621  O   THR A 103     160.980 208.950 158.200  1.00  0.00           O  
ATOM   1622  CB  THR A 103     160.010 208.950 160.910  1.00  0.00           C  
ATOM   1623  CG2 THR A 103     159.910 208.150 162.220  1.00  0.00           C  
ATOM   1624  OG1 THR A 103     159.360 210.190 161.140  1.00  0.00           O  
ATOM   1625  HN  THR A 103     161.860 211.000 161.390  1.00  0.00           H  
ATOM   1626  HA  THR A 103     161.950 208.150 160.560  1.00  0.00           H  
ATOM   1627  HB  THR A 103     159.460 208.390 160.120  1.00  0.00           H  
ATOM   1628  HG1 THR A 103     159.700 210.540 161.980  1.00  0.00           H  
ATOM   1629 1HG2 THR A 103     158.840 207.990 162.490  1.00  0.00           H  
ATOM   1630 2HG2 THR A 103     160.400 208.700 163.060  1.00  0.00           H  
ATOM   1631 3HG2 THR A 103     160.400 207.160 162.110  1.00  0.00           H  
ATOM   1632  N   ASN A 104     162.310 210.660 158.800  1.00  0.00           N  
ATOM   1633  CA  ASN A 104     162.250 211.390 157.540  1.00  0.00           C  
ATOM   1634  C   ASN A 104     163.490 211.250 156.660  1.00  0.00           C  
ATOM   1635  O   ASN A 104     163.450 210.520 155.670  1.00  0.00           O  
ATOM   1636  CB  ASN A 104     161.910 212.870 157.860  1.00  0.00           C  
ATOM   1637  CG  ASN A 104     161.720 213.720 156.610  1.00  0.00           C  
ATOM   1638  ND2 ASN A 104     162.540 214.790 156.510  1.00  0.00           N  
ATOM   1639  OD1 ASN A 104     160.900 213.430 155.740  1.00  0.00           O  
ATOM   1640  HN  ASN A 104     162.850 211.110 159.510  1.00  0.00           H  
ATOM   1641  HA  ASN A 104     161.430 210.990 156.950  1.00  0.00           H  
ATOM   1642  HB1 ASN A 104     162.690 213.310 158.520  1.00  0.00           H  
ATOM   1643  HB2 ASN A 104     160.950 212.890 158.420  1.00  0.00           H  
ATOM   1644 1HD2 ASN A 104     163.270 214.910 157.200  1.00  0.00           H  
ATOM   1645 2HD2 ASN A 104     162.550 215.300 155.650  1.00  0.00           H
ATOM      1  N   GLU A 105     161.540 211.525 158.404  1.00  0.00           N  
ATOM      2  CA  GLU A 105     162.436 212.318 157.516  1.00  0.00           C  
ATOM      3  C   GLU A 105     163.504 211.401 156.920  1.00  0.00           C  
ATOM      4  O   GLU A 105     163.822 211.575 155.754  1.00  0.00           O  
ATOM      5  CB  GLU A 105     163.106 213.429 158.327  1.00  0.00           C  
ATOM      6  CG  GLU A 105     162.889 214.774 157.626  1.00  0.00           C  
ATOM      7  CD  GLU A 105     164.232 215.483 157.435  1.00  0.00           C  
ATOM      8  OE1 GLU A 105     165.248 214.890 157.761  1.00  0.00           O  
ATOM      9  OE2 GLU A 105     164.223 216.609 156.966  1.00  0.00           O1-
ATOM     10  OXT GLU A 105     163.989 210.542 157.638  1.00  0.00           O1-
ATOM     11  H   GLU A 105     161.837 210.659 158.753  1.00  0.00           H  
ATOM     12  HA  GLU A 105     161.855 212.757 156.720  1.00  0.00           H  
ATOM     13  HB2 GLU A 105     162.672 213.463 159.316  1.00  0.00           H  
ATOM     14  HB3 GLU A 105     164.163 213.231 158.406  1.00  0.00           H  
ATOM     15  HG2 GLU A 105     162.431 214.607 156.662  1.00  0.00           H  
ATOM     16  HG3 GLU A 105     162.241 215.393 158.230  1.00  0.00           H   
HETATM    1  CAA HEC A 106     151.955 203.198 171.941  1.00  0.00           C  
HETATM    2  CAB HEC A 106     157.759 209.490 176.778  1.00  0.00           C  
HETATM    3  CAC HEC A 106     158.358 202.535 180.487  1.00  0.00           C  
HETATM    4  CAD HEC A 106     153.292 199.313 175.380  1.00  0.00           C  
HETATM    5  NA  HEC A 106     154.276 204.551 174.568  1.00  0.00           N  
HETATM    6  CBA HEC A 106     152.690 202.643 170.719  1.00  0.00           C  
HETATM    7  CBB HEC A 106     157.048 210.843 176.874  1.00  0.00           C  
HETATM    8  CBC HEC A 106     158.822 203.189 181.792  1.00  0.00           C  
HETATM    9  CBD HEC A 106     151.846 199.279 175.872  1.00  0.00           C  
HETATM   10  NB  HEC A 106     155.900 206.325 175.940  1.00  0.00           N  
HETATM   11  CGA HEC A 106     152.010 201.351 170.263  1.00  0.00           C  
HETATM   12  CGD HEC A 106     151.710 198.240 176.985  1.00  0.00           C  
HETATM   13  ND  HEC A 106     154.973 202.544 176.332  1.00  0.00           N  
HETATM   14  CHA HEC A 106     153.464 202.263 174.453  1.00  0.00           C  
HETATM   15  CHB HEC A 106     154.632 206.873 173.939  1.00  0.00           C  
HETATM   16  CHC HEC A 106     157.431 206.593 177.807  1.00  0.00           C  
HETATM   17  CHD HEC A 106     156.328 201.969 178.257  1.00  0.00           C  
HETATM   18  CMA HEC A 106     152.686 206.235 171.599  1.00  0.00           C  
HETATM   19  CMB HEC A 106     155.965 209.669 174.216  1.00  0.00           C  
HETATM   20  CMC HEC A 106     159.037 205.589 180.266  1.00  0.00           C  
HETATM   21  CMD HEC A 106     155.108 199.153 177.928  1.00  0.00           C  
HETATM   22  C1A HEC A 106     153.529 203.550 173.992  1.00  0.00           C  
HETATM   23  C1B HEC A 106     155.499 207.197 174.956  1.00  0.00           C  
HETATM   24  C1C HEC A 106     157.355 205.308 178.277  1.00  0.00           C  
HETATM   25  C1D HEC A 106     155.440 201.653 177.262  1.00  0.00           C  
HETATM   26  O1A HEC A 106     151.689 200.540 171.114  1.00  0.00           O  
HETATM   27  O1D HEC A 106     152.594 198.182 177.825  1.00  0.00           O  
HETATM   28  C2A HEC A 106     152.837 204.012 172.818  1.00  0.00           C  
HETATM   29  C2B HEC A 106     156.118 208.491 175.112  1.00  0.00           C  
HETATM   30  C2C HEC A 106     158.109 204.811 179.400  1.00  0.00           C  
HETATM   31  C2D HEC A 106     154.882 200.342 177.069  1.00  0.00           C  
HETATM   32  O2A HEC A 106     151.819 201.195 169.068  1.00  0.00           O  
HETATM   33  O2D HEC A 106     150.727 197.517 176.979  1.00  0.00           O  
HETATM   34  C3A HEC A 106     153.161 205.313 172.670  1.00  0.00           C  
HETATM   35  C3B HEC A 106     156.899 208.412 176.208  1.00  0.00           C  
HETATM   36  C3C HEC A 106     157.805 203.507 179.511  1.00  0.00           C  
HETATM   37  C3D HEC A 106     154.077 200.421 175.994  1.00  0.00           C  
HETATM   38  C4A HEC A 106     154.057 205.639 173.755  1.00  0.00           C  
HETATM   39  C4B HEC A 106     156.760 207.072 176.713  1.00  0.00           C  
HETATM   40  C4C HEC A 106     156.865 203.211 178.468  1.00  0.00           C  
HETATM   41  C4D HEC A 106     154.135 201.787 175.545  1.00  0.00           C  
HETATM   42  NC  HEC A 106     156.590 204.318 177.709  1.00  0.00           N  
HETATM   43 FE   HEC A 106     155.428 204.439 176.147  1.00  0.00          FE  
HETATM   44 HAA1 HEC A 106     151.139 203.810 171.608  1.00  0.00           H  
HETATM   45 HAA2 HEC A 106     151.560 202.372 172.514  1.00  0.00           H  
HETATM   46  HAB HEC A 106     158.047 209.252 177.787  1.00  0.00           H  
HETATM   47  HAC HEC A 106     157.596 201.830 180.778  1.00  0.00           H  
HETATM   48 HAD1 HEC A 106     153.294 199.438 174.308  1.00  0.00           H  
HETATM   49 HAD2 HEC A 106     153.766 198.373 175.623  1.00  0.00           H  
HETATM   50 HBA1 HEC A 106     153.718 202.436 170.979  1.00  0.00           H  
HETATM   51 HBA2 HEC A 106     152.659 203.368 169.920  1.00  0.00           H  
HETATM   52 HBB1 HEC A 106     156.004 210.686 177.099  1.00  0.00           H  
HETATM   53 HBB2 HEC A 106     157.139 211.366 175.933  1.00  0.00           H  
HETATM   54 HBB3 HEC A 106     157.500 211.432 177.658  1.00  0.00           H  
HETATM   55 HBC1 HEC A 106     159.853 203.497 181.693  1.00  0.00           H  
HETATM   56 HBC2 HEC A 106     158.732 202.481 182.601  1.00  0.00           H  
HETATM   57 HBC3 HEC A 106     158.208 204.054 182.000  1.00  0.00           H  
HETATM   58 HBD1 HEC A 106     151.195 199.017 175.052  1.00  0.00           H  
HETATM   59 HBD2 HEC A 106     151.572 200.253 176.250  1.00  0.00           H  
HETATM   60  HHA HEC A 106     152.839 201.558 173.899  1.00  0.00           H  
HETATM   61  HHB HEC A 106     154.384 207.654 173.222  1.00  0.00           H  
HETATM   62  HHC HEC A 106     158.076 207.287 178.345  1.00  0.00           H  
HETATM   63  HHD HEC A 106     156.634 201.171 178.931  1.00  0.00           H  
HETATM   64 HMA1 HEC A 106     151.697 206.592 171.843  1.00  0.00           H  
HETATM   65 HMA2 HEC A 106     152.656 205.705 170.658  1.00  0.00           H  
HETATM   66 HMA3 HEC A 106     153.363 207.072 171.520  1.00  0.00           H  
HETATM   67 HMB1 HEC A 106     156.910 209.889 173.744  1.00  0.00           H  
HETATM   68 HMB2 HEC A 106     155.646 210.518 174.796  1.00  0.00           H  
HETATM   69 HMB3 HEC A 106     155.226 209.452 173.459  1.00  0.00           H  
HETATM   70 HMC1 HEC A 106     159.221 206.555 179.820  1.00  0.00           H  
HETATM   71 HMC2 HEC A 106     158.591 205.723 181.241  1.00  0.00           H  
HETATM   72 HMC3 HEC A 106     159.970 205.054 180.367  1.00  0.00           H  
HETATM   73 HMD1 HEC A 106     154.610 199.300 178.875  1.00  0.00           H  
HETATM   74 HMD2 HEC A 106     154.711 198.277 177.441  1.00  0.00           H  
HETATM   75 HMD3 HEC A 106     156.167 199.027 178.094  1.00  0.00           H  
TER
ATOM   1746  N   ILE B 106     202.450 145.860 198.490  1.00  0.00           N  
ATOM   1747  CA  ILE B 106     203.590 145.840 197.590  1.00  0.00           C  
ATOM   1748  C   ILE B 106     204.890 145.740 198.380  1.00  0.00           C  
ATOM   1749  O   ILE B 106     205.530 146.740 198.720  1.00  0.00           O  
ATOM   1750  CB  ILE B 106     203.610 147.020 196.620  1.00  0.00           C  
ATOM   1751  CG1 ILE B 106     202.220 147.160 195.930  1.00  0.00           C  
ATOM   1752  CG2 ILE B 106     204.730 146.810 195.570  1.00  0.00           C  
ATOM   1753  CD  ILE B 106     202.130 148.290 194.900  1.00  0.00           C  
ATOM   1754  HN  ILE B 106     202.090 146.770 198.720  1.00  0.00           H  
ATOM   1755  HA  ILE B 106     203.520 144.940 196.980  1.00  0.00           H  
ATOM   1756  HB  ILE B 106     203.810 147.960 197.170  1.00  0.00           H  
ATOM   1757 1HG1 ILE B 106     201.440 147.350 196.710  1.00  0.00           H  
ATOM   1758 2HG1 ILE B 106     201.960 146.190 195.450  1.00  0.00           H  
ATOM   1759 1HG2 ILE B 106     205.730 146.720 196.060  1.00  0.00           H  
ATOM   1760 2HG2 ILE B 106     204.790 147.670 194.870  1.00  0.00           H  
ATOM   1761 3HG2 ILE B 106     204.550 145.880 194.990  1.00  0.00           H  
ATOM   1762  HD1 ILE B 106     202.440 149.250 195.360  1.00  0.00           H  
ATOM   1763  HD2 ILE B 106     201.080 148.400 194.540  1.00  0.00           H  
ATOM   1764  HD3 ILE B 106     202.780 148.090 194.020  1.00  0.00           H  
ATOM   1765  N   THR B 107     205.260 144.500 198.740  1.00  0.00           N  
ATOM   1766  CA  THR B 107     206.420 144.100 199.530  1.00  0.00           C  
ATOM   1767  C   THR B 107     207.780 144.620 199.090  1.00  0.00           C  
ATOM   1768  O   THR B 107     207.960 145.210 198.020  1.00  0.00           O  
ATOM   1769  CB  THR B 107     206.500 142.590 199.800  1.00  0.00           C  
ATOM   1770  CG2 THR B 107     205.110 142.020 200.070  1.00  0.00           C  
ATOM   1771  OG1 THR B 107     207.040 141.840 198.720  1.00  0.00           O  
ATOM   1772  HN  THR B 107     204.640 143.750 198.490  1.00  0.00           H  
ATOM   1773  HA  THR B 107     206.240 144.550 200.490  1.00  0.00           H  
ATOM   1774  HB  THR B 107     207.130 142.410 200.700  1.00  0.00           H  
ATOM   1775  HG1 THR B 107     206.970 140.910 198.990  1.00  0.00           H  
ATOM   1776 1HG2 THR B 107     204.480 142.020 199.150  1.00  0.00           H  
ATOM   1777 2HG2 THR B 107     204.590 142.600 200.870  1.00  0.00           H  
ATOM   1778 3HG2 THR B 107     205.200 140.970 200.410  1.00  0.00           H  
ATOM   1779  N   SER B 108     208.810 144.360 199.920  1.00  0.00           N  
ATOM   1780  CA  SER B 108     210.210 144.630 199.620  1.00  0.00           C  
ATOM   1781  C   SER B 108     210.750 143.840 198.420  1.00  0.00           C  
ATOM   1782  O   SER B 108     211.610 144.310 197.690  1.00  0.00           O  
ATOM   1783  CB  SER B 108     211.100 144.400 200.870  1.00  0.00           C  
ATOM   1784  OG  SER B 108     211.090 143.030 201.310  1.00  0.00           O  
ATOM   1785  HN  SER B 108     208.640 143.910 200.800  1.00  0.00           H  
ATOM   1786  HA  SER B 108     210.280 145.680 199.350  1.00  0.00           H  
ATOM   1787  HB1 SER B 108     210.750 145.050 201.700  1.00  0.00           H  
ATOM   1788  HB2 SER B 108     212.150 144.700 200.640  1.00  0.00           H  
ATOM   1789  HG1 SER B 108     210.270 142.900 201.840  1.00  0.00           H  
ATOM   1790  N   TYR B 109     210.220 142.610 198.210  1.00  0.00           N  
ATOM   1791  CA  TYR B 109     210.560 141.690 197.130  1.00  0.00           C  
ATOM   1792  C   TYR B 109     210.250 142.240 195.740  1.00  0.00           C  
ATOM   1793  O   TYR B 109     211.090 142.180 194.830  1.00  0.00           O  
ATOM   1794  CB  TYR B 109     209.710 140.410 197.370  1.00  0.00           C  
ATOM   1795  CG  TYR B 109     210.000 139.240 196.460  1.00  0.00           C  
ATOM   1796  CD1 TYR B 109     210.860 138.220 196.890  1.00  0.00           C  
ATOM   1797  CD2 TYR B 109     209.310 139.070 195.240  1.00  0.00           C  
ATOM   1798  CE1 TYR B 109     211.020 137.050 196.140  1.00  0.00           C  
ATOM   1799  CE2 TYR B 109     209.480 137.900 194.480  1.00  0.00           C  
ATOM   1800  CZ  TYR B 109     210.320 136.880 194.940  1.00  0.00           C  
ATOM   1801  OH  TYR B 109     210.430 135.650 194.270  1.00  0.00           O  
ATOM   1802  HN  TYR B 109     209.500 142.300 198.820  1.00  0.00           H  
ATOM   1803  HA  TYR B 109     211.610 141.480 197.180  1.00  0.00           H  
ATOM   1804  HB1 TYR B 109     208.630 140.640 197.260  1.00  0.00           H  
ATOM   1805  HB2 TYR B 109     209.870 140.060 198.410  1.00  0.00           H  
ATOM   1806  HD1 TYR B 109     211.360 138.320 197.840  1.00  0.00           H  
ATOM   1807  HD2 TYR B 109     208.620 139.830 194.900  1.00  0.00           H  
ATOM   1808  HE1 TYR B 109     211.660 136.270 196.500  1.00  0.00           H  
ATOM   1809  HE2 TYR B 109     208.930 137.770 193.560  1.00  0.00           H  
ATOM   1810  HH  TYR B 109     210.060 135.750 193.370  1.00  0.00           H  
ATOM   1811  N   VAL B 110     209.040 142.800 195.550  1.00  0.00           N  
ATOM   1812  CA  VAL B 110     208.490 143.200 194.260  1.00  0.00           C  
ATOM   1813  C   VAL B 110     209.320 144.290 193.590  1.00  0.00           C  
ATOM   1814  O   VAL B 110     209.620 144.250 192.400  1.00  0.00           O  
ATOM   1815  CB  VAL B 110     207.050 143.690 194.410  1.00  0.00           C  
ATOM   1816  CG1 VAL B 110     206.420 143.940 193.020  1.00  0.00           C  
ATOM   1817  CG2 VAL B 110     206.220 142.630 195.160  1.00  0.00           C  
ATOM   1818  HN  VAL B 110     208.410 142.860 196.320  1.00  0.00           H  
ATOM   1819  HA  VAL B 110     208.510 142.340 193.610  1.00  0.00           H  
ATOM   1820  HB  VAL B 110     207.020 144.630 195.000  1.00  0.00           H  
ATOM   1821 1HG1 VAL B 110     205.350 144.230 193.140  1.00  0.00           H  
ATOM   1822 2HG1 VAL B 110     206.940 144.750 192.470  1.00  0.00           H  
ATOM   1823 3HG1 VAL B 110     206.450 143.010 192.410  1.00  0.00           H  
ATOM   1824 1HG2 VAL B 110     206.300 141.640 194.660  1.00  0.00           H  
ATOM   1825 2HG2 VAL B 110     205.140 142.910 195.160  1.00  0.00           H  
ATOM   1826 3HG2 VAL B 110     206.540 142.530 196.220  1.00  0.00           H  
ATOM   1827  N   ARG B 111     209.750 145.270 194.400  1.00  0.00           N  
ATOM   1828  CA  ARG B 111     210.510 146.430 194.000  1.00  0.00           C  
ATOM   1829  C   ARG B 111     211.860 146.070 193.400  1.00  0.00           C  
ATOM   1830  O   ARG B 111     212.280 146.610 192.380  1.00  0.00           O  
ATOM   1831  CB  ARG B 111     210.670 147.360 195.230  1.00  0.00           C  
ATOM   1832  CG  ARG B 111     209.330 147.640 195.960  1.00  0.00           C  
ATOM   1833  CD  ARG B 111     209.450 148.530 197.200  1.00  0.00           C  
ATOM   1834  NE  ARG B 111     208.130 148.470 197.910  1.00  0.00           N  
ATOM   1835  CZ  ARG B 111     207.680 149.410 198.750  1.00  0.00           C  
ATOM   1836  NH1 ARG B 111     208.330 150.540 198.980  1.00  0.00           N1+
ATOM   1837  NH2 ARG B 111     206.560 149.200 199.430  1.00  0.00           N  
ATOM   1838  HN  ARG B 111     209.520 145.210 195.370  1.00  0.00           H  
ATOM   1839  HA  ARG B 111     209.950 146.950 193.230  1.00  0.00           H  
ATOM   1840  HB1 ARG B 111     211.120 148.330 194.910  1.00  0.00           H  
ATOM   1841  HB2 ARG B 111     211.360 146.890 195.960  1.00  0.00           H  
ATOM   1842  HG1 ARG B 111     208.880 146.680 196.280  1.00  0.00           H  
ATOM   1843  HG2 ARG B 111     208.620 148.130 195.240  1.00  0.00           H  
ATOM   1844  HD1 ARG B 111     209.700 149.570 196.900  1.00  0.00           H  
ATOM   1845  HD2 ARG B 111     210.240 148.130 197.890  1.00  0.00           H  
ATOM   1846  HE  ARG B 111     207.610 147.620 197.920  1.00  0.00           H  
ATOM   1847 1HH1 ARG B 111     209.200 150.710 198.520  1.00  0.00           H  
ATOM   1848 2HH1 ARG B 111     208.000 151.110 199.750  1.00  0.00           H  
ATOM   1849 1HH2 ARG B 111     206.050 148.350 199.250  1.00  0.00           H  
ATOM   1850 2HH2 ARG B 111     206.240 149.920 200.040  1.00  0.00           H  
ATOM   1851  N   THR B 112     212.560 145.080 194.000  1.00  0.00           N  
ATOM   1852  CA  THR B 112     213.810 144.530 193.490  1.00  0.00           C  
ATOM   1853  C   THR B 112     213.660 143.830 192.150  1.00  0.00           C  
ATOM   1854  O   THR B 112     214.430 144.060 191.230  1.00  0.00           O  
ATOM   1855  CB  THR B 112     214.440 143.540 194.470  1.00  0.00           C  
ATOM   1856  CG2 THR B 112     215.850 143.120 194.010  1.00  0.00           C  
ATOM   1857  OG1 THR B 112     214.610 144.130 195.750  1.00  0.00           O  
ATOM   1858  HN  THR B 112     212.220 144.670 194.850  1.00  0.00           H  
ATOM   1859  HA  THR B 112     214.500 145.340 193.340  1.00  0.00           H  
ATOM   1860  HB  THR B 112     213.790 142.640 194.570  1.00  0.00           H  
ATOM   1861  HG1 THR B 112     214.910 143.390 196.310  1.00  0.00           H  
ATOM   1862 1HG2 THR B 112     215.820 142.570 193.050  1.00  0.00           H  
ATOM   1863 2HG2 THR B 112     216.320 142.440 194.760  1.00  0.00           H  
ATOM   1864 3HG2 THR B 112     216.500 144.010 193.880  1.00  0.00           H  
ATOM   1865  N   VAL B 113     212.600 143.010 191.980  1.00  0.00           N  
ATOM   1866  CA  VAL B 113     212.320 142.270 190.740  1.00  0.00           C  
ATOM   1867  C   VAL B 113     212.100 143.190 189.540  1.00  0.00           C  
ATOM   1868  O   VAL B 113     212.600 142.950 188.440  1.00  0.00           O  
ATOM   1869  CB  VAL B 113     211.120 141.340 190.920  1.00  0.00           C  
ATOM   1870  CG1 VAL B 113     210.740 140.640 189.600  1.00  0.00           C  
ATOM   1871  CG2 VAL B 113     211.470 140.270 191.970  1.00  0.00           C  
ATOM   1872  HN  VAL B 113     211.950 142.860 192.730  1.00  0.00           H  
ATOM   1873  HA  VAL B 113     213.190 141.670 190.510  1.00  0.00           H  
ATOM   1874  HB  VAL B 113     210.240 141.930 191.280  1.00  0.00           H  
ATOM   1875 1HG1 VAL B 113     210.340 141.350 188.850  1.00  0.00           H  
ATOM   1876 2HG1 VAL B 113     211.630 140.130 189.170  1.00  0.00           H  
ATOM   1877 3HG1 VAL B 113     209.960 139.870 189.790  1.00  0.00           H  
ATOM   1878 1HG2 VAL B 113     211.710 140.730 192.950  1.00  0.00           H  
ATOM   1879 2HG2 VAL B 113     212.340 139.670 191.640  1.00  0.00           H  
ATOM   1880 3HG2 VAL B 113     210.600 139.590 192.120  1.00  0.00           H  
ATOM   1881  N   LEU B 114     211.390 144.320 189.740  1.00  0.00           N  
ATOM   1882  CA  LEU B 114     211.240 145.340 188.720  1.00  0.00           C  
ATOM   1883  C   LEU B 114     212.560 146.010 188.330  1.00  0.00           C  
ATOM   1884  O   LEU B 114     212.880 146.150 187.150  1.00  0.00           O  
ATOM   1885  CB  LEU B 114     210.230 146.420 189.180  1.00  0.00           C  
ATOM   1886  CG  LEU B 114     208.800 145.890 189.480  1.00  0.00           C  
ATOM   1887  CD1 LEU B 114     207.930 146.980 190.120  1.00  0.00           C  
ATOM   1888  CD2 LEU B 114     208.100 145.340 188.230  1.00  0.00           C  
ATOM   1889  HN  LEU B 114     210.940 144.480 190.620  1.00  0.00           H  
ATOM   1890  HA  LEU B 114     210.870 144.870 187.820  1.00  0.00           H  
ATOM   1891  HB1 LEU B 114     210.150 147.220 188.400  1.00  0.00           H  
ATOM   1892  HB2 LEU B 114     210.620 146.900 190.110  1.00  0.00           H  
ATOM   1893  HG  LEU B 114     208.890 145.060 190.210  1.00  0.00           H  
ATOM   1894 1HD1 LEU B 114     208.400 147.340 191.060  1.00  0.00           H  
ATOM   1895 2HD1 LEU B 114     206.930 146.580 190.350  1.00  0.00           H  
ATOM   1896 3HD1 LEU B 114     207.810 147.840 189.420  1.00  0.00           H  
ATOM   1897 1HD2 LEU B 114     208.000 146.140 187.460  1.00  0.00           H  
ATOM   1898 2HD2 LEU B 114     208.660 144.490 187.790  1.00  0.00           H  
ATOM   1899 3HD2 LEU B 114     207.080 144.980 188.490  1.00  0.00           H  
ATOM   1900  N   CYS B 115     213.410 146.360 189.320  1.00  0.00           N  
ATOM   1901  CA  CYS B 115     214.670 147.050 189.090  1.00  0.00           C  
ATOM   1902  C   CYS B 115     215.790 146.160 188.540  1.00  0.00           C  
ATOM   1903  O   CYS B 115     216.740 146.630 187.920  1.00  0.00           O  
ATOM   1904  CB  CYS B 115     215.180 147.720 190.390  1.00  0.00           C  
ATOM   1905  SG  CYS B 115     213.990 148.950 191.030  1.00  0.00           S  
ATOM   1906  HN  CYS B 115     213.160 146.190 190.270  1.00  0.00           H  
ATOM   1907  HA  CYS B 115     214.510 147.820 188.350  1.00  0.00           H  
ATOM   1908  HB1 CYS B 115     216.150 148.220 190.190  1.00  0.00           H  
ATOM   1909  HB2 CYS B 115     215.360 146.930 191.160  1.00  0.00           H  
ATOM   1910  HG1 CYS B 115     213.030 148.080 191.320  1.00  0.00           H  
ATOM   1911  N   GLU B 116     215.660 144.830 188.710  1.00  0.00           N  
ATOM   1912  CA  GLU B 116     216.560 143.870 188.090  1.00  0.00           C  
ATOM   1913  C   GLU B 116     216.010 143.380 186.750  1.00  0.00           C  
ATOM   1914  O   GLU B 116     216.570 142.460 186.150  1.00  0.00           O  
ATOM   1915  CB  GLU B 116     216.840 142.670 189.030  1.00  0.00           C  
ATOM   1916  CG  GLU B 116     217.780 143.050 190.200  1.00  0.00           C  
ATOM   1917  CD  GLU B 116     218.280 141.850 190.980  1.00  0.00           C  
ATOM   1918  OE1 GLU B 116     218.930 140.950 190.380  1.00  0.00           O  
ATOM   1919  OE2 GLU B 116     218.060 141.800 192.220  1.00  0.00           O1-
ATOM   1920  HN  GLU B 116     214.970 144.470 189.340  1.00  0.00           H  
ATOM   1921  HA  GLU B 116     217.510 144.330 187.880  1.00  0.00           H  
ATOM   1922  HB1 GLU B 116     217.350 141.850 188.460  1.00  0.00           H  
ATOM   1923  HB2 GLU B 116     215.890 142.260 189.430  1.00  0.00           H  
ATOM   1924  HG1 GLU B 116     217.260 143.740 190.900  1.00  0.00           H  
ATOM   1925  HG2 GLU B 116     218.680 143.570 189.800  1.00  0.00           H  
ATOM   1926  N   GLY B 117     214.940 144.010 186.230  1.00  0.00           N  
ATOM   1927  CA  GLY B 117     214.530 143.850 184.830  1.00  0.00           C  
ATOM   1928  C   GLY B 117     213.650 142.670 184.540  1.00  0.00           C  
ATOM   1929  O   GLY B 117     213.650 142.150 183.420  1.00  0.00           O  
ATOM   1930  HN  GLY B 117     214.480 144.720 186.760  1.00  0.00           H  
ATOM   1931  HA1 GLY B 117     215.420 143.730 184.220  1.00  0.00           H  
ATOM   1932  HA2 GLY B 117     213.970 144.730 184.570  1.00  0.00           H  
ATOM   1933  N   GLY B 118     212.850 142.220 185.530  1.00  0.00           N  
ATOM   1934  CA  GLY B 118     212.090 140.970 185.450  1.00  0.00           C  
ATOM   1935  C   GLY B 118     210.840 140.990 184.590  1.00  0.00           C  
ATOM   1936  O   GLY B 118     210.210 139.960 184.410  1.00  0.00           O  
ATOM   1937  HN  GLY B 118     212.900 142.650 186.440  1.00  0.00           H  
ATOM   1938  HA1 GLY B 118     211.770 140.730 186.450  1.00  0.00           H  
ATOM   1939  HA2 GLY B 118     212.730 140.210 185.040  1.00  0.00           H  
ATOM   1940  N   VAL B 119     210.470 142.160 184.050  1.00  0.00           N  
ATOM   1941  CA  VAL B 119     209.530 142.370 182.960  1.00  0.00           C  
ATOM   1942  C   VAL B 119     210.010 143.660 182.300  1.00  0.00           C  
ATOM   1943  O   VAL B 119     210.740 144.390 182.970  1.00  0.00           O  
ATOM   1944  CB  VAL B 119     208.030 142.490 183.330  1.00  0.00           C  
ATOM   1945  CG1 VAL B 119     207.450 141.120 183.720  1.00  0.00           C  
ATOM   1946  CG2 VAL B 119     207.800 143.530 184.440  1.00  0.00           C  
ATOM   1947  HN  VAL B 119     211.010 142.970 184.270  1.00  0.00           H  
ATOM   1948  HA  VAL B 119     209.660 141.560 182.250  1.00  0.00           H  
ATOM   1949  HB  VAL B 119     207.470 142.830 182.430  1.00  0.00           H  
ATOM   1950 1HG1 VAL B 119     206.350 141.190 183.850  1.00  0.00           H  
ATOM   1951 2HG1 VAL B 119     207.660 140.360 182.940  1.00  0.00           H  
ATOM   1952 3HG1 VAL B 119     207.880 140.770 184.680  1.00  0.00           H  
ATOM   1953 1HG2 VAL B 119     208.370 143.260 185.360  1.00  0.00           H  
ATOM   1954 2HG2 VAL B 119     206.720 143.560 184.710  1.00  0.00           H  
ATOM   1955 3HG2 VAL B 119     208.090 144.540 184.100  1.00  0.00           H  
ATOM   1956  N   PRO B 120     209.720 144.010 181.050  1.00  0.00           N  
ATOM   1957  CA  PRO B 120     210.020 145.330 180.500  1.00  0.00           C  
ATOM   1958  C   PRO B 120     209.390 146.500 181.250  1.00  0.00           C  
ATOM   1959  O   PRO B 120     208.170 146.570 181.380  1.00  0.00           O  
ATOM   1960  CB  PRO B 120     209.550 145.250 179.030  1.00  0.00           C  
ATOM   1961  CG  PRO B 120     208.540 144.100 179.010  1.00  0.00           C  
ATOM   1962  CD  PRO B 120     209.100 143.130 180.050  1.00  0.00           C  
ATOM   1963  HA  PRO B 120     211.080 145.490 180.560  1.00  0.00           H  
ATOM   1964  HB1 PRO B 120     210.420 144.970 178.390  1.00  0.00           H  
ATOM   1965  HB2 PRO B 120     209.130 146.200 178.650  1.00  0.00           H  
ATOM   1966  HG1 PRO B 120     208.420 143.640 178.010  1.00  0.00           H  
ATOM   1967  HG2 PRO B 120     207.550 144.480 179.370  1.00  0.00           H  
ATOM   1968  HD1 PRO B 120     209.900 142.500 179.590  1.00  0.00           H  
ATOM   1969  HD2 PRO B 120     208.300 142.490 180.470  1.00  0.00           H  
ATOM   1970  N   GLN B 121     210.210 147.470 181.710  1.00  0.00           N  
ATOM   1971  CA  GLN B 121     209.770 148.610 182.490  1.00  0.00           C  
ATOM   1972  C   GLN B 121     209.460 149.840 181.650  1.00  0.00           C  
ATOM   1973  O   GLN B 121     209.700 149.890 180.440  1.00  0.00           O  
ATOM   1974  CB  GLN B 121     210.790 148.970 183.590  1.00  0.00           C  
ATOM   1975  CG  GLN B 121     211.150 147.800 184.540  1.00  0.00           C  
ATOM   1976  CD  GLN B 121     209.920 147.170 185.200  1.00  0.00           C  
ATOM   1977  NE2 GLN B 121     209.980 145.830 185.400  1.00  0.00           N  
ATOM   1978  OE1 GLN B 121     208.910 147.800 185.520  1.00  0.00           O  
ATOM   1979  HN  GLN B 121     211.190 147.400 181.570  1.00  0.00           H  
ATOM   1980  HA  GLN B 121     208.840 148.340 182.980  1.00  0.00           H  
ATOM   1981  HB1 GLN B 121     210.410 149.800 184.220  1.00  0.00           H  
ATOM   1982  HB2 GLN B 121     211.740 149.330 183.120  1.00  0.00           H  
ATOM   1983  HG1 GLN B 121     211.810 148.170 185.360  1.00  0.00           H  
ATOM   1984  HG2 GLN B 121     211.710 147.020 183.980  1.00  0.00           H  
ATOM   1985 1HE2 GLN B 121     209.190 145.400 185.810  1.00  0.00           H  
ATOM   1986 2HE2 GLN B 121     210.720 145.320 184.960  1.00  0.00           H  
ATOM   1987  N   ARG B 122     208.850 150.870 182.290  1.00  0.00           N  
ATOM   1988  CA  ARG B 122     208.540 152.140 181.650  1.00  0.00           C  
ATOM   1989  C   ARG B 122     209.750 152.950 181.150  1.00  0.00           C  
ATOM   1990  O   ARG B 122     210.780 152.980 181.830  1.00  0.00           O  
ATOM   1991  CB  ARG B 122     207.610 153.040 182.520  1.00  0.00           C  
ATOM   1992  CG  ARG B 122     208.250 153.880 183.650  1.00  0.00           C  
ATOM   1993  CD  ARG B 122     208.780 153.070 184.840  1.00  0.00           C  
ATOM   1994  NE  ARG B 122     209.520 154.000 185.740  1.00  0.00           N  
ATOM   1995  CZ  ARG B 122     210.850 154.190 185.640  1.00  0.00           C  
ATOM   1996  NH1 ARG B 122     211.530 153.890 184.540  1.00  0.00           N1+
ATOM   1997  NH2 ARG B 122     211.520 154.680 186.680  1.00  0.00           N  
ATOM   1998  HN  ARG B 122     208.620 150.780 183.250  1.00  0.00           H  
ATOM   1999  HA  ARG B 122     207.930 151.840 180.810  1.00  0.00           H  
ATOM   2000  HB1 ARG B 122     206.790 152.410 182.940  1.00  0.00           H  
ATOM   2001  HB2 ARG B 122     207.140 153.760 181.830  1.00  0.00           H  
ATOM   2002  HG1 ARG B 122     207.480 154.580 184.030  1.00  0.00           H  
ATOM   2003  HG2 ARG B 122     209.060 154.510 183.220  1.00  0.00           H  
ATOM   2004  HD1 ARG B 122     209.450 152.240 184.520  1.00  0.00           H  
ATOM   2005  HD2 ARG B 122     207.920 152.630 185.400  1.00  0.00           H  
ATOM   2006  HE  ARG B 122     209.130 154.220 186.630  1.00  0.00           H  
ATOM   2007 1HH1 ARG B 122     211.020 153.570 183.740  1.00  0.00           H  
ATOM   2008 2HH1 ARG B 122     212.390 153.400 184.710  1.00  0.00           H  
ATOM   2009 1HH2 ARG B 122     211.060 154.980 187.520  1.00  0.00           H  
ATOM   2010 2HH2 ARG B 122     212.460 155.000 186.520  1.00  0.00           H  
ATOM   2011  N   PRO B 123     209.680 153.630 179.990  1.00  0.00           N  
ATOM   2012  CA  PRO B 123     210.710 154.520 179.460  1.00  0.00           C  
ATOM   2013  C   PRO B 123     211.220 155.650 180.340  1.00  0.00           C  
ATOM   2014  O   PRO B 123     210.670 155.950 181.400  1.00  0.00           O  
ATOM   2015  CB  PRO B 123     210.080 155.110 178.190  1.00  0.00           C  
ATOM   2016  CG  PRO B 123     209.150 154.010 177.700  1.00  0.00           C  
ATOM   2017  CD  PRO B 123     208.600 153.450 179.010  1.00  0.00           C  
ATOM   2018  HA  PRO B 123     211.570 153.890 179.260  1.00  0.00           H  
ATOM   2019  HB1 PRO B 123     210.840 155.390 177.430  1.00  0.00           H  
ATOM   2020  HB2 PRO B 123     209.460 156.010 178.450  1.00  0.00           H  
ATOM   2021  HG1 PRO B 123     209.750 153.220 177.180  1.00  0.00           H  
ATOM   2022  HG2 PRO B 123     208.360 154.380 177.030  1.00  0.00           H  
ATOM   2023  HD1 PRO B 123     208.340 152.380 178.880  1.00  0.00           H  
ATOM   2024  HD2 PRO B 123     207.720 154.040 179.350  1.00  0.00           H  
ATOM   2025  N   VAL B 124     212.290 156.320 179.870  1.00  0.00           N  
ATOM   2026  CA  VAL B 124     212.900 157.500 180.460  1.00  0.00           C  
ATOM   2027  C   VAL B 124     211.960 158.710 180.550  1.00  0.00           C  
ATOM   2028  O   VAL B 124     211.930 159.420 181.550  1.00  0.00           O  
ATOM   2029  CB  VAL B 124     214.130 157.880 179.650  1.00  0.00           C  
ATOM   2030  CG1 VAL B 124     214.830 159.120 180.230  1.00  0.00           C  
ATOM   2031  CG2 VAL B 124     215.110 156.700 179.610  1.00  0.00           C  
ATOM   2032  HN  VAL B 124     212.720 156.000 179.030  1.00  0.00           H  
ATOM   2033  HA  VAL B 124     213.190 157.260 181.470  1.00  0.00           H  
ATOM   2034  HB  VAL B 124     213.830 158.120 178.600  1.00  0.00           H  
ATOM   2035 1HG1 VAL B 124     214.190 160.020 180.200  1.00  0.00           H  
ATOM   2036 2HG1 VAL B 124     215.150 158.940 181.280  1.00  0.00           H  
ATOM   2037 3HG1 VAL B 124     215.730 159.340 179.630  1.00  0.00           H  
ATOM   2038 1HG2 VAL B 124     214.700 155.820 179.080  1.00  0.00           H  
ATOM   2039 2HG2 VAL B 124     215.400 156.390 180.640  1.00  0.00           H  
ATOM   2040 3HG2 VAL B 124     216.040 157.000 179.080  1.00  0.00           H  
ATOM   2041  N   VAL B 125     211.180 158.960 179.480  1.00  0.00           N  
ATOM   2042  CA  VAL B 125     210.210 160.040 179.410  1.00  0.00           C  
ATOM   2043  C   VAL B 125     208.850 159.420 179.150  1.00  0.00           C  
ATOM   2044  O   VAL B 125     208.710 158.610 178.240  1.00  0.00           O  
ATOM   2045  CB  VAL B 125     210.520 161.030 178.290  1.00  0.00           C  
ATOM   2046  CG1 VAL B 125     209.410 162.090 178.170  1.00  0.00           C  
ATOM   2047  CG2 VAL B 125     211.880 161.700 178.580  1.00  0.00           C  
ATOM   2048  HN  VAL B 125     211.220 158.360 178.690  1.00  0.00           H  
ATOM   2049  HA  VAL B 125     210.160 160.570 180.360  1.00  0.00           H  
ATOM   2050  HB  VAL B 125     210.600 160.490 177.320  1.00  0.00           H  
ATOM   2051 1HG1 VAL B 125     208.490 161.660 177.720  1.00  0.00           H  
ATOM   2052 2HG1 VAL B 125     209.160 162.510 179.160  1.00  0.00           H  
ATOM   2053 3HG1 VAL B 125     209.750 162.930 177.520  1.00  0.00           H  
ATOM   2054 1HG2 VAL B 125     212.090 162.480 177.810  1.00  0.00           H  
ATOM   2055 2HG2 VAL B 125     212.710 160.960 178.550  1.00  0.00           H  
ATOM   2056 3HG2 VAL B 125     211.880 162.190 179.570  1.00  0.00           H  
ATOM   2057  N   PHE B 126     207.820 159.770 179.960  1.00  0.00           N  
ATOM   2058  CA  PHE B 126     206.510 159.180 179.810  1.00  0.00           C  
ATOM   2059  C   PHE B 126     205.410 160.030 180.450  1.00  0.00           C  
ATOM   2060  O   PHE B 126     205.660 160.900 181.270  1.00  0.00           O  
ATOM   2061  CB  PHE B 126     206.460 157.730 180.370  1.00  0.00           C  
ATOM   2062  CG  PHE B 126     206.670 157.640 181.870  1.00  0.00           C  
ATOM   2063  CD1 PHE B 126     205.580 157.540 182.740  1.00  0.00           C  
ATOM   2064  CD2 PHE B 126     207.970 157.610 182.410  1.00  0.00           C  
ATOM   2065  CE1 PHE B 126     205.770 157.420 184.130  1.00  0.00           C  
ATOM   2066  CE2 PHE B 126     208.170 157.500 183.790  1.00  0.00           C  
ATOM   2067  CZ  PHE B 126     207.070 157.400 184.650  1.00  0.00           C  
ATOM   2068  HN  PHE B 126     207.920 160.420 180.710  1.00  0.00           H  
ATOM   2069  HA  PHE B 126     206.280 159.150 178.750  1.00  0.00           H  
ATOM   2070  HB1 PHE B 126     207.250 157.120 179.880  1.00  0.00           H  
ATOM   2071  HB2 PHE B 126     205.480 157.270 180.130  1.00  0.00           H  
ATOM   2072  HD1 PHE B 126     204.570 157.530 182.350  1.00  0.00           H  
ATOM   2073  HD2 PHE B 126     208.830 157.680 181.750  1.00  0.00           H  
ATOM   2074  HE1 PHE B 126     204.920 157.320 184.780  1.00  0.00           H  
ATOM   2075  HE2 PHE B 126     209.180 157.480 184.190  1.00  0.00           H  
ATOM   2076  HZ  PHE B 126     207.220 157.310 185.710  1.00  0.00           H  
ATOM   2077  N   VAL B 127     204.140 159.740 180.080  1.00  0.00           N  
ATOM   2078  CA  VAL B 127     202.950 160.240 180.760  1.00  0.00           C  
ATOM   2079  C   VAL B 127     202.070 159.030 181.040  1.00  0.00           C  
ATOM   2080  O   VAL B 127     201.960 158.120 180.220  1.00  0.00           O  
ATOM   2081  CB  VAL B 127     202.200 161.300 179.940  1.00  0.00           C  
ATOM   2082  CG1 VAL B 127     200.820 161.650 180.550  1.00  0.00           C  
ATOM   2083  CG2 VAL B 127     203.050 162.580 179.890  1.00  0.00           C  
ATOM   2084  HN  VAL B 127     203.970 159.090 179.350  1.00  0.00           H  
ATOM   2085  HA  VAL B 127     203.230 160.660 181.710  1.00  0.00           H  
ATOM   2086  HB  VAL B 127     202.040 160.920 178.900  1.00  0.00           H  
ATOM   2087 1HG1 VAL B 127     200.120 160.790 180.500  1.00  0.00           H  
ATOM   2088 2HG1 VAL B 127     200.940 161.970 181.610  1.00  0.00           H  
ATOM   2089 3HG1 VAL B 127     200.360 162.490 179.980  1.00  0.00           H  
ATOM   2090 1HG2 VAL B 127     203.200 162.980 180.910  1.00  0.00           H  
ATOM   2091 2HG2 VAL B 127     202.540 163.360 179.280  1.00  0.00           H  
ATOM   2092 3HG2 VAL B 127     204.050 162.370 179.440  1.00  0.00           H  
ATOM   2093  N   THR B 128     201.430 158.970 182.220  1.00  0.00           N  
ATOM   2094  CA  THR B 128     200.490 157.910 182.580  1.00  0.00           C  
ATOM   2095  C   THR B 128     199.080 158.280 182.130  1.00  0.00           C  
ATOM   2096  O   THR B 128     198.520 159.290 182.560  1.00  0.00           O  
ATOM   2097  CB  THR B 128     200.440 157.660 184.080  1.00  0.00           C  
ATOM   2098  CG2 THR B 128     199.550 156.460 184.450  1.00  0.00           C  
ATOM   2099  OG1 THR B 128     201.730 157.400 184.610  1.00  0.00           O  
ATOM   2100  HN  THR B 128     201.610 159.650 182.930  1.00  0.00           H  
ATOM   2101  HA  THR B 128     200.780 156.990 182.080  1.00  0.00           H  
ATOM   2102  HB  THR B 128     200.060 158.570 184.600  1.00  0.00           H  
ATOM   2103  HG1 THR B 128     201.970 156.470 184.340  1.00  0.00           H  
ATOM   2104 1HG2 THR B 128     198.490 156.620 184.160  1.00  0.00           H  
ATOM   2105 2HG2 THR B 128     199.590 156.290 185.550  1.00  0.00           H  
ATOM   2106 3HG2 THR B 128     199.920 155.530 183.960  1.00  0.00           H  
ATOM   2107  N   ARG B 129     198.410 157.490 181.270  1.00  0.00           N  
ATOM   2108  CA  ARG B 129     197.020 157.750 180.900  1.00  0.00           C  
ATOM   2109  C   ARG B 129     196.050 157.270 181.970  1.00  0.00           C  
ATOM   2110  O   ARG B 129     195.670 156.100 182.040  1.00  0.00           O  
ATOM   2111  CB  ARG B 129     196.620 157.120 179.540  1.00  0.00           C  
ATOM   2112  CG  ARG B 129     197.480 157.560 178.340  1.00  0.00           C  
ATOM   2113  CD  ARG B 129     196.970 157.080 176.970  1.00  0.00           C  
ATOM   2114  NE  ARG B 129     198.090 157.190 175.990  1.00  0.00           N  
ATOM   2115  CZ  ARG B 129     197.950 157.210 174.660  1.00  0.00           C  
ATOM   2116  NH1 ARG B 129     196.790 157.420 174.040  1.00  0.00           N1+
ATOM   2117  NH2 ARG B 129     199.020 156.990 173.890  1.00  0.00           N  
ATOM   2118  HN  ARG B 129     198.870 156.700 180.830  1.00  0.00           H  
ATOM   2119  HA  ARG B 129     196.900 158.820 180.790  1.00  0.00           H  
ATOM   2120  HB1 ARG B 129     195.560 157.370 179.320  1.00  0.00           H  
ATOM   2121  HB2 ARG B 129     196.700 156.010 179.620  1.00  0.00           H  
ATOM   2122  HG1 ARG B 129     198.510 157.170 178.510  1.00  0.00           H  
ATOM   2123  HG2 ARG B 129     197.560 158.670 178.310  1.00  0.00           H  
ATOM   2124  HD1 ARG B 129     196.100 157.690 176.650  1.00  0.00           H  
ATOM   2125  HD2 ARG B 129     196.670 156.010 177.030  1.00  0.00           H  
ATOM   2126  HE  ARG B 129     199.030 157.000 176.320  1.00  0.00           H  
ATOM   2127 1HH1 ARG B 129     195.950 157.610 174.550  1.00  0.00           H  
ATOM   2128 2HH1 ARG B 129     196.760 157.370 173.050  1.00  0.00           H  
ATOM   2129 1HH2 ARG B 129     199.850 156.580 174.290  1.00  0.00           H  
ATOM   2130 2HH2 ARG B 129     198.890 156.960 172.890  1.00  0.00           H  
ATOM   2131  N   LYS B 130     195.600 158.190 182.860  1.00  0.00           N  
ATOM   2132  CA  LYS B 130     194.850 157.870 184.070  1.00  0.00           C  
ATOM   2133  C   LYS B 130     193.390 157.460 183.850  1.00  0.00           C  
ATOM   2134  O   LYS B 130     192.760 156.890 184.740  1.00  0.00           O  
ATOM   2135  CB  LYS B 130     194.920 159.050 185.070  1.00  0.00           C  
ATOM   2136  CG  LYS B 130     196.330 159.300 185.610  1.00  0.00           C  
ATOM   2137  CD  LYS B 130     196.400 160.470 186.600  1.00  0.00           C  
ATOM   2138  CE  LYS B 130     197.740 160.550 187.340  1.00  0.00           C  
ATOM   2139  NZ  LYS B 130     197.800 161.700 188.250  1.00  0.00           N1+
ATOM   2140  HN  LYS B 130     195.930 159.130 182.800  1.00  0.00           H  
ATOM   2141  HA  LYS B 130     195.330 157.020 184.540  1.00  0.00           H  
ATOM   2142  HB1 LYS B 130     194.260 158.840 185.940  1.00  0.00           H  
ATOM   2143  HB2 LYS B 130     194.540 159.980 184.580  1.00  0.00           H  
ATOM   2144  HG1 LYS B 130     197.050 159.490 184.770  1.00  0.00           H  
ATOM   2145  HG2 LYS B 130     196.670 158.370 186.130  1.00  0.00           H  
ATOM   2146  HD1 LYS B 130     195.590 160.330 187.360  1.00  0.00           H  
ATOM   2147  HD2 LYS B 130     196.200 161.420 186.060  1.00  0.00           H  
ATOM   2148  HE1 LYS B 130     198.570 160.640 186.600  1.00  0.00           H  
ATOM   2149  HE2 LYS B 130     197.910 159.620 187.940  1.00  0.00           H  
ATOM   2150  HZ1 LYS B 130     198.550 161.600 188.960  1.00  0.00           H  
ATOM   2151  HZ2 LYS B 130     196.880 161.800 188.760  1.00  0.00           H  
ATOM   2152  HZ3 LYS B 130     197.990 162.600 187.740  1.00  0.00           H  
ATOM   2153  N   LYS B 131     192.830 157.700 182.650  1.00  0.00           N  
ATOM   2154  CA  LYS B 131     191.540 157.150 182.250  1.00  0.00           C  
ATOM   2155  C   LYS B 131     191.560 155.620 182.140  1.00  0.00           C  
ATOM   2156  O   LYS B 131     190.610 154.930 182.490  1.00  0.00           O  
ATOM   2157  CB  LYS B 131     191.090 157.700 180.880  1.00  0.00           C  
ATOM   2158  CG  LYS B 131     190.950 159.230 180.820  1.00  0.00           C  
ATOM   2159  CD  LYS B 131     190.290 159.670 179.500  1.00  0.00           C  
ATOM   2160  CE  LYS B 131     190.030 161.180 179.450  1.00  0.00           C  
ATOM   2161  NZ  LYS B 131     189.170 161.570 178.320  1.00  0.00           N1+
ATOM   2162  HN  LYS B 131     193.330 158.200 181.960  1.00  0.00           H  
ATOM   2163  HA  LYS B 131     190.800 157.400 183.000  1.00  0.00           H  
ATOM   2164  HB1 LYS B 131     190.090 157.260 180.630  1.00  0.00           H  
ATOM   2165  HB2 LYS B 131     191.790 157.380 180.090  1.00  0.00           H  
ATOM   2166  HG1 LYS B 131     191.950 159.700 180.920  1.00  0.00           H  
ATOM   2167  HG2 LYS B 131     190.310 159.560 181.670  1.00  0.00           H  
ATOM   2168  HD1 LYS B 131     189.320 159.130 179.400  1.00  0.00           H  
ATOM   2169  HD2 LYS B 131     190.930 159.370 178.640  1.00  0.00           H  
ATOM   2170  HE1 LYS B 131     190.990 161.740 179.380  1.00  0.00           H  
ATOM   2171  HE2 LYS B 131     189.500 161.480 180.380  1.00  0.00           H  
ATOM   2172  HZ1 LYS B 131     188.200 161.190 178.460  1.00  0.00           H  
ATOM   2173  HZ2 LYS B 131     189.520 161.230 177.400  1.00  0.00           H  
ATOM   2174  HZ3 LYS B 131     189.070 162.610 178.320  1.00  0.00           H  
ATOM   2175  N   LEU B 132     192.680 155.080 181.620  1.00  0.00           N  
ATOM   2176  CA  LEU B 132     192.850 153.650 181.410  1.00  0.00           C  
ATOM   2177  C   LEU B 132     193.020 152.860 182.690  1.00  0.00           C  
ATOM   2178  O   LEU B 132     192.420 151.800 182.860  1.00  0.00           O  
ATOM   2179  CB  LEU B 132     194.080 153.370 180.500  1.00  0.00           C  
ATOM   2180  CG  LEU B 132     194.080 154.100 179.150  1.00  0.00           C  
ATOM   2181  CD1 LEU B 132     195.310 153.680 178.340  1.00  0.00           C  
ATOM   2182  CD2 LEU B 132     192.810 153.820 178.330  1.00  0.00           C  
ATOM   2183  HN  LEU B 132     193.460 155.650 181.360  1.00  0.00           H  
ATOM   2184  HA  LEU B 132     191.960 153.280 180.930  1.00  0.00           H  
ATOM   2185  HB1 LEU B 132     194.110 152.270 180.290  1.00  0.00           H  
ATOM   2186  HB2 LEU B 132     195.010 153.640 181.040  1.00  0.00           H  
ATOM   2187  HG  LEU B 132     194.150 155.200 179.340  1.00  0.00           H  
ATOM   2188 1HD1 LEU B 132     196.240 153.880 178.900  1.00  0.00           H  
ATOM   2189 2HD1 LEU B 132     195.350 154.210 177.370  1.00  0.00           H  
ATOM   2190 3HD1 LEU B 132     195.260 152.590 178.130  1.00  0.00           H  
ATOM   2191 1HD2 LEU B 132     192.690 152.730 178.180  1.00  0.00           H  
ATOM   2192 2HD2 LEU B 132     191.900 154.210 178.830  1.00  0.00           H  
ATOM   2193 3HD2 LEU B 132     192.890 154.310 177.330  1.00  0.00           H  
ATOM   2194  N   VAL B 133     193.850 153.370 183.630  1.00  0.00           N  
ATOM   2195  CA  VAL B 133     194.320 152.630 184.800  1.00  0.00           C  
ATOM   2196  C   VAL B 133     193.200 152.170 185.710  1.00  0.00           C  
ATOM   2197  O   VAL B 133     193.080 150.990 186.030  1.00  0.00           O  
ATOM   2198  CB  VAL B 133     195.310 153.450 185.620  1.00  0.00           C  
ATOM   2199  CG1 VAL B 133     195.960 152.570 186.710  1.00  0.00           C  
ATOM   2200  CG2 VAL B 133     196.410 154.010 184.700  1.00  0.00           C  
ATOM   2201  HN  VAL B 133     194.280 154.250 183.470  1.00  0.00           H  
ATOM   2202  HA  VAL B 133     194.820 151.740 184.440  1.00  0.00           H  
ATOM   2203  HB  VAL B 133     194.800 154.310 186.120  1.00  0.00           H  
ATOM   2204 1HG1 VAL B 133     196.450 151.680 186.250  1.00  0.00           H  
ATOM   2205 2HG1 VAL B 133     196.740 153.140 187.260  1.00  0.00           H  
ATOM   2206 3HG1 VAL B 133     195.210 152.220 187.450  1.00  0.00           H  
ATOM   2207 1HG2 VAL B 133     196.020 154.800 184.030  1.00  0.00           H  
ATOM   2208 2HG2 VAL B 133     196.840 153.190 184.090  1.00  0.00           H  
ATOM   2209 3HG2 VAL B 133     197.230 154.450 185.310  1.00  0.00           H  
ATOM   2210  N   ASN B 134     192.280 153.090 186.070  1.00  0.00           N  
ATOM   2211  CA  ASN B 134     191.130 152.750 186.890  1.00  0.00           C  
ATOM   2212  C   ASN B 134     190.190 151.780 186.200  1.00  0.00           C  
ATOM   2213  O   ASN B 134     189.700 150.840 186.810  1.00  0.00           O  
ATOM   2214  CB  ASN B 134     190.340 154.010 187.360  1.00  0.00           C  
ATOM   2215  CG  ASN B 134     191.170 154.800 188.380  1.00  0.00           C  
ATOM   2216  ND2 ASN B 134     190.540 155.850 188.960  1.00  0.00           N  
ATOM   2217  OD1 ASN B 134     192.330 154.510 188.670  1.00  0.00           O  
ATOM   2218  HN  ASN B 134     192.400 154.040 185.820  1.00  0.00           H  
ATOM   2219  HA  ASN B 134     191.490 152.220 187.770  1.00  0.00           H  
ATOM   2220  HB1 ASN B 134     189.400 153.710 187.860  1.00  0.00           H  
ATOM   2221  HB2 ASN B 134     190.100 154.660 186.500  1.00  0.00           H  
ATOM   2222 1HD2 ASN B 134     189.590 156.040 188.770  1.00  0.00           H  
ATOM   2223 2HD2 ASN B 134     191.050 156.370 189.640  1.00  0.00           H  
ATOM   2224  N   ALA B 135     189.930 151.940 184.890  1.00  0.00           N  
ATOM   2225  CA  ALA B 135     189.120 151.030 184.110  1.00  0.00           C  
ATOM   2226  C   ALA B 135     189.670 149.600 184.040  1.00  0.00           C  
ATOM   2227  O   ALA B 135     188.940 148.630 184.260  1.00  0.00           O  
ATOM   2228  CB  ALA B 135     188.960 151.610 182.700  1.00  0.00           C  
ATOM   2229  HN  ALA B 135     190.340 152.700 184.380  1.00  0.00           H  
ATOM   2230  HA  ALA B 135     188.150 150.960 184.570  1.00  0.00           H  
ATOM   2231  HB1 ALA B 135     188.310 150.960 182.070  1.00  0.00           H  
ATOM   2232  HB2 ALA B 135     189.940 151.740 182.200  1.00  0.00           H  
ATOM   2233  HB3 ALA B 135     188.480 152.610 182.770  1.00  0.00           H  
ATOM   2234  N   ILE B 136     190.990 149.440 183.790  1.00  0.00           N  
ATOM   2235  CA  ILE B 136     191.670 148.140 183.790  1.00  0.00           C  
ATOM   2236  C   ILE B 136     191.650 147.490 185.160  1.00  0.00           C  
ATOM   2237  O   ILE B 136     191.270 146.330 185.310  1.00  0.00           O  
ATOM   2238  CB  ILE B 136     193.110 148.280 183.300  1.00  0.00           C  
ATOM   2239  CG1 ILE B 136     193.120 148.760 181.830  1.00  0.00           C  
ATOM   2240  CG2 ILE B 136     193.890 146.950 183.430  1.00  0.00           C  
ATOM   2241  CD  ILE B 136     194.460 149.380 181.420  1.00  0.00           C  
ATOM   2242  HN  ILE B 136     191.570 150.240 183.620  1.00  0.00           H  
ATOM   2243  HA  ILE B 136     191.130 147.480 183.120  1.00  0.00           H  
ATOM   2244  HB  ILE B 136     193.620 149.060 183.920  1.00  0.00           H  
ATOM   2245 1HG1 ILE B 136     192.340 149.520 181.670  1.00  0.00           H  
ATOM   2246 2HG1 ILE B 136     192.890 147.900 181.160  1.00  0.00           H  
ATOM   2247 1HG2 ILE B 136     194.020 146.640 184.490  1.00  0.00           H  
ATOM   2248 2HG2 ILE B 136     194.910 147.050 183.000  1.00  0.00           H  
ATOM   2249 3HG2 ILE B 136     193.370 146.140 182.890  1.00  0.00           H  
ATOM   2250  HD1 ILE B 136     194.730 150.220 182.100  1.00  0.00           H  
ATOM   2251  HD2 ILE B 136     194.400 149.780 180.380  1.00  0.00           H  
ATOM   2252  HD3 ILE B 136     195.270 148.620 181.460  1.00  0.00           H  
ATOM   2253  N   GLN B 137     192.000 148.250 186.220  1.00  0.00           N  
ATOM   2254  CA  GLN B 137     191.990 147.750 187.580  1.00  0.00           C  
ATOM   2255  C   GLN B 137     190.590 147.360 188.060  1.00  0.00           C  
ATOM   2256  O   GLN B 137     190.410 146.330 188.700  1.00  0.00           O  
ATOM   2257  CB  GLN B 137     192.670 148.760 188.540  1.00  0.00           C  
ATOM   2258  CG  GLN B 137     194.190 148.920 188.270  1.00  0.00           C  
ATOM   2259  CD  GLN B 137     194.840 149.990 189.150  1.00  0.00           C  
ATOM   2260  NE2 GLN B 137     196.160 149.830 189.420  1.00  0.00           N  
ATOM   2261  OE1 GLN B 137     194.200 150.950 189.590  1.00  0.00           O  
ATOM   2262  HN  GLN B 137     192.320 149.190 186.090  1.00  0.00           H  
ATOM   2263  HA  GLN B 137     192.560 146.840 187.600  1.00  0.00           H  
ATOM   2264  HB1 GLN B 137     192.540 148.420 189.590  1.00  0.00           H  
ATOM   2265  HB2 GLN B 137     192.170 149.750 188.430  1.00  0.00           H  
ATOM   2266  HG1 GLN B 137     194.360 149.220 187.210  1.00  0.00           H  
ATOM   2267  HG2 GLN B 137     194.700 147.950 188.430  1.00  0.00           H  
ATOM   2268 1HE2 GLN B 137     196.610 150.530 189.970  1.00  0.00           H  
ATOM   2269 2HE2 GLN B 137     196.630 149.000 189.130  1.00  0.00           H  
ATOM   2270  N   GLN B 138     189.540 148.140 187.710  1.00  0.00           N  
ATOM   2271  CA  GLN B 138     188.160 147.760 187.960  1.00  0.00           C  
ATOM   2272  C   GLN B 138     187.750 146.470 187.250  1.00  0.00           C  
ATOM   2273  O   GLN B 138     187.180 145.570 187.870  1.00  0.00           O  
ATOM   2274  CB  GLN B 138     187.170 148.890 187.580  1.00  0.00           C  
ATOM   2275  CG  GLN B 138     187.210 150.100 188.570  1.00  0.00           C  
ATOM   2276  CD  GLN B 138     186.410 151.300 188.050  1.00  0.00           C  
ATOM   2277  NE2 GLN B 138     186.780 151.780 186.850  1.00  0.00           N  
ATOM   2278  OE1 GLN B 138     185.490 151.810 188.690  1.00  0.00           O  
ATOM   2279  HN  GLN B 138     189.680 149.010 187.240  1.00  0.00           H  
ATOM   2280  HA  GLN B 138     188.060 147.560 189.020  1.00  0.00           H  
ATOM   2281  HB1 GLN B 138     186.130 148.500 187.580  1.00  0.00           H  
ATOM   2282  HB2 GLN B 138     187.420 149.220 186.550  1.00  0.00           H  
ATOM   2283  HG1 GLN B 138     188.250 150.420 188.750  1.00  0.00           H  
ATOM   2284  HG2 GLN B 138     186.780 149.800 189.540  1.00  0.00           H  
ATOM   2285 1HE2 GLN B 138     186.220 152.480 186.420  1.00  0.00           H  
ATOM   2286 2HE2 GLN B 138     187.600 151.410 186.410  1.00  0.00           H  
ATOM   2287  N   LYS B 139     188.060 146.290 185.950  1.00  0.00           N  
ATOM   2288  CA  LYS B 139     187.780 145.040 185.230  1.00  0.00           C  
ATOM   2289  C   LYS B 139     188.560 143.830 185.740  1.00  0.00           C  
ATOM   2290  O   LYS B 139     188.010 142.750 185.910  1.00  0.00           O  
ATOM   2291  CB  LYS B 139     187.940 145.200 183.700  1.00  0.00           C  
ATOM   2292  CG  LYS B 139     186.850 146.110 183.110  1.00  0.00           C  
ATOM   2293  CD  LYS B 139     186.820 146.090 181.570  1.00  0.00           C  
ATOM   2294  CE  LYS B 139     185.730 146.990 180.990  1.00  0.00           C  
ATOM   2295  NZ  LYS B 139     185.660 146.880 179.530  1.00  0.00           N1+
ATOM   2296  HN  LYS B 139     188.530 147.010 185.430  1.00  0.00           H  
ATOM   2297  HA  LYS B 139     186.750 144.800 185.420  1.00  0.00           H  
ATOM   2298  HB1 LYS B 139     187.850 144.200 183.220  1.00  0.00           H  
ATOM   2299  HB2 LYS B 139     188.950 145.600 183.460  1.00  0.00           H  
ATOM   2300  HG1 LYS B 139     187.020 147.150 183.460  1.00  0.00           H  
ATOM   2301  HG2 LYS B 139     185.860 145.770 183.490  1.00  0.00           H  
ATOM   2302  HD1 LYS B 139     186.650 145.040 181.240  1.00  0.00           H  
ATOM   2303  HD2 LYS B 139     187.810 146.410 181.190  1.00  0.00           H  
ATOM   2304  HE1 LYS B 139     185.930 148.050 181.250  1.00  0.00           H  
ATOM   2305  HE2 LYS B 139     184.730 146.710 181.400  1.00  0.00           H  
ATOM   2306  HZ1 LYS B 139     185.340 145.930 179.220  1.00  0.00           H  
ATOM   2307  HZ2 LYS B 139     186.600 147.080 179.090  1.00  0.00           H  
ATOM   2308  HZ3 LYS B 139     184.980 147.600 179.160  1.00  0.00           H  
ATOM   2309  N   LEU B 140     189.860 143.980 186.070  1.00  0.00           N  
ATOM   2310  CA  LEU B 140     190.660 142.910 186.650  1.00  0.00           C  
ATOM   2311  C   LEU B 140     190.260 142.600 188.100  1.00  0.00           C  
ATOM   2312  O   LEU B 140     190.640 141.570 188.660  1.00  0.00           O  
ATOM   2313  CB  LEU B 140     192.170 143.230 186.560  1.00  0.00           C  
ATOM   2314  CG  LEU B 140     192.870 142.730 185.270  1.00  0.00           C  
ATOM   2315  CD1 LEU B 140     192.240 143.250 183.970  1.00  0.00           C  
ATOM   2316  CD2 LEU B 140     194.360 143.110 185.310  1.00  0.00           C  
ATOM   2317  HN  LEU B 140     190.340 144.840 185.880  1.00  0.00           H  
ATOM   2318  HA  LEU B 140     190.480 142.000 186.090  1.00  0.00           H  
ATOM   2319  HB1 LEU B 140     192.720 142.770 187.410  1.00  0.00           H  
ATOM   2320  HB2 LEU B 140     192.300 144.330 186.630  1.00  0.00           H  
ATOM   2321  HG  LEU B 140     192.810 141.610 185.260  1.00  0.00           H  
ATOM   2322 1HD1 LEU B 140     191.200 142.890 183.860  1.00  0.00           H  
ATOM   2323 2HD1 LEU B 140     192.820 142.890 183.090  1.00  0.00           H  
ATOM   2324 3HD1 LEU B 140     192.250 144.360 183.960  1.00  0.00           H  
ATOM   2325 1HD2 LEU B 140     194.480 144.210 185.300  1.00  0.00           H  
ATOM   2326 2HD2 LEU B 140     194.840 142.720 186.240  1.00  0.00           H  
ATOM   2327 3HD2 LEU B 140     194.890 142.690 184.430  1.00  0.00           H  
ATOM   2328  N   SER B 141     189.430 143.450 188.730  1.00  0.00           N  
ATOM   2329  CA  SER B 141     188.820 143.170 190.010  1.00  0.00           C  
ATOM   2330  C   SER B 141     187.470 142.470 189.880  1.00  0.00           C  
ATOM   2331  O   SER B 141     186.880 142.010 190.860  1.00  0.00           O  
ATOM   2332  CB  SER B 141     188.680 144.450 190.900  1.00  0.00           C  
ATOM   2333  OG  SER B 141     187.580 145.300 190.560  1.00  0.00           O  
ATOM   2334  HN  SER B 141     189.240 144.340 188.300  1.00  0.00           H  
ATOM   2335  HA  SER B 141     189.460 142.490 190.560  1.00  0.00           H  
ATOM   2336  HB1 SER B 141     189.630 145.030 190.820  1.00  0.00           H  
ATOM   2337  HB2 SER B 141     188.580 144.140 191.960  1.00  0.00           H  
ATOM   2338  HG1 SER B 141     187.540 145.360 189.580  1.00  0.00           H  
ATOM   2339  N   LYS B 142     186.950 142.290 188.640  1.00  0.00           N  
ATOM   2340  CA  LYS B 142     185.720 141.550 188.390  1.00  0.00           C  
ATOM   2341  C   LYS B 142     185.960 140.060 188.230  1.00  0.00           C  
ATOM   2342  O   LYS B 142     185.010 139.270 188.260  1.00  0.00           O  
ATOM   2343  CB  LYS B 142     184.970 142.060 187.130  1.00  0.00           C  
ATOM   2344  CG  LYS B 142     184.310 143.430 187.340  1.00  0.00           C  
ATOM   2345  CD  LYS B 142     183.370 143.800 186.170  1.00  0.00           C  
ATOM   2346  CE  LYS B 142     182.460 144.990 186.480  1.00  0.00           C  
ATOM   2347  NZ  LYS B 142     181.490 145.190 185.390  1.00  0.00           N1+
ATOM   2348  HN  LYS B 142     187.410 142.660 187.830  1.00  0.00           H  
ATOM   2349  HA  LYS B 142     185.050 141.670 189.230  1.00  0.00           H  
ATOM   2350  HB1 LYS B 142     184.150 141.350 186.880  1.00  0.00           H  
ATOM   2351  HB2 LYS B 142     185.660 142.090 186.260  1.00  0.00           H  
ATOM   2352  HG1 LYS B 142     185.080 144.220 187.480  1.00  0.00           H  
ATOM   2353  HG2 LYS B 142     183.700 143.380 188.280  1.00  0.00           H  
ATOM   2354  HD1 LYS B 142     182.730 142.910 185.960  1.00  0.00           H  
ATOM   2355  HD2 LYS B 142     183.980 143.990 185.260  1.00  0.00           H  
ATOM   2356  HE1 LYS B 142     183.040 145.920 186.620  1.00  0.00           H  
ATOM   2357  HE2 LYS B 142     181.880 144.780 187.410  1.00  0.00           H  
ATOM   2358  HZ1 LYS B 142     181.070 144.260 185.120  1.00  0.00           H  
ATOM   2359  HZ2 LYS B 142     181.910 145.640 184.550  1.00  0.00           H  
ATOM   2360  HZ3 LYS B 142     180.680 145.770 185.700  1.00  0.00           H  
ATOM   2361  N   LEU B 143     187.220 139.620 188.100  1.00  0.00           N  
ATOM   2362  CA  LEU B 143     187.570 138.220 187.910  1.00  0.00           C  
ATOM   2363  C   LEU B 143     187.190 137.300 189.070  1.00  0.00           C  
ATOM   2364  O   LEU B 143     186.640 136.230 188.860  1.00  0.00           O  
ATOM   2365  CB  LEU B 143     189.090 138.100 187.660  1.00  0.00           C  
ATOM   2366  CG  LEU B 143     189.580 138.720 186.340  1.00  0.00           C  
ATOM   2367  CD1 LEU B 143     191.100 138.910 186.360  1.00  0.00           C  
ATOM   2368  CD2 LEU B 143     189.160 137.870 185.130  1.00  0.00           C  
ATOM   2369  HN  LEU B 143     187.970 140.270 188.040  1.00  0.00           H  
ATOM   2370  HA  LEU B 143     187.030 137.850 187.050  1.00  0.00           H  
ATOM   2371  HB1 LEU B 143     189.390 137.030 187.660  1.00  0.00           H  
ATOM   2372  HB2 LEU B 143     189.630 138.600 188.500  1.00  0.00           H  
ATOM   2373  HG  LEU B 143     189.120 139.730 186.220  1.00  0.00           H  
ATOM   2374 1HD1 LEU B 143     191.400 139.590 187.180  1.00  0.00           H  
ATOM   2375 2HD1 LEU B 143     191.450 139.340 185.390  1.00  0.00           H  
ATOM   2376 3HD1 LEU B 143     191.610 137.930 186.510  1.00  0.00           H  
ATOM   2377 1HD2 LEU B 143     189.580 136.840 185.220  1.00  0.00           H  
ATOM   2378 2HD2 LEU B 143     188.060 137.790 185.060  1.00  0.00           H  
ATOM   2379 3HD2 LEU B 143     189.540 138.320 184.190  1.00  0.00           H  
ATOM   2380  N   LYS B 144     187.470 137.700 190.330  1.00  0.00           N  
ATOM   2381  CA  LYS B 144     187.280 136.880 191.540  1.00  0.00           C  
ATOM   2382  C   LYS B 144     188.070 135.570 191.520  1.00  0.00           C  
ATOM   2383  O   LYS B 144     187.640 134.530 192.020  1.00  0.00           O  
ATOM   2384  CB  LYS B 144     185.790 136.580 191.870  1.00  0.00           C  
ATOM   2385  CG  LYS B 144     184.840 137.790 191.840  1.00  0.00           C  
ATOM   2386  CD  LYS B 144     183.440 137.410 192.370  1.00  0.00           C  
ATOM   2387  CE  LYS B 144     182.300 138.320 191.900  1.00  0.00           C  
ATOM   2388  NZ  LYS B 144     181.920 137.990 190.510  1.00  0.00           N1+
ATOM   2389  HN  LYS B 144     187.850 138.610 190.480  1.00  0.00           H  
ATOM   2390  HA  LYS B 144     187.670 137.460 192.360  1.00  0.00           H  
ATOM   2391  HB1 LYS B 144     185.740 136.120 192.880  1.00  0.00           H  
ATOM   2392  HB2 LYS B 144     185.400 135.830 191.150  1.00  0.00           H  
ATOM   2393  HG1 LYS B 144     184.770 138.160 190.800  1.00  0.00           H  
ATOM   2394  HG2 LYS B 144     185.250 138.620 192.460  1.00  0.00           H  
ATOM   2395  HD1 LYS B 144     183.480 137.430 193.480  1.00  0.00           H  
ATOM   2396  HD2 LYS B 144     183.210 136.360 192.080  1.00  0.00           H  
ATOM   2397  HE1 LYS B 144     182.610 139.390 191.940  1.00  0.00           H  
ATOM   2398  HE2 LYS B 144     181.400 138.180 192.540  1.00  0.00           H  
ATOM   2399  HZ1 LYS B 144     180.960 137.570 190.470  1.00  0.00           H  
ATOM   2400  HZ2 LYS B 144     182.610 137.310 190.090  1.00  0.00           H  
ATOM   2401  HZ3 LYS B 144     181.950 138.840 189.890  1.00  0.00           H  
ATOM   2402  N   GLY B 145     189.280 135.590 190.930  1.00  0.00           N  
ATOM   2403  CA  GLY B 145     190.140 134.420 190.770  1.00  0.00           C  
ATOM   2404  C   GLY B 145     189.780 133.480 189.640  1.00  0.00           C  
ATOM   2405  O   GLY B 145     190.460 132.480 189.440  1.00  0.00           O  
ATOM   2406  HN  GLY B 145     189.660 136.470 190.620  1.00  0.00           H  
ATOM   2407  HA1 GLY B 145     190.090 133.840 191.690  1.00  0.00           H  
ATOM   2408  HA2 GLY B 145     191.130 134.770 190.570  1.00  0.00           H  
ATOM   2409  N   GLU B 146     188.720 133.780 188.850  1.00  0.00           N  
ATOM   2410  CA  GLU B 146     188.320 133.000 187.690  1.00  0.00           C  
ATOM   2411  C   GLU B 146     189.370 132.920 186.570  1.00  0.00           C  
ATOM   2412  O   GLU B 146     190.190 133.830 186.420  1.00  0.00           O  
ATOM   2413  CB  GLU B 146     187.020 133.540 187.040  1.00  0.00           C  
ATOM   2414  CG  GLU B 146     185.730 133.290 187.860  1.00  0.00           C  
ATOM   2415  CD  GLU B 146     184.500 133.900 187.210  1.00  0.00           C  
ATOM   2416  OE1 GLU B 146     184.480 134.130 185.970  1.00  0.00           O  
ATOM   2417  OE2 GLU B 146     183.530 134.190 187.960  1.00  0.00           O1-
ATOM   2418  HN  GLU B 146     188.140 134.560 189.060  1.00  0.00           H  
ATOM   2419  HA  GLU B 146     188.130 132.000 188.060  1.00  0.00           H  
ATOM   2420  HB1 GLU B 146     186.870 133.070 186.040  1.00  0.00           H  
ATOM   2421  HB2 GLU B 146     187.150 134.640 186.880  1.00  0.00           H  
ATOM   2422  HG1 GLU B 146     185.850 133.730 188.870  1.00  0.00           H  
ATOM   2423  HG2 GLU B 146     185.550 132.200 187.970  1.00  0.00           H  
ATOM   2424  N   PRO B 147     189.350 131.860 185.740  1.00  0.00           N  
ATOM   2425  CA  PRO B 147     189.780 131.890 184.330  1.00  0.00           C  
ATOM   2426  C   PRO B 147     189.520 133.170 183.550  1.00  0.00           C  
ATOM   2427  O   PRO B 147     188.570 133.900 183.830  1.00  0.00           O  
ATOM   2428  CB  PRO B 147     189.080 130.680 183.720  1.00  0.00           C  
ATOM   2429  CG  PRO B 147     189.030 129.680 184.870  1.00  0.00           C  
ATOM   2430  CD  PRO B 147     188.720 130.580 186.060  1.00  0.00           C  
ATOM   2431  HA  PRO B 147     190.850 131.780 184.350  1.00  0.00           H  
ATOM   2432  HB1 PRO B 147     189.620 130.280 182.830  1.00  0.00           H  
ATOM   2433  HB2 PRO B 147     188.040 130.940 183.420  1.00  0.00           H  
ATOM   2434  HG1 PRO B 147     190.030 129.210 185.000  1.00  0.00           H  
ATOM   2435  HG2 PRO B 147     188.270 128.880 184.720  1.00  0.00           H  
ATOM   2436  HD1 PRO B 147     189.120 130.160 187.010  1.00  0.00           H  
ATOM   2437  HD2 PRO B 147     187.610 130.720 186.140  1.00  0.00           H  
ATOM   2438  N   GLY B 148     190.350 133.460 182.530  1.00  0.00           N  
ATOM   2439  CA  GLY B 148     190.160 134.690 181.780  1.00  0.00           C  
ATOM   2440  C   GLY B 148     191.240 134.930 180.760  1.00  0.00           C  
ATOM   2441  O   GLY B 148     192.430 134.870 181.030  1.00  0.00           O  
ATOM   2442  HN  GLY B 148     191.080 132.840 182.250  1.00  0.00           H  
ATOM   2443  HA1 GLY B 148     190.200 135.520 182.470  1.00  0.00           H  
ATOM   2444  HA2 GLY B 148     189.230 134.600 181.250  1.00  0.00           H  
ATOM   2445  N   TRP B 149     190.810 135.260 179.530  1.00  0.00           N  
ATOM   2446  CA  TRP B 149     191.690 135.670 178.450  1.00  0.00           C  
ATOM   2447  C   TRP B 149     191.820 137.180 178.470  1.00  0.00           C  
ATOM   2448  O   TRP B 149     190.900 137.920 178.120  1.00  0.00           O  
ATOM   2449  CB  TRP B 149     191.140 135.190 177.080  1.00  0.00           C  
ATOM   2450  CG  TRP B 149     191.060 133.680 176.970  1.00  0.00           C  
ATOM   2451  CD1 TRP B 149     190.030 132.860 177.320  1.00  0.00           C  
ATOM   2452  CD2 TRP B 149     192.110 132.830 176.480  1.00  0.00           C  
ATOM   2453  CE2 TRP B 149     191.660 131.500 176.600  1.00  0.00           C  
ATOM   2454  CE3 TRP B 149     193.360 133.120 175.930  1.00  0.00           C  
ATOM   2455  NE1 TRP B 149     190.390 131.540 177.130  1.00  0.00           N  
ATOM   2456  CZ2 TRP B 149     192.450 130.440 176.200  1.00  0.00           C  
ATOM   2457  CZ3 TRP B 149     194.150 132.040 175.500  1.00  0.00           C  
ATOM   2458  CH2 TRP B 149     193.700 130.720 175.630  1.00  0.00           C  
ATOM   2459  HN  TRP B 149     189.830 135.250 179.310  1.00  0.00           H  
ATOM   2460  HA  TRP B 149     192.670 135.240 178.600  1.00  0.00           H  
ATOM   2461  HB1 TRP B 149     191.800 135.570 176.270  1.00  0.00           H  
ATOM   2462  HB2 TRP B 149     190.120 135.610 176.930  1.00  0.00           H  
ATOM   2463  HD1 TRP B 149     189.070 133.200 177.690  1.00  0.00           H  
ATOM   2464  HE1 TRP B 149     189.790 130.750 177.140  1.00  0.00           H  
ATOM   2465  HE3 TRP B 149     193.710 134.130 175.810  1.00  0.00           H  
ATOM   2466  HZ2 TRP B 149     192.100 129.430 176.290  1.00  0.00           H  
ATOM   2467  HZ3 TRP B 149     195.110 132.230 175.050  1.00  0.00           H  
ATOM   2468  HH2 TRP B 149     194.320 129.900 175.290  1.00  0.00           H  
ATOM   2469  N   VAL B 150     193.000 137.680 178.900  1.00  0.00           N  
ATOM   2470  CA  VAL B 150     193.290 139.100 178.980  1.00  0.00           C  
ATOM   2471  C   VAL B 150     194.210 139.480 177.830  1.00  0.00           C  
ATOM   2472  O   VAL B 150     195.330 138.990 177.720  1.00  0.00           O  
ATOM   2473  CB  VAL B 150     193.900 139.480 180.330  1.00  0.00           C  
ATOM   2474  CG1 VAL B 150     194.160 141.000 180.390  1.00  0.00           C  
ATOM   2475  CG2 VAL B 150     192.920 139.090 181.450  1.00  0.00           C  
ATOM   2476  HN  VAL B 150     193.730 137.060 179.170  1.00  0.00           H  
ATOM   2477  HA  VAL B 150     192.370 139.660 178.870  1.00  0.00           H  
ATOM   2478  HB  VAL B 150     194.860 138.930 180.470  1.00  0.00           H  
ATOM   2479 1HG1 VAL B 150     194.890 141.330 179.630  1.00  0.00           H  
ATOM   2480 2HG1 VAL B 150     193.210 141.550 180.250  1.00  0.00           H  
ATOM   2481 3HG1 VAL B 150     194.560 141.270 181.390  1.00  0.00           H  
ATOM   2482 1HG2 VAL B 150     191.960 139.610 181.330  1.00  0.00           H  
ATOM   2483 2HG2 VAL B 150     193.350 139.360 182.440  1.00  0.00           H  
ATOM   2484 3HG2 VAL B 150     192.730 138.000 181.460  1.00  0.00           H  
ATOM   2485  N   THR B 151     193.740 140.340 176.910  1.00  0.00           N  
ATOM   2486  CA  THR B 151     194.430 140.590 175.640  1.00  0.00           C  
ATOM   2487  C   THR B 151     194.650 142.070 175.390  1.00  0.00           C  
ATOM   2488  O   THR B 151     193.760 142.910 175.520  1.00  0.00           O  
ATOM   2489  CB  THR B 151     193.710 139.960 174.450  1.00  0.00           C  
ATOM   2490  CG2 THR B 151     194.120 140.520 173.080  1.00  0.00           C  
ATOM   2491  OG1 THR B 151     194.010 138.570 174.390  1.00  0.00           O  
ATOM   2492  HN  THR B 151     192.830 140.750 177.040  1.00  0.00           H  
ATOM   2493  HA  THR B 151     195.410 140.160 175.680  1.00  0.00           H  
ATOM   2494  HB  THR B 151     192.610 140.100 174.580  1.00  0.00           H  
ATOM   2495  HG1 THR B 151     193.810 138.170 175.250  1.00  0.00           H  
ATOM   2496 1HG2 THR B 151     193.800 141.580 172.960  1.00  0.00           H  
ATOM   2497 2HG2 THR B 151     193.640 139.930 172.270  1.00  0.00           H  
ATOM   2498 3HG2 THR B 151     195.220 140.450 172.950  1.00  0.00           H  
ATOM   2499  N   ILE B 152     195.900 142.410 175.000  1.00  0.00           N  
ATOM   2500  CA  ILE B 152     196.320 143.730 174.550  1.00  0.00           C  
ATOM   2501  C   ILE B 152     196.350 143.740 173.020  1.00  0.00           C  
ATOM   2502  O   ILE B 152     196.760 142.760 172.400  1.00  0.00           O  
ATOM   2503  CB  ILE B 152     197.710 144.090 175.120  1.00  0.00           C  
ATOM   2504  CG1 ILE B 152     197.700 143.990 176.670  1.00  0.00           C  
ATOM   2505  CG2 ILE B 152     198.150 145.500 174.650  1.00  0.00           C  
ATOM   2506  CD  ILE B 152     199.080 144.180 177.320  1.00  0.00           C  
ATOM   2507  HN  ILE B 152     196.600 141.700 174.950  1.00  0.00           H  
ATOM   2508  HA  ILE B 152     195.610 144.470 174.880  1.00  0.00           H  
ATOM   2509  HB  ILE B 152     198.440 143.350 174.740  1.00  0.00           H  
ATOM   2510 1HG1 ILE B 152     197.320 142.990 176.980  1.00  0.00           H  
ATOM   2511 2HG1 ILE B 152     196.980 144.750 177.070  1.00  0.00           H  
ATOM   2512 1HG2 ILE B 152     198.250 145.550 173.550  1.00  0.00           H  
ATOM   2513 2HG2 ILE B 152     199.140 145.760 175.080  1.00  0.00           H  
ATOM   2514 3HG2 ILE B 152     197.410 146.260 174.980  1.00  0.00           H  
ATOM   2515  HD1 ILE B 152     199.800 143.440 176.900  1.00  0.00           H  
ATOM   2516  HD2 ILE B 152     199.020 144.020 178.410  1.00  0.00           H  
ATOM   2517  HD3 ILE B 152     199.480 145.200 177.130  1.00  0.00           H  
ATOM   2518  N   HSD B 153     195.910 144.850 172.370  1.00  0.00           N  
ATOM   2519  CA  HSD B 153     195.960 145.000 170.920  1.00  0.00           C  
ATOM   2520  C   HSD B 153     197.060 145.970 170.500  1.00  0.00           C  
ATOM   2521  O   HSD B 153     197.420 146.890 171.240  1.00  0.00           O  
ATOM   2522  CB  HSD B 153     194.620 145.470 170.280  1.00  0.00           C  
ATOM   2523  CG  HSD B 153     194.280 146.950 170.340  1.00  0.00           C  
ATOM   2524  CD2 HSD B 153     194.630 147.960 169.500  1.00  0.00           C  
ATOM   2525  ND1 HSD B 153     193.450 147.520 171.280  1.00  0.00           N  
ATOM   2526  CE1 HSD B 153     193.340 148.840 170.970  1.00  0.00           C  
ATOM   2527  NE2 HSD B 153     194.030 149.150 169.890  1.00  0.00           N  
ATOM   2528  HN  HSD B 153     195.620 145.650 172.900  1.00  0.00           H  
ATOM   2529  HA  HSD B 153     196.200 144.050 170.480  1.00  0.00           H  
ATOM   2530  HB1 HSD B 153     193.790 144.880 170.730  1.00  0.00           H  
ATOM   2531  HB2 HSD B 153     194.650 145.200 169.200  1.00  0.00           H  
ATOM   2532  HD1 HSD B 153     192.880 147.030 171.950  1.00  0.00           H  
ATOM   2533  HD2 HSD B 153     195.270 147.930 168.620  1.00  0.00           H  
ATOM   2534  HE1 HSD B 153     192.720 149.540 171.540  1.00  0.00           H  
ATOM   2535  N   GLY B 154     197.600 145.800 169.270  1.00  0.00           N  
ATOM   2536  CA  GLY B 154     198.580 146.720 168.700  1.00  0.00           C  
ATOM   2537  C   GLY B 154     199.790 146.020 168.140  1.00  0.00           C  
ATOM   2538  O   GLY B 154     199.770 144.830 167.850  1.00  0.00           O  
ATOM   2539  HN  GLY B 154     197.370 145.000 168.730  1.00  0.00           H  
ATOM   2540  HA1 GLY B 154     198.940 147.400 169.460  1.00  0.00           H  
ATOM   2541  HA2 GLY B 154     198.100 147.230 167.880  1.00  0.00           H  
ATOM   2542  N   MET B 155     200.880 146.780 167.950  1.00  0.00           N  
ATOM   2543  CA  MET B 155     202.090 146.310 167.300  1.00  0.00           C  
ATOM   2544  C   MET B 155     203.340 146.720 168.080  1.00  0.00           C  
ATOM   2545  O   MET B 155     203.310 147.570 168.970  1.00  0.00           O  
ATOM   2546  CB  MET B 155     202.210 146.870 165.850  1.00  0.00           C  
ATOM   2547  CG  MET B 155     201.170 146.310 164.860  1.00  0.00           C  
ATOM   2548  SD  MET B 155     201.320 147.030 163.200  1.00  0.00           S  
ATOM   2549  CE  MET B 155     200.080 145.960 162.430  1.00  0.00           C  
ATOM   2550  HN  MET B 155     200.860 147.750 168.190  1.00  0.00           H  
ATOM   2551  HA  MET B 155     202.100 145.230 167.260  1.00  0.00           H  
ATOM   2552  HB1 MET B 155     203.220 146.620 165.440  1.00  0.00           H  
ATOM   2553  HB2 MET B 155     202.120 147.970 165.890  1.00  0.00           H  
ATOM   2554  HG1 MET B 155     200.150 146.490 165.260  1.00  0.00           H  
ATOM   2555  HG2 MET B 155     201.310 145.200 164.800  1.00  0.00           H  
ATOM   2556  HE1 MET B 155     199.880 146.280 161.390  1.00  0.00           H  
ATOM   2557  HE2 MET B 155     200.430 144.910 162.410  1.00  0.00           H  
ATOM   2558  HE3 MET B 155     199.120 145.990 162.990  1.00  0.00           H  
ATOM   2559  N   ALA B 156     204.480 146.100 167.750  1.00  0.00           N  
ATOM   2560  CA  ALA B 156     205.810 146.500 168.150  1.00  0.00           C  
ATOM   2561  C   ALA B 156     206.200 147.900 167.660  1.00  0.00           C  
ATOM   2562  O   ALA B 156     205.760 148.370 166.620  1.00  0.00           O  
ATOM   2563  CB  ALA B 156     206.840 145.460 167.670  1.00  0.00           C  
ATOM   2564  HN  ALA B 156     204.440 145.320 167.110  1.00  0.00           H  
ATOM   2565  HA  ALA B 156     205.830 146.520 169.240  1.00  0.00           H  
ATOM   2566  HB1 ALA B 156     207.860 145.700 168.010  1.00  0.00           H  
ATOM   2567  HB2 ALA B 156     206.830 145.400 166.560  1.00  0.00           H  
ATOM   2568  HB3 ALA B 156     206.560 144.460 168.060  1.00  0.00           H  
ATOM   2569  N   GLY B 157     207.020 148.640 168.450  1.00  0.00           N  
ATOM   2570  CA  GLY B 157     207.480 149.970 168.050  1.00  0.00           C  
ATOM   2571  C   GLY B 157     206.480 151.090 168.210  1.00  0.00           C  
ATOM   2572  O   GLY B 157     206.700 152.190 167.710  1.00  0.00           O  
ATOM   2573  HN  GLY B 157     207.380 148.260 169.300  1.00  0.00           H  
ATOM   2574  HA1 GLY B 157     207.750 149.940 167.000  1.00  0.00           H  
ATOM   2575  HA2 GLY B 157     208.320 150.210 168.680  1.00  0.00           H  
ATOM   2576  N   CYS B 158     205.340 150.820 168.870  1.00  0.00           N  
ATOM   2577  CA  CYS B 158     204.210 151.750 168.950  1.00  0.00           C  
ATOM   2578  C   CYS B 158     203.900 152.180 170.380  1.00  0.00           C  
ATOM   2579  O   CYS B 158     203.190 153.170 170.590  1.00  0.00           O  
ATOM   2580  CB  CYS B 158     202.940 151.080 168.360  1.00  0.00           C  
ATOM   2581  SG  CYS B 158     203.180 150.570 166.620  1.00  0.00           S  
ATOM   2582  HN  CYS B 158     205.210 149.910 169.260  1.00  0.00           H  
ATOM   2583  HA  CYS B 158     204.430 152.650 168.390  1.00  0.00           H  
ATOM   2584  HB1 CYS B 158     202.090 151.790 168.420  1.00  0.00           H  
ATOM   2585  HB2 CYS B 158     202.680 150.190 168.970  1.00  0.00           H  
ATOM   2586  HG1 CYS B 158     204.180 149.720 166.850  1.00  0.00           H  
ATOM   2587  N   GLY B 159     204.440 151.470 171.390  1.00  0.00           N  
ATOM   2588  CA  GLY B 159     204.230 151.780 172.810  1.00  0.00           C  
ATOM   2589  C   GLY B 159     203.460 150.720 173.570  1.00  0.00           C  
ATOM   2590  O   GLY B 159     202.920 150.990 174.640  1.00  0.00           O  
ATOM   2591  HN  GLY B 159     204.990 150.660 171.160  1.00  0.00           H  
ATOM   2592  HA1 GLY B 159     203.670 152.690 172.910  1.00  0.00           H  
ATOM   2593  HA2 GLY B 159     205.200 151.840 173.270  1.00  0.00           H  
ATOM   2594  N   LYS B 160     203.380 149.490 173.050  1.00  0.00           N  
ATOM   2595  CA  LYS B 160     202.640 148.380 173.620  1.00  0.00           C  
ATOM   2596  C   LYS B 160     203.140 147.880 174.990  1.00  0.00           C  
ATOM   2597  O   LYS B 160     202.370 147.740 175.940  1.00  0.00           O  
ATOM   2598  CB  LYS B 160     202.680 147.230 172.590  1.00  0.00           C  
ATOM   2599  CG  LYS B 160     201.930 145.950 172.980  1.00  0.00           C  
ATOM   2600  CD  LYS B 160     202.010 144.860 171.890  1.00  0.00           C  
ATOM   2601  CE  LYS B 160     203.430 144.450 171.490  1.00  0.00           C  
ATOM   2602  NZ  LYS B 160     203.440 143.090 170.950  1.00  0.00           N1+
ATOM   2603  HN  LYS B 160     203.830 149.300 172.170  1.00  0.00           H  
ATOM   2604  HA  LYS B 160     201.610 148.690 173.760  1.00  0.00           H  
ATOM   2605  HB1 LYS B 160     203.740 146.980 172.400  1.00  0.00           H  
ATOM   2606  HB2 LYS B 160     202.240 147.600 171.640  1.00  0.00           H  
ATOM   2607  HG1 LYS B 160     200.860 146.190 173.170  1.00  0.00           H  
ATOM   2608  HG2 LYS B 160     202.350 145.530 173.930  1.00  0.00           H  
ATOM   2609  HD1 LYS B 160     201.460 145.200 170.990  1.00  0.00           H  
ATOM   2610  HD2 LYS B 160     201.460 143.980 172.290  1.00  0.00           H  
ATOM   2611  HE1 LYS B 160     204.080 144.450 172.390  1.00  0.00           H  
ATOM   2612  HE2 LYS B 160     203.850 145.150 170.740  1.00  0.00           H  
ATOM   2613  HZ1 LYS B 160     202.560 142.900 170.400  1.00  0.00           H  
ATOM   2614  HZ2 LYS B 160     203.520 142.410 171.750  1.00  0.00           H  
ATOM   2615  HZ3 LYS B 160     204.240 142.880 170.300  1.00  0.00           H  
ATOM   2616  N   SER B 161     204.460 147.650 175.160  1.00  0.00           N  
ATOM   2617  CA  SER B 161     205.040 147.280 176.460  1.00  0.00           C  
ATOM   2618  C   SER B 161     204.910 148.370 177.500  1.00  0.00           C  
ATOM   2619  O   SER B 161     204.730 148.120 178.690  1.00  0.00           O  
ATOM   2620  CB  SER B 161     206.550 146.950 176.390  1.00  0.00           C  
ATOM   2621  OG  SER B 161     206.840 145.880 175.500  1.00  0.00           O  
ATOM   2622  HN  SER B 161     205.080 147.650 174.380  1.00  0.00           H  
ATOM   2623  HA  SER B 161     204.520 146.400 176.820  1.00  0.00           H  
ATOM   2624  HB1 SER B 161     206.930 146.670 177.400  1.00  0.00           H  
ATOM   2625  HB2 SER B 161     207.120 147.850 176.050  1.00  0.00           H  
ATOM   2626  HG1 SER B 161     207.810 145.820 175.500  1.00  0.00           H  
ATOM   2627  N   VAL B 162     205.010 149.630 177.050  1.00  0.00           N  
ATOM   2628  CA  VAL B 162     204.830 150.850 177.820  1.00  0.00           C  
ATOM   2629  C   VAL B 162     203.410 150.980 178.360  1.00  0.00           C  
ATOM   2630  O   VAL B 162     203.180 151.300 179.530  1.00  0.00           O  
ATOM   2631  CB  VAL B 162     205.170 152.070 176.980  1.00  0.00           C  
ATOM   2632  CG1 VAL B 162     205.140 153.340 177.850  1.00  0.00           C  
ATOM   2633  CG2 VAL B 162     206.550 151.880 176.320  1.00  0.00           C  
ATOM   2634  HN  VAL B 162     205.180 149.780 176.080  1.00  0.00           H  
ATOM   2635  HA  VAL B 162     205.490 150.800 178.680  1.00  0.00           H  
ATOM   2636  HB  VAL B 162     204.420 152.200 176.160  1.00  0.00           H  
ATOM   2637 1HG1 VAL B 162     205.520 154.210 177.280  1.00  0.00           H  
ATOM   2638 2HG1 VAL B 162     204.100 153.580 178.180  1.00  0.00           H  
ATOM   2639 3HG1 VAL B 162     205.760 153.210 178.760  1.00  0.00           H  
ATOM   2640 1HG2 VAL B 162     206.870 152.820 175.830  1.00  0.00           H  
ATOM   2641 2HG2 VAL B 162     206.530 151.080 175.540  1.00  0.00           H  
ATOM   2642 3HG2 VAL B 162     207.310 151.600 177.080  1.00  0.00           H  
ATOM   2643  N   LEU B 163     202.410 150.650 177.530  1.00  0.00           N  
ATOM   2644  CA  LEU B 163     201.000 150.610 177.900  1.00  0.00           C  
ATOM   2645  C   LEU B 163     200.720 149.600 179.010  1.00  0.00           C  
ATOM   2646  O   LEU B 163     200.020 149.910 179.970  1.00  0.00           O  
ATOM   2647  CB  LEU B 163     200.170 150.260 176.640  1.00  0.00           C  
ATOM   2648  CG  LEU B 163     198.650 150.360 176.800  1.00  0.00           C  
ATOM   2649  CD1 LEU B 163     198.190 151.810 177.070  1.00  0.00           C  
ATOM   2650  CD2 LEU B 163     197.930 149.810 175.560  1.00  0.00           C  
ATOM   2651  HN  LEU B 163     202.610 150.440 176.570  1.00  0.00           H  
ATOM   2652  HA  LEU B 163     200.730 151.580 178.270  1.00  0.00           H  
ATOM   2653  HB1 LEU B 163     200.420 149.230 176.310  1.00  0.00           H  
ATOM   2654  HB2 LEU B 163     200.470 150.950 175.820  1.00  0.00           H  
ATOM   2655  HG  LEU B 163     198.340 149.730 177.670  1.00  0.00           H  
ATOM   2656 1HD1 LEU B 163     198.590 152.180 178.030  1.00  0.00           H  
ATOM   2657 2HD1 LEU B 163     197.080 151.840 177.110  1.00  0.00           H  
ATOM   2658 3HD1 LEU B 163     198.530 152.480 176.250  1.00  0.00           H  
ATOM   2659 1HD2 LEU B 163     198.180 150.430 174.670  1.00  0.00           H  
ATOM   2660 2HD2 LEU B 163     198.240 148.760 175.370  1.00  0.00           H  
ATOM   2661 3HD2 LEU B 163     196.830 149.830 175.710  1.00  0.00           H  
ATOM   2662  N   ALA B 164     201.320 148.400 178.930  1.00  0.00           N  
ATOM   2663  CA  ALA B 164     201.280 147.400 179.980  1.00  0.00           C  
ATOM   2664  C   ALA B 164     201.930 147.860 181.290  1.00  0.00           C  
ATOM   2665  O   ALA B 164     201.380 147.700 182.380  1.00  0.00           O  
ATOM   2666  CB  ALA B 164     201.960 146.110 179.480  1.00  0.00           C  
ATOM   2667  HN  ALA B 164     201.840 148.160 178.110  1.00  0.00           H  
ATOM   2668  HA  ALA B 164     200.240 147.190 180.210  1.00  0.00           H  
ATOM   2669  HB1 ALA B 164     201.880 145.300 180.230  1.00  0.00           H  
ATOM   2670  HB2 ALA B 164     203.040 146.280 179.270  1.00  0.00           H  
ATOM   2671  HB3 ALA B 164     201.470 145.770 178.540  1.00  0.00           H  
ATOM   2672  N   ALA B 165     203.100 148.540 181.210  1.00  0.00           N  
ATOM   2673  CA  ALA B 165     203.790 149.110 182.360  1.00  0.00           C  
ATOM   2674  C   ALA B 165     202.970 150.160 183.110  1.00  0.00           C  
ATOM   2675  O   ALA B 165     203.020 150.260 184.330  1.00  0.00           O  
ATOM   2676  CB  ALA B 165     205.130 149.720 181.900  1.00  0.00           C  
ATOM   2677  HN  ALA B 165     203.540 148.660 180.320  1.00  0.00           H  
ATOM   2678  HA  ALA B 165     203.990 148.310 183.060  1.00  0.00           H  
ATOM   2679  HB1 ALA B 165     205.750 148.950 181.390  1.00  0.00           H  
ATOM   2680  HB2 ALA B 165     205.710 150.090 182.780  1.00  0.00           H  
ATOM   2681  HB3 ALA B 165     204.970 150.570 181.200  1.00  0.00           H  
ATOM   2682  N   GLU B 166     202.150 150.950 182.390  1.00  0.00           N  
ATOM   2683  CA  GLU B 166     201.250 151.920 182.990  1.00  0.00           C  
ATOM   2684  C   GLU B 166     199.860 151.370 183.250  1.00  0.00           C  
ATOM   2685  O   GLU B 166     198.950 152.110 183.620  1.00  0.00           O  
ATOM   2686  CB  GLU B 166     201.100 153.170 182.110  1.00  0.00           C  
ATOM   2687  CG  GLU B 166     202.410 153.950 181.880  1.00  0.00           C  
ATOM   2688  CD  GLU B 166     203.110 154.290 183.180  1.00  0.00           C  
ATOM   2689  OE1 GLU B 166     202.490 154.940 184.070  1.00  0.00           O  
ATOM   2690  OE2 GLU B 166     204.310 153.920 183.320  1.00  0.00           O1-
ATOM   2691  HN  GLU B 166     202.180 150.920 181.390  1.00  0.00           H  
ATOM   2692  HA  GLU B 166     201.650 152.220 183.950  1.00  0.00           H  
ATOM   2693  HB1 GLU B 166     200.380 153.880 182.590  1.00  0.00           H  
ATOM   2694  HB2 GLU B 166     200.680 152.870 181.120  1.00  0.00           H  
ATOM   2695  HG1 GLU B 166     202.210 154.900 181.350  1.00  0.00           H  
ATOM   2696  HG2 GLU B 166     203.100 153.330 181.260  1.00  0.00           H  
ATOM   2697  N   ALA B 167     199.660 150.050 183.090  1.00  0.00           N  
ATOM   2698  CA  ALA B 167     198.450 149.380 183.520  1.00  0.00           C  
ATOM   2699  C   ALA B 167     198.700 148.650 184.840  1.00  0.00           C  
ATOM   2700  O   ALA B 167     197.810 148.550 185.680  1.00  0.00           O  
ATOM   2701  CB  ALA B 167     198.030 148.370 182.440  1.00  0.00           C  
ATOM   2702  HN  ALA B 167     200.360 149.490 182.660  1.00  0.00           H  
ATOM   2703  HA  ALA B 167     197.650 150.090 183.690  1.00  0.00           H  
ATOM   2704  HB1 ALA B 167     197.080 147.860 182.720  1.00  0.00           H  
ATOM   2705  HB2 ALA B 167     198.810 147.590 182.290  1.00  0.00           H  
ATOM   2706  HB3 ALA B 167     197.890 148.890 181.470  1.00  0.00           H  
ATOM   2707  N   VAL B 168     199.940 148.160 185.070  1.00  0.00           N  
ATOM   2708  CA  VAL B 168     200.300 147.400 186.260  1.00  0.00           C  
ATOM   2709  C   VAL B 168     201.020 148.300 187.260  1.00  0.00           C  
ATOM   2710  O   VAL B 168     202.190 148.100 187.600  1.00  0.00           O  
ATOM   2711  CB  VAL B 168     201.120 146.150 185.950  1.00  0.00           C  
ATOM   2712  CG1 VAL B 168     201.200 145.240 187.190  1.00  0.00           C  
ATOM   2713  CG2 VAL B 168     200.440 145.370 184.810  1.00  0.00           C  
ATOM   2714  HN  VAL B 168     200.640 148.220 184.360  1.00  0.00           H  
ATOM   2715  HA  VAL B 168     199.400 147.060 186.750  1.00  0.00           H  
ATOM   2716  HB  VAL B 168     202.140 146.440 185.610  1.00  0.00           H  
ATOM   2717 1HG1 VAL B 168     201.760 144.310 186.940  1.00  0.00           H  
ATOM   2718 2HG1 VAL B 168     201.740 145.730 188.030  1.00  0.00           H  
ATOM   2719 3HG1 VAL B 168     200.190 144.960 187.540  1.00  0.00           H  
ATOM   2720 1HG2 VAL B 168     201.000 144.430 184.620  1.00  0.00           H  
ATOM   2721 2HG2 VAL B 168     200.420 145.950 183.860  1.00  0.00           H  
ATOM   2722 3HG2 VAL B 168     199.400 145.100 185.090  1.00  0.00           H  
ATOM   2723  N   ARG B 169     200.300 149.310 187.780  1.00  0.00           N  
ATOM   2724  CA  ARG B 169     200.810 150.230 188.790  1.00  0.00           C  
ATOM   2725  C   ARG B 169     200.310 149.860 190.180  1.00  0.00           C  
ATOM   2726  O   ARG B 169     200.400 150.630 191.130  1.00  0.00           O  
ATOM   2727  CB  ARG B 169     200.470 151.700 188.460  1.00  0.00           C  
ATOM   2728  CG  ARG B 169     201.050 152.190 187.120  1.00  0.00           C  
ATOM   2729  CD  ARG B 169     201.030 153.710 186.920  1.00  0.00           C  
ATOM   2730  NE  ARG B 169     202.030 154.310 187.860  1.00  0.00           N  
ATOM   2731  CZ  ARG B 169     203.340 154.410 187.590  1.00  0.00           C  
ATOM   2732  NH1 ARG B 169     203.850 154.420 186.370  1.00  0.00           N1+
ATOM   2733  NH2 ARG B 169     204.180 154.470 188.620  1.00  0.00           N  
ATOM   2734  HN  ARG B 169     199.370 149.470 187.440  1.00  0.00           H  
ATOM   2735  HA  ARG B 169     201.890 150.150 188.830  1.00  0.00           H  
ATOM   2736  HB1 ARG B 169     200.880 152.340 189.270  1.00  0.00           H  
ATOM   2737  HB2 ARG B 169     199.360 151.840 188.450  1.00  0.00           H  
ATOM   2738  HG1 ARG B 169     200.480 151.710 186.290  1.00  0.00           H  
ATOM   2739  HG2 ARG B 169     202.100 151.830 187.020  1.00  0.00           H  
ATOM   2740  HD1 ARG B 169     200.020 154.120 187.150  1.00  0.00           H  
ATOM   2741  HD2 ARG B 169     201.280 153.980 185.870  1.00  0.00           H  
ATOM   2742  HE  ARG B 169     201.850 154.280 188.850  1.00  0.00           H  
ATOM   2743 1HH1 ARG B 169     203.260 154.530 185.550  1.00  0.00           H  
ATOM   2744 2HH1 ARG B 169     204.830 154.390 186.260  1.00  0.00           H  
ATOM   2745 1HH2 ARG B 169     203.790 154.350 189.530  1.00  0.00           H  
ATOM   2746 2HH2 ARG B 169     205.160 154.340 188.430  1.00  0.00           H  
ATOM   2747  N   ASP B 170     199.750 148.650 190.320  1.00  0.00           N  
ATOM   2748  CA  ASP B 170     199.520 147.990 191.590  1.00  0.00           C  
ATOM   2749  C   ASP B 170     199.760 146.500 191.360  1.00  0.00           C  
ATOM   2750  O   ASP B 170     199.350 145.910 190.350  1.00  0.00           O  
ATOM   2751  CB  ASP B 170     198.110 148.280 192.180  1.00  0.00           C  
ATOM   2752  CG  ASP B 170     197.780 147.430 193.390  1.00  0.00           C  
ATOM   2753  OD1 ASP B 170     196.680 146.830 193.420  1.00  0.00           O  
ATOM   2754  OD2 ASP B 170     198.670 147.260 194.280  1.00  0.00           O1-
ATOM   2755  HN  ASP B 170     199.570 148.100 189.510  1.00  0.00           H  
ATOM   2756  HA  ASP B 170     200.270 148.320 192.290  1.00  0.00           H  
ATOM   2757  HB1 ASP B 170     197.330 148.090 191.410  1.00  0.00           H  
ATOM   2758  HB2 ASP B 170     198.050 149.350 192.480  1.00  0.00           H  
ATOM   2759  N   HSD B 171     200.430 145.850 192.320  1.00  0.00           N  
ATOM   2760  CA  HSD B 171     200.680 144.430 192.330  1.00  0.00           C  
ATOM   2761  C   HSD B 171     199.620 143.710 193.160  1.00  0.00           C  
ATOM   2762  O   HSD B 171     199.390 142.520 193.030  1.00  0.00           O  
ATOM   2763  CB  HSD B 171     202.110 144.200 192.910  1.00  0.00           C  
ATOM   2764  CG  HSD B 171     202.560 142.780 193.060  1.00  0.00           C  
ATOM   2765  CD2 HSD B 171     203.290 141.980 192.240  1.00  0.00           C  
ATOM   2766  ND1 HSD B 171     202.290 142.020 194.170  1.00  0.00           N  
ATOM   2767  CE1 HSD B 171     202.840 140.800 193.970  1.00  0.00           C  
ATOM   2768  NE2 HSD B 171     203.460 140.730 192.810  1.00  0.00           N  
ATOM   2769  HN  HSD B 171     200.710 146.380 193.120  1.00  0.00           H  
ATOM   2770  HA  HSD B 171     200.640 144.020 191.330  1.00  0.00           H  
ATOM   2771  HB1 HSD B 171     202.180 144.690 193.910  1.00  0.00           H  
ATOM   2772  HB2 HSD B 171     202.830 144.720 192.240  1.00  0.00           H  
ATOM   2773  HD1 HSD B 171     201.810 142.350 194.990  1.00  0.00           H  
ATOM   2774  HD2 HSD B 171     203.720 142.210 191.270  1.00  0.00           H  
ATOM   2775  HE1 HSD B 171     202.780 139.990 194.710  1.00  0.00           H  
ATOM   2776  N   SER B 172     198.860 144.460 194.000  1.00  0.00           N  
ATOM   2777  CA  SER B 172     197.960 143.910 195.010  1.00  0.00           C  
ATOM   2778  C   SER B 172     196.680 143.350 194.440  1.00  0.00           C  
ATOM   2779  O   SER B 172     196.000 142.530 195.060  1.00  0.00           O  
ATOM   2780  CB  SER B 172     197.580 144.960 196.080  1.00  0.00           C  
ATOM   2781  OG  SER B 172     198.730 145.700 196.500  1.00  0.00           O  
ATOM   2782  HN  SER B 172     198.930 145.470 194.000  1.00  0.00           H  
ATOM   2783  HA  SER B 172     198.470 143.100 195.510  1.00  0.00           H  
ATOM   2784  HB1 SER B 172     197.110 144.450 196.960  1.00  0.00           H  
ATOM   2785  HB2 SER B 172     196.850 145.680 195.670  1.00  0.00           H  
ATOM   2786  HG1 SER B 172     198.800 146.420 195.810  1.00  0.00           H  
ATOM   2787  N   LEU B 173     196.340 143.800 193.230  1.00  0.00           N  
ATOM   2788  CA  LEU B 173     195.220 143.380 192.400  1.00  0.00           C  
ATOM   2789  C   LEU B 173     195.200 141.910 192.000  1.00  0.00           C  
ATOM   2790  O   LEU B 173     194.140 141.270 191.990  1.00  0.00           O  
ATOM   2791  CB  LEU B 173     195.280 144.260 191.130  1.00  0.00           C  
ATOM   2792  CG  LEU B 173     194.120 144.130 190.130  1.00  0.00           C  
ATOM   2793  CD1 LEU B 173     192.780 144.540 190.740  1.00  0.00           C  
ATOM   2794  CD2 LEU B 173     194.450 144.980 188.900  1.00  0.00           C  
ATOM   2795  HN  LEU B 173     196.870 144.570 192.870  1.00  0.00           H  
ATOM   2796  HA  LEU B 173     194.310 143.580 192.950  1.00  0.00           H  
ATOM   2797  HB1 LEU B 173     196.240 144.050 190.600  1.00  0.00           H  
ATOM   2798  HB2 LEU B 173     195.330 145.330 191.460  1.00  0.00           H  
ATOM   2799  HG  LEU B 173     194.040 143.060 189.800  1.00  0.00           H  
ATOM   2800 1HD1 LEU B 173     192.490 143.880 191.580  1.00  0.00           H  
ATOM   2801 2HD1 LEU B 173     191.980 144.500 189.970  1.00  0.00           H  
ATOM   2802 3HD1 LEU B 173     192.830 145.590 191.110  1.00  0.00           H  
ATOM   2803 1HD2 LEU B 173     194.630 146.030 189.220  1.00  0.00           H  
ATOM   2804 2HD2 LEU B 173     195.360 144.610 188.390  1.00  0.00           H  
ATOM   2805 3HD2 LEU B 173     193.610 144.980 188.190  1.00  0.00           H  
ATOM   2806  N   LEU B 174     196.360 141.330 191.640  1.00  0.00           N  
ATOM   2807  CA  LEU B 174     196.470 139.930 191.210  1.00  0.00           C  
ATOM   2808  C   LEU B 174     197.410 139.140 192.120  1.00  0.00           C  
ATOM   2809  O   LEU B 174     197.830 138.040 191.800  1.00  0.00           O  
ATOM   2810  CB  LEU B 174     196.970 139.820 189.750  1.00  0.00           C  
ATOM   2811  CG  LEU B 174     196.040 140.450 188.680  1.00  0.00           C  
ATOM   2812  CD1 LEU B 174     196.680 140.300 187.290  1.00  0.00           C  
ATOM   2813  CD2 LEU B 174     194.630 139.840 188.690  1.00  0.00           C  
ATOM   2814  HN  LEU B 174     197.200 141.870 191.610  1.00  0.00           H  
ATOM   2815  HA  LEU B 174     195.510 139.440 191.290  1.00  0.00           H  
ATOM   2816  HB1 LEU B 174     197.100 138.750 189.480  1.00  0.00           H  
ATOM   2817  HB2 LEU B 174     197.970 140.310 189.670  1.00  0.00           H  
ATOM   2818  HG  LEU B 174     195.950 141.540 188.900  1.00  0.00           H  
ATOM   2819 1HD1 LEU B 174     197.670 140.790 187.270  1.00  0.00           H  
ATOM   2820 2HD1 LEU B 174     196.040 140.770 186.510  1.00  0.00           H  
ATOM   2821 3HD1 LEU B 174     196.820 139.230 187.040  1.00  0.00           H  
ATOM   2822 1HD2 LEU B 174     194.690 138.740 188.540  1.00  0.00           H  
ATOM   2823 2HD2 LEU B 174     194.120 140.040 189.650  1.00  0.00           H  
ATOM   2824 3HD2 LEU B 174     194.020 140.280 187.870  1.00  0.00           H  
ATOM   2825  N   GLU B 175     197.720 139.690 193.310  1.00  0.00           N  
ATOM   2826  CA  GLU B 175     198.690 139.190 194.260  1.00  0.00           C  
ATOM   2827  C   GLU B 175     198.440 137.760 194.740  1.00  0.00           C  
ATOM   2828  O   GLU B 175     199.340 136.920 194.720  1.00  0.00           O  
ATOM   2829  CB  GLU B 175     198.650 140.170 195.450  1.00  0.00           C  
ATOM   2830  CG  GLU B 175     199.590 139.910 196.650  1.00  0.00           C  
ATOM   2831  CD  GLU B 175     199.300 140.920 197.740  1.00  0.00           C  
ATOM   2832  OE1 GLU B 175     199.630 142.130 197.580  1.00  0.00           O  
ATOM   2833  OE2 GLU B 175     198.680 140.530 198.760  1.00  0.00           O1-
ATOM   2834  HN  GLU B 175     197.310 140.570 193.550  1.00  0.00           H  
ATOM   2835  HA  GLU B 175     199.670 139.210 193.800  1.00  0.00           H  
ATOM   2836  HB1 GLU B 175     197.600 140.210 195.820  1.00  0.00           H  
ATOM   2837  HB2 GLU B 175     198.900 141.170 195.040  1.00  0.00           H  
ATOM   2838  HG1 GLU B 175     200.650 139.990 196.350  1.00  0.00           H  
ATOM   2839  HG2 GLU B 175     199.420 138.890 197.060  1.00  0.00           H  
ATOM   2840  N   GLY B 176     197.190 137.430 195.120  1.00  0.00           N  
ATOM   2841  CA  GLY B 176     196.840 136.070 195.530  1.00  0.00           C  
ATOM   2842  C   GLY B 176     196.590 135.110 194.390  1.00  0.00           C  
ATOM   2843  O   GLY B 176     196.410 133.920 194.600  1.00  0.00           O  
ATOM   2844  HN  GLY B 176     196.480 138.140 195.190  1.00  0.00           H  
ATOM   2845  HA1 GLY B 176     195.910 136.130 196.090  1.00  0.00           H  
ATOM   2846  HA2 GLY B 176     197.640 135.660 196.120  1.00  0.00           H  
ATOM   2847  N   CYS B 177     196.580 135.610 193.140  1.00  0.00           N  
ATOM   2848  CA  CYS B 177     196.480 134.780 191.950  1.00  0.00           C  
ATOM   2849  C   CYS B 177     197.830 134.220 191.530  1.00  0.00           C  
ATOM   2850  O   CYS B 177     197.950 133.040 191.240  1.00  0.00           O  
ATOM   2851  CB  CYS B 177     195.870 135.540 190.740  1.00  0.00           C  
ATOM   2852  SG  CYS B 177     194.160 136.090 191.050  1.00  0.00           S  
ATOM   2853  HN  CYS B 177     196.780 136.580 193.000  1.00  0.00           H  
ATOM   2854  HA  CYS B 177     195.850 133.920 192.170  1.00  0.00           H  
ATOM   2855  HB1 CYS B 177     195.880 134.870 189.850  1.00  0.00           H  
ATOM   2856  HB2 CYS B 177     196.510 136.410 190.500  1.00  0.00           H  
ATOM   2857  HG1 CYS B 177     194.400 136.570 192.260  1.00  0.00           H  
ATOM   2858  N   PHE B 178     198.890 135.070 191.530  1.00  0.00           N  
ATOM   2859  CA  PHE B 178     200.180 134.690 190.970  1.00  0.00           C  
ATOM   2860  C   PHE B 178     201.410 134.900 191.890  1.00  0.00           C  
ATOM   2861  O   PHE B 178     202.310 135.650 191.500  1.00  0.00           O  
ATOM   2862  CB  PHE B 178     200.450 135.460 189.640  1.00  0.00           C  
ATOM   2863  CG  PHE B 178     199.370 135.180 188.620  1.00  0.00           C  
ATOM   2864  CD1 PHE B 178     198.470 136.190 188.240  1.00  0.00           C  
ATOM   2865  CD2 PHE B 178     199.250 133.910 188.040  1.00  0.00           C  
ATOM   2866  CE1 PHE B 178     197.470 135.930 187.300  1.00  0.00           C  
ATOM   2867  CE2 PHE B 178     198.250 133.650 187.110  1.00  0.00           C  
ATOM   2868  CZ  PHE B 178     197.350 134.660 186.740  1.00  0.00           C  
ATOM   2869  HN  PHE B 178     198.770 136.030 191.800  1.00  0.00           H  
ATOM   2870  HA  PHE B 178     200.180 133.630 190.750  1.00  0.00           H  
ATOM   2871  HB1 PHE B 178     201.410 135.130 189.190  1.00  0.00           H  
ATOM   2872  HB2 PHE B 178     200.490 136.550 189.830  1.00  0.00           H  
ATOM   2873  HD1 PHE B 178     198.550 137.170 188.700  1.00  0.00           H  
ATOM   2874  HD2 PHE B 178     199.930 133.120 188.330  1.00  0.00           H  
ATOM   2875  HE1 PHE B 178     196.770 136.710 187.020  1.00  0.00           H  
ATOM   2876  HE2 PHE B 178     198.160 132.660 186.670  1.00  0.00           H  
ATOM   2877  HZ  PHE B 178     196.580 134.450 186.020  1.00  0.00           H  
ATOM   2878  N   PRO B 179     201.570 134.270 193.060  1.00  0.00           N  
ATOM   2879  CA  PRO B 179     202.810 134.330 193.840  1.00  0.00           C  
ATOM   2880  C   PRO B 179     204.070 133.830 193.130  1.00  0.00           C  
ATOM   2881  O   PRO B 179     205.160 134.260 193.490  1.00  0.00           O  
ATOM   2882  CB  PRO B 179     202.520 133.470 195.080  1.00  0.00           C  
ATOM   2883  CG  PRO B 179     201.020 133.650 195.290  1.00  0.00           C  
ATOM   2884  CD  PRO B 179     200.480 133.700 193.860  1.00  0.00           C  
ATOM   2885  HA  PRO B 179     202.990 135.370 194.080  1.00  0.00           H  
ATOM   2886  HB1 PRO B 179     203.110 133.790 195.960  1.00  0.00           H  
ATOM   2887  HB2 PRO B 179     202.730 132.390 194.870  1.00  0.00           H  
ATOM   2888  HG1 PRO B 179     200.830 134.630 195.790  1.00  0.00           H  
ATOM   2889  HG2 PRO B 179     200.570 132.840 195.900  1.00  0.00           H  
ATOM   2890  HD1 PRO B 179     199.570 134.340 193.840  1.00  0.00           H  
ATOM   2891  HD2 PRO B 179     200.250 132.680 193.480  1.00  0.00           H  
ATOM   2892  N   GLY B 180     203.940 132.920 192.140  1.00  0.00           N  
ATOM   2893  CA  GLY B 180     205.060 132.260 191.450  1.00  0.00           C  
ATOM   2894  C   GLY B 180     205.750 133.120 190.430  1.00  0.00           C  
ATOM   2895  O   GLY B 180     206.760 132.730 189.850  1.00  0.00           O  
ATOM   2896  HN  GLY B 180     203.030 132.640 191.830  1.00  0.00           H  
ATOM   2897  HA1 GLY B 180     204.650 131.410 190.930  1.00  0.00           H  
ATOM   2898  HA2 GLY B 180     205.800 131.980 192.190  1.00  0.00           H  
ATOM   2899  N   GLY B 181     205.240 134.340 190.210  1.00  0.00           N  
ATOM   2900  CA  GLY B 181     205.860 135.370 189.380  1.00  0.00           C  
ATOM   2901  C   GLY B 181     205.400 135.430 187.960  1.00  0.00           C  
ATOM   2902  O   GLY B 181     204.530 134.690 187.490  1.00  0.00           O  
ATOM   2903  HN  GLY B 181     204.390 134.590 190.680  1.00  0.00           H  
ATOM   2904  HA1 GLY B 181     206.930 135.200 189.360  1.00  0.00           H  
ATOM   2905  HA2 GLY B 181     205.610 136.310 189.830  1.00  0.00           H  
ATOM   2906  N   VAL B 182     205.970 136.400 187.220  1.00  0.00           N  
ATOM   2907  CA  VAL B 182     205.590 136.740 185.870  1.00  0.00           C  
ATOM   2908  C   VAL B 182     206.790 136.550 184.960  1.00  0.00           C  
ATOM   2909  O   VAL B 182     207.930 136.830 185.350  1.00  0.00           O  
ATOM   2910  CB  VAL B 182     205.070 138.180 185.770  1.00  0.00           C  
ATOM   2911  CG1 VAL B 182     204.560 138.490 184.350  1.00  0.00           C  
ATOM   2912  CG2 VAL B 182     203.920 138.370 186.780  1.00  0.00           C  
ATOM   2913  HN  VAL B 182     206.690 136.960 187.630  1.00  0.00           H  
ATOM   2914  HA  VAL B 182     204.820 136.070 185.530  1.00  0.00           H  
ATOM   2915  HB  VAL B 182     205.880 138.890 186.040  1.00  0.00           H  
ATOM   2916 1HG1 VAL B 182     205.390 138.480 183.610  1.00  0.00           H  
ATOM   2917 2HG1 VAL B 182     203.800 137.750 184.040  1.00  0.00           H  
ATOM   2918 3HG1 VAL B 182     204.100 139.500 184.330  1.00  0.00           H  
ATOM   2919 1HG2 VAL B 182     203.120 137.620 186.600  1.00  0.00           H  
ATOM   2920 2HG2 VAL B 182     203.470 139.390 186.660  1.00  0.00           H  
ATOM   2921 3HG2 VAL B 182     204.270 138.280 187.820  1.00  0.00           H  
ATOM   2922  N   HSD B 183     206.570 136.050 183.730  1.00  0.00           N  
ATOM   2923  CA  HSD B 183     207.610 135.840 182.730  1.00  0.00           C  
ATOM   2924  C   HSD B 183     207.120 136.430 181.410  1.00  0.00           C  
ATOM   2925  O   HSD B 183     205.920 136.640 181.230  1.00  0.00           O  
ATOM   2926  CB  HSD B 183     207.880 134.330 182.530  1.00  0.00           C  
ATOM   2927  CG  HSD B 183     207.990 133.550 183.810  1.00  0.00           C  
ATOM   2928  CD2 HSD B 183     207.120 132.630 184.320  1.00  0.00           C  
ATOM   2929  ND1 HSD B 183     209.020 133.650 184.720  1.00  0.00           N  
ATOM   2930  CE1 HSD B 183     208.730 132.790 185.730  1.00  0.00           C  
ATOM   2931  NE2 HSD B 183     207.600 132.150 185.530  1.00  0.00           N  
ATOM   2932  HN  HSD B 183     205.640 135.790 183.480  1.00  0.00           H  
ATOM   2933  HA  HSD B 183     208.510 136.350 183.020  1.00  0.00           H  
ATOM   2934  HB1 HSD B 183     208.790 134.180 181.920  1.00  0.00           H  
ATOM   2935  HB2 HSD B 183     207.020 133.870 181.980  1.00  0.00           H  
ATOM   2936  HD1 HSD B 183     209.810 134.270 184.690  1.00  0.00           H  
ATOM   2937  HD2 HSD B 183     206.180 132.280 183.930  1.00  0.00           H  
ATOM   2938  HE1 HSD B 183     209.380 132.670 186.610  1.00  0.00           H  
ATOM   2939  N   TRP B 184     208.020 136.740 180.450  1.00  0.00           N  
ATOM   2940  CA  TRP B 184     207.630 137.400 179.210  1.00  0.00           C  
ATOM   2941  C   TRP B 184     208.400 136.800 178.040  1.00  0.00           C  
ATOM   2942  O   TRP B 184     209.630 136.890 177.980  1.00  0.00           O  
ATOM   2943  CB  TRP B 184     207.940 138.930 179.330  1.00  0.00           C  
ATOM   2944  CG  TRP B 184     207.380 139.870 178.260  1.00  0.00           C  
ATOM   2945  CD1 TRP B 184     207.630 139.910 176.910  1.00  0.00           C  
ATOM   2946  CD2 TRP B 184     206.490 140.970 178.530  1.00  0.00           C  
ATOM   2947  CE2 TRP B 184     206.260 141.630 177.310  1.00  0.00           C  
ATOM   2948  CE3 TRP B 184     205.900 141.430 179.710  1.00  0.00           C  
ATOM   2949  NE1 TRP B 184     206.970 140.980 176.330  1.00  0.00           N  
ATOM   2950  CZ2 TRP B 184     205.430 142.750 177.240  1.00  0.00           C  
ATOM   2951  CZ3 TRP B 184     205.080 142.560 179.640  1.00  0.00           C  
ATOM   2952  CH2 TRP B 184     204.840 143.210 178.420  1.00  0.00           C  
ATOM   2953  HN  TRP B 184     208.990 136.500 180.550  1.00  0.00           H  
ATOM   2954  HA  TRP B 184     206.580 137.250 179.020  1.00  0.00           H  
ATOM   2955  HB1 TRP B 184     209.040 139.080 179.380  1.00  0.00           H  
ATOM   2956  HB2 TRP B 184     207.530 139.260 180.310  1.00  0.00           H  
ATOM   2957  HD1 TRP B 184     208.270 139.220 176.380  1.00  0.00           H  
ATOM   2958  HE1 TRP B 184     206.760 141.130 175.370  1.00  0.00           H  
ATOM   2959  HE3 TRP B 184     206.070 140.940 180.660  1.00  0.00           H  
ATOM   2960  HZ2 TRP B 184     205.250 143.250 176.300  1.00  0.00           H  
ATOM   2961  HZ3 TRP B 184     204.620 142.950 180.540  1.00  0.00           H  
ATOM   2962  HH2 TRP B 184     204.210 144.080 178.400  1.00  0.00           H  
ATOM   2963  N   VAL B 185     207.710 136.180 177.060  1.00  0.00           N  
ATOM   2964  CA  VAL B 185     208.390 135.570 175.910  1.00  0.00           C  
ATOM   2965  C   VAL B 185     207.740 136.000 174.620  1.00  0.00           C  
ATOM   2966  O   VAL B 185     206.530 135.860 174.400  1.00  0.00           O  
ATOM   2967  CB  VAL B 185     208.480 134.040 176.000  1.00  0.00           C  
ATOM   2968  CG1 VAL B 185     209.100 133.430 174.720  1.00  0.00           C  
ATOM   2969  CG2 VAL B 185     209.360 133.660 177.200  1.00  0.00           C  
ATOM   2970  HN  VAL B 185     206.710 136.120 177.090  1.00  0.00           H  
ATOM   2971  HA  VAL B 185     209.410 135.930 175.860  1.00  0.00           H  
ATOM   2972  HB  VAL B 185     207.460 133.620 176.140  1.00  0.00           H  
ATOM   2973 1HG1 VAL B 185     210.100 133.870 174.510  1.00  0.00           H  
ATOM   2974 2HG1 VAL B 185     209.220 132.330 174.850  1.00  0.00           H  
ATOM   2975 3HG1 VAL B 185     208.450 133.580 173.830  1.00  0.00           H  
ATOM   2976 1HG2 VAL B 185     208.950 134.050 178.150  1.00  0.00           H  
ATOM   2977 2HG2 VAL B 185     210.390 134.070 177.070  1.00  0.00           H  
ATOM   2978 3HG2 VAL B 185     209.440 132.560 177.290  1.00  0.00           H  
ATOM   2979  N   SER B 186     208.550 136.570 173.700  1.00  0.00           N  
ATOM   2980  CA  SER B 186     208.100 137.120 172.440  1.00  0.00           C  
ATOM   2981  C   SER B 186     208.040 136.080 171.330  1.00  0.00           C  
ATOM   2982  O   SER B 186     208.980 135.330 171.090  1.00  0.00           O  
ATOM   2983  CB  SER B 186     209.020 138.280 171.970  1.00  0.00           C  
ATOM   2984  OG  SER B 186     208.390 139.060 170.960  1.00  0.00           O  
ATOM   2985  HN  SER B 186     209.530 136.630 173.880  1.00  0.00           H  
ATOM   2986  HA  SER B 186     207.110 137.520 172.570  1.00  0.00           H  
ATOM   2987  HB1 SER B 186     210.000 137.900 171.610  1.00  0.00           H  
ATOM   2988  HB2 SER B 186     209.220 138.940 172.850  1.00  0.00           H  
ATOM   2989  HG1 SER B 186     208.440 139.990 171.270  1.00  0.00           H  
ATOM   2990  N   VAL B 187     206.890 136.000 170.650  1.00  0.00           N  
ATOM   2991  CA  VAL B 187     206.670 135.060 169.570  1.00  0.00           C  
ATOM   2992  C   VAL B 187     207.110 135.660 168.240  1.00  0.00           C  
ATOM   2993  O   VAL B 187     207.970 135.100 167.560  1.00  0.00           O  
ATOM   2994  CB  VAL B 187     205.210 134.640 169.490  1.00  0.00           C  
ATOM   2995  CG1 VAL B 187     205.040 133.560 168.410  1.00  0.00           C  
ATOM   2996  CG2 VAL B 187     204.760 134.100 170.860  1.00  0.00           C  
ATOM   2997  HN  VAL B 187     206.130 136.620 170.860  1.00  0.00           H  
ATOM   2998  HA  VAL B 187     207.260 134.170 169.740  1.00  0.00           H  
ATOM   2999  HB  VAL B 187     204.560 135.510 169.250  1.00  0.00           H  
ATOM   3000 1HG1 VAL B 187     205.200 133.980 167.400  1.00  0.00           H  
ATOM   3001 2HG1 VAL B 187     205.750 132.720 168.580  1.00  0.00           H  
ATOM   3002 3HG1 VAL B 187     204.010 133.160 168.450  1.00  0.00           H  
ATOM   3003 1HG2 VAL B 187     203.740 133.680 170.790  1.00  0.00           H  
ATOM   3004 2HG2 VAL B 187     204.750 134.900 171.630  1.00  0.00           H  
ATOM   3005 3HG2 VAL B 187     205.450 133.300 171.190  1.00  0.00           H  
ATOM   3006  N   GLY B 188     206.570 136.840 167.880  1.00  0.00           N  
ATOM   3007  CA  GLY B 188     206.820 137.490 166.590  1.00  0.00           C  
ATOM   3008  C   GLY B 188     206.270 136.750 165.400  1.00  0.00           C  
ATOM   3009  O   GLY B 188     205.200 136.140 165.450  1.00  0.00           O  
ATOM   3010  HN  GLY B 188     205.860 137.240 168.450  1.00  0.00           H  
ATOM   3011  HA1 GLY B 188     207.890 137.580 166.470  1.00  0.00           H  
ATOM   3012  HA2 GLY B 188     206.320 138.450 166.620  1.00  0.00           H  
ATOM   3013  N   LYS B 189     206.990 136.790 164.260  1.00  0.00           N  
ATOM   3014  CA  LYS B 189     206.590 136.070 163.070  1.00  0.00           C  
ATOM   3015  C   LYS B 189     207.210 134.690 163.050  1.00  0.00           C  
ATOM   3016  O   LYS B 189     208.390 134.510 162.740  1.00  0.00           O  
ATOM   3017  CB  LYS B 189     206.960 136.850 161.780  1.00  0.00           C  
ATOM   3018  CG  LYS B 189     206.710 136.060 160.480  1.00  0.00           C  
ATOM   3019  CD  LYS B 189     206.920 136.880 159.190  1.00  0.00           C  
ATOM   3020  CE  LYS B 189     207.120 135.970 157.970  1.00  0.00           C  
ATOM   3021  NZ  LYS B 189     207.160 136.750 156.730  1.00  0.00           N1+
ATOM   3022  HN  LYS B 189     207.890 137.220 164.260  1.00  0.00           H  
ATOM   3023  HA  LYS B 189     205.510 135.940 163.060  1.00  0.00           H  
ATOM   3024  HB1 LYS B 189     208.030 137.130 161.830  1.00  0.00           H  
ATOM   3025  HB2 LYS B 189     206.370 137.790 161.750  1.00  0.00           H  
ATOM   3026  HG1 LYS B 189     205.670 135.660 160.470  1.00  0.00           H  
ATOM   3027  HG2 LYS B 189     207.400 135.180 160.450  1.00  0.00           H  
ATOM   3028  HD1 LYS B 189     207.810 137.530 159.310  1.00  0.00           H  
ATOM   3029  HD2 LYS B 189     206.030 137.530 159.050  1.00  0.00           H  
ATOM   3030  HE1 LYS B 189     206.290 135.230 157.890  1.00  0.00           H  
ATOM   3031  HE2 LYS B 189     208.080 135.410 158.070  1.00  0.00           H  
ATOM   3032  HZ1 LYS B 189     207.770 136.290 156.020  1.00  0.00           H  
ATOM   3033  HZ2 LYS B 189     207.470 137.740 156.890  1.00  0.00           H  
ATOM   3034  HZ3 LYS B 189     206.180 136.800 156.320  1.00  0.00           H  
ATOM   3035  N   GLN B 190     206.410 133.670 163.390  1.00  0.00           N  
ATOM   3036  CA  GLN B 190     206.830 132.280 163.380  1.00  0.00           C  
ATOM   3037  C   GLN B 190     205.650 131.410 163.010  1.00  0.00           C  
ATOM   3038  O   GLN B 190     204.530 131.630 163.440  1.00  0.00           O  
ATOM   3039  CB  GLN B 190     207.310 131.830 164.790  1.00  0.00           C  
ATOM   3040  CG  GLN B 190     208.590 132.520 165.320  1.00  0.00           C  
ATOM   3041  CD  GLN B 190     209.920 132.020 164.730  1.00  0.00           C  
ATOM   3042  NE2 GLN B 190     210.200 132.320 163.450  1.00  0.00           N  
ATOM   3043  OE1 GLN B 190     210.720 131.410 165.450  1.00  0.00           O  
ATOM   3044  HN  GLN B 190     205.480 133.860 163.700  1.00  0.00           H  
ATOM   3045  HA  GLN B 190     207.600 132.130 162.640  1.00  0.00           H  
ATOM   3046  HB1 GLN B 190     207.450 130.730 164.820  1.00  0.00           H  
ATOM   3047  HB2 GLN B 190     206.500 132.080 165.510  1.00  0.00           H  
ATOM   3048  HG1 GLN B 190     208.640 132.280 166.400  1.00  0.00           H  
ATOM   3049  HG2 GLN B 190     208.540 133.620 165.220  1.00  0.00           H  
ATOM   3050 1HE2 GLN B 190     211.070 131.990 163.060  1.00  0.00           H  
ATOM   3051 2HE2 GLN B 190     209.600 132.950 162.950  1.00  0.00           H  
ATOM   3052  N   ASP B 191     205.870 130.380 162.170  1.00  0.00           N  
ATOM   3053  CA  ASP B 191     204.820 129.470 161.770  1.00  0.00           C  
ATOM   3054  C   ASP B 191     204.750 128.220 162.650  1.00  0.00           C  
ATOM   3055  O   ASP B 191     205.140 128.190 163.820  1.00  0.00           O  
ATOM   3056  CB  ASP B 191     205.040 129.110 160.270  1.00  0.00           C  
ATOM   3057  CG  ASP B 191     206.400 128.480 160.050  1.00  0.00           C  
ATOM   3058  OD1 ASP B 191     206.470 127.240 159.880  1.00  0.00           O  
ATOM   3059  OD2 ASP B 191     207.420 129.220 160.090  1.00  0.00           O1-
ATOM   3060  HN  ASP B 191     206.750 130.240 161.720  1.00  0.00           H  
ATOM   3061  HA  ASP B 191     203.860 129.960 161.850  1.00  0.00           H  
ATOM   3062  HB1 ASP B 191     205.010 130.050 159.680  1.00  0.00           H  
ATOM   3063  HB2 ASP B 191     204.250 128.450 159.870  1.00  0.00           H  
ATOM   3064  N   LYS B 192     204.280 127.120 162.050  1.00  0.00           N  
ATOM   3065  CA  LYS B 192     204.240 125.760 162.550  1.00  0.00           C  
ATOM   3066  C   LYS B 192     205.620 125.230 162.900  1.00  0.00           C  
ATOM   3067  O   LYS B 192     205.830 124.630 163.960  1.00  0.00           O  
ATOM   3068  CB  LYS B 192     203.590 124.930 161.420  1.00  0.00           C  
ATOM   3069  CG  LYS B 192     203.430 123.420 161.630  1.00  0.00           C  
ATOM   3070  CD  LYS B 192     202.690 122.820 160.420  1.00  0.00           C  
ATOM   3071  CE  LYS B 192     202.510 121.300 160.450  1.00  0.00           C  
ATOM   3072  NZ  LYS B 192     201.720 120.910 159.270  1.00  0.00           N1+
ATOM   3073  HN  LYS B 192     204.000 127.210 161.100  1.00  0.00           H  
ATOM   3074  HA  LYS B 192     203.630 125.740 163.450  1.00  0.00           H  
ATOM   3075  HB1 LYS B 192     204.190 125.080 160.480  1.00  0.00           H  
ATOM   3076  HB2 LYS B 192     202.580 125.360 161.220  1.00  0.00           H  
ATOM   3077  HG1 LYS B 192     202.840 123.240 162.560  1.00  0.00           H  
ATOM   3078  HG2 LYS B 192     204.420 122.940 161.750  1.00  0.00           H  
ATOM   3079  HD1 LYS B 192     203.250 123.100 159.500  1.00  0.00           H  
ATOM   3080  HD2 LYS B 192     201.690 123.310 160.360  1.00  0.00           H  
ATOM   3081  HE1 LYS B 192     201.960 120.980 161.360  1.00  0.00           H  
ATOM   3082  HE2 LYS B 192     203.490 120.780 160.410  1.00  0.00           H  
ATOM   3083  HZ1 LYS B 192     201.540 119.870 159.230  1.00  0.00           H  
ATOM   3084  HZ2 LYS B 192     202.200 121.220 158.390  1.00  0.00           H  
ATOM   3085  HZ3 LYS B 192     200.780 121.390 159.300  1.00  0.00           H  
ATOM   3086  N   SER B 193     206.630 125.480 162.030  1.00  0.00           N  
ATOM   3087  CA  SER B 193     208.020 125.150 162.280  1.00  0.00           C  
ATOM   3088  C   SER B 193     208.660 125.970 163.390  1.00  0.00           C  
ATOM   3089  O   SER B 193     209.330 125.440 164.280  1.00  0.00           O  
ATOM   3090  CB  SER B 193     208.880 125.250 160.980  1.00  0.00           C  
ATOM   3091  OG  SER B 193     208.980 126.580 160.460  1.00  0.00           O  
ATOM   3092  HN  SER B 193     206.430 126.010 161.200  1.00  0.00           H  
ATOM   3093  HA  SER B 193     208.050 124.120 162.610  1.00  0.00           H  
ATOM   3094  HB1 SER B 193     208.440 124.590 160.200  1.00  0.00           H  
ATOM   3095  HB2 SER B 193     209.900 124.870 161.200  1.00  0.00           H  
ATOM   3096  HG1 SER B 193     208.070 126.870 160.200  1.00  0.00           H  
ATOM   3097  N   GLY B 194     208.440 127.300 163.400  1.00  0.00           N  
ATOM   3098  CA  GLY B 194     209.000 128.200 164.400  1.00  0.00           C  
ATOM   3099  C   GLY B 194     208.460 128.010 165.800  1.00  0.00           C  
ATOM   3100  O   GLY B 194     209.150 128.230 166.790  1.00  0.00           O  
ATOM   3101  HN  GLY B 194     207.930 127.700 162.640  1.00  0.00           H  
ATOM   3102  HA1 GLY B 194     208.770 129.210 164.100  1.00  0.00           H  
ATOM   3103  HA2 GLY B 194     210.070 128.020 164.450  1.00  0.00           H  
ATOM   3104  N   LEU B 195     207.210 127.520 165.910  1.00  0.00           N  
ATOM   3105  CA  LEU B 195     206.580 127.160 167.170  1.00  0.00           C  
ATOM   3106  C   LEU B 195     207.360 126.100 167.940  1.00  0.00           C  
ATOM   3107  O   LEU B 195     207.550 126.190 169.150  1.00  0.00           O  
ATOM   3108  CB  LEU B 195     205.130 126.650 166.910  1.00  0.00           C  
ATOM   3109  CG  LEU B 195     204.340 126.170 168.150  1.00  0.00           C  
ATOM   3110  CD1 LEU B 195     204.210 127.260 169.230  1.00  0.00           C  
ATOM   3111  CD2 LEU B 195     202.950 125.670 167.740  1.00  0.00           C  
ATOM   3112  HN  LEU B 195     206.650 127.420 165.090  1.00  0.00           H  
ATOM   3113  HA  LEU B 195     206.550 128.040 167.800  1.00  0.00           H  
ATOM   3114  HB1 LEU B 195     205.170 125.820 166.180  1.00  0.00           H  
ATOM   3115  HB2 LEU B 195     204.560 127.480 166.430  1.00  0.00           H  
ATOM   3116  HG  LEU B 195     204.880 125.300 168.600  1.00  0.00           H  
ATOM   3117 1HD1 LEU B 195     205.210 127.520 169.640  1.00  0.00           H  
ATOM   3118 2HD1 LEU B 195     203.580 126.890 170.060  1.00  0.00           H  
ATOM   3119 3HD1 LEU B 195     203.740 128.170 168.800  1.00  0.00           H  
ATOM   3120 1HD2 LEU B 195     202.360 126.490 167.280  1.00  0.00           H  
ATOM   3121 2HD2 LEU B 195     203.030 124.850 167.010  1.00  0.00           H  
ATOM   3122 3HD2 LEU B 195     202.390 125.300 168.630  1.00  0.00           H  
ATOM   3123  N   LEU B 196     207.900 125.080 167.220  1.00  0.00           N  
ATOM   3124  CA  LEU B 196     208.700 124.010 167.800  1.00  0.00           C  
ATOM   3125  C   LEU B 196     209.940 124.510 168.520  1.00  0.00           C  
ATOM   3126  O   LEU B 196     210.230 124.120 169.650  1.00  0.00           O  
ATOM   3127  CB  LEU B 196     209.120 123.070 166.650  1.00  0.00           C  
ATOM   3128  CG  LEU B 196     209.930 121.820 167.050  1.00  0.00           C  
ATOM   3129  CD1 LEU B 196     209.080 120.810 167.840  1.00  0.00           C  
ATOM   3130  CD2 LEU B 196     210.510 121.180 165.780  1.00  0.00           C  
ATOM   3131  HN  LEU B 196     207.790 125.070 166.230  1.00  0.00           H  
ATOM   3132  HA  LEU B 196     208.090 123.490 168.520  1.00  0.00           H  
ATOM   3133  HB1 LEU B 196     209.730 123.650 165.920  1.00  0.00           H  
ATOM   3134  HB2 LEU B 196     208.210 122.730 166.110  1.00  0.00           H  
ATOM   3135  HG  LEU B 196     210.790 122.130 167.690  1.00  0.00           H  
ATOM   3136 1HD1 LEU B 196     208.730 121.240 168.790  1.00  0.00           H  
ATOM   3137 2HD1 LEU B 196     209.690 119.900 168.070  1.00  0.00           H  
ATOM   3138 3HD1 LEU B 196     208.210 120.490 167.230  1.00  0.00           H  
ATOM   3139 1HD2 LEU B 196     209.690 120.960 165.060  1.00  0.00           H  
ATOM   3140 2HD2 LEU B 196     211.220 121.870 165.290  1.00  0.00           H  
ATOM   3141 3HD2 LEU B 196     211.030 120.240 166.020  1.00  0.00           H  
ATOM   3142  N   MET B 197     210.680 125.450 167.890  1.00  0.00           N  
ATOM   3143  CA  MET B 197     211.850 126.080 168.490  1.00  0.00           C  
ATOM   3144  C   MET B 197     211.520 126.890 169.740  1.00  0.00           C  
ATOM   3145  O   MET B 197     212.200 126.780 170.760  1.00  0.00           O  
ATOM   3146  CB  MET B 197     212.560 127.000 167.470  1.00  0.00           C  
ATOM   3147  CG  MET B 197     213.090 126.240 166.240  1.00  0.00           C  
ATOM   3148  SD  MET B 197     214.250 127.200 165.230  1.00  0.00           S  
ATOM   3149  CE  MET B 197     213.050 128.370 164.540  1.00  0.00           C  
ATOM   3150  HN  MET B 197     210.420 125.770 166.980  1.00  0.00           H  
ATOM   3151  HA  MET B 197     212.530 125.300 168.800  1.00  0.00           H  
ATOM   3152  HB1 MET B 197     213.420 127.490 167.970  1.00  0.00           H  
ATOM   3153  HB2 MET B 197     211.860 127.790 167.130  1.00  0.00           H  
ATOM   3154  HG1 MET B 197     212.240 125.900 165.610  1.00  0.00           H  
ATOM   3155  HG2 MET B 197     213.610 125.320 166.600  1.00  0.00           H  
ATOM   3156  HE1 MET B 197     213.530 129.040 163.800  1.00  0.00           H  
ATOM   3157  HE2 MET B 197     212.240 127.820 164.010  1.00  0.00           H  
ATOM   3158  HE3 MET B 197     212.580 129.010 165.320  1.00  0.00           H  
ATOM   3159  N   LYS B 198     210.430 127.680 169.710  1.00  0.00           N  
ATOM   3160  CA  LYS B 198     209.960 128.430 170.860  1.00  0.00           C  
ATOM   3161  C   LYS B 198     209.600 127.520 172.040  1.00  0.00           C  
ATOM   3162  O   LYS B 198     210.000 127.780 173.170  1.00  0.00           O  
ATOM   3163  CB  LYS B 198     208.730 129.310 170.500  1.00  0.00           C  
ATOM   3164  CG  LYS B 198     208.970 130.390 169.430  1.00  0.00           C  
ATOM   3165  CD  LYS B 198     209.750 131.630 169.890  1.00  0.00           C  
ATOM   3166  CE  LYS B 198     209.830 132.680 168.770  1.00  0.00           C  
ATOM   3167  NZ  LYS B 198     210.440 133.960 169.190  1.00  0.00           N1+
ATOM   3168  HN  LYS B 198     209.890 127.760 168.860  1.00  0.00           H  
ATOM   3169  HA  LYS B 198     210.760 129.060 171.190  1.00  0.00           H  
ATOM   3170  HB1 LYS B 198     208.340 129.810 171.420  1.00  0.00           H  
ATOM   3171  HB2 LYS B 198     207.920 128.630 170.130  1.00  0.00           H  
ATOM   3172  HG1 LYS B 198     207.960 130.720 169.070  1.00  0.00           H  
ATOM   3173  HG2 LYS B 198     209.480 129.940 168.550  1.00  0.00           H  
ATOM   3174  HD1 LYS B 198     210.770 131.330 170.190  1.00  0.00           H  
ATOM   3175  HD2 LYS B 198     209.230 132.070 170.780  1.00  0.00           H  
ATOM   3176  HE1 LYS B 198     208.800 132.910 168.420  1.00  0.00           H  
ATOM   3177  HE2 LYS B 198     210.420 132.280 167.920  1.00  0.00           H  
ATOM   3178  HZ1 LYS B 198     210.480 134.600 168.350  1.00  0.00           H  
ATOM   3179  HZ2 LYS B 198     211.430 133.820 169.500  1.00  0.00           H  
ATOM   3180  HZ3 LYS B 198     209.890 134.430 169.940  1.00  0.00           H  
ATOM   3181  N   LEU B 199     208.890 126.390 171.790  1.00  0.00           N  
ATOM   3182  CA  LEU B 199     208.570 125.400 172.800  1.00  0.00           C  
ATOM   3183  C   LEU B 199     209.790 124.710 173.430  1.00  0.00           C  
ATOM   3184  O   LEU B 199     209.860 124.560 174.650  1.00  0.00           O  
ATOM   3185  CB  LEU B 199     207.650 124.300 172.210  1.00  0.00           C  
ATOM   3186  CG  LEU B 199     206.240 124.780 171.830  1.00  0.00           C  
ATOM   3187  CD1 LEU B 199     205.490 123.680 171.050  1.00  0.00           C  
ATOM   3188  CD2 LEU B 199     205.410 125.210 173.050  1.00  0.00           C  
ATOM   3189  HN  LEU B 199     208.560 126.210 170.860  1.00  0.00           H  
ATOM   3190  HA  LEU B 199     208.060 125.900 173.610  1.00  0.00           H  
ATOM   3191  HB1 LEU B 199     207.530 123.480 172.950  1.00  0.00           H  
ATOM   3192  HB2 LEU B 199     208.140 123.880 171.300  1.00  0.00           H  
ATOM   3193  HG  LEU B 199     206.330 125.670 171.160  1.00  0.00           H  
ATOM   3194 1HD1 LEU B 199     206.050 123.420 170.130  1.00  0.00           H  
ATOM   3195 2HD1 LEU B 199     204.480 124.030 170.770  1.00  0.00           H  
ATOM   3196 3HD1 LEU B 199     205.390 122.770 171.680  1.00  0.00           H  
ATOM   3197 1HD2 LEU B 199     205.320 124.360 173.770  1.00  0.00           H  
ATOM   3198 2HD2 LEU B 199     205.870 126.070 173.570  1.00  0.00           H  
ATOM   3199 3HD2 LEU B 199     204.390 125.500 172.740  1.00  0.00           H  
ATOM   3200  N   GLN B 200     210.800 124.310 172.630  1.00  0.00           N  
ATOM   3201  CA  GLN B 200     212.040 123.750 173.140  1.00  0.00           C  
ATOM   3202  C   GLN B 200     212.850 124.740 173.990  1.00  0.00           C  
ATOM   3203  O   GLN B 200     213.370 124.400 175.060  1.00  0.00           O  
ATOM   3204  CB  GLN B 200     212.890 123.160 171.990  1.00  0.00           C  
ATOM   3205  CG  GLN B 200     212.220 121.940 171.310  1.00  0.00           C  
ATOM   3206  CD  GLN B 200     213.120 121.280 170.260  1.00  0.00           C  
ATOM   3207  NE2 GLN B 200     213.360 119.960 170.420  1.00  0.00           N  
ATOM   3208  OE1 GLN B 200     213.600 121.900 169.310  1.00  0.00           O  
ATOM   3209  HN  GLN B 200     210.710 124.410 171.640  1.00  0.00           H  
ATOM   3210  HA  GLN B 200     211.780 122.940 173.810  1.00  0.00           H  
ATOM   3211  HB1 GLN B 200     213.880 122.830 172.400  1.00  0.00           H  
ATOM   3212  HB2 GLN B 200     213.090 123.950 171.230  1.00  0.00           H  
ATOM   3213  HG1 GLN B 200     211.280 122.250 170.800  1.00  0.00           H  
ATOM   3214  HG2 GLN B 200     211.950 121.190 172.080  1.00  0.00           H  
ATOM   3215 1HE2 GLN B 200     214.110 119.540 169.900  1.00  0.00           H  
ATOM   3216 2HE2 GLN B 200     212.810 119.410 171.060  1.00  0.00           H  
ATOM   3217  N   ASN B 201     212.900 126.020 173.580  1.00  0.00           N  
ATOM   3218  CA  ASN B 201     213.470 127.100 174.380  1.00  0.00           C  
ATOM   3219  C   ASN B 201     212.720 127.340 175.690  1.00  0.00           C  
ATOM   3220  O   ASN B 201     213.330 127.490 176.750  1.00  0.00           O  
ATOM   3221  CB  ASN B 201     213.480 128.420 173.590  1.00  0.00           C  
ATOM   3222  CG  ASN B 201     214.390 128.360 172.380  1.00  0.00           C  
ATOM   3223  ND2 ASN B 201     214.190 129.340 171.470  1.00  0.00           N  
ATOM   3224  OD1 ASN B 201     215.270 127.500 172.230  1.00  0.00           O  
ATOM   3225  HN  ASN B 201     212.540 126.270 172.680  1.00  0.00           H  
ATOM   3226  HA  ASN B 201     214.480 126.820 174.650  1.00  0.00           H  
ATOM   3227  HB1 ASN B 201     213.840 129.260 174.230  1.00  0.00           H  
ATOM   3228  HB2 ASN B 201     212.450 128.650 173.250  1.00  0.00           H  
ATOM   3229 1HD2 ASN B 201     213.450 129.990 171.620  1.00  0.00           H  
ATOM   3230 2HD2 ASN B 201     214.760 129.340 170.650  1.00  0.00           H  
ATOM   3231  N   LEU B 202     211.370 127.340 175.680  1.00  0.00           N  
ATOM   3232  CA  LEU B 202     210.540 127.450 176.880  1.00  0.00           C  
ATOM   3233  C   LEU B 202     210.770 126.320 177.870  1.00  0.00           C  
ATOM   3234  O   LEU B 202     210.870 126.550 179.080  1.00  0.00           O  
ATOM   3235  CB  LEU B 202     209.030 127.490 176.520  1.00  0.00           C  
ATOM   3236  CG  LEU B 202     208.550 128.820 175.910  1.00  0.00           C  
ATOM   3237  CD1 LEU B 202     207.140 128.670 175.330  1.00  0.00           C  
ATOM   3238  CD2 LEU B 202     208.570 129.960 176.930  1.00  0.00           C  
ATOM   3239  HN  LEU B 202     210.870 127.270 174.810  1.00  0.00           H  
ATOM   3240  HA  LEU B 202     210.820 128.360 177.390  1.00  0.00           H  
ATOM   3241  HB1 LEU B 202     208.420 127.320 177.440  1.00  0.00           H  
ATOM   3242  HB2 LEU B 202     208.810 126.660 175.820  1.00  0.00           H  
ATOM   3243  HG  LEU B 202     209.230 129.090 175.070  1.00  0.00           H  
ATOM   3244 1HD1 LEU B 202     207.110 127.870 174.570  1.00  0.00           H  
ATOM   3245 2HD1 LEU B 202     206.810 129.620 174.860  1.00  0.00           H  
ATOM   3246 3HD1 LEU B 202     206.430 128.420 176.150  1.00  0.00           H  
ATOM   3247 1HD2 LEU B 202     207.950 129.690 177.820  1.00  0.00           H  
ATOM   3248 2HD2 LEU B 202     209.600 130.170 177.280  1.00  0.00           H  
ATOM   3249 3HD2 LEU B 202     208.150 130.890 176.490  1.00  0.00           H  
ATOM   3250  N   CYS B 203     210.900 125.060 177.390  1.00  0.00           N  
ATOM   3251  CA  CYS B 203     211.220 123.890 178.200  1.00  0.00           C  
ATOM   3252  C   CYS B 203     212.590 123.980 178.860  1.00  0.00           C  
ATOM   3253  O   CYS B 203     212.790 123.560 180.000  1.00  0.00           O  
ATOM   3254  CB  CYS B 203     211.110 122.600 177.350  1.00  0.00           C  
ATOM   3255  SG  CYS B 203     211.010 121.070 178.350  1.00  0.00           S  
ATOM   3256  HN  CYS B 203     210.740 124.910 176.410  1.00  0.00           H  
ATOM   3257  HA  CYS B 203     210.490 123.850 179.000  1.00  0.00           H  
ATOM   3258  HB1 CYS B 203     211.960 122.550 176.630  1.00  0.00           H  
ATOM   3259  HB2 CYS B 203     210.180 122.680 176.740  1.00  0.00           H  
ATOM   3260  HG1 CYS B 203     212.130 121.280 179.040  1.00  0.00           H  
ATOM   3261  N   THR B 204     213.580 124.570 178.160  1.00  0.00           N  
ATOM   3262  CA  THR B 204     214.930 124.830 178.670  1.00  0.00           C  
ATOM   3263  C   THR B 204     214.920 125.780 179.870  1.00  0.00           C  
ATOM   3264  O   THR B 204     215.590 125.550 180.880  1.00  0.00           O  
ATOM   3265  CB  THR B 204     215.850 125.440 177.610  1.00  0.00           C  
ATOM   3266  CG2 THR B 204     217.280 125.620 178.160  1.00  0.00           C  
ATOM   3267  OG1 THR B 204     215.960 124.590 176.470  1.00  0.00           O  
ATOM   3268  HN  THR B 204     213.380 124.860 177.220  1.00  0.00           H  
ATOM   3269  HA  THR B 204     215.350 123.900 179.000  1.00  0.00           H  
ATOM   3270  HB  THR B 204     215.460 126.430 177.280  1.00  0.00           H  
ATOM   3271  HG1 THR B 204     215.090 124.540 176.060  1.00  0.00           H  
ATOM   3272 1HG2 THR B 204     217.320 126.340 179.010  1.00  0.00           H  
ATOM   3273 2HG2 THR B 204     217.940 126.030 177.360  1.00  0.00           H  
ATOM   3274 3HG2 THR B 204     217.690 124.650 178.490  1.00  0.00           H  
ATOM   3275  N   ARG B 205     214.120 126.860 179.820  1.00  0.00           N  
ATOM   3276  CA  ARG B 205     214.180 127.930 180.810  1.00  0.00           C  
ATOM   3277  C   ARG B 205     213.610 127.630 182.190  1.00  0.00           C  
ATOM   3278  O   ARG B 205     213.850 128.380 183.130  1.00  0.00           O  
ATOM   3279  CB  ARG B 205     213.430 129.190 180.280  1.00  0.00           C  
ATOM   3280  CG  ARG B 205     214.190 129.960 179.190  1.00  0.00           C  
ATOM   3281  CD  ARG B 205     213.450 131.230 178.780  1.00  0.00           C  
ATOM   3282  NE  ARG B 205     214.340 132.000 177.850  1.00  0.00           N  
ATOM   3283  CZ  ARG B 205     215.200 132.960 178.230  1.00  0.00           C  
ATOM   3284  NH1 ARG B 205     215.350 133.370 179.480  1.00  0.00           N1+
ATOM   3285  NH2 ARG B 205     215.950 133.520 177.290  1.00  0.00           N  
ATOM   3286  HN  ARG B 205     213.540 127.020 179.020  1.00  0.00           H  
ATOM   3287  HA  ARG B 205     215.220 128.190 180.970  1.00  0.00           H  
ATOM   3288  HB1 ARG B 205     213.270 129.910 181.120  1.00  0.00           H  
ATOM   3289  HB2 ARG B 205     212.440 128.880 179.900  1.00  0.00           H  
ATOM   3290  HG1 ARG B 205     214.350 129.310 178.300  1.00  0.00           H  
ATOM   3291  HG2 ARG B 205     215.200 130.230 179.580  1.00  0.00           H  
ATOM   3292  HD1 ARG B 205     213.190 131.850 179.660  1.00  0.00           H  
ATOM   3293  HD2 ARG B 205     212.510 130.980 178.240  1.00  0.00           H  
ATOM   3294  HE  ARG B 205     214.420 131.760 176.880  1.00  0.00           H  
ATOM   3295 1HH1 ARG B 205     214.850 132.940 180.240  1.00  0.00           H  
ATOM   3296 2HH1 ARG B 205     215.960 134.160 179.630  1.00  0.00           H  
ATOM   3297 1HH2 ARG B 205     215.890 133.130 176.370  1.00  0.00           H  
ATOM   3298 2HH2 ARG B 205     216.710 134.110 177.570  1.00  0.00           H  
ATOM   3299  N   LEU B 206     212.830 126.550 182.390  1.00  0.00           N  
ATOM   3300  CA  LEU B 206     212.090 126.370 183.630  1.00  0.00           C  
ATOM   3301  C   LEU B 206     212.840 125.580 184.700  1.00  0.00           C  
ATOM   3302  O   LEU B 206     212.350 125.440 185.830  1.00  0.00           O  
ATOM   3303  CB  LEU B 206     210.730 125.680 183.350  1.00  0.00           C  
ATOM   3304  CG  LEU B 206     209.770 126.520 182.470  1.00  0.00           C  
ATOM   3305  CD1 LEU B 206     208.550 125.690 182.060  1.00  0.00           C  
ATOM   3306  CD2 LEU B 206     209.310 127.810 183.170  1.00  0.00           C  
ATOM   3307  HN  LEU B 206     212.660 125.910 181.640  1.00  0.00           H  
ATOM   3308  HA  LEU B 206     211.890 127.340 184.070  1.00  0.00           H  
ATOM   3309  HB1 LEU B 206     210.210 125.470 184.310  1.00  0.00           H  
ATOM   3310  HB2 LEU B 206     210.920 124.720 182.840  1.00  0.00           H  
ATOM   3311  HG  LEU B 206     210.320 126.800 181.540  1.00  0.00           H  
ATOM   3312 1HD1 LEU B 206     208.870 124.750 181.580  1.00  0.00           H  
ATOM   3313 2HD1 LEU B 206     207.930 126.260 181.330  1.00  0.00           H  
ATOM   3314 3HD1 LEU B 206     207.920 125.460 182.940  1.00  0.00           H  
ATOM   3315 1HD2 LEU B 206     208.820 127.570 184.140  1.00  0.00           H  
ATOM   3316 2HD2 LEU B 206     210.160 128.490 183.370  1.00  0.00           H  
ATOM   3317 3HD2 LEU B 206     208.560 128.350 182.550  1.00  0.00           H  
ATOM   3318  N   ASP B 207     214.060 125.100 184.410  1.00  0.00           N  
ATOM   3319  CA  ASP B 207     214.920 124.470 185.390  1.00  0.00           C  
ATOM   3320  C   ASP B 207     216.180 125.330 185.520  1.00  0.00           C  
ATOM   3321  O   ASP B 207     217.020 125.380 184.620  1.00  0.00           O  
ATOM   3322  CB  ASP B 207     215.220 123.030 184.910  1.00  0.00           C  
ATOM   3323  CG  ASP B 207     215.810 122.140 185.990  1.00  0.00           C  
ATOM   3324  OD1 ASP B 207     216.000 122.590 187.140  1.00  0.00           O  
ATOM   3325  OD2 ASP B 207     216.090 120.960 185.670  1.00  0.00           O1-
ATOM   3326  HN  ASP B 207     214.440 125.220 183.500  1.00  0.00           H  
ATOM   3327  HA  ASP B 207     214.440 124.440 186.360  1.00  0.00           H  
ATOM   3328  HB1 ASP B 207     215.900 123.030 184.040  1.00  0.00           H  
ATOM   3329  HB2 ASP B 207     214.260 122.560 184.600  1.00  0.00           H  
ATOM   3330  N   GLN B 208     216.300 126.090 186.630  1.00  0.00           N  
ATOM   3331  CA  GLN B 208     217.220 127.200 186.730  1.00  0.00           C  
ATOM   3332  C   GLN B 208     218.340 126.940 187.730  1.00  0.00           C  
ATOM   3333  O   GLN B 208     219.340 127.650 187.760  1.00  0.00           O  
ATOM   3334  CB  GLN B 208     216.450 128.490 187.150  1.00  0.00           C  
ATOM   3335  CG  GLN B 208     215.250 128.810 186.220  1.00  0.00           C  
ATOM   3336  CD  GLN B 208     214.500 130.090 186.610  1.00  0.00           C  
ATOM   3337  NE2 GLN B 208     214.100 130.200 187.890  1.00  0.00           N  
ATOM   3338  OE1 GLN B 208     214.240 130.970 185.780  1.00  0.00           O  
ATOM   3339  HN  GLN B 208     215.650 125.990 187.390  1.00  0.00           H  
ATOM   3340  HA  GLN B 208     217.700 127.380 185.770  1.00  0.00           H  
ATOM   3341  HB1 GLN B 208     217.160 129.350 187.140  1.00  0.00           H  
ATOM   3342  HB2 GLN B 208     216.090 128.360 188.190  1.00  0.00           H  
ATOM   3343  HG1 GLN B 208     214.510 127.980 186.240  1.00  0.00           H  
ATOM   3344  HG2 GLN B 208     215.600 128.930 185.180  1.00  0.00           H  
ATOM   3345 1HE2 GLN B 208     213.620 131.030 188.160  1.00  0.00           H  
ATOM   3346 2HE2 GLN B 208     214.320 129.480 188.550  1.00  0.00           H  
ATOM   3347  N   ASP B 209     218.210 125.890 188.570  1.00  0.00           N  
ATOM   3348  CA  ASP B 209     219.280 125.410 189.410  1.00  0.00           C  
ATOM   3349  C   ASP B 209     219.750 124.020 188.960  1.00  0.00           C  
ATOM   3350  O   ASP B 209     220.760 123.500 189.450  1.00  0.00           O  
ATOM   3351  CB  ASP B 209     218.880 125.490 190.910  1.00  0.00           C  
ATOM   3352  CG  ASP B 209     217.670 124.660 191.320  1.00  0.00           C  
ATOM   3353  OD1 ASP B 209     216.570 124.820 190.730  1.00  0.00           O  
ATOM   3354  OD2 ASP B 209     217.800 123.860 192.290  1.00  0.00           O1-
ATOM   3355  HN  ASP B 209     217.340 125.410 188.670  1.00  0.00           H  
ATOM   3356  HA  ASP B 209     220.150 126.040 189.290  1.00  0.00           H  
ATOM   3357  HB1 ASP B 209     218.640 126.550 191.150  1.00  0.00           H  
ATOM   3358  HB2 ASP B 209     219.740 125.180 191.540  1.00  0.00           H  
ATOM   3359  N   GLU B 210     219.060 123.460 187.940  1.00  0.00           N  
ATOM   3360  CA  GLU B 210     219.350 122.200 187.260  1.00  0.00           C  
ATOM   3361  C   GLU B 210     219.040 120.960 188.090  1.00  0.00           C  
ATOM   3362  O   GLU B 210     219.900 120.340 188.720  1.00  0.00           O  
ATOM   3363  CB  GLU B 210     220.670 122.170 186.460  1.00  0.00           C  
ATOM   3364  CG  GLU B 210     220.720 123.310 185.410  1.00  0.00           C  
ATOM   3365  CD  GLU B 210     221.580 123.000 184.200  1.00  0.00           C  
ATOM   3366  OE1 GLU B 210     221.020 122.910 183.070  1.00  0.00           O  
ATOM   3367  OE2 GLU B 210     222.820 122.840 184.360  1.00  0.00           O1-
ATOM   3368  HN  GLU B 210     218.250 123.920 187.600  1.00  0.00           H  
ATOM   3369  HA  GLU B 210     218.600 122.160 186.480  1.00  0.00           H  
ATOM   3370  HB1 GLU B 210     220.740 121.190 185.940  1.00  0.00           H  
ATOM   3371  HB2 GLU B 210     221.540 122.240 187.150  1.00  0.00           H  
ATOM   3372  HG1 GLU B 210     221.090 124.250 185.870  1.00  0.00           H  
ATOM   3373  HG2 GLU B 210     219.690 123.500 185.040  1.00  0.00           H  
ATOM   3374  N   SER B 211     217.750 120.610 188.120  1.00  0.00           N  
ATOM   3375  CA  SER B 211     217.160 119.610 188.990  1.00  0.00           C  
ATOM   3376  C   SER B 211     216.730 118.340 188.270  1.00  0.00           C  
ATOM   3377  O   SER B 211     216.470 117.320 188.900  1.00  0.00           O  
ATOM   3378  CB  SER B 211     215.930 120.210 189.720  1.00  0.00           C  
ATOM   3379  OG  SER B 211     214.940 120.730 188.830  1.00  0.00           O  
ATOM   3380  HN  SER B 211     217.100 121.150 187.560  1.00  0.00           H  
ATOM   3381  HA  SER B 211     217.880 119.300 189.730  1.00  0.00           H  
ATOM   3382  HB1 SER B 211     216.300 121.040 190.370  1.00  0.00           H  
ATOM   3383  HB2 SER B 211     215.470 119.440 190.380  1.00  0.00           H  
ATOM   3384  HG1 SER B 211     215.360 121.420 188.270  1.00  0.00           H  
ATOM   3385  N   PHE B 212     216.690 118.360 186.920  1.00  0.00           N  
ATOM   3386  CA  PHE B 212     216.400 117.180 186.120  1.00  0.00           C  
ATOM   3387  C   PHE B 212     217.310 117.140 184.900  1.00  0.00           C  
ATOM   3388  O   PHE B 212     218.100 118.050 184.630  1.00  0.00           O  
ATOM   3389  CB  PHE B 212     214.930 117.130 185.600  1.00  0.00           C  
ATOM   3390  CG  PHE B 212     213.920 117.320 186.690  1.00  0.00           C  
ATOM   3391  CD1 PHE B 212     213.190 118.510 186.760  1.00  0.00           C  
ATOM   3392  CD2 PHE B 212     213.680 116.320 187.640  1.00  0.00           C  
ATOM   3393  CE1 PHE B 212     212.260 118.720 187.780  1.00  0.00           C  
ATOM   3394  CE2 PHE B 212     212.760 116.530 188.680  1.00  0.00           C  
ATOM   3395  CZ  PHE B 212     212.070 117.740 188.760  1.00  0.00           C  
ATOM   3396  HN  PHE B 212     216.780 119.240 186.430  1.00  0.00           H  
ATOM   3397  HA  PHE B 212     216.620 116.300 186.700  1.00  0.00           H  
ATOM   3398  HB1 PHE B 212     214.720 116.160 185.100  1.00  0.00           H  
ATOM   3399  HB2 PHE B 212     214.790 117.940 184.850  1.00  0.00           H  
ATOM   3400  HD1 PHE B 212     213.380 119.300 186.040  1.00  0.00           H  
ATOM   3401  HD2 PHE B 212     214.250 115.400 187.600  1.00  0.00           H  
ATOM   3402  HE1 PHE B 212     211.730 119.660 187.830  1.00  0.00           H  
ATOM   3403  HE2 PHE B 212     212.600 115.770 189.430  1.00  0.00           H  
ATOM   3404  HZ  PHE B 212     211.380 117.920 189.570  1.00  0.00           H  
ATOM   3405  N   SER B 213     217.240 116.040 184.120  1.00  0.00           N  
ATOM   3406  CA  SER B 213     217.940 115.930 182.840  1.00  0.00           C  
ATOM   3407  C   SER B 213     217.490 116.950 181.780  1.00  0.00           C  
ATOM   3408  O   SER B 213     216.320 117.290 181.650  1.00  0.00           O  
ATOM   3409  CB  SER B 213     217.850 114.500 182.250  1.00  0.00           C  
ATOM   3410  OG  SER B 213     218.630 114.340 181.060  1.00  0.00           O  
ATOM   3411  HN  SER B 213     216.650 115.280 184.380  1.00  0.00           H  
ATOM   3412  HA  SER B 213     218.980 116.140 183.040  1.00  0.00           H  
ATOM   3413  HB1 SER B 213     216.790 114.250 182.030  1.00  0.00           H  
ATOM   3414  HB2 SER B 213     218.210 113.780 183.020  1.00  0.00           H  
ATOM   3415  HG1 SER B 213     219.510 114.750 181.240  1.00  0.00           H  
ATOM   3416  N   GLN B 214     218.450 117.400 180.950  1.00  0.00           N  
ATOM   3417  CA  GLN B 214     218.300 118.510 180.020  1.00  0.00           C  
ATOM   3418  C   GLN B 214     217.840 118.060 178.640  1.00  0.00           C  
ATOM   3419  O   GLN B 214     217.920 118.800 177.660  1.00  0.00           O  
ATOM   3420  CB  GLN B 214     219.690 119.180 179.860  1.00  0.00           C  
ATOM   3421  CG  GLN B 214     220.310 119.700 181.180  1.00  0.00           C  
ATOM   3422  CD  GLN B 214     221.820 119.850 181.040  1.00  0.00           C  
ATOM   3423  NE2 GLN B 214     222.390 120.980 181.480  1.00  0.00           N  
ATOM   3424  OE1 GLN B 214     222.490 118.930 180.550  1.00  0.00           O  
ATOM   3425  HN  GLN B 214     219.380 117.040 181.020  1.00  0.00           H  
ATOM   3426  HA  GLN B 214     217.590 119.230 180.410  1.00  0.00           H  
ATOM   3427  HB1 GLN B 214     219.620 120.040 179.150  1.00  0.00           H  
ATOM   3428  HB2 GLN B 214     220.370 118.430 179.410  1.00  0.00           H  
ATOM   3429  HG1 GLN B 214     220.140 118.980 182.010  1.00  0.00           H  
ATOM   3430  HG2 GLN B 214     219.850 120.670 181.470  1.00  0.00           H  
ATOM   3431 1HE2 GLN B 214     223.370 121.120 181.310  1.00  0.00           H  
ATOM   3432 2HE2 GLN B 214     221.850 121.670 182.000  1.00  0.00           H  
ATOM   3433  N   ARG B 215     217.350 116.810 178.510  1.00  0.00           N  
ATOM   3434  CA  ARG B 215     216.860 116.270 177.260  1.00  0.00           C  
ATOM   3435  C   ARG B 215     215.610 116.970 176.720  1.00  0.00           C  
ATOM   3436  O   ARG B 215     214.540 116.910 177.320  1.00  0.00           O  
ATOM   3437  CB  ARG B 215     216.590 114.750 177.360  1.00  0.00           C  
ATOM   3438  CG  ARG B 215     216.350 114.090 175.990  1.00  0.00           C  
ATOM   3439  CD  ARG B 215     216.260 112.560 176.040  1.00  0.00           C  
ATOM   3440  NE  ARG B 215     217.230 112.040 175.020  1.00  0.00           N  
ATOM   3441  CZ  ARG B 215     216.930 111.320 173.940  1.00  0.00           C  
ATOM   3442  NH1 ARG B 215     215.800 110.620 173.870  1.00  0.00           N1+
ATOM   3443  NH2 ARG B 215     217.780 111.250 172.930  1.00  0.00           N  
ATOM   3444  HN  ARG B 215     217.310 116.220 179.320  1.00  0.00           H  
ATOM   3445  HA  ARG B 215     217.640 116.400 176.530  1.00  0.00           H  
ATOM   3446  HB1 ARG B 215     215.730 114.560 178.040  1.00  0.00           H  
ATOM   3447  HB2 ARG B 215     217.490 114.280 177.820  1.00  0.00           H  
ATOM   3448  HG1 ARG B 215     217.190 114.420 175.330  1.00  0.00           H  
ATOM   3449  HG2 ARG B 215     215.420 114.490 175.530  1.00  0.00           H  
ATOM   3450  HD1 ARG B 215     215.220 112.230 175.830  1.00  0.00           H  
ATOM   3451  HD2 ARG B 215     216.570 112.190 177.040  1.00  0.00           H  
ATOM   3452  HE  ARG B 215     218.190 112.350 175.100  1.00  0.00           H  
ATOM   3453 1HH1 ARG B 215     215.350 110.440 174.740  1.00  0.00           H  
ATOM   3454 2HH1 ARG B 215     215.780 109.880 173.190  1.00  0.00           H  
ATOM   3455 1HH2 ARG B 215     218.560 111.890 172.930  1.00  0.00           H  
ATOM   3456 2HH2 ARG B 215     217.420 110.920 172.050  1.00  0.00           H  
ATOM   3457  N   LEU B 216     215.730 117.660 175.570  1.00  0.00           N  
ATOM   3458  CA  LEU B 216     214.630 118.360 174.940  1.00  0.00           C  
ATOM   3459  C   LEU B 216     213.450 117.470 174.530  1.00  0.00           C  
ATOM   3460  O   LEU B 216     213.650 116.310 174.150  1.00  0.00           O  
ATOM   3461  CB  LEU B 216     215.100 119.140 173.690  1.00  0.00           C  
ATOM   3462  CG  LEU B 216     216.080 120.300 173.970  1.00  0.00           C  
ATOM   3463  CD1 LEU B 216     216.580 120.880 172.650  1.00  0.00           C  
ATOM   3464  CD2 LEU B 216     215.460 121.400 174.840  1.00  0.00           C  
ATOM   3465  HN  LEU B 216     216.630 117.770 175.140  1.00  0.00           H  
ATOM   3466  HA  LEU B 216     214.270 119.060 175.680  1.00  0.00           H  
ATOM   3467  HB1 LEU B 216     214.220 119.580 173.170  1.00  0.00           H  
ATOM   3468  HB2 LEU B 216     215.580 118.430 172.980  1.00  0.00           H  
ATOM   3469  HG  LEU B 216     216.960 119.890 174.520  1.00  0.00           H  
ATOM   3470 1HD1 LEU B 216     217.080 120.100 172.040  1.00  0.00           H  
ATOM   3471 2HD1 LEU B 216     217.310 121.690 172.840  1.00  0.00           H  
ATOM   3472 3HD1 LEU B 216     215.740 121.300 172.060  1.00  0.00           H  
ATOM   3473 1HD2 LEU B 216     214.540 121.810 174.380  1.00  0.00           H  
ATOM   3474 2HD2 LEU B 216     215.220 121.030 175.860  1.00  0.00           H  
ATOM   3475 3HD2 LEU B 216     216.190 122.240 174.960  1.00  0.00           H  
ATOM   3476  N   PRO B 217     212.200 117.950 174.550  1.00  0.00           N  
ATOM   3477  CA  PRO B 217     211.080 117.250 173.940  1.00  0.00           C  
ATOM   3478  C   PRO B 217     211.210 117.220 172.420  1.00  0.00           C  
ATOM   3479  O   PRO B 217     211.660 118.190 171.830  1.00  0.00           O  
ATOM   3480  CB  PRO B 217     209.860 118.080 174.360  1.00  0.00           C  
ATOM   3481  CG  PRO B 217     210.400 119.500 174.540  1.00  0.00           C  
ATOM   3482  CD  PRO B 217     211.810 119.260 175.090  1.00  0.00           C  
ATOM   3483  HA  PRO B 217     211.050 116.220 174.280  1.00  0.00           H  
ATOM   3484  HB1 PRO B 217     209.480 117.710 175.340  1.00  0.00           H  
ATOM   3485  HB2 PRO B 217     209.030 118.040 173.630  1.00  0.00           H  
ATOM   3486  HG1 PRO B 217     209.780 120.120 175.230  1.00  0.00           H  
ATOM   3487  HG2 PRO B 217     210.470 120.000 173.550  1.00  0.00           H  
ATOM   3488  HD1 PRO B 217     211.800 119.200 176.200  1.00  0.00           H  
ATOM   3489  HD2 PRO B 217     212.490 120.070 174.750  1.00  0.00           H  
ATOM   3490  N   LEU B 218     210.830 116.100 171.780  1.00  0.00           N  
ATOM   3491  CA  LEU B 218     211.130 115.880 170.370  1.00  0.00           C  
ATOM   3492  C   LEU B 218     209.900 115.980 169.490  1.00  0.00           C  
ATOM   3493  O   LEU B 218     209.950 115.640 168.310  1.00  0.00           O  
ATOM   3494  CB  LEU B 218     211.790 114.490 170.180  1.00  0.00           C  
ATOM   3495  CG  LEU B 218     213.160 114.340 170.880  1.00  0.00           C  
ATOM   3496  CD1 LEU B 218     213.690 112.920 170.670  1.00  0.00           C  
ATOM   3497  CD2 LEU B 218     214.200 115.350 170.380  1.00  0.00           C  
ATOM   3498  HN  LEU B 218     210.450 115.320 172.300  1.00  0.00           H  
ATOM   3499  HA  LEU B 218     211.810 116.640 170.010  1.00  0.00           H  
ATOM   3500  HB1 LEU B 218     211.950 114.290 169.100  1.00  0.00           H  
ATOM   3501  HB2 LEU B 218     211.100 113.710 170.570  1.00  0.00           H  
ATOM   3502  HG  LEU B 218     213.010 114.500 171.980  1.00  0.00           H  
ATOM   3503 1HD1 LEU B 218     212.940 112.170 171.010  1.00  0.00           H  
ATOM   3504 2HD1 LEU B 218     214.640 112.770 171.240  1.00  0.00           H  
ATOM   3505 3HD1 LEU B 218     213.900 112.740 169.590  1.00  0.00           H  
ATOM   3506 1HD2 LEU B 218     214.310 115.290 169.280  1.00  0.00           H  
ATOM   3507 2HD2 LEU B 218     213.910 116.390 170.650  1.00  0.00           H  
ATOM   3508 3HD2 LEU B 218     215.180 115.140 170.840  1.00  0.00           H  
ATOM   3509  N   ASN B 219     208.780 116.480 170.040  1.00  0.00           N  
ATOM   3510  CA  ASN B 219     207.550 116.700 169.310  1.00  0.00           C  
ATOM   3511  C   ASN B 219     206.690 117.690 170.090  1.00  0.00           C  
ATOM   3512  O   ASN B 219     206.970 117.990 171.250  1.00  0.00           O  
ATOM   3513  CB  ASN B 219     206.780 115.390 168.980  1.00  0.00           C  
ATOM   3514  CG  ASN B 219     206.420 114.610 170.250  1.00  0.00           C  
ATOM   3515  ND2 ASN B 219     207.320 113.710 170.700  1.00  0.00           N  
ATOM   3516  OD1 ASN B 219     205.350 114.810 170.820  1.00  0.00           O  
ATOM   3517  HN  ASN B 219     208.780 116.760 171.000  1.00  0.00           H  
ATOM   3518  HA  ASN B 219     207.810 117.190 168.380  1.00  0.00           H  
ATOM   3519  HB1 ASN B 219     207.420 114.750 168.330  1.00  0.00           H  
ATOM   3520  HB2 ASN B 219     205.850 115.610 168.430  1.00  0.00           H  
ATOM   3521 1HD2 ASN B 219     208.150 113.520 170.190  1.00  0.00           H  
ATOM   3522 2HD2 ASN B 219     207.100 113.200 171.530  1.00  0.00           H  
ATOM   3523  N   ILE B 220     205.620 118.240 169.460  1.00  0.00           N  
ATOM   3524  CA  ILE B 220     204.760 119.270 170.030  1.00  0.00           C  
ATOM   3525  C   ILE B 220     204.010 118.790 171.270  1.00  0.00           C  
ATOM   3526  O   ILE B 220     203.920 119.480 172.290  1.00  0.00           O  
ATOM   3527  CB  ILE B 220     203.740 119.770 168.990  1.00  0.00           C  
ATOM   3528  CG1 ILE B 220     204.420 120.190 167.660  1.00  0.00           C  
ATOM   3529  CG2 ILE B 220     202.910 120.940 169.570  1.00  0.00           C  
ATOM   3530  CD  ILE B 220     203.410 120.390 166.520  1.00  0.00           C  
ATOM   3531  HN  ILE B 220     205.390 117.950 168.530  1.00  0.00           H  
ATOM   3532  HA  ILE B 220     205.380 120.100 170.330  1.00  0.00           H  
ATOM   3533  HB  ILE B 220     203.040 118.930 168.750  1.00  0.00           H  
ATOM   3534 1HG1 ILE B 220     205.140 119.410 167.330  1.00  0.00           H  
ATOM   3535 2HG1 ILE B 220     205.000 121.120 167.830  1.00  0.00           H  
ATOM   3536 1HG2 ILE B 220     202.330 120.640 170.470  1.00  0.00           H  
ATOM   3537 2HG2 ILE B 220     202.180 121.310 168.830  1.00  0.00           H  
ATOM   3538 3HG2 ILE B 220     203.570 121.780 169.860  1.00  0.00           H  
ATOM   3539  HD1 ILE B 220     202.750 119.500 166.430  1.00  0.00           H  
ATOM   3540  HD2 ILE B 220     203.940 120.530 165.560  1.00  0.00           H  
ATOM   3541  HD3 ILE B 220     202.770 121.270 166.710  1.00  0.00           H  
ATOM   3542  N   GLU B 221     203.460 117.560 171.210  1.00  0.00           N  
ATOM   3543  CA  GLU B 221     202.680 116.940 172.260  1.00  0.00           C  
ATOM   3544  C   GLU B 221     203.490 116.650 173.500  1.00  0.00           C  
ATOM   3545  O   GLU B 221     203.100 116.960 174.630  1.00  0.00           O  
ATOM   3546  CB  GLU B 221     202.080 115.620 171.720  1.00  0.00           C  
ATOM   3547  CG  GLU B 221     201.450 115.850 170.330  1.00  0.00           C  
ATOM   3548  CD  GLU B 221     200.680 114.670 169.760  1.00  0.00           C  
ATOM   3549  OE1 GLU B 221     200.730 113.540 170.280  1.00  0.00           O  
ATOM   3550  OE2 GLU B 221     199.980 114.950 168.740  1.00  0.00           O1-
ATOM   3551  HN  GLU B 221     203.560 117.020 170.380  1.00  0.00           H  
ATOM   3552  HA  GLU B 221     201.880 117.610 172.540  1.00  0.00           H  
ATOM   3553  HB1 GLU B 221     201.300 115.260 172.430  1.00  0.00           H  
ATOM   3554  HB2 GLU B 221     202.860 114.840 171.630  1.00  0.00           H  
ATOM   3555  HG1 GLU B 221     202.230 116.090 169.570  1.00  0.00           H  
ATOM   3556  HG2 GLU B 221     200.740 116.710 170.390  1.00  0.00           H  
ATOM   3557  N   GLU B 222     204.700 116.100 173.310  1.00  0.00           N  
ATOM   3558  CA  GLU B 222     205.680 115.910 174.350  1.00  0.00           C  
ATOM   3559  C   GLU B 222     206.130 117.220 174.970  1.00  0.00           C  
ATOM   3560  O   GLU B 222     206.260 117.330 176.190  1.00  0.00           O  
ATOM   3561  CB  GLU B 222     206.880 115.120 173.780  1.00  0.00           C  
ATOM   3562  CG  GLU B 222     207.960 114.770 174.830  1.00  0.00           C  
ATOM   3563  CD  GLU B 222     208.970 113.770 174.310  1.00  0.00           C  
ATOM   3564  OE1 GLU B 222     209.650 114.040 173.290  1.00  0.00           O  
ATOM   3565  OE2 GLU B 222     209.110 112.710 174.970  1.00  0.00           O1-
ATOM   3566  HN  GLU B 222     204.960 115.820 172.380  1.00  0.00           H  
ATOM   3567  HA  GLU B 222     205.220 115.330 175.140  1.00  0.00           H  
ATOM   3568  HB1 GLU B 222     207.340 115.680 172.940  1.00  0.00           H  
ATOM   3569  HB2 GLU B 222     206.470 114.170 173.370  1.00  0.00           H  
ATOM   3570  HG1 GLU B 222     207.460 114.340 175.730  1.00  0.00           H  
ATOM   3571  HG2 GLU B 222     208.490 115.690 175.140  1.00  0.00           H  
ATOM   3572  N   ALA B 223     206.320 118.290 174.170  1.00  0.00           N  
ATOM   3573  CA  ALA B 223     206.570 119.620 174.680  1.00  0.00           C  
ATOM   3574  C   ALA B 223     205.440 120.180 175.530  1.00  0.00           C  
ATOM   3575  O   ALA B 223     205.680 120.670 176.630  1.00  0.00           O  
ATOM   3576  CB  ALA B 223     206.900 120.580 173.520  1.00  0.00           C  
ATOM   3577  HN  ALA B 223     206.250 118.200 173.170  1.00  0.00           H  
ATOM   3578  HA  ALA B 223     207.430 119.560 175.330  1.00  0.00           H  
ATOM   3579  HB1 ALA B 223     207.190 121.580 173.920  1.00  0.00           H  
ATOM   3580  HB2 ALA B 223     206.030 120.700 172.850  1.00  0.00           H  
ATOM   3581  HB3 ALA B 223     207.740 120.180 172.920  1.00  0.00           H  
ATOM   3582  N   LYS B 224     204.170 120.030 175.090  1.00  0.00           N  
ATOM   3583  CA  LYS B 224     202.990 120.450 175.850  1.00  0.00           C  
ATOM   3584  C   LYS B 224     202.890 119.740 177.200  1.00  0.00           C  
ATOM   3585  O   LYS B 224     202.700 120.360 178.240  1.00  0.00           O  
ATOM   3586  CB  LYS B 224     201.690 120.160 175.050  1.00  0.00           C  
ATOM   3587  CG  LYS B 224     200.430 120.860 175.600  1.00  0.00           C  
ATOM   3588  CD  LYS B 224     199.110 120.260 175.070  1.00  0.00           C  
ATOM   3589  CE  LYS B 224     197.880 121.090 175.460  1.00  0.00           C  
ATOM   3590  NZ  LYS B 224     196.620 120.340 175.230  1.00  0.00           N1+
ATOM   3591  HN  LYS B 224     204.000 119.630 174.190  1.00  0.00           H  
ATOM   3592  HA  LYS B 224     203.070 121.510 176.040  1.00  0.00           H  
ATOM   3593  HB1 LYS B 224     201.520 119.060 175.020  1.00  0.00           H  
ATOM   3594  HB2 LYS B 224     201.830 120.490 174.000  1.00  0.00           H  
ATOM   3595  HG1 LYS B 224     200.490 121.940 175.340  1.00  0.00           H  
ATOM   3596  HG2 LYS B 224     200.420 120.790 176.710  1.00  0.00           H  
ATOM   3597  HD1 LYS B 224     199.030 119.220 175.470  1.00  0.00           H  
ATOM   3598  HD2 LYS B 224     199.170 120.190 173.960  1.00  0.00           H  
ATOM   3599  HE1 LYS B 224     197.840 122.030 174.870  1.00  0.00           H  
ATOM   3600  HE2 LYS B 224     197.920 121.340 176.540  1.00  0.00           H  
ATOM   3601  HZ1 LYS B 224     196.550 119.560 175.930  1.00  0.00           H  
ATOM   3602  HZ2 LYS B 224     196.580 119.930 174.260  1.00  0.00           H  
ATOM   3603  HZ3 LYS B 224     195.790 120.950 175.380  1.00  0.00           H  
ATOM   3604  N   ASP B 225     203.080 118.410 177.210  1.00  0.00           N  
ATOM   3605  CA  ASP B 225     203.100 117.610 178.410  1.00  0.00           C  
ATOM   3606  C   ASP B 225     204.250 117.910 179.370  1.00  0.00           C  
ATOM   3607  O   ASP B 225     204.030 118.070 180.570  1.00  0.00           O  
ATOM   3608  CB  ASP B 225     203.100 116.110 178.000  1.00  0.00           C  
ATOM   3609  CG  ASP B 225     201.670 115.620 177.940  1.00  0.00           C  
ATOM   3610  OD1 ASP B 225     200.800 116.220 177.270  1.00  0.00           O  
ATOM   3611  OD2 ASP B 225     201.380 114.630 178.670  1.00  0.00           O1-
ATOM   3612  HN  ASP B 225     203.170 117.910 176.340  1.00  0.00           H  
ATOM   3613  HA  ASP B 225     202.210 117.850 178.980  1.00  0.00           H  
ATOM   3614  HB1 ASP B 225     203.640 115.490 178.740  1.00  0.00           H  
ATOM   3615  HB2 ASP B 225     203.570 115.980 177.010  1.00  0.00           H  
ATOM   3616  N   ARG B 226     205.500 118.060 178.890  1.00  0.00           N  
ATOM   3617  CA  ARG B 226     206.620 118.430 179.740  1.00  0.00           C  
ATOM   3618  C   ARG B 226     206.480 119.830 180.340  1.00  0.00           C  
ATOM   3619  O   ARG B 226     206.710 120.030 181.530  1.00  0.00           O  
ATOM   3620  CB  ARG B 226     207.990 118.250 179.030  1.00  0.00           C  
ATOM   3621  CG  ARG B 226     208.300 116.770 178.680  1.00  0.00           C  
ATOM   3622  CD  ARG B 226     209.720 116.520 178.170  1.00  0.00           C  
ATOM   3623  NE  ARG B 226     209.810 115.140 177.590  1.00  0.00           N  
ATOM   3624  CZ  ARG B 226     209.650 114.010 178.280  1.00  0.00           C  
ATOM   3625  NH1 ARG B 226     209.750 113.940 179.600  1.00  0.00           N1+
ATOM   3626  NH2 ARG B 226     209.390 112.870 177.640  1.00  0.00           N  
ATOM   3627  HN  ARG B 226     205.690 117.910 177.910  1.00  0.00           H  
ATOM   3628  HA  ARG B 226     206.620 117.760 180.590  1.00  0.00           H  
ATOM   3629  HB1 ARG B 226     208.800 118.620 179.700  1.00  0.00           H  
ATOM   3630  HB2 ARG B 226     208.010 118.860 178.100  1.00  0.00           H  
ATOM   3631  HG1 ARG B 226     207.570 116.420 177.930  1.00  0.00           H  
ATOM   3632  HG2 ARG B 226     208.140 116.150 179.600  1.00  0.00           H  
ATOM   3633  HD1 ARG B 226     210.460 116.650 178.990  1.00  0.00           H  
ATOM   3634  HD2 ARG B 226     209.970 117.260 177.370  1.00  0.00           H  
ATOM   3635  HE  ARG B 226     209.750 115.010 176.600  1.00  0.00           H  
ATOM   3636 1HH1 ARG B 226     210.270 114.670 180.080  1.00  0.00           H  
ATOM   3637 2HH1 ARG B 226     209.580 113.060 180.020  1.00  0.00           H  
ATOM   3638 1HH2 ARG B 226     209.290 112.850 176.630  1.00  0.00           H  
ATOM   3639 2HH2 ARG B 226     209.100 112.100 178.220  1.00  0.00           H  
ATOM   3640  N   LEU B 227     206.030 120.820 179.540  1.00  0.00           N  
ATOM   3641  CA  LEU B 227     205.710 122.160 180.020  1.00  0.00           C  
ATOM   3642  C   LEU B 227     204.580 122.180 181.040  1.00  0.00           C  
ATOM   3643  O   LEU B 227     204.660 122.870 182.060  1.00  0.00           O  
ATOM   3644  CB  LEU B 227     205.380 123.090 178.840  1.00  0.00           C  
ATOM   3645  CG  LEU B 227     206.620 123.450 177.990  1.00  0.00           C  
ATOM   3646  CD1 LEU B 227     206.220 124.040 176.630  1.00  0.00           C  
ATOM   3647  CD2 LEU B 227     207.540 124.430 178.730  1.00  0.00           C  
ATOM   3648  HN  LEU B 227     205.860 120.660 178.560  1.00  0.00           H  
ATOM   3649  HA  LEU B 227     206.570 122.540 180.540  1.00  0.00           H  
ATOM   3650  HB1 LEU B 227     204.930 124.040 179.200  1.00  0.00           H  
ATOM   3651  HB2 LEU B 227     204.630 122.590 178.180  1.00  0.00           H  
ATOM   3652  HG  LEU B 227     207.190 122.510 177.790  1.00  0.00           H  
ATOM   3653 1HD1 LEU B 227     205.560 123.330 176.080  1.00  0.00           H  
ATOM   3654 2HD1 LEU B 227     207.120 124.240 176.010  1.00  0.00           H  
ATOM   3655 3HD1 LEU B 227     205.680 124.990 176.780  1.00  0.00           H  
ATOM   3656 1HD2 LEU B 227     206.970 125.340 179.020  1.00  0.00           H  
ATOM   3657 2HD2 LEU B 227     207.970 123.970 179.640  1.00  0.00           H  
ATOM   3658 3HD2 LEU B 227     208.370 124.740 178.060  1.00  0.00           H  
ATOM   3659  N   ARG B 228     203.510 121.370 180.830  1.00  0.00           N  
ATOM   3660  CA  ARG B 228     202.420 121.210 181.780  1.00  0.00           C  
ATOM   3661  C   ARG B 228     202.870 120.690 183.140  1.00  0.00           C  
ATOM   3662  O   ARG B 228     202.450 121.190 184.180  1.00  0.00           O  
ATOM   3663  CB  ARG B 228     201.350 120.250 181.210  1.00  0.00           C  
ATOM   3664  CG  ARG B 228     200.060 120.160 182.060  1.00  0.00           C  
ATOM   3665  CD  ARG B 228     198.920 119.350 181.430  1.00  0.00           C  
ATOM   3666  NE  ARG B 228     199.320 117.910 181.460  1.00  0.00           N  
ATOM   3667  CZ  ARG B 228     199.590 117.150 180.390  1.00  0.00           C  
ATOM   3668  NH1 ARG B 228     199.500 117.610 179.150  1.00  0.00           N1+
ATOM   3669  NH2 ARG B 228     200.000 115.900 180.600  1.00  0.00           N  
ATOM   3670  HN  ARG B 228     203.420 120.870 179.970  1.00  0.00           H  
ATOM   3671  HA  ARG B 228     201.980 122.180 181.940  1.00  0.00           H  
ATOM   3672  HB1 ARG B 228     201.780 119.230 181.070  1.00  0.00           H  
ATOM   3673  HB2 ARG B 228     201.070 120.620 180.200  1.00  0.00           H  
ATOM   3674  HG1 ARG B 228     199.680 121.200 182.190  1.00  0.00           H  
ATOM   3675  HG2 ARG B 228     200.290 119.770 183.070  1.00  0.00           H  
ATOM   3676  HD1 ARG B 228     198.700 119.710 180.400  1.00  0.00           H  
ATOM   3677  HD2 ARG B 228     197.990 119.460 182.040  1.00  0.00           H  
ATOM   3678  HE  ARG B 228     199.500 117.450 182.340  1.00  0.00           H  
ATOM   3679 1HH1 ARG B 228     199.280 118.560 179.020  1.00  0.00           H  
ATOM   3680 2HH1 ARG B 228     199.890 117.040 178.400  1.00  0.00           H  
ATOM   3681 1HH2 ARG B 228     200.140 115.610 181.530  1.00  0.00           H  
ATOM   3682 2HH2 ARG B 228     200.370 115.380 179.800  1.00  0.00           H  
ATOM   3683  N   ILE B 229     203.790 119.690 183.170  1.00  0.00           N  
ATOM   3684  CA  ILE B 229     204.420 119.200 184.390  1.00  0.00           C  
ATOM   3685  C   ILE B 229     205.280 120.270 185.070  1.00  0.00           C  
ATOM   3686  O   ILE B 229     205.160 120.500 186.270  1.00  0.00           O  
ATOM   3687  CB  ILE B 229     205.260 117.940 184.110  1.00  0.00           C  
ATOM   3688  CG1 ILE B 229     204.360 116.790 183.610  1.00  0.00           C  
ATOM   3689  CG2 ILE B 229     206.040 117.500 185.380  1.00  0.00           C  
ATOM   3690  CD  ILE B 229     205.150 115.630 182.990  1.00  0.00           C  
ATOM   3691  HN  ILE B 229     204.080 119.270 182.310  1.00  0.00           H  
ATOM   3692  HA  ILE B 229     203.640 118.940 185.090  1.00  0.00           H  
ATOM   3693  HB  ILE B 229     205.990 118.180 183.310  1.00  0.00           H  
ATOM   3694 1HG1 ILE B 229     203.650 117.160 182.840  1.00  0.00           H  
ATOM   3695 2HG1 ILE B 229     203.750 116.410 184.460  1.00  0.00           H  
ATOM   3696 1HG2 ILE B 229     206.790 118.260 185.690  1.00  0.00           H  
ATOM   3697 2HG2 ILE B 229     206.600 116.560 185.180  1.00  0.00           H  
ATOM   3698 3HG2 ILE B 229     205.340 117.310 186.210  1.00  0.00           H  
ATOM   3699  HD1 ILE B 229     205.790 116.010 182.160  1.00  0.00           H  
ATOM   3700  HD2 ILE B 229     204.460 114.870 182.570  1.00  0.00           H  
ATOM   3701  HD3 ILE B 229     205.800 115.130 183.740  1.00  0.00           H  
ATOM   3702  N   LEU B 230     206.120 121.000 184.310  1.00  0.00           N  
ATOM   3703  CA  LEU B 230     206.960 122.070 184.840  1.00  0.00           C  
ATOM   3704  C   LEU B 230     206.170 123.240 185.440  1.00  0.00           C  
ATOM   3705  O   LEU B 230     206.490 123.730 186.520  1.00  0.00           O  
ATOM   3706  CB  LEU B 230     207.940 122.570 183.750  1.00  0.00           C  
ATOM   3707  CG  LEU B 230     209.020 121.540 183.370  1.00  0.00           C  
ATOM   3708  CD1 LEU B 230     209.670 121.880 182.020  1.00  0.00           C  
ATOM   3709  CD2 LEU B 230     210.100 121.410 184.460  1.00  0.00           C  
ATOM   3710  HN  LEU B 230     206.210 120.800 183.330  1.00  0.00           H  
ATOM   3711  HA  LEU B 230     207.530 121.660 185.660  1.00  0.00           H  
ATOM   3712  HB1 LEU B 230     208.450 123.490 184.090  1.00  0.00           H  
ATOM   3713  HB2 LEU B 230     207.350 122.820 182.840  1.00  0.00           H  
ATOM   3714  HG  LEU B 230     208.540 120.540 183.250  1.00  0.00           H  
ATOM   3715 1HD1 LEU B 230     208.900 121.920 181.220  1.00  0.00           H  
ATOM   3716 2HD1 LEU B 230     210.420 121.100 181.740  1.00  0.00           H  
ATOM   3717 3HD1 LEU B 230     210.190 122.860 182.070  1.00  0.00           H  
ATOM   3718 1HD2 LEU B 230     210.610 122.390 184.610  1.00  0.00           H  
ATOM   3719 2HD2 LEU B 230     209.670 121.080 185.420  1.00  0.00           H  
ATOM   3720 3HD2 LEU B 230     210.870 120.670 184.150  1.00  0.00           H  
ATOM   3721  N   MET B 231     205.060 123.670 184.810  1.00  0.00           N  
ATOM   3722  CA  MET B 231     204.250 124.770 185.300  1.00  0.00           C  
ATOM   3723  C   MET B 231     203.190 124.310 186.300  1.00  0.00           C  
ATOM   3724  O   MET B 231     202.350 125.090 186.750  1.00  0.00           O  
ATOM   3725  CB  MET B 231     203.590 125.530 184.130  1.00  0.00           C  
ATOM   3726  CG  MET B 231     204.610 126.270 183.240  1.00  0.00           C  
ATOM   3727  SD  MET B 231     203.840 127.240 181.910  1.00  0.00           S  
ATOM   3728  CE  MET B 231     205.350 128.170 181.510  1.00  0.00           C  
ATOM   3729  HN  MET B 231     204.810 123.290 183.910  1.00  0.00           H  
ATOM   3730  HA  MET B 231     204.880 125.480 185.830  1.00  0.00           H  
ATOM   3731  HB1 MET B 231     202.870 126.280 184.520  1.00  0.00           H  
ATOM   3732  HB2 MET B 231     203.010 124.810 183.500  1.00  0.00           H  
ATOM   3733  HG1 MET B 231     205.320 125.540 182.810  1.00  0.00           H  
ATOM   3734  HG2 MET B 231     205.200 126.950 183.900  1.00  0.00           H  
ATOM   3735  HE1 MET B 231     205.760 128.670 182.420  1.00  0.00           H  
ATOM   3736  HE2 MET B 231     206.140 127.500 181.110  1.00  0.00           H  
ATOM   3737  HE3 MET B 231     205.150 128.960 180.760  1.00  0.00           H  
ATOM   3738  N   LEU B 232     203.250 123.030 186.720  1.00  0.00           N  
ATOM   3739  CA  LEU B 232     202.470 122.490 187.820  1.00  0.00           C  
ATOM   3740  C   LEU B 232     203.360 122.170 189.020  1.00  0.00           C  
ATOM   3741  O   LEU B 232     203.030 122.480 190.160  1.00  0.00           O  
ATOM   3742  CB  LEU B 232     201.790 121.190 187.330  1.00  0.00           C  
ATOM   3743  CG  LEU B 232     201.050 120.350 188.400  1.00  0.00           C  
ATOM   3744  CD1 LEU B 232     199.950 121.140 189.110  1.00  0.00           C  
ATOM   3745  CD2 LEU B 232     200.440 119.090 187.750  1.00  0.00           C  
ATOM   3746  HN  LEU B 232     203.870 122.410 186.250  1.00  0.00           H  
ATOM   3747  HA  LEU B 232     201.730 123.200 188.160  1.00  0.00           H  
ATOM   3748  HB1 LEU B 232     202.550 120.540 186.850  1.00  0.00           H  
ATOM   3749  HB2 LEU B 232     201.060 121.470 186.540  1.00  0.00           H  
ATOM   3750  HG  LEU B 232     201.790 120.000 189.160  1.00  0.00           H  
ATOM   3751 1HD1 LEU B 232     200.380 121.990 189.680  1.00  0.00           H  
ATOM   3752 2HD1 LEU B 232     199.390 120.500 189.820  1.00  0.00           H  
ATOM   3753 3HD1 LEU B 232     199.240 121.550 188.370  1.00  0.00           H  
ATOM   3754 1HD2 LEU B 232     199.680 119.380 187.000  1.00  0.00           H  
ATOM   3755 2HD2 LEU B 232     201.230 118.490 187.240  1.00  0.00           H  
ATOM   3756 3HD2 LEU B 232     199.950 118.460 188.510  1.00  0.00           H  
ATOM   3757  N   ARG B 233     204.540 121.540 188.790  1.00  0.00           N  
ATOM   3758  CA  ARG B 233     205.370 121.020 189.860  1.00  0.00           C  
ATOM   3759  C   ARG B 233     206.610 121.860 190.160  1.00  0.00           C  
ATOM   3760  O   ARG B 233     207.290 121.630 191.160  1.00  0.00           O  
ATOM   3761  CB  ARG B 233     205.890 119.610 189.500  1.00  0.00           C  
ATOM   3762  CG  ARG B 233     204.830 118.510 189.260  1.00  0.00           C  
ATOM   3763  CD  ARG B 233     205.520 117.140 189.240  1.00  0.00           C  
ATOM   3764  NE  ARG B 233     204.570 116.080 188.770  1.00  0.00           N  
ATOM   3765  CZ  ARG B 233     205.010 114.920 188.250  1.00  0.00           C  
ATOM   3766  NH1 ARG B 233     206.280 114.560 188.360  1.00  0.00           N1+
ATOM   3767  NH2 ARG B 233     204.160 114.090 187.650  1.00  0.00           N  
ATOM   3768  HN  ARG B 233     204.780 121.250 187.860  1.00  0.00           H  
ATOM   3769  HA  ARG B 233     204.800 120.960 190.780  1.00  0.00           H  
ATOM   3770  HB1 ARG B 233     206.520 119.250 190.330  1.00  0.00           H  
ATOM   3771  HB2 ARG B 233     206.530 119.670 188.590  1.00  0.00           H  
ATOM   3772  HG1 ARG B 233     204.310 118.700 188.300  1.00  0.00           H  
ATOM   3773  HG2 ARG B 233     204.070 118.530 190.080  1.00  0.00           H  
ATOM   3774  HD1 ARG B 233     205.890 116.890 190.260  1.00  0.00           H  
ATOM   3775  HD2 ARG B 233     206.380 117.200 188.540  1.00  0.00           H  
ATOM   3776  HE  ARG B 233     203.570 116.200 188.860  1.00  0.00           H  
ATOM   3777 1HH1 ARG B 233     206.850 115.030 189.040  1.00  0.00           H  
ATOM   3778 2HH1 ARG B 233     206.590 113.670 188.000  1.00  0.00           H  
ATOM   3779 1HH2 ARG B 233     203.190 114.350 187.550  1.00  0.00           H  
ATOM   3780 2HH2 ARG B 233     204.520 113.240 187.240  1.00  0.00           H  
ATOM   3781  N   LYS B 234     206.960 122.870 189.320  1.00  0.00           N  
ATOM   3782  CA  LYS B 234     208.120 123.710 189.570  1.00  0.00           C  
ATOM   3783  C   LYS B 234     207.760 125.180 189.600  1.00  0.00           C  
ATOM   3784  O   LYS B 234     208.380 125.950 190.330  1.00  0.00           O  
ATOM   3785  CB  LYS B 234     209.220 123.500 188.490  1.00  0.00           C  
ATOM   3786  CG  LYS B 234     210.090 122.240 188.660  1.00  0.00           C  
ATOM   3787  CD  LYS B 234     210.770 122.210 190.050  1.00  0.00           C  
ATOM   3788  CE  LYS B 234     212.220 121.720 190.080  1.00  0.00           C  
ATOM   3789  NZ  LYS B 234     212.710 121.800 191.470  1.00  0.00           N1+
ATOM   3790  HN  LYS B 234     206.450 123.010 188.470  1.00  0.00           H  
ATOM   3791  HA  LYS B 234     208.530 123.530 190.550  1.00  0.00           H  
ATOM   3792  HB1 LYS B 234     209.930 124.370 188.510  1.00  0.00           H  
ATOM   3793  HB2 LYS B 234     208.760 123.490 187.480  1.00  0.00           H  
ATOM   3794  HG1 LYS B 234     210.880 122.270 187.880  1.00  0.00           H  
ATOM   3795  HG2 LYS B 234     209.490 121.320 188.510  1.00  0.00           H  
ATOM   3796  HD1 LYS B 234     210.140 121.590 190.730  1.00  0.00           H  
ATOM   3797  HD2 LYS B 234     210.770 123.250 190.440  1.00  0.00           H  
ATOM   3798  HE1 LYS B 234     212.860 122.380 189.450  1.00  0.00           H  
ATOM   3799  HE2 LYS B 234     212.320 120.670 189.740  1.00  0.00           H  
ATOM   3800  HZ1 LYS B 234     213.760 121.880 191.510  1.00  0.00           H  
ATOM   3801  HZ2 LYS B 234     212.380 120.990 192.050  1.00  0.00           H  
ATOM   3802  HZ3 LYS B 234     212.340 122.660 191.930  1.00  0.00           H  
ATOM   3803  N   HSE B 235     206.720 125.600 188.850  1.00  0.00           N  
ATOM   3804  CA  HSE B 235     206.250 126.980 188.870  1.00  0.00           C  
ATOM   3805  C   HSE B 235     204.720 127.090 188.920  1.00  0.00           C  
ATOM   3806  O   HSE B 235     204.160 127.720 188.020  1.00  0.00           O  
ATOM   3807  CB  HSE B 235     206.770 127.750 187.630  1.00  0.00           C  
ATOM   3808  CG  HSE B 235     208.260 127.680 187.490  1.00  0.00           C  
ATOM   3809  CD2 HSE B 235     209.000 126.800 186.770  1.00  0.00           C  
ATOM   3810  ND1 HSE B 235     209.090 128.500 188.250  1.00  0.00           N  
ATOM   3811  CE1 HSE B 235     210.310 128.080 187.980  1.00  0.00           C  
ATOM   3812  NE2 HSE B 235     210.310 127.060 187.090  1.00  0.00           N  
ATOM   3813  HN  HSE B 235     206.300 124.980 188.190  1.00  0.00           H  
ATOM   3814  HA  HSE B 235     206.610 127.480 189.760  1.00  0.00           H  
ATOM   3815  HB1 HSE B 235     206.480 128.820 187.680  1.00  0.00           H  
ATOM   3816  HB2 HSE B 235     206.340 127.320 186.710  1.00  0.00           H  
ATOM   3817  HD2 HSE B 235     208.670 126.010 186.110  1.00  0.00           H  
ATOM   3818  HE1 HSE B 235     211.230 128.500 188.400  1.00  0.00           H  
ATOM   3819  HE2 HSE B 235     211.120 126.560 186.740  1.00  0.00           H  
ATOM   3820  N   PRO B 236     203.990 126.510 189.870  1.00  0.00           N  
ATOM   3821  CA  PRO B 236     202.550 126.730 189.990  1.00  0.00           C  
ATOM   3822  C   PRO B 236     202.210 128.160 190.390  1.00  0.00           C  
ATOM   3823  O   PRO B 236     203.010 128.820 191.040  1.00  0.00           O  
ATOM   3824  CB  PRO B 236     202.140 125.740 191.090  1.00  0.00           C  
ATOM   3825  CG  PRO B 236     203.350 125.710 192.030  1.00  0.00           C  
ATOM   3826  CD  PRO B 236     204.530 125.850 191.070  1.00  0.00           C  
ATOM   3827  HA  PRO B 236     202.080 126.530 189.040  1.00  0.00           H  
ATOM   3828  HB1 PRO B 236     202.020 124.740 190.620  1.00  0.00           H  
ATOM   3829  HB2 PRO B 236     201.200 126.020 191.600  1.00  0.00           H  
ATOM   3830  HG1 PRO B 236     203.400 124.790 192.640  1.00  0.00           H  
ATOM   3831  HG2 PRO B 236     203.320 126.600 192.710  1.00  0.00           H  
ATOM   3832  HD1 PRO B 236     204.910 124.840 190.790  1.00  0.00           H  
ATOM   3833  HD2 PRO B 236     205.350 126.450 191.530  1.00  0.00           H  
ATOM   3834  N   ARG B 237     201.030 128.670 189.980  1.00  0.00           N  
ATOM   3835  CA  ARG B 237     200.610 130.040 190.210  1.00  0.00           C  
ATOM   3836  C   ARG B 237     201.570 131.080 189.640  1.00  0.00           C  
ATOM   3837  O   ARG B 237     201.940 132.050 190.300  1.00  0.00           O  
ATOM   3838  CB  ARG B 237     200.280 130.350 191.700  1.00  0.00           C  
ATOM   3839  CG  ARG B 237     199.350 129.330 192.380  1.00  0.00           C  
ATOM   3840  CD  ARG B 237     198.880 129.790 193.770  1.00  0.00           C  
ATOM   3841  NE  ARG B 237     198.150 128.640 194.400  1.00  0.00           N  
ATOM   3842  CZ  ARG B 237     198.640 127.870 195.380  1.00  0.00           C  
ATOM   3843  NH1 ARG B 237     199.800 128.090 195.980  1.00  0.00           N1+
ATOM   3844  NH2 ARG B 237     197.970 126.790 195.780  1.00  0.00           N  
ATOM   3845  HN  ARG B 237     200.390 128.090 189.460  1.00  0.00           H  
ATOM   3846  HA  ARG B 237     199.690 130.160 189.650  1.00  0.00           H  
ATOM   3847  HB1 ARG B 237     199.800 131.350 191.750  1.00  0.00           H  
ATOM   3848  HB2 ARG B 237     201.230 130.390 192.280  1.00  0.00           H  
ATOM   3849  HG1 ARG B 237     199.890 128.360 192.480  1.00  0.00           H  
ATOM   3850  HG2 ARG B 237     198.450 129.150 191.740  1.00  0.00           H  
ATOM   3851  HD1 ARG B 237     198.190 130.650 193.670  1.00  0.00           H  
ATOM   3852  HD2 ARG B 237     199.750 130.110 194.390  1.00  0.00           H  
ATOM   3853  HE  ARG B 237     197.220 128.420 194.080  1.00  0.00           H  
ATOM   3854 1HH1 ARG B 237     200.470 128.760 195.620  1.00  0.00           H  
ATOM   3855 2HH1 ARG B 237     200.080 127.450 196.700  1.00  0.00           H  
ATOM   3856 1HH2 ARG B 237     197.320 126.380 195.130  1.00  0.00           H  
ATOM   3857 2HH2 ARG B 237     198.530 126.120 196.270  1.00  0.00           H  
ATOM   3858  N   SER B 238     202.000 130.890 188.390  1.00  0.00           N  
ATOM   3859  CA  SER B 238     202.900 131.780 187.680  1.00  0.00           C  
ATOM   3860  C   SER B 238     202.270 132.170 186.360  1.00  0.00           C  
ATOM   3861  O   SER B 238     201.360 131.500 185.860  1.00  0.00           O  
ATOM   3862  CB  SER B 238     204.310 131.170 187.420  1.00  0.00           C  
ATOM   3863  OG  SER B 238     204.280 130.010 186.570  1.00  0.00           O  
ATOM   3864  HN  SER B 238     201.670 130.100 187.870  1.00  0.00           H  
ATOM   3865  HA  SER B 238     203.030 132.690 188.250  1.00  0.00           H  
ATOM   3866  HB1 SER B 238     204.770 130.900 188.390  1.00  0.00           H  
ATOM   3867  HB2 SER B 238     204.970 131.940 186.950  1.00  0.00           H  
ATOM   3868  HG1 SER B 238     204.040 129.250 187.140  1.00  0.00           H  
ATOM   3869  N   LEU B 239     202.680 133.310 185.780  1.00  0.00           N  
ATOM   3870  CA  LEU B 239     202.070 133.820 184.570  1.00  0.00           C  
ATOM   3871  C   LEU B 239     203.100 134.060 183.480  1.00  0.00           C  
ATOM   3872  O   LEU B 239     203.970 134.930 183.580  1.00  0.00           O  
ATOM   3873  CB  LEU B 239     201.310 135.140 184.880  1.00  0.00           C  
ATOM   3874  CG  LEU B 239     200.500 135.760 183.720  1.00  0.00           C  
ATOM   3875  CD1 LEU B 239     199.410 134.810 183.200  1.00  0.00           C  
ATOM   3876  CD2 LEU B 239     199.860 137.070 184.180  1.00  0.00           C  
ATOM   3877  HN  LEU B 239     203.400 133.870 186.210  1.00  0.00           H  
ATOM   3878  HA  LEU B 239     201.360 133.110 184.180  1.00  0.00           H  
ATOM   3879  HB1 LEU B 239     202.050 135.890 185.250  1.00  0.00           H  
ATOM   3880  HB2 LEU B 239     200.610 134.930 185.720  1.00  0.00           H  
ATOM   3881  HG  LEU B 239     201.190 135.990 182.880  1.00  0.00           H  
ATOM   3882 1HD1 LEU B 239     199.840 133.890 182.750  1.00  0.00           H  
ATOM   3883 2HD1 LEU B 239     198.790 135.310 182.430  1.00  0.00           H  
ATOM   3884 3HD1 LEU B 239     198.740 134.500 184.040  1.00  0.00           H  
ATOM   3885 1HD2 LEU B 239     199.180 136.890 185.040  1.00  0.00           H  
ATOM   3886 2HD2 LEU B 239     200.650 137.800 184.500  1.00  0.00           H  
ATOM   3887 3HD2 LEU B 239     199.270 137.530 183.360  1.00  0.00           H  
ATOM   3888  N   LEU B 240     203.010 133.320 182.360  1.00  0.00           N  
ATOM   3889  CA  LEU B 240     203.830 133.580 181.200  1.00  0.00           C  
ATOM   3890  C   LEU B 240     203.060 134.480 180.240  1.00  0.00           C  
ATOM   3891  O   LEU B 240     202.010 134.120 179.720  1.00  0.00           O  
ATOM   3892  CB  LEU B 240     204.250 132.260 180.500  1.00  0.00           C  
ATOM   3893  CG  LEU B 240     205.010 132.430 179.160  1.00  0.00           C  
ATOM   3894  CD1 LEU B 240     206.300 133.240 179.290  1.00  0.00           C  
ATOM   3895  CD2 LEU B 240     205.330 131.060 178.540  1.00  0.00           C  
ATOM   3896  HN  LEU B 240     202.330 132.590 182.270  1.00  0.00           H  
ATOM   3897  HA  LEU B 240     204.730 134.110 181.490  1.00  0.00           H  
ATOM   3898  HB1 LEU B 240     203.350 131.650 180.300  1.00  0.00           H  
ATOM   3899  HB2 LEU B 240     204.890 131.690 181.200  1.00  0.00           H  
ATOM   3900  HG  LEU B 240     204.340 132.970 178.440  1.00  0.00           H  
ATOM   3901 1HD1 LEU B 240     206.100 134.270 179.650  1.00  0.00           H  
ATOM   3902 2HD1 LEU B 240     206.790 133.320 178.300  1.00  0.00           H  
ATOM   3903 3HD1 LEU B 240     207.010 132.740 179.980  1.00  0.00           H  
ATOM   3904 1HD2 LEU B 240     206.020 130.490 179.200  1.00  0.00           H  
ATOM   3905 2HD2 LEU B 240     204.400 130.470 178.410  1.00  0.00           H  
ATOM   3906 3HD2 LEU B 240     205.810 131.180 177.550  1.00  0.00           H  
ATOM   3907  N   ILE B 241     203.590 135.700 180.000  1.00  0.00           N  
ATOM   3908  CA  ILE B 241     203.040 136.650 179.060  1.00  0.00           C  
ATOM   3909  C   ILE B 241     203.540 136.330 177.660  1.00  0.00           C  
ATOM   3910  O   ILE B 241     204.750 136.230 177.400  1.00  0.00           O  
ATOM   3911  CB  ILE B 241     203.360 138.100 179.440  1.00  0.00           C  
ATOM   3912  CG1 ILE B 241     202.780 138.380 180.850  1.00  0.00           C  
ATOM   3913  CG2 ILE B 241     202.790 139.080 178.380  1.00  0.00           C  
ATOM   3914  CD  ILE B 241     203.040 139.800 181.380  1.00  0.00           C  
ATOM   3915  HN  ILE B 241     204.430 136.000 180.480  1.00  0.00           H  
ATOM   3916  HA  ILE B 241     201.970 136.540 179.050  1.00  0.00           H  
ATOM   3917  HB  ILE B 241     204.460 138.230 179.490  1.00  0.00           H  
ATOM   3918 1HG1 ILE B 241     203.210 137.660 181.580  1.00  0.00           H  
ATOM   3919 2HG1 ILE B 241     201.680 138.200 180.820  1.00  0.00           H  
ATOM   3920 1HG2 ILE B 241     203.270 138.920 177.390  1.00  0.00           H  
ATOM   3921 2HG2 ILE B 241     203.000 140.130 178.660  1.00  0.00           H  
ATOM   3922 3HG2 ILE B 241     201.700 138.950 178.280  1.00  0.00           H  
ATOM   3923  HD1 ILE B 241     204.130 139.990 181.430  1.00  0.00           H  
ATOM   3924  HD2 ILE B 241     202.610 139.910 182.400  1.00  0.00           H  
ATOM   3925  HD3 ILE B 241     202.570 140.560 180.730  1.00  0.00           H  
ATOM   3926  N   LEU B 242     202.600 136.150 176.730  1.00  0.00           N  
ATOM   3927  CA  LEU B 242     202.880 135.750 175.370  1.00  0.00           C  
ATOM   3928  C   LEU B 242     202.750 136.970 174.460  1.00  0.00           C  
ATOM   3929  O   LEU B 242     201.670 137.500 174.260  1.00  0.00           O  
ATOM   3930  CB  LEU B 242     201.870 134.640 174.940  1.00  0.00           C  
ATOM   3931  CG  LEU B 242     201.800 133.440 175.920  1.00  0.00           C  
ATOM   3932  CD1 LEU B 242     200.560 132.570 175.640  1.00  0.00           C  
ATOM   3933  CD2 LEU B 242     203.070 132.580 175.870  1.00  0.00           C  
ATOM   3934  HN  LEU B 242     201.630 136.220 176.980  1.00  0.00           H  
ATOM   3935  HA  LEU B 242     203.890 135.370 175.290  1.00  0.00           H  
ATOM   3936  HB1 LEU B 242     202.120 134.270 173.930  1.00  0.00           H  
ATOM   3937  HB2 LEU B 242     200.860 135.090 174.900  1.00  0.00           H  
ATOM   3938  HG  LEU B 242     201.680 133.820 176.960  1.00  0.00           H  
ATOM   3939 1HD1 LEU B 242     199.640 133.190 175.670  1.00  0.00           H  
ATOM   3940 2HD1 LEU B 242     200.480 131.770 176.400  1.00  0.00           H  
ATOM   3941 3HD1 LEU B 242     200.650 132.090 174.640  1.00  0.00           H  
ATOM   3942 1HD2 LEU B 242     203.230 132.170 174.850  1.00  0.00           H  
ATOM   3943 2HD2 LEU B 242     203.960 133.180 176.170  1.00  0.00           H  
ATOM   3944 3HD2 LEU B 242     202.980 131.730 176.580  1.00  0.00           H  
ATOM   3945  N   ASP B 243     203.880 137.470 173.920  1.00  0.00           N  
ATOM   3946  CA  ASP B 243     203.910 138.760 173.260  1.00  0.00           C  
ATOM   3947  C   ASP B 243     204.050 138.580 171.750  1.00  0.00           C  
ATOM   3948  O   ASP B 243     204.820 137.740 171.290  1.00  0.00           O  
ATOM   3949  CB  ASP B 243     205.090 139.580 173.870  1.00  0.00           C  
ATOM   3950  CG  ASP B 243     205.080 141.060 173.540  1.00  0.00           C  
ATOM   3951  OD1 ASP B 243     204.050 141.610 173.100  1.00  0.00           O  
ATOM   3952  OD2 ASP B 243     206.150 141.690 173.750  1.00  0.00           O1-
ATOM   3953  HN  ASP B 243     204.760 137.020 174.050  1.00  0.00           H  
ATOM   3954  HA  ASP B 243     202.990 139.290 173.440  1.00  0.00           H  
ATOM   3955  HB1 ASP B 243     206.060 139.150 173.530  1.00  0.00           H  
ATOM   3956  HB2 ASP B 243     205.040 139.490 174.970  1.00  0.00           H  
ATOM   3957  N   ASP B 244     203.280 139.350 170.950  1.00  0.00           N  
ATOM   3958  CA  ASP B 244     203.230 139.280 169.500  1.00  0.00           C  
ATOM   3959  C   ASP B 244     202.760 137.920 168.980  1.00  0.00           C  
ATOM   3960  O   ASP B 244     203.420 137.250 168.200  1.00  0.00           O  
ATOM   3961  CB  ASP B 244     204.550 139.800 168.830  1.00  0.00           C  
ATOM   3962  CG  ASP B 244     204.540 141.310 168.770  1.00  0.00           C  
ATOM   3963  OD1 ASP B 244     203.630 141.860 168.080  1.00  0.00           O  
ATOM   3964  OD2 ASP B 244     205.370 141.990 169.420  1.00  0.00           O1-
ATOM   3965  HN  ASP B 244     202.650 140.000 171.380  1.00  0.00           H  
ATOM   3966  HA  ASP B 244     202.420 139.940 169.200  1.00  0.00           H  
ATOM   3967  HB1 ASP B 244     204.620 139.440 167.790  1.00  0.00           H  
ATOM   3968  HB2 ASP B 244     205.430 139.450 169.400  1.00  0.00           H  
ATOM   3969  N   VAL B 245     201.560 137.480 169.410  1.00  0.00           N  
ATOM   3970  CA  VAL B 245     200.970 136.200 169.030  1.00  0.00           C  
ATOM   3971  C   VAL B 245     200.210 136.340 167.710  1.00  0.00           C  
ATOM   3972  O   VAL B 245     199.020 136.680 167.680  1.00  0.00           O  
ATOM   3973  CB  VAL B 245     200.040 135.700 170.130  1.00  0.00           C  
ATOM   3974  CG1 VAL B 245     199.470 134.300 169.810  1.00  0.00           C  
ATOM   3975  CG2 VAL B 245     200.820 135.630 171.460  1.00  0.00           C  
ATOM   3976  HN  VAL B 245     201.030 138.030 170.070  1.00  0.00           H  
ATOM   3977  HA  VAL B 245     201.770 135.480 168.880  1.00  0.00           H  
ATOM   3978  HB  VAL B 245     199.200 136.410 170.260  1.00  0.00           H  
ATOM   3979 1HG1 VAL B 245     198.770 134.000 170.620  1.00  0.00           H  
ATOM   3980 2HG1 VAL B 245     198.920 134.290 168.850  1.00  0.00           H  
ATOM   3981 3HG1 VAL B 245     200.290 133.550 169.780  1.00  0.00           H  
ATOM   3982 1HG2 VAL B 245     201.130 136.640 171.800  1.00  0.00           H  
ATOM   3983 2HG2 VAL B 245     201.730 135.000 171.350  1.00  0.00           H  
ATOM   3984 3HG2 VAL B 245     200.180 135.190 172.250  1.00  0.00           H  
ATOM   3985  N   TRP B 246     200.870 136.090 166.560  1.00  0.00           N  
ATOM   3986  CA  TRP B 246     200.310 136.400 165.250  1.00  0.00           C  
ATOM   3987  C   TRP B 246     199.690 135.230 164.480  1.00  0.00           C  
ATOM   3988  O   TRP B 246     199.040 135.470 163.460  1.00  0.00           O  
ATOM   3989  CB  TRP B 246     201.400 137.060 164.360  1.00  0.00           C  
ATOM   3990  CG  TRP B 246     201.740 138.480 164.770  1.00  0.00           C  
ATOM   3991  CD1 TRP B 246     202.730 138.940 165.590  1.00  0.00           C  
ATOM   3992  CD2 TRP B 246     201.000 139.650 164.340  1.00  0.00           C  
ATOM   3993  CE2 TRP B 246     201.580 140.760 164.990  1.00  0.00           C  
ATOM   3994  CE3 TRP B 246     199.930 139.800 163.460  1.00  0.00           C  
ATOM   3995  NE1 TRP B 246     202.610 140.300 165.780  1.00  0.00           N  
ATOM   3996  CZ2 TRP B 246     201.080 142.040 164.790  1.00  0.00           C  
ATOM   3997  CZ3 TRP B 246     199.450 141.100 163.240  1.00  0.00           C  
ATOM   3998  CH2 TRP B 246     200.010 142.200 163.910  1.00  0.00           C  
ATOM   3999  HN  TRP B 246     201.840 135.860 166.590  1.00  0.00           H  
ATOM   4000  HA  TRP B 246     199.510 137.120 165.360  1.00  0.00           H  
ATOM   4001  HB1 TRP B 246     201.040 137.110 163.310  1.00  0.00           H  
ATOM   4002  HB2 TRP B 246     202.320 136.440 164.380  1.00  0.00           H  
ATOM   4003  HD1 TRP B 246     203.490 138.300 166.020  1.00  0.00           H  
ATOM   4004  HE1 TRP B 246     203.110 140.850 166.430  1.00  0.00           H  
ATOM   4005  HE3 TRP B 246     199.490 138.960 162.950  1.00  0.00           H  
ATOM   4006  HZ2 TRP B 246     201.520 142.890 165.290  1.00  0.00           H  
ATOM   4007  HZ3 TRP B 246     198.630 141.250 162.550  1.00  0.00           H  
ATOM   4008  HH2 TRP B 246     199.610 143.190 163.730  1.00  0.00           H  
ATOM   4009  N   ASP B 247     199.800 133.970 164.940  1.00  0.00           N  
ATOM   4010  CA  ASP B 247     199.220 132.810 164.270  1.00  0.00           C  
ATOM   4011  C   ASP B 247     198.230 132.080 165.180  1.00  0.00           C  
ATOM   4012  O   ASP B 247     198.450 131.930 166.390  1.00  0.00           O  
ATOM   4013  CB  ASP B 247     200.340 131.860 163.750  1.00  0.00           C  
ATOM   4014  CG  ASP B 247     199.840 130.880 162.700  1.00  0.00           C  
ATOM   4015  OD1 ASP B 247     198.950 130.050 163.040  1.00  0.00           O  
ATOM   4016  OD2 ASP B 247     200.290 130.950 161.540  1.00  0.00           O1-
ATOM   4017  HN  ASP B 247     200.330 133.790 165.770  1.00  0.00           H  
ATOM   4018  HA  ASP B 247     198.650 133.150 163.410  1.00  0.00           H  
ATOM   4019  HB1 ASP B 247     200.810 131.300 164.580  1.00  0.00           H  
ATOM   4020  HB2 ASP B 247     201.120 132.480 163.260  1.00  0.00           H  
ATOM   4021  N   SER B 248     197.100 131.630 164.610  1.00  0.00           N  
ATOM   4022  CA  SER B 248     196.010 130.940 165.290  1.00  0.00           C  
ATOM   4023  C   SER B 248     196.270 129.470 165.590  1.00  0.00           C  
ATOM   4024  O   SER B 248     195.640 128.900 166.490  1.00  0.00           O  
ATOM   4025  CB  SER B 248     194.660 131.090 164.530  1.00  0.00           C  
ATOM   4026  OG  SER B 248     194.580 130.310 163.330  1.00  0.00           O  
ATOM   4027  HN  SER B 248     197.000 131.700 163.610  1.00  0.00           H  
ATOM   4028  HA  SER B 248     195.880 131.430 166.250  1.00  0.00           H  
ATOM   4029  HB1 SER B 248     194.500 132.160 164.290  1.00  0.00           H  
ATOM   4030  HB2 SER B 248     193.830 130.770 165.210  1.00  0.00           H  
ATOM   4031  HG1 SER B 248     195.320 130.600 162.740  1.00  0.00           H  
ATOM   4032  N   TRP B 249     197.240 128.820 164.900  1.00  0.00           N  
ATOM   4033  CA  TRP B 249     197.670 127.440 165.170  1.00  0.00           C  
ATOM   4034  C   TRP B 249     198.250 127.300 166.570  1.00  0.00           C  
ATOM   4035  O   TRP B 249     198.010 126.340 167.290  1.00  0.00           O  
ATOM   4036  CB  TRP B 249     198.720 127.040 164.090  1.00  0.00           C  
ATOM   4037  CG  TRP B 249     199.470 125.720 164.250  1.00  0.00           C  
ATOM   4038  CD1 TRP B 249     200.760 125.530 164.670  1.00  0.00           C  
ATOM   4039  CD2 TRP B 249     198.960 124.410 163.910  1.00  0.00           C  
ATOM   4040  CE2 TRP B 249     200.010 123.490 164.140  1.00  0.00           C  
ATOM   4041  CE3 TRP B 249     197.720 123.990 163.430  1.00  0.00           C  
ATOM   4042  NE1 TRP B 249     201.090 124.190 164.620  1.00  0.00           N  
ATOM   4043  CZ2 TRP B 249     199.840 122.140 163.880  1.00  0.00           C  
ATOM   4044  CZ3 TRP B 249     197.550 122.620 163.180  1.00  0.00           C  
ATOM   4045  CH2 TRP B 249     198.590 121.710 163.390  1.00  0.00           C  
ATOM   4046  HN  TRP B 249     197.750 129.300 164.180  1.00  0.00           H  
ATOM   4047  HA  TRP B 249     196.810 126.790 165.110  1.00  0.00           H  
ATOM   4048  HB1 TRP B 249     199.490 127.850 164.040  1.00  0.00           H  
ATOM   4049  HB2 TRP B 249     198.200 127.030 163.110  1.00  0.00           H  
ATOM   4050  HD1 TRP B 249     201.420 126.320 164.980  1.00  0.00           H  
ATOM   4051  HE1 TRP B 249     202.000 123.820 164.790  1.00  0.00           H  
ATOM   4052  HE3 TRP B 249     196.910 124.680 163.260  1.00  0.00           H  
ATOM   4053  HZ2 TRP B 249     200.630 121.430 164.030  1.00  0.00           H  
ATOM   4054  HZ3 TRP B 249     196.600 122.270 162.810  1.00  0.00           H  
ATOM   4055  HH2 TRP B 249     198.430 120.660 163.180  1.00  0.00           H  
ATOM   4056  N   VAL B 250     199.020 128.320 166.970  1.00  0.00           N  
ATOM   4057  CA  VAL B 250     199.670 128.450 168.260  1.00  0.00           C  
ATOM   4058  C   VAL B 250     198.690 128.500 169.420  1.00  0.00           C  
ATOM   4059  O   VAL B 250     198.900 127.860 170.450  1.00  0.00           O  
ATOM   4060  CB  VAL B 250     200.550 129.700 168.250  1.00  0.00           C  
ATOM   4061  CG1 VAL B 250     201.290 129.880 169.580  1.00  0.00           C  
ATOM   4062  CG2 VAL B 250     201.560 129.580 167.090  1.00  0.00           C  
ATOM   4063  HN  VAL B 250     199.170 129.070 166.330  1.00  0.00           H  
ATOM   4064  HA  VAL B 250     200.300 127.580 168.410  1.00  0.00           H  
ATOM   4065  HB  VAL B 250     199.910 130.590 168.070  1.00  0.00           H  
ATOM   4066 1HG1 VAL B 250     202.030 130.700 169.510  1.00  0.00           H  
ATOM   4067 2HG1 VAL B 250     200.590 130.130 170.400  1.00  0.00           H  
ATOM   4068 3HG1 VAL B 250     201.840 128.950 169.850  1.00  0.00           H  
ATOM   4069 1HG2 VAL B 250     202.250 130.450 167.110  1.00  0.00           H  
ATOM   4070 2HG2 VAL B 250     201.070 129.580 166.100  1.00  0.00           H  
ATOM   4071 3HG2 VAL B 250     202.170 128.660 167.190  1.00  0.00           H  
ATOM   4072  N   LEU B 251     197.550 129.210 169.260  1.00  0.00           N  
ATOM   4073  CA  LEU B 251     196.530 129.410 170.290  1.00  0.00           C  
ATOM   4074  C   LEU B 251     195.950 128.100 170.820  1.00  0.00           C  
ATOM   4075  O   LEU B 251     195.690 127.940 172.020  1.00  0.00           O  
ATOM   4076  CB  LEU B 251     195.330 130.230 169.730  1.00  0.00           C  
ATOM   4077  CG  LEU B 251     195.680 131.650 169.240  1.00  0.00           C  
ATOM   4078  CD1 LEU B 251     194.450 132.270 168.550  1.00  0.00           C  
ATOM   4079  CD2 LEU B 251     196.140 132.560 170.390  1.00  0.00           C  
ATOM   4080  HN  LEU B 251     197.380 129.670 168.400  1.00  0.00           H  
ATOM   4081  HA  LEU B 251     196.980 129.920 171.130  1.00  0.00           H  
ATOM   4082  HB1 LEU B 251     194.550 130.320 170.510  1.00  0.00           H  
ATOM   4083  HB2 LEU B 251     194.880 129.670 168.880  1.00  0.00           H  
ATOM   4084  HG  LEU B 251     196.500 131.590 168.490  1.00  0.00           H  
ATOM   4085 1HD1 LEU B 251     194.080 131.600 167.740  1.00  0.00           H  
ATOM   4086 2HD1 LEU B 251     194.710 133.250 168.100  1.00  0.00           H  
ATOM   4087 3HD1 LEU B 251     193.630 132.410 169.280  1.00  0.00           H  
ATOM   4088 1HD2 LEU B 251     195.360 132.620 171.170  1.00  0.00           H  
ATOM   4089 2HD2 LEU B 251     197.080 132.170 170.850  1.00  0.00           H  
ATOM   4090 3HD2 LEU B 251     196.340 133.590 170.000  1.00  0.00           H  
ATOM   4091  N   LYS B 252     195.790 127.110 169.930  1.00  0.00           N  
ATOM   4092  CA  LYS B 252     195.210 125.810 170.220  1.00  0.00           C  
ATOM   4093  C   LYS B 252     196.060 124.950 171.160  1.00  0.00           C  
ATOM   4094  O   LYS B 252     195.570 124.050 171.830  1.00  0.00           O  
ATOM   4095  CB  LYS B 252     194.950 125.100 168.880  1.00  0.00           C  
ATOM   4096  CG  LYS B 252     194.070 123.850 168.990  1.00  0.00           C  
ATOM   4097  CD  LYS B 252     193.500 123.430 167.630  1.00  0.00           C  
ATOM   4098  CE  LYS B 252     192.500 122.270 167.730  1.00  0.00           C  
ATOM   4099  NZ  LYS B 252     191.810 122.090 166.440  1.00  0.00           N1+
ATOM   4100  HN  LYS B 252     196.050 127.260 168.980  1.00  0.00           H  
ATOM   4101  HA  LYS B 252     194.260 125.980 170.720  1.00  0.00           H  
ATOM   4102  HB1 LYS B 252     195.910 124.850 168.380  1.00  0.00           H  
ATOM   4103  HB2 LYS B 252     194.420 125.820 168.220  1.00  0.00           H  
ATOM   4104  HG1 LYS B 252     193.210 124.080 169.670  1.00  0.00           H  
ATOM   4105  HG2 LYS B 252     194.640 123.010 169.450  1.00  0.00           H  
ATOM   4106  HD1 LYS B 252     194.330 123.170 166.940  1.00  0.00           H  
ATOM   4107  HD2 LYS B 252     192.980 124.320 167.210  1.00  0.00           H  
ATOM   4108  HE1 LYS B 252     191.730 122.500 168.500  1.00  0.00           H  
ATOM   4109  HE2 LYS B 252     193.020 121.330 167.990  1.00  0.00           H  
ATOM   4110  HZ1 LYS B 252     191.100 121.330 166.520  1.00  0.00           H  
ATOM   4111  HZ2 LYS B 252     192.490 121.880 165.670  1.00  0.00           H  
ATOM   4112  HZ3 LYS B 252     191.310 122.980 166.190  1.00  0.00           H  
ATOM   4113  N   ALA B 253     197.370 125.260 171.270  1.00  0.00           N  
ATOM   4114  CA  ALA B 253     198.220 124.640 172.260  1.00  0.00           C  
ATOM   4115  C   ALA B 253     198.010 125.190 173.670  1.00  0.00           C  
ATOM   4116  O   ALA B 253     198.350 124.550 174.670  1.00  0.00           O  
ATOM   4117  CB  ALA B 253     199.700 124.850 171.850  1.00  0.00           C  
ATOM   4118  HN  ALA B 253     197.770 126.000 170.720  1.00  0.00           H  
ATOM   4119  HA  ALA B 253     198.010 123.580 172.290  1.00  0.00           H  
ATOM   4120  HB1 ALA B 253     200.390 124.330 172.550  1.00  0.00           H  
ATOM   4121  HB2 ALA B 253     199.950 125.940 171.840  1.00  0.00           H  
ATOM   4122  HB3 ALA B 253     199.870 124.450 170.830  1.00  0.00           H  
ATOM   4123  N   PHE B 254     197.410 126.390 173.810  1.00  0.00           N  
ATOM   4124  CA  PHE B 254     197.240 127.050 175.090  1.00  0.00           C  
ATOM   4125  C   PHE B 254     195.820 126.960 175.610  1.00  0.00           C  
ATOM   4126  O   PHE B 254     195.610 126.950 176.830  1.00  0.00           O  
ATOM   4127  CB  PHE B 254     197.620 128.550 175.010  1.00  0.00           C  
ATOM   4128  CG  PHE B 254     199.090 128.660 174.760  1.00  0.00           C  
ATOM   4129  CD1 PHE B 254     199.590 128.810 173.450  1.00  0.00           C  
ATOM   4130  CD2 PHE B 254     200.010 128.510 175.820  1.00  0.00           C  
ATOM   4131  CE1 PHE B 254     200.960 128.760 173.200  1.00  0.00           C  
ATOM   4132  CE2 PHE B 254     201.380 128.500 175.570  1.00  0.00           C  
ATOM   4133  CZ  PHE B 254     201.860 128.620 174.260  1.00  0.00           C  
ATOM   4134  HN  PHE B 254     197.090 126.890 173.000  1.00  0.00           H  
ATOM   4135  HA  PHE B 254     197.860 126.580 175.840  1.00  0.00           H  
ATOM   4136  HB1 PHE B 254     197.400 129.080 175.960  1.00  0.00           H  
ATOM   4137  HB2 PHE B 254     197.070 129.050 174.180  1.00  0.00           H  
ATOM   4138  HD1 PHE B 254     198.890 128.920 172.640  1.00  0.00           H  
ATOM   4139  HD2 PHE B 254     199.640 128.360 176.820  1.00  0.00           H  
ATOM   4140  HE1 PHE B 254     201.320 128.820 172.180  1.00  0.00           H  
ATOM   4141  HE2 PHE B 254     202.080 128.350 176.380  1.00  0.00           H  
ATOM   4142  HZ  PHE B 254     202.920 128.580 174.060  1.00  0.00           H  
ATOM   4143  N   ASP B 255     194.790 126.830 174.740  1.00  0.00           N  
ATOM   4144  CA  ASP B 255     193.420 126.670 175.200  1.00  0.00           C  
ATOM   4145  C   ASP B 255     193.220 125.410 176.040  1.00  0.00           C  
ATOM   4146  O   ASP B 255     193.840 124.350 175.860  1.00  0.00           O  
ATOM   4147  CB  ASP B 255     192.350 126.880 174.100  1.00  0.00           C  
ATOM   4148  CG  ASP B 255     191.000 127.310 174.660  1.00  0.00           C  
ATOM   4149  OD1 ASP B 255     190.840 127.390 175.910  1.00  0.00           O  
ATOM   4150  OD2 ASP B 255     190.090 127.590 173.830  1.00  0.00           O1-
ATOM   4151  HN  ASP B 255     194.940 126.870 173.750  1.00  0.00           H  
ATOM   4152  HA  ASP B 255     193.290 127.500 175.890  1.00  0.00           H  
ATOM   4153  HB1 ASP B 255     192.210 125.960 173.500  1.00  0.00           H  
ATOM   4154  HB2 ASP B 255     192.680 127.700 173.420  1.00  0.00           H  
ATOM   4155  N   SER B 256     192.380 125.580 177.070  1.00  0.00           N  
ATOM   4156  CA  SER B 256     192.290 124.800 178.280  1.00  0.00           C  
ATOM   4157  C   SER B 256     191.490 125.550 179.330  1.00  0.00           C  
ATOM   4158  O   SER B 256     191.450 125.120 180.480  1.00  0.00           O  
ATOM   4159  CB  SER B 256     193.690 124.480 178.910  1.00  0.00           C  
ATOM   4160  OG  SER B 256     194.480 125.650 179.120  1.00  0.00           O  
ATOM   4161  HN  SER B 256     191.760 126.370 176.920  1.00  0.00           H  
ATOM   4162  HA  SER B 256     191.760 123.890 178.060  1.00  0.00           H  
ATOM   4163  HB1 SER B 256     194.240 123.790 178.230  1.00  0.00           H  
ATOM   4164  HB2 SER B 256     193.560 123.940 179.880  1.00  0.00           H  
ATOM   4165  HG1 SER B 256     194.680 126.040 178.240  1.00  0.00           H  
ATOM   4166  N   GLN B 257     190.820 126.670 178.970  1.00  0.00           N  
ATOM   4167  CA  GLN B 257     190.010 127.470 179.890  1.00  0.00           C  
ATOM   4168  C   GLN B 257     190.720 127.970 181.160  1.00  0.00           C  
ATOM   4169  O   GLN B 257     190.260 127.760 182.280  1.00  0.00           O  
ATOM   4170  CB  GLN B 257     188.670 126.770 180.240  1.00  0.00           C  
ATOM   4171  CG  GLN B 257     187.920 126.300 178.970  1.00  0.00           C  
ATOM   4172  CD  GLN B 257     186.480 125.870 179.250  1.00  0.00           C  
ATOM   4173  NE2 GLN B 257     186.300 124.760 179.990  1.00  0.00           N  
ATOM   4174  OE1 GLN B 257     185.530 126.530 178.830  1.00  0.00           O  
ATOM   4175  HN  GLN B 257     190.780 126.970 178.020  1.00  0.00           H  
ATOM   4176  HA  GLN B 257     189.750 128.370 179.340  1.00  0.00           H  
ATOM   4177  HB1 GLN B 257     188.030 127.490 180.800  1.00  0.00           H  
ATOM   4178  HB2 GLN B 257     188.870 125.900 180.900  1.00  0.00           H  
ATOM   4179  HG1 GLN B 257     188.450 125.450 178.480  1.00  0.00           H  
ATOM   4180  HG2 GLN B 257     187.880 127.140 178.250  1.00  0.00           H  
ATOM   4181 1HE2 GLN B 257     185.350 124.490 180.170  1.00  0.00           H  
ATOM   4182 2HE2 GLN B 257     187.080 124.210 180.290  1.00  0.00           H  
ATOM   4183  N   CYS B 258     191.880 128.640 181.000  1.00  0.00           N  
ATOM   4184  CA  CYS B 258     192.740 129.070 182.090  1.00  0.00           C  
ATOM   4185  C   CYS B 258     192.930 130.580 182.080  1.00  0.00           C  
ATOM   4186  O   CYS B 258     192.300 131.310 181.310  1.00  0.00           O  
ATOM   4187  CB  CYS B 258     194.110 128.340 182.030  1.00  0.00           C  
ATOM   4188  SG  CYS B 258     193.960 126.550 182.370  1.00  0.00           S  
ATOM   4189  HN  CYS B 258     192.210 128.820 180.070  1.00  0.00           H  
ATOM   4190  HA  CYS B 258     192.270 128.840 183.040  1.00  0.00           H  
ATOM   4191  HB1 CYS B 258     194.820 128.770 182.780  1.00  0.00           H  
ATOM   4192  HB2 CYS B 258     194.570 128.500 181.030  1.00  0.00           H  
ATOM   4193  HG1 CYS B 258     193.230 126.270 181.300  1.00  0.00           H  
ATOM   4194  N   GLN B 259     193.780 131.140 182.970  1.00  0.00           N  
ATOM   4195  CA  GLN B 259     194.070 132.560 183.030  1.00  0.00           C  
ATOM   4196  C   GLN B 259     195.280 132.870 182.160  1.00  0.00           C  
ATOM   4197  O   GLN B 259     196.420 132.560 182.530  1.00  0.00           O  
ATOM   4198  CB  GLN B 259     194.370 133.000 184.490  1.00  0.00           C  
ATOM   4199  CG  GLN B 259     193.210 132.700 185.470  1.00  0.00           C  
ATOM   4200  CD  GLN B 259     193.610 132.940 186.920  1.00  0.00           C  
ATOM   4201  NE2 GLN B 259     192.810 133.750 187.650  1.00  0.00           N  
ATOM   4202  OE1 GLN B 259     194.590 132.380 187.430  1.00  0.00           O  
ATOM   4203  HN  GLN B 259     194.330 130.570 183.600  1.00  0.00           H  
ATOM   4204  HA  GLN B 259     193.230 133.130 182.660  1.00  0.00           H  
ATOM   4205  HB1 GLN B 259     194.580 134.100 184.510  1.00  0.00           H  
ATOM   4206  HB2 GLN B 259     195.280 132.480 184.850  1.00  0.00           H  
ATOM   4207  HG1 GLN B 259     192.920 131.630 185.400  1.00  0.00           H  
ATOM   4208  HG2 GLN B 259     192.340 133.330 185.200  1.00  0.00           H  
ATOM   4209 1HE2 GLN B 259     193.050 133.870 188.610  1.00  0.00           H  
ATOM   4210 2HE2 GLN B 259     191.910 133.980 187.280  1.00  0.00           H  
ATOM   4211  N   ILE B 260     195.060 133.460 180.960  1.00  0.00           N  
ATOM   4212  CA  ILE B 260     196.110 133.650 179.960  1.00  0.00           C  
ATOM   4213  C   ILE B 260     196.200 135.120 179.560  1.00  0.00           C  
ATOM   4214  O   ILE B 260     195.220 135.760 179.160  1.00  0.00           O  
ATOM   4215  CB  ILE B 260     195.870 132.810 178.700  1.00  0.00           C  
ATOM   4216  CG1 ILE B 260     195.630 131.310 179.010  1.00  0.00           C  
ATOM   4217  CG2 ILE B 260     197.050 132.980 177.710  1.00  0.00           C  
ATOM   4218  CD  ILE B 260     196.820 130.560 179.640  1.00  0.00           C  
ATOM   4219  HN  ILE B 260     194.140 133.740 180.710  1.00  0.00           H  
ATOM   4220  HA  ILE B 260     197.060 133.370 180.380  1.00  0.00           H  
ATOM   4221  HB  ILE B 260     194.940 133.180 178.210  1.00  0.00           H  
ATOM   4222 1HG1 ILE B 260     195.370 130.800 178.060  1.00  0.00           H  
ATOM   4223 2HG1 ILE B 260     194.750 131.210 179.680  1.00  0.00           H  
ATOM   4224 1HG2 ILE B 260     197.120 134.020 177.330  1.00  0.00           H  
ATOM   4225 2HG2 ILE B 260     196.900 132.310 176.840  1.00  0.00           H  
ATOM   4226 3HG2 ILE B 260     198.010 132.710 178.190  1.00  0.00           H  
ATOM   4227  HD1 ILE B 260     197.700 130.580 178.960  1.00  0.00           H  
ATOM   4228  HD2 ILE B 260     196.560 129.500 179.830  1.00  0.00           H  
ATOM   4229  HD3 ILE B 260     197.120 131.020 180.610  1.00  0.00           H  
ATOM   4230  N   LEU B 261     197.420 135.700 179.640  1.00  0.00           N  
ATOM   4231  CA  LEU B 261     197.700 137.080 179.270  1.00  0.00           C  
ATOM   4232  C   LEU B 261     198.570 137.110 178.030  1.00  0.00           C  
ATOM   4233  O   LEU B 261     199.650 136.510 177.970  1.00  0.00           O  
ATOM   4234  CB  LEU B 261     198.390 137.810 180.460  1.00  0.00           C  
ATOM   4235  CG  LEU B 261     198.850 139.260 180.220  1.00  0.00           C  
ATOM   4236  CD1 LEU B 261     197.770 140.170 179.600  1.00  0.00           C  
ATOM   4237  CD2 LEU B 261     199.330 139.880 181.540  1.00  0.00           C  
ATOM   4238  HN  LEU B 261     198.210 135.170 179.940  1.00  0.00           H  
ATOM   4239  HA  LEU B 261     196.780 137.590 179.040  1.00  0.00           H  
ATOM   4240  HB1 LEU B 261     199.270 137.210 180.770  1.00  0.00           H  
ATOM   4241  HB2 LEU B 261     197.680 137.790 181.310  1.00  0.00           H  
ATOM   4242  HG  LEU B 261     199.720 139.240 179.520  1.00  0.00           H  
ATOM   4243 1HD1 LEU B 261     197.520 139.850 178.570  1.00  0.00           H  
ATOM   4244 2HD1 LEU B 261     198.140 141.210 179.530  1.00  0.00           H  
ATOM   4245 3HD1 LEU B 261     196.850 140.150 180.210  1.00  0.00           H  
ATOM   4246 1HD2 LEU B 261     198.500 139.940 182.280  1.00  0.00           H  
ATOM   4247 2HD2 LEU B 261     200.130 139.260 181.990  1.00  0.00           H  
ATOM   4248 3HD2 LEU B 261     199.730 140.900 181.370  1.00  0.00           H  
ATOM   4249  N   LEU B 262     198.110 137.800 176.960  1.00  0.00           N  
ATOM   4250  CA  LEU B 262     198.820 137.810 175.700  1.00  0.00           C  
ATOM   4251  C   LEU B 262     198.620 139.110 174.940  1.00  0.00           C  
ATOM   4252  O   LEU B 262     197.770 139.930 175.260  1.00  0.00           O  
ATOM   4253  CB  LEU B 262     198.450 136.590 174.820  1.00  0.00           C  
ATOM   4254  CG  LEU B 262     197.000 136.530 174.280  1.00  0.00           C  
ATOM   4255  CD1 LEU B 262     196.870 137.120 172.860  1.00  0.00           C  
ATOM   4256  CD2 LEU B 262     196.490 135.090 174.260  1.00  0.00           C  
ATOM   4257  HN  LEU B 262     197.250 138.320 177.010  1.00  0.00           H  
ATOM   4258  HA  LEU B 262     199.880 137.770 175.910  1.00  0.00           H  
ATOM   4259  HB1 LEU B 262     198.620 135.680 175.440  1.00  0.00           H  
ATOM   4260  HB2 LEU B 262     199.150 136.510 173.960  1.00  0.00           H  
ATOM   4261  HG  LEU B 262     196.360 137.130 174.960  1.00  0.00           H  
ATOM   4262 1HD1 LEU B 262     197.140 138.200 172.850  1.00  0.00           H  
ATOM   4263 2HD1 LEU B 262     195.820 137.030 172.510  1.00  0.00           H  
ATOM   4264 3HD1 LEU B 262     197.530 136.580 172.150  1.00  0.00           H  
ATOM   4265 1HD2 LEU B 262     197.110 134.470 173.580  1.00  0.00           H  
ATOM   4266 2HD2 LEU B 262     196.520 134.640 175.270  1.00  0.00           H  
ATOM   4267 3HD2 LEU B 262     195.440 135.050 173.890  1.00  0.00           H  
ATOM   4268  N   THR B 263     199.460 139.330 173.920  1.00  0.00           N  
ATOM   4269  CA  THR B 263     199.350 140.480 173.020  1.00  0.00           C  
ATOM   4270  C   THR B 263     199.190 139.990 171.590  1.00  0.00           C  
ATOM   4271  O   THR B 263     199.820 139.020 171.160  1.00  0.00           O  
ATOM   4272  CB  THR B 263     200.470 141.510 173.140  1.00  0.00           C  
ATOM   4273  CG2 THR B 263     200.920 141.670 174.600  1.00  0.00           C  
ATOM   4274  OG1 THR B 263     201.630 141.180 172.400  1.00  0.00           O  
ATOM   4275  HN  THR B 263     200.200 138.690 173.720  1.00  0.00           H  
ATOM   4276  HA  THR B 263     198.430 141.010 173.260  1.00  0.00           H  
ATOM   4277  HB  THR B 263     200.070 142.490 172.780  1.00  0.00           H  
ATOM   4278  HG1 THR B 263     202.400 141.400 172.960  1.00  0.00           H  
ATOM   4279 1HG2 THR B 263     201.430 140.750 174.960  1.00  0.00           H  
ATOM   4280 2HG2 THR B 263     200.050 141.870 175.260  1.00  0.00           H  
ATOM   4281 3HG2 THR B 263     201.640 142.520 174.700  1.00  0.00           H  
ATOM   4282  N   THR B 264     198.280 140.610 170.820  1.00  0.00           N  
ATOM   4283  CA  THR B 264     197.960 140.150 169.470  1.00  0.00           C  
ATOM   4284  C   THR B 264     197.370 141.290 168.680  1.00  0.00           C  
ATOM   4285  O   THR B 264     197.320 142.430 169.140  1.00  0.00           O  
ATOM   4286  CB  THR B 264     197.090 138.880 169.450  1.00  0.00           C  
ATOM   4287  CG2 THR B 264     195.690 139.180 169.990  1.00  0.00           C  
ATOM   4288  OG1 THR B 264     196.970 138.300 168.150  1.00  0.00           O  
ATOM   4289  HN  THR B 264     197.780 141.410 171.160  1.00  0.00           H  
ATOM   4290  HA  THR B 264     198.900 139.910 168.980  1.00  0.00           H  
ATOM   4291  HB  THR B 264     197.570 138.130 170.120  1.00  0.00           H  
ATOM   4292  HG1 THR B 264     197.790 137.780 168.020  1.00  0.00           H  
ATOM   4293 1HG2 THR B 264     195.110 139.820 169.300  1.00  0.00           H  
ATOM   4294 2HG2 THR B 264     195.750 139.670 170.980  1.00  0.00           H  
ATOM   4295 3HG2 THR B 264     195.140 138.220 170.130  1.00  0.00           H  
ATOM   4296  N   ARG B 265     196.960 141.040 167.420  1.00  0.00           N  
ATOM   4297  CA  ARG B 265     196.480 142.040 166.480  1.00  0.00           C  
ATOM   4298  C   ARG B 265     195.240 142.820 166.920  1.00  0.00           C  
ATOM   4299  O   ARG B 265     195.120 144.010 166.630  1.00  0.00           O  
ATOM   4300  CB  ARG B 265     196.250 141.400 165.080  1.00  0.00           C  
ATOM   4301  CG  ARG B 265     195.070 140.420 164.970  1.00  0.00           C  
ATOM   4302  CD  ARG B 265     194.900 139.820 163.570  1.00  0.00           C  
ATOM   4303  NE  ARG B 265     193.630 139.020 163.600  1.00  0.00           N  
ATOM   4304  CZ  ARG B 265     193.500 137.840 162.990  1.00  0.00           C  
ATOM   4305  NH1 ARG B 265     194.520 137.130 162.540  1.00  0.00           N1+
ATOM   4306  NH2 ARG B 265     192.290 137.300 162.850  1.00  0.00           N  
ATOM   4307  HN  ARG B 265     196.990 140.090 167.100  1.00  0.00           H  
ATOM   4308  HA  ARG B 265     197.280 142.770 166.380  1.00  0.00           H  
ATOM   4309  HB1 ARG B 265     197.180 140.870 164.800  1.00  0.00           H  
ATOM   4310  HB2 ARG B 265     196.100 142.220 164.340  1.00  0.00           H  
ATOM   4311  HG1 ARG B 265     194.120 140.960 165.220  1.00  0.00           H  
ATOM   4312  HG2 ARG B 265     195.190 139.590 165.700  1.00  0.00           H  
ATOM   4313  HD1 ARG B 265     195.780 139.200 163.310  1.00  0.00           H  
ATOM   4314  HD2 ARG B 265     194.800 140.630 162.810  1.00  0.00           H  
ATOM   4315  HE  ARG B 265     192.750 139.460 163.810  1.00  0.00           H  
ATOM   4316 1HH1 ARG B 265     195.450 137.360 162.810  1.00  0.00           H  
ATOM   4317 2HH1 ARG B 265     194.320 136.330 161.970  1.00  0.00           H  
ATOM   4318 1HH2 ARG B 265     191.570 137.610 163.490  1.00  0.00           H  
ATOM   4319 2HH2 ARG B 265     192.290 136.380 162.470  1.00  0.00           H  
ATOM   4320  N   ASP B 266     194.290 142.160 167.620  1.00  0.00           N  
ATOM   4321  CA  ASP B 266     192.960 142.680 167.850  1.00  0.00           C  
ATOM   4322  C   ASP B 266     192.330 142.000 169.090  1.00  0.00           C  
ATOM   4323  O   ASP B 266     192.840 141.020 169.620  1.00  0.00           O  
ATOM   4324  CB  ASP B 266     192.110 142.450 166.560  1.00  0.00           C  
ATOM   4325  CG  ASP B 266     190.710 143.000 166.710  1.00  0.00           C  
ATOM   4326  OD1 ASP B 266     190.560 144.200 167.050  1.00  0.00           O  
ATOM   4327  OD2 ASP B 266     189.760 142.180 166.680  1.00  0.00           O1-
ATOM   4328  HN  ASP B 266     194.450 141.230 167.930  1.00  0.00           H  
ATOM   4329  HA  ASP B 266     193.020 143.730 168.070  1.00  0.00           H  
ATOM   4330  HB1 ASP B 266     192.040 141.370 166.330  1.00  0.00           H  
ATOM   4331  HB2 ASP B 266     192.580 142.970 165.710  1.00  0.00           H  
ATOM   4332  N   LYS B 267     191.180 142.540 169.540  1.00  0.00           N  
ATOM   4333  CA  LYS B 267     190.300 142.030 170.580  1.00  0.00           C  
ATOM   4334  C   LYS B 267     189.730 140.650 170.300  1.00  0.00           C  
ATOM   4335  O   LYS B 267     189.630 139.790 171.180  1.00  0.00           O  
ATOM   4336  CB  LYS B 267     189.090 143.020 170.760  1.00  0.00           C  
ATOM   4337  CG  LYS B 267     188.300 143.280 169.470  1.00  0.00           C  
ATOM   4338  CD  LYS B 267     187.370 144.500 169.460  1.00  0.00           C  
ATOM   4339  CE  LYS B 267     187.190 145.060 168.040  1.00  0.00           C  
ATOM   4340  NZ  LYS B 267     188.440 145.670 167.550  1.00  0.00           N1+
ATOM   4341  HN  LYS B 267     190.810 143.310 169.010  1.00  0.00           H  
ATOM   4342  HA  LYS B 267     190.860 141.960 171.500  1.00  0.00           H  
ATOM   4343  HB1 LYS B 267     189.490 143.990 171.130  1.00  0.00           H  
ATOM   4344  HB2 LYS B 267     188.400 142.630 171.530  1.00  0.00           H  
ATOM   4345  HG1 LYS B 267     187.690 142.380 169.200  1.00  0.00           H  
ATOM   4346  HG2 LYS B 267     189.020 143.410 168.640  1.00  0.00           H  
ATOM   4347  HD1 LYS B 267     187.760 145.290 170.130  1.00  0.00           H  
ATOM   4348  HD2 LYS B 267     186.380 144.180 169.860  1.00  0.00           H  
ATOM   4349  HE1 LYS B 267     186.400 145.850 168.040  1.00  0.00           H  
ATOM   4350  HE2 LYS B 267     186.890 144.260 167.330  1.00  0.00           H  
ATOM   4351  HZ1 LYS B 267     188.840 146.290 168.290  1.00  0.00           H  
ATOM   4352  HZ2 LYS B 267     188.320 146.220 166.680  1.00  0.00           H  
ATOM   4353  HZ3 LYS B 267     189.180 144.940 167.350  1.00  0.00           H  
ATOM   4354  N   SER B 268     189.350 140.390 169.030  1.00  0.00           N  
ATOM   4355  CA  SER B 268     188.490 139.300 168.590  1.00  0.00           C  
ATOM   4356  C   SER B 268     189.140 137.940 168.640  1.00  0.00           C  
ATOM   4357  O   SER B 268     188.490 136.900 168.520  1.00  0.00           O  
ATOM   4358  CB  SER B 268     187.990 139.530 167.150  1.00  0.00           C  
ATOM   4359  OG  SER B 268     189.090 139.710 166.260  1.00  0.00           O  
ATOM   4360  HN  SER B 268     189.530 141.080 168.310  1.00  0.00           H  
ATOM   4361  HA  SER B 268     187.630 139.260 169.250  1.00  0.00           H  
ATOM   4362  HB1 SER B 268     187.350 140.440 167.130  1.00  0.00           H  
ATOM   4363  HB2 SER B 268     187.360 138.670 166.810  1.00  0.00           H  
ATOM   4364  HG1 SER B 268     189.340 140.670 166.330  1.00  0.00           H  
ATOM   4365  N   VAL B 269     190.470 137.900 168.860  1.00  0.00           N  
ATOM   4366  CA  VAL B 269     191.230 136.700 169.140  1.00  0.00           C  
ATOM   4367  C   VAL B 269     190.720 136.010 170.400  1.00  0.00           C  
ATOM   4368  O   VAL B 269     190.550 134.790 170.440  1.00  0.00           O  
ATOM   4369  CB  VAL B 269     192.710 137.010 169.220  1.00  0.00           C  
ATOM   4370  CG1 VAL B 269     193.530 135.720 169.440  1.00  0.00           C  
ATOM   4371  CG2 VAL B 269     193.140 137.680 167.900  1.00  0.00           C  
ATOM   4372  HN  VAL B 269     190.970 138.760 168.880  1.00  0.00           H  
ATOM   4373  HA  VAL B 269     191.070 136.010 168.320  1.00  0.00           H  
ATOM   4374  HB  VAL B 269     192.910 137.720 170.060  1.00  0.00           H  
ATOM   4375 1HG1 VAL B 269     193.300 134.980 168.630  1.00  0.00           H  
ATOM   4376 2HG1 VAL B 269     194.610 135.940 169.410  1.00  0.00           H  
ATOM   4377 3HG1 VAL B 269     193.300 135.250 170.420  1.00  0.00           H  
ATOM   4378 1HG2 VAL B 269     192.680 138.680 167.770  1.00  0.00           H  
ATOM   4379 2HG2 VAL B 269     192.860 137.050 167.030  1.00  0.00           H  
ATOM   4380 3HG2 VAL B 269     194.250 137.820 167.880  1.00  0.00           H  
ATOM   4381  N   THR B 270     190.350 136.800 171.440  1.00  0.00           N  
ATOM   4382  CA  THR B 270     189.700 136.310 172.660  1.00  0.00           C  
ATOM   4383  C   THR B 270     188.370 135.620 172.410  1.00  0.00           C  
ATOM   4384  O   THR B 270     188.050 134.620 173.050  1.00  0.00           O  
ATOM   4385  CB  THR B 270     189.480 137.360 173.750  1.00  0.00           C  
ATOM   4386  CG2 THR B 270     190.810 137.980 174.160  1.00  0.00           C  
ATOM   4387  OG1 THR B 270     188.610 138.420 173.360  1.00  0.00           O  
ATOM   4388  HN  THR B 270     190.450 137.790 171.350  1.00  0.00           H  
ATOM   4389  HA  THR B 270     190.350 135.560 173.080  1.00  0.00           H  
ATOM   4390  HB  THR B 270     189.040 136.870 174.650  1.00  0.00           H  
ATOM   4391  HG1 THR B 270     189.040 138.910 172.640  1.00  0.00           H  
ATOM   4392 1HG2 THR B 270     191.270 138.550 173.320  1.00  0.00           H  
ATOM   4393 2HG2 THR B 270     191.530 137.190 174.480  1.00  0.00           H  
ATOM   4394 3HG2 THR B 270     190.660 138.670 175.020  1.00  0.00           H  
ATOM   4395  N   ASP B 271     187.570 136.100 171.440  1.00  0.00           N  
ATOM   4396  CA  ASP B 271     186.310 135.490 171.070  1.00  0.00           C  
ATOM   4397  C   ASP B 271     186.490 134.140 170.360  1.00  0.00           C  
ATOM   4398  O   ASP B 271     185.540 133.360 170.260  1.00  0.00           O  
ATOM   4399  CB  ASP B 271     185.480 136.450 170.170  1.00  0.00           C  
ATOM   4400  CG  ASP B 271     185.060 137.710 170.910  1.00  0.00           C  
ATOM   4401  OD1 ASP B 271     185.360 138.820 170.410  1.00  0.00           O  
ATOM   4402  OD2 ASP B 271     184.360 137.600 171.940  1.00  0.00           O1-
ATOM   4403  HN  ASP B 271     187.810 136.940 170.950  1.00  0.00           H  
ATOM   4404  HA  ASP B 271     185.760 135.290 171.970  1.00  0.00           H  
ATOM   4405  HB1 ASP B 271     184.550 135.940 169.850  1.00  0.00           H  
ATOM   4406  HB2 ASP B 271     186.050 136.740 169.270  1.00  0.00           H  
ATOM   4407  N   SER B 272     187.710 133.800 169.910  1.00  0.00           N  
ATOM   4408  CA  SER B 272     187.980 132.550 169.200  1.00  0.00           C  
ATOM   4409  C   SER B 272     188.490 131.420 170.090  1.00  0.00           C  
ATOM   4410  O   SER B 272     188.820 130.340 169.600  1.00  0.00           O  
ATOM   4411  CB  SER B 272     188.970 132.760 168.010  1.00  0.00           C  
ATOM   4412  OG  SER B 272     190.340 132.980 168.390  1.00  0.00           O  
ATOM   4413  HN  SER B 272     188.470 134.430 170.040  1.00  0.00           H  
ATOM   4414  HA  SER B 272     187.060 132.200 168.760  1.00  0.00           H  
ATOM   4415  HB1 SER B 272     188.610 133.620 167.410  1.00  0.00           H  
ATOM   4416  HB2 SER B 272     188.930 131.860 167.350  1.00  0.00           H  
ATOM   4417  HG1 SER B 272     190.340 133.570 169.170  1.00  0.00           H  
ATOM   4418  N   VAL B 273     188.510 131.620 171.420  1.00  0.00           N  
ATOM   4419  CA  VAL B 273     188.990 130.640 172.390  1.00  0.00           C  
ATOM   4420  C   VAL B 273     187.940 130.470 173.490  1.00  0.00           C  
ATOM   4421  O   VAL B 273     186.900 131.130 173.490  1.00  0.00           O  
ATOM   4422  CB  VAL B 273     190.360 130.990 172.990  1.00  0.00           C  
ATOM   4423  CG1 VAL B 273     191.450 130.770 171.920  1.00  0.00           C  
ATOM   4424  CG2 VAL B 273     190.380 132.450 173.490  1.00  0.00           C  
ATOM   4425  HN  VAL B 273     188.230 132.500 171.810  1.00  0.00           H  
ATOM   4426  HA  VAL B 273     189.080 129.670 171.920  1.00  0.00           H  
ATOM   4427  HB  VAL B 273     190.590 130.310 173.840  1.00  0.00           H  
ATOM   4428 1HG1 VAL B 273     191.290 131.430 171.050  1.00  0.00           H  
ATOM   4429 2HG1 VAL B 273     192.450 130.970 172.350  1.00  0.00           H  
ATOM   4430 3HG1 VAL B 273     191.430 129.710 171.570  1.00  0.00           H  
ATOM   4431 1HG2 VAL B 273     190.240 133.160 172.650  1.00  0.00           H  
ATOM   4432 2HG2 VAL B 273     191.370 132.660 173.950  1.00  0.00           H  
ATOM   4433 3HG2 VAL B 273     189.590 132.620 174.250  1.00  0.00           H  
ATOM   4434  N   MET B 274     188.120 129.490 174.400  1.00  0.00           N  
ATOM   4435  CA  MET B 274     187.140 129.150 175.410  1.00  0.00           C  
ATOM   4436  C   MET B 274     187.440 129.790 176.770  1.00  0.00           C  
ATOM   4437  O   MET B 274     188.460 129.510 177.400  1.00  0.00           O  
ATOM   4438  CB  MET B 274     187.110 127.610 175.590  1.00  0.00           C  
ATOM   4439  CG  MET B 274     186.700 126.820 174.330  1.00  0.00           C  
ATOM   4440  SD  MET B 274     184.960 127.040 173.830  1.00  0.00           S  
ATOM   4441  CE  MET B 274     184.280 125.890 175.060  1.00  0.00           C  
ATOM   4442  HN  MET B 274     188.930 128.880 174.350  1.00  0.00           H  
ATOM   4443  HA  MET B 274     186.160 129.480 175.100  1.00  0.00           H  
ATOM   4444  HB1 MET B 274     186.420 127.330 176.420  1.00  0.00           H  
ATOM   4445  HB2 MET B 274     188.140 127.270 175.880  1.00  0.00           H  
ATOM   4446  HG1 MET B 274     186.900 125.750 174.520  1.00  0.00           H  
ATOM   4447  HG2 MET B 274     187.380 127.120 173.500  1.00  0.00           H  
ATOM   4448  HE1 MET B 274     184.460 126.230 176.100  1.00  0.00           H  
ATOM   4449  HE2 MET B 274     183.180 125.790 174.930  1.00  0.00           H  
ATOM   4450  HE3 MET B 274     184.720 124.870 174.950  1.00  0.00           H  
ATOM   4451  N   GLY B 275     186.550 130.670 177.290  1.00  0.00           N  
ATOM   4452  CA  GLY B 275     186.750 131.280 178.600  1.00  0.00           C  
ATOM   4453  C   GLY B 275     186.220 132.700 178.690  1.00  0.00           C  
ATOM   4454  O   GLY B 275     185.860 133.270 177.660  1.00  0.00           O  
ATOM   4455  HN  GLY B 275     185.770 130.970 176.740  1.00  0.00           H  
ATOM   4456  HA1 GLY B 275     187.800 131.340 178.820  1.00  0.00           H  
ATOM   4457  HA2 GLY B 275     186.210 130.670 179.320  1.00  0.00           H  
ATOM   4458  N   PRO B 276     186.130 133.300 179.870  1.00  0.00           N  
ATOM   4459  CA  PRO B 276     185.960 134.750 180.060  1.00  0.00           C  
ATOM   4460  C   PRO B 276     186.930 135.630 179.280  1.00  0.00           C  
ATOM   4461  O   PRO B 276     188.070 135.240 179.060  1.00  0.00           O  
ATOM   4462  CB  PRO B 276     186.090 134.950 181.580  1.00  0.00           C  
ATOM   4463  CG  PRO B 276     185.690 133.590 182.160  1.00  0.00           C  
ATOM   4464  CD  PRO B 276     186.290 132.610 181.150  1.00  0.00           C  
ATOM   4465  HA  PRO B 276     184.980 134.990 179.700  1.00  0.00           H  
ATOM   4466  HB1 PRO B 276     185.450 135.760 181.960  1.00  0.00           H  
ATOM   4467  HB2 PRO B 276     187.150 135.150 181.870  1.00  0.00           H  
ATOM   4468  HG1 PRO B 276     184.590 133.490 182.170  1.00  0.00           H  
ATOM   4469  HG2 PRO B 276     186.080 133.420 183.190  1.00  0.00           H  
ATOM   4470  HD1 PRO B 276     185.740 131.640 181.180  1.00  0.00           H  
ATOM   4471  HD2 PRO B 276     187.370 132.450 181.350  1.00  0.00           H  
ATOM   4472  N   LYS B 277     186.490 136.830 178.830  1.00  0.00           N  
ATOM   4473  CA  LYS B 277     187.240 137.620 177.870  1.00  0.00           C  
ATOM   4474  C   LYS B 277     187.360 139.070 178.330  1.00  0.00           C  
ATOM   4475  O   LYS B 277     186.350 139.720 178.600  1.00  0.00           O  
ATOM   4476  CB  LYS B 277     186.510 137.580 176.500  1.00  0.00           C  
ATOM   4477  CG  LYS B 277     186.380 136.150 175.940  1.00  0.00           C  
ATOM   4478  CD  LYS B 277     185.530 136.050 174.670  1.00  0.00           C  
ATOM   4479  CE  LYS B 277     184.020 136.110 174.910  1.00  0.00           C  
ATOM   4480  NZ  LYS B 277     183.300 135.920 173.630  1.00  0.00           N1+
ATOM   4481  HN  LYS B 277     185.590 137.170 179.070  1.00  0.00           H  
ATOM   4482  HA  LYS B 277     188.250 137.240 177.750  1.00  0.00           H  
ATOM   4483  HB1 LYS B 277     187.060 138.200 175.760  1.00  0.00           H  
ATOM   4484  HB2 LYS B 277     185.490 138.020 176.620  1.00  0.00           H  
ATOM   4485  HG1 LYS B 277     185.930 135.480 176.700  1.00  0.00           H  
ATOM   4486  HG2 LYS B 277     187.400 135.770 175.730  1.00  0.00           H  
ATOM   4487  HD1 LYS B 277     185.770 135.060 174.200  1.00  0.00           H  
ATOM   4488  HD2 LYS B 277     185.850 136.840 173.950  1.00  0.00           H  
ATOM   4489  HE1 LYS B 277     183.730 137.100 175.320  1.00  0.00           H  
ATOM   4490  HE2 LYS B 277     183.700 135.310 175.610  1.00  0.00           H  
ATOM   4491  HZ1 LYS B 277     182.270 135.950 173.760  1.00  0.00           H  
ATOM   4492  HZ2 LYS B 277     183.540 135.000 173.180  1.00  0.00           H  
ATOM   4493  HZ3 LYS B 277     183.610 136.670 172.950  1.00  0.00           H  
ATOM   4494  N   TYR B 278     188.590 139.620 178.430  1.00  0.00           N  
ATOM   4495  CA  TYR B 278     188.800 141.010 178.800  1.00  0.00           C  
ATOM   4496  C   TYR B 278     189.850 141.680 177.910  1.00  0.00           C  
ATOM   4497  O   TYR B 278     191.050 141.390 177.980  1.00  0.00           O  
ATOM   4498  CB  TYR B 278     189.240 141.140 180.280  1.00  0.00           C  
ATOM   4499  CG  TYR B 278     188.070 140.920 181.210  1.00  0.00           C  
ATOM   4500  CD1 TYR B 278     187.890 139.700 181.890  1.00  0.00           C  
ATOM   4501  CD2 TYR B 278     187.130 141.950 181.400  1.00  0.00           C  
ATOM   4502  CE1 TYR B 278     186.800 139.520 182.750  1.00  0.00           C  
ATOM   4503  CE2 TYR B 278     186.040 141.770 182.260  1.00  0.00           C  
ATOM   4504  CZ  TYR B 278     185.880 140.560 182.940  1.00  0.00           C  
ATOM   4505  OH  TYR B 278     184.770 140.400 183.810  1.00  0.00           O  
ATOM   4506  HN  TYR B 278     189.420 139.060 178.260  1.00  0.00           H  
ATOM   4507  HA  TYR B 278     187.890 141.570 178.640  1.00  0.00           H  
ATOM   4508  HB1 TYR B 278     189.630 142.160 180.500  1.00  0.00           H  
ATOM   4509  HB2 TYR B 278     190.030 140.400 180.520  1.00  0.00           H  
ATOM   4510  HD1 TYR B 278     188.600 138.900 181.740  1.00  0.00           H  
ATOM   4511  HD2 TYR B 278     187.260 142.880 180.870  1.00  0.00           H  
ATOM   4512  HE1 TYR B 278     186.670 138.570 183.260  1.00  0.00           H  
ATOM   4513  HE2 TYR B 278     185.330 142.560 182.400  1.00  0.00           H  
ATOM   4514  HH  TYR B 278     184.840 139.500 184.210  1.00  0.00           H  
ATOM   4515  N   VAL B 279     189.450 142.660 177.080  1.00  0.00           N  
ATOM   4516  CA  VAL B 279     190.320 143.310 176.120  1.00  0.00           C  
ATOM   4517  C   VAL B 279     190.460 144.790 176.440  1.00  0.00           C  
ATOM   4518  O   VAL B 279     189.590 145.380 177.080  1.00  0.00           O  
ATOM   4519  CB  VAL B 279     189.860 143.150 174.670  1.00  0.00           C  
ATOM   4520  CG1 VAL B 279     189.770 141.640 174.360  1.00  0.00           C  
ATOM   4521  CG2 VAL B 279     188.490 143.830 174.430  1.00  0.00           C  
ATOM   4522  HN  VAL B 279     188.480 142.920 177.050  1.00  0.00           H  
ATOM   4523  HA  VAL B 279     191.320 142.900 176.180  1.00  0.00           H  
ATOM   4524  HB  VAL B 279     190.610 143.600 173.980  1.00  0.00           H  
ATOM   4525 1HG1 VAL B 279     189.470 141.470 173.310  1.00  0.00           H  
ATOM   4526 2HG1 VAL B 279     190.750 141.150 174.530  1.00  0.00           H  
ATOM   4527 3HG1 VAL B 279     189.010 141.140 174.990  1.00  0.00           H  
ATOM   4528 1HG2 VAL B 279     187.710 143.370 175.070  1.00  0.00           H  
ATOM   4529 2HG2 VAL B 279     188.170 143.690 173.380  1.00  0.00           H  
ATOM   4530 3HG2 VAL B 279     188.530 144.920 174.630  1.00  0.00           H  
ATOM   4531  N   VAL B 280     191.560 145.450 176.020  1.00  0.00           N  
ATOM   4532  CA  VAL B 280     191.750 146.880 176.280  1.00  0.00           C  
ATOM   4533  C   VAL B 280     191.630 147.680 174.980  1.00  0.00           C  
ATOM   4534  O   VAL B 280     192.550 147.610 174.150  1.00  0.00           O  
ATOM   4535  CB  VAL B 280     193.100 147.200 176.920  1.00  0.00           C  
ATOM   4536  CG1 VAL B 280     193.170 148.700 177.270  1.00  0.00           C  
ATOM   4537  CG2 VAL B 280     193.270 146.360 178.210  1.00  0.00           C  
ATOM   4538  HN  VAL B 280     192.300 144.970 175.550  1.00  0.00           H  
ATOM   4539  HA  VAL B 280     191.020 147.230 176.990  1.00  0.00           H  
ATOM   4540  HB  VAL B 280     193.930 146.940 176.230  1.00  0.00           H  
ATOM   4541 1HG1 VAL B 280     193.160 149.330 176.360  1.00  0.00           H  
ATOM   4542 2HG1 VAL B 280     192.320 148.990 177.930  1.00  0.00           H  
ATOM   4543 3HG1 VAL B 280     194.110 148.910 177.820  1.00  0.00           H  
ATOM   4544 1HG2 VAL B 280     192.430 146.540 178.900  1.00  0.00           H  
ATOM   4545 2HG2 VAL B 280     194.220 146.650 178.720  1.00  0.00           H  
ATOM   4546 3HG2 VAL B 280     193.320 145.280 177.970  1.00  0.00           H  
ATOM   4547  N   PRO B 281     190.580 148.460 174.730  1.00  0.00           N  
ATOM   4548  CA  PRO B 281     190.410 149.150 173.450  1.00  0.00           C  
ATOM   4549  C   PRO B 281     191.160 150.480 173.420  1.00  0.00           C  
ATOM   4550  O   PRO B 281     191.310 151.020 172.330  1.00  0.00           O  
ATOM   4551  CB  PRO B 281     188.890 149.340 173.340  1.00  0.00           C  
ATOM   4552  CG  PRO B 281     188.410 149.410 174.780  1.00  0.00           C  
ATOM   4553  CD  PRO B 281     189.330 148.410 175.480  1.00  0.00           C  
ATOM   4554  HA  PRO B 281     190.810 148.540 172.650  1.00  0.00           H  
ATOM   4555  HB1 PRO B 281     188.460 148.440 172.860  1.00  0.00           H  
ATOM   4556  HB2 PRO B 281     188.610 150.230 172.740  1.00  0.00           H  
ATOM   4557  HG1 PRO B 281     187.330 149.160 174.890  1.00  0.00           H  
ATOM   4558  HG2 PRO B 281     188.590 150.430 175.190  1.00  0.00           H  
ATOM   4559  HD1 PRO B 281     188.900 147.380 175.410  1.00  0.00           H  
ATOM   4560  HD2 PRO B 281     189.480 148.690 176.550  1.00  0.00           H  
ATOM   4561  N   VAL B 282     191.620 151.000 174.570  1.00  0.00           N  
ATOM   4562  CA  VAL B 282     192.480 152.180 174.690  1.00  0.00           C  
ATOM   4563  C   VAL B 282     191.670 153.480 174.680  1.00  0.00           C  
ATOM   4564  O   VAL B 282     191.830 154.380 173.850  1.00  0.00           O  
ATOM   4565  CB  VAL B 282     193.740 152.200 173.820  1.00  0.00           C  
ATOM   4566  CG1 VAL B 282     194.710 153.320 174.280  1.00  0.00           C  
ATOM   4567  CG2 VAL B 282     194.480 150.850 173.940  1.00  0.00           C  
ATOM   4568  HN  VAL B 282     191.360 150.560 175.430  1.00  0.00           H  
ATOM   4569  HA  VAL B 282     192.860 152.110 175.700  1.00  0.00           H  
ATOM   4570  HB  VAL B 282     193.460 152.370 172.750  1.00  0.00           H  
ATOM   4571 1HG1 VAL B 282     195.650 153.260 173.690  1.00  0.00           H  
ATOM   4572 2HG1 VAL B 282     194.270 154.330 174.110  1.00  0.00           H  
ATOM   4573 3HG1 VAL B 282     194.960 153.200 175.350  1.00  0.00           H  
ATOM   4574 1HG2 VAL B 282     193.870 150.020 173.540  1.00  0.00           H  
ATOM   4575 2HG2 VAL B 282     194.740 150.640 175.000  1.00  0.00           H  
ATOM   4576 3HG2 VAL B 282     195.430 150.890 173.350  1.00  0.00           H  
ATOM   4577  N   GLU B 283     190.750 153.630 175.640  1.00  0.00           N  
ATOM   4578  CA  GLU B 283     189.850 154.770 175.740  1.00  0.00           C  
ATOM   4579  C   GLU B 283     190.450 156.050 176.330  1.00  0.00           C  
ATOM   4580  O   GLU B 283     189.860 156.690 177.210  1.00  0.00           O  
ATOM   4581  CB  GLU B 283     188.580 154.390 176.540  1.00  0.00           C  
ATOM   4582  CG  GLU B 283     187.830 153.170 175.960  1.00  0.00           C  
ATOM   4583  CD  GLU B 283     186.360 153.170 176.310  1.00  0.00           C  
ATOM   4584  OE1 GLU B 283     185.970 152.690 177.410  1.00  0.00           O  
ATOM   4585  OE2 GLU B 283     185.570 153.690 175.480  1.00  0.00           O1-
ATOM   4586  HN  GLU B 283     190.590 152.880 176.290  1.00  0.00           H  
ATOM   4587  HA  GLU B 283     189.530 155.020 174.730  1.00  0.00           H  
ATOM   4588  HB1 GLU B 283     187.890 155.270 176.520  1.00  0.00           H  
ATOM   4589  HB2 GLU B 283     188.840 154.190 177.600  1.00  0.00           H  
ATOM   4590  HG1 GLU B 283     188.280 152.230 176.330  1.00  0.00           H  
ATOM   4591  HG2 GLU B 283     187.900 153.180 174.850  1.00  0.00           H  
ATOM   4592  N   SER B 284     191.640 156.510 175.860  1.00  0.00           N  
ATOM   4593  CA  SER B 284     192.220 157.750 176.350  1.00  0.00           C  
ATOM   4594  C   SER B 284     192.990 158.550 175.320  1.00  0.00           C  
ATOM   4595  O   SER B 284     194.070 158.160 174.870  1.00  0.00           O  
ATOM   4596  CB  SER B 284     193.190 157.530 177.540  1.00  0.00           C  
ATOM   4597  OG  SER B 284     193.540 158.750 178.210  1.00  0.00           O  
ATOM   4598  HN  SER B 284     192.100 156.000 175.120  1.00  0.00           H  
ATOM   4599  HA  SER B 284     191.420 158.400 176.690  1.00  0.00           H  
ATOM   4600  HB1 SER B 284     194.090 156.980 177.200  1.00  0.00           H  
ATOM   4601  HB2 SER B 284     192.670 156.870 178.260  1.00  0.00           H  
ATOM   4602  HG1 SER B 284     193.960 159.350 177.570  1.00  0.00           H  
ATOM   4603  N   SER B 285     192.490 159.770 175.020  1.00  0.00           N  
ATOM   4604  CA  SER B 285     193.220 160.850 174.370  1.00  0.00           C  
ATOM   4605  C   SER B 285     194.230 161.500 175.310  1.00  0.00           C  
ATOM   4606  O   SER B 285     194.330 161.160 176.490  1.00  0.00           O  
ATOM   4607  CB  SER B 285     192.280 161.970 173.800  1.00  0.00           C  
ATOM   4608  OG  SER B 285     191.510 162.630 174.810  1.00  0.00           O  
ATOM   4609  HN  SER B 285     191.570 160.010 175.340  1.00  0.00           H  
ATOM   4610  HA  SER B 285     193.770 160.430 173.550  1.00  0.00           H  
ATOM   4611  HB1 SER B 285     191.580 161.490 173.060  1.00  0.00           H  
ATOM   4612  HB2 SER B 285     192.870 162.720 173.240  1.00  0.00           H  
ATOM   4613  HG1 SER B 285     190.840 161.980 175.100  1.00  0.00           H  
ATOM   4614  N   LEU B 286     195.030 162.440 174.770  1.00  0.00           N  
ATOM   4615  CA  LEU B 286     195.920 163.310 175.500  1.00  0.00           C  
ATOM   4616  C   LEU B 286     195.730 164.700 174.890  1.00  0.00           C  
ATOM   4617  O   LEU B 286     195.080 164.850 173.860  1.00  0.00           O  
ATOM   4618  CB  LEU B 286     197.400 162.880 175.400  1.00  0.00           C  
ATOM   4619  CG  LEU B 286     197.770 161.570 176.120  1.00  0.00           C  
ATOM   4620  CD1 LEU B 286     199.200 161.140 175.770  1.00  0.00           C  
ATOM   4621  CD2 LEU B 286     197.620 161.700 177.640  1.00  0.00           C  
ATOM   4622  HN  LEU B 286     194.940 162.690 173.800  1.00  0.00           H  
ATOM   4623  HA  LEU B 286     195.600 163.370 176.530  1.00  0.00           H  
ATOM   4624  HB1 LEU B 286     198.050 163.680 175.820  1.00  0.00           H  
ATOM   4625  HB2 LEU B 286     197.670 162.780 174.320  1.00  0.00           H  
ATOM   4626  HG  LEU B 286     197.080 160.760 175.760  1.00  0.00           H  
ATOM   4627 1HD1 LEU B 286     199.310 161.020 174.670  1.00  0.00           H  
ATOM   4628 2HD1 LEU B 286     199.450 160.180 176.250  1.00  0.00           H  
ATOM   4629 3HD1 LEU B 286     199.930 161.910 176.110  1.00  0.00           H  
ATOM   4630 1HD2 LEU B 286     198.250 162.540 178.010  1.00  0.00           H  
ATOM   4631 2HD2 LEU B 286     196.570 161.880 177.930  1.00  0.00           H  
ATOM   4632 3HD2 LEU B 286     197.970 160.770 178.140  1.00  0.00           H  
ATOM   4633  N   GLY B 287     196.260 165.770 175.530  1.00  0.00           N  
ATOM   4634  CA  GLY B 287     196.040 167.120 175.020  1.00  0.00           C  
ATOM   4635  C   GLY B 287     196.900 168.110 175.730  1.00  0.00           C  
ATOM   4636  O   GLY B 287     197.520 167.790 176.740  1.00  0.00           O  
ATOM   4637  HN  GLY B 287     196.850 165.670 176.320  1.00  0.00           H  
ATOM   4638  HA1 GLY B 287     195.010 167.390 175.210  1.00  0.00           H  
ATOM   4639  HA2 GLY B 287     196.320 167.140 173.980  1.00  0.00           H  
ATOM   4640  N   LYS B 288     196.930 169.360 175.210  1.00  0.00           N  
ATOM   4641  CA  LYS B 288     197.890 170.450 175.440  1.00  0.00           C  
ATOM   4642  C   LYS B 288     198.950 170.300 176.530  1.00  0.00           C  
ATOM   4643  O   LYS B 288     200.130 170.090 176.240  1.00  0.00           O  
ATOM   4644  CB  LYS B 288     197.180 171.820 175.590  1.00  0.00           C  
ATOM   4645  CG  LYS B 288     198.120 173.010 175.270  1.00  0.00           C  
ATOM   4646  CD  LYS B 288     197.590 174.370 175.750  1.00  0.00           C  
ATOM   4647  CE  LYS B 288     198.470 175.520 175.230  1.00  0.00           C  
ATOM   4648  NZ  LYS B 288     198.330 176.750 176.040  1.00  0.00           N1+
ATOM   4649  HN  LYS B 288     196.290 169.570 174.470  1.00  0.00           H  
ATOM   4650  HA  LYS B 288     198.450 170.500 174.520  1.00  0.00           H  
ATOM   4651  HB1 LYS B 288     196.760 171.930 176.620  1.00  0.00           H  
ATOM   4652  HB2 LYS B 288     196.320 171.870 174.890  1.00  0.00           H  
ATOM   4653  HG1 LYS B 288     198.260 173.040 174.160  1.00  0.00           H  
ATOM   4654  HG2 LYS B 288     199.110 172.840 175.740  1.00  0.00           H  
ATOM   4655  HD1 LYS B 288     197.590 174.360 176.870  1.00  0.00           H  
ATOM   4656  HD2 LYS B 288     196.550 174.520 175.410  1.00  0.00           H  
ATOM   4657  HE1 LYS B 288     198.210 175.760 174.180  1.00  0.00           H  
ATOM   4658  HE2 LYS B 288     199.540 175.230 175.280  1.00  0.00           H  
ATOM   4659  HZ1 LYS B 288     198.680 176.560 177.020  1.00  0.00           H  
ATOM   4660  HZ2 LYS B 288     197.350 177.090 176.120  1.00  0.00           H  
ATOM   4661  HZ3 LYS B 288     198.920 177.510 175.610  1.00  0.00           H  
ATOM   4662  N   GLU B 289     198.550 170.390 177.810  1.00  0.00           N  
ATOM   4663  CA  GLU B 289     199.430 170.360 178.970  1.00  0.00           C  
ATOM   4664  C   GLU B 289     200.250 169.090 179.100  1.00  0.00           C  
ATOM   4665  O   GLU B 289     201.420 169.130 179.480  1.00  0.00           O  
ATOM   4666  CB  GLU B 289     198.610 170.540 180.270  1.00  0.00           C  
ATOM   4667  CG  GLU B 289     197.800 171.850 180.310  1.00  0.00           C  
ATOM   4668  CD  GLU B 289     198.680 173.090 180.300  1.00  0.00           C  
ATOM   4669  OE1 GLU B 289     199.900 173.010 180.570  1.00  0.00           O  
ATOM   4670  OE2 GLU B 289     198.120 174.200 180.080  1.00  0.00           O1-
ATOM   4671  HN  GLU B 289     197.590 170.520 178.030  1.00  0.00           H  
ATOM   4672  HA  GLU B 289     200.140 171.170 178.860  1.00  0.00           H  
ATOM   4673  HB1 GLU B 289     199.300 170.520 181.150  1.00  0.00           H  
ATOM   4674  HB2 GLU B 289     197.920 169.680 180.370  1.00  0.00           H  
ATOM   4675  HG1 GLU B 289     197.200 171.890 181.240  1.00  0.00           H  
ATOM   4676  HG2 GLU B 289     197.100 171.920 179.450  1.00  0.00           H  
ATOM   4677  N   LYS B 290     199.660 167.940 178.740  1.00  0.00           N  
ATOM   4678  CA  LYS B 290     200.310 166.640 178.790  1.00  0.00           C  
ATOM   4679  C   LYS B 290     201.290 166.460 177.640  1.00  0.00           C  
ATOM   4680  O   LYS B 290     202.220 165.650 177.720  1.00  0.00           O  
ATOM   4681  CB  LYS B 290     199.210 165.530 178.790  1.00  0.00           C  
ATOM   4682  CG  LYS B 290     198.360 165.590 180.070  1.00  0.00           C  
ATOM   4683  CD  LYS B 290     197.100 164.700 180.100  1.00  0.00           C  
ATOM   4684  CE  LYS B 290     196.340 164.850 181.420  1.00  0.00           C  
ATOM   4685  NZ  LYS B 290     195.070 164.100 181.420  1.00  0.00           N1+
ATOM   4686  HN  LYS B 290     198.740 167.950 178.370  1.00  0.00           H  
ATOM   4687  HA  LYS B 290     200.870 166.560 179.710  1.00  0.00           H  
ATOM   4688  HB1 LYS B 290     199.690 164.530 178.720  1.00  0.00           H  
ATOM   4689  HB2 LYS B 290     198.570 165.660 177.900  1.00  0.00           H  
ATOM   4690  HG1 LYS B 290     198.040 166.640 180.260  1.00  0.00           H  
ATOM   4691  HG2 LYS B 290     199.030 165.300 180.920  1.00  0.00           H  
ATOM   4692  HD1 LYS B 290     197.400 163.640 179.960  1.00  0.00           H  
ATOM   4693  HD2 LYS B 290     196.450 165.000 179.250  1.00  0.00           H  
ATOM   4694  HE1 LYS B 290     196.100 165.930 181.600  1.00  0.00           H  
ATOM   4695  HE2 LYS B 290     196.960 164.480 182.260  1.00  0.00           H  
ATOM   4696  HZ1 LYS B 290     194.540 164.270 182.310  1.00  0.00           H  
ATOM   4697  HZ2 LYS B 290     195.220 163.070 181.370  1.00  0.00           H  
ATOM   4698  HZ3 LYS B 290     194.470 164.400 180.610  1.00  0.00           H  
ATOM   4699  N   GLY B 291     201.170 167.260 176.560  1.00  0.00           N  
ATOM   4700  CA  GLY B 291     202.180 167.360 175.510  1.00  0.00           C  
ATOM   4701  C   GLY B 291     203.350 168.210 175.940  1.00  0.00           C  
ATOM   4702  O   GLY B 291     204.500 167.870 175.710  1.00  0.00           O  
ATOM   4703  HN  GLY B 291     200.400 167.890 176.510  1.00  0.00           H  
ATOM   4704  HA1 GLY B 291     201.730 167.840 174.660  1.00  0.00           H  
ATOM   4705  HA2 GLY B 291     202.570 166.380 175.290  1.00  0.00           H  
ATOM   4706  N   LEU B 292     203.060 169.330 176.640  1.00  0.00           N  
ATOM   4707  CA  LEU B 292     204.070 170.170 177.260  1.00  0.00           C  
ATOM   4708  C   LEU B 292     204.880 169.440 178.320  1.00  0.00           C  
ATOM   4709  O   LEU B 292     206.100 169.580 178.370  1.00  0.00           O  
ATOM   4710  CB  LEU B 292     203.450 171.460 177.870  1.00  0.00           C  
ATOM   4711  CG  LEU B 292     202.840 172.440 176.840  1.00  0.00           C  
ATOM   4712  CD1 LEU B 292     202.020 173.520 177.560  1.00  0.00           C  
ATOM   4713  CD2 LEU B 292     203.920 173.100 175.970  1.00  0.00           C  
ATOM   4714  HN  LEU B 292     202.110 169.610 176.760  1.00  0.00           H  
ATOM   4715  HA  LEU B 292     204.780 170.460 176.490  1.00  0.00           H  
ATOM   4716  HB1 LEU B 292     204.230 172.010 178.430  1.00  0.00           H  
ATOM   4717  HB2 LEU B 292     202.660 171.160 178.590  1.00  0.00           H  
ATOM   4718  HG  LEU B 292     202.140 171.860 176.180  1.00  0.00           H  
ATOM   4719 1HD1 LEU B 292     201.240 173.070 178.200  1.00  0.00           H  
ATOM   4720 2HD1 LEU B 292     201.520 174.190 176.820  1.00  0.00           H  
ATOM   4721 3HD1 LEU B 292     202.680 174.150 178.190  1.00  0.00           H  
ATOM   4722 1HD2 LEU B 292     204.620 173.670 176.610  1.00  0.00           H  
ATOM   4723 2HD2 LEU B 292     204.490 172.340 175.400  1.00  0.00           H  
ATOM   4724 3HD2 LEU B 292     203.450 173.800 175.240  1.00  0.00           H  
ATOM   4725  N   GLU B 293     204.250 168.590 179.150  1.00  0.00           N  
ATOM   4726  CA  GLU B 293     204.930 167.720 180.100  1.00  0.00           C  
ATOM   4727  C   GLU B 293     205.910 166.740 179.450  1.00  0.00           C  
ATOM   4728  O   GLU B 293     207.030 166.570 179.930  1.00  0.00           O  
ATOM   4729  CB  GLU B 293     203.900 166.980 181.010  1.00  0.00           C  
ATOM   4730  CG  GLU B 293     203.230 167.940 182.030  1.00  0.00           C  
ATOM   4731  CD  GLU B 293     202.070 167.340 182.820  1.00  0.00           C  
ATOM   4732  OE1 GLU B 293     201.690 166.170 182.590  1.00  0.00           O  
ATOM   4733  OE2 GLU B 293     201.520 168.060 183.690  1.00  0.00           O1-
ATOM   4734  HN  GLU B 293     203.250 168.550 179.160  1.00  0.00           H  
ATOM   4735  HA  GLU B 293     205.530 168.350 180.750  1.00  0.00           H  
ATOM   4736  HB1 GLU B 293     204.410 166.180 181.580  1.00  0.00           H  
ATOM   4737  HB2 GLU B 293     203.130 166.510 180.360  1.00  0.00           H  
ATOM   4738  HG1 GLU B 293     202.840 168.840 181.510  1.00  0.00           H  
ATOM   4739  HG2 GLU B 293     203.990 168.280 182.770  1.00  0.00           H  
ATOM   4740  N   ILE B 294     205.550 166.110 178.310  1.00  0.00           N  
ATOM   4741  CA  ILE B 294     206.480 165.280 177.530  1.00  0.00           C  
ATOM   4742  C   ILE B 294     207.680 166.070 177.010  1.00  0.00           C  
ATOM   4743  O   ILE B 294     208.830 165.650 177.180  1.00  0.00           O  
ATOM   4744  CB  ILE B 294     205.760 164.590 176.350  1.00  0.00           C  
ATOM   4745  CG1 ILE B 294     204.710 163.590 176.880  1.00  0.00           C  
ATOM   4746  CG2 ILE B 294     206.760 163.860 175.430  1.00  0.00           C  
ATOM   4747  CD  ILE B 294     203.760 163.050 175.790  1.00  0.00           C  
ATOM   4748  HN  ILE B 294     204.630 166.220 177.940  1.00  0.00           H  
ATOM   4749  HA  ILE B 294     206.870 164.510 178.180  1.00  0.00           H  
ATOM   4750  HB  ILE B 294     205.230 165.370 175.760  1.00  0.00           H  
ATOM   4751 1HG1 ILE B 294     204.090 164.090 177.650  1.00  0.00           H  
ATOM   4752 2HG1 ILE B 294     205.230 162.740 177.380  1.00  0.00           H  
ATOM   4753 1HG2 ILE B 294     207.440 164.570 174.920  1.00  0.00           H  
ATOM   4754 2HG2 ILE B 294     206.230 163.300 174.630  1.00  0.00           H  
ATOM   4755 3HG2 ILE B 294     207.370 163.140 176.010  1.00  0.00           H  
ATOM   4756  HD1 ILE B 294     203.290 163.900 175.250  1.00  0.00           H  
ATOM   4757  HD2 ILE B 294     202.960 162.430 176.250  1.00  0.00           H  
ATOM   4758  HD3 ILE B 294     204.310 162.430 175.060  1.00  0.00           H  
ATOM   4759  N   LEU B 295     207.460 167.270 176.430  1.00  0.00           N  
ATOM   4760  CA  LEU B 295     208.540 168.140 175.980  1.00  0.00           C  
ATOM   4761  C   LEU B 295     209.430 168.630 177.110  1.00  0.00           C  
ATOM   4762  O   LEU B 295     210.660 168.610 177.020  1.00  0.00           O  
ATOM   4763  CB  LEU B 295     207.990 169.370 175.230  1.00  0.00           C  
ATOM   4764  CG  LEU B 295     207.260 169.030 173.920  1.00  0.00           C  
ATOM   4765  CD1 LEU B 295     206.670 170.300 173.290  1.00  0.00           C  
ATOM   4766  CD2 LEU B 295     208.180 168.320 172.910  1.00  0.00           C  
ATOM   4767  HN  LEU B 295     206.530 167.590 176.290  1.00  0.00           H  
ATOM   4768  HA  LEU B 295     209.180 167.570 175.330  1.00  0.00           H  
ATOM   4769  HB1 LEU B 295     208.830 170.060 174.970  1.00  0.00           H  
ATOM   4770  HB2 LEU B 295     207.290 169.930 175.890  1.00  0.00           H  
ATOM   4771  HG  LEU B 295     206.410 168.340 174.150  1.00  0.00           H  
ATOM   4772 1HD1 LEU B 295     206.060 170.850 174.030  1.00  0.00           H  
ATOM   4773 2HD1 LEU B 295     206.020 170.030 172.430  1.00  0.00           H  
ATOM   4774 3HD1 LEU B 295     207.480 170.970 172.930  1.00  0.00           H  
ATOM   4775 1HD2 LEU B 295     209.080 168.940 172.700  1.00  0.00           H  
ATOM   4776 2HD2 LEU B 295     208.500 167.330 173.280  1.00  0.00           H  
ATOM   4777 3HD2 LEU B 295     207.630 168.170 171.960  1.00  0.00           H  
ATOM   4778  N   SER B 296     208.820 169.030 178.240  1.00  0.00           N  
ATOM   4779  CA  SER B 296     209.490 169.500 179.450  1.00  0.00           C  
ATOM   4780  C   SER B 296     210.450 168.480 180.030  1.00  0.00           C  
ATOM   4781  O   SER B 296     211.570 168.820 180.420  1.00  0.00           O  
ATOM   4782  CB  SER B 296     208.400 169.870 180.510  1.00  0.00           C  
ATOM   4783  OG  SER B 296     208.920 170.200 181.800  1.00  0.00           O  
ATOM   4784  HN  SER B 296     207.820 169.070 178.250  1.00  0.00           H  
ATOM   4785  HA  SER B 296     210.060 170.380 179.210  1.00  0.00           H  
ATOM   4786  HB1 SER B 296     207.710 169.010 180.610  1.00  0.00           H  
ATOM   4787  HB2 SER B 296     207.820 170.730 180.110  1.00  0.00           H  
ATOM   4788  HG1 SER B 296     209.510 170.970 181.680  1.00  0.00           H  
ATOM   4789  N   LEU B 297     210.070 167.180 180.050  1.00  0.00           N  
ATOM   4790  CA  LEU B 297     210.990 166.100 180.340  1.00  0.00           C  
ATOM   4791  C   LEU B 297     212.080 165.880 179.290  1.00  0.00           C  
ATOM   4792  O   LEU B 297     213.250 165.760 179.630  1.00  0.00           O  
ATOM   4793  CB  LEU B 297     210.200 164.780 180.540  1.00  0.00           C  
ATOM   4794  CG  LEU B 297     209.290 164.740 181.790  1.00  0.00           C  
ATOM   4795  CD1 LEU B 297     208.370 163.500 181.750  1.00  0.00           C  
ATOM   4796  CD2 LEU B 297     210.090 164.760 183.090  1.00  0.00           C  
ATOM   4797  HN  LEU B 297     209.130 166.930 179.800  1.00  0.00           H  
ATOM   4798  HA  LEU B 297     211.510 166.330 181.260  1.00  0.00           H  
ATOM   4799  HB1 LEU B 297     210.910 163.920 180.620  1.00  0.00           H  
ATOM   4800  HB2 LEU B 297     209.570 164.620 179.640  1.00  0.00           H  
ATOM   4801  HG  LEU B 297     208.630 165.640 181.770  1.00  0.00           H  
ATOM   4802 1HD1 LEU B 297     207.730 163.530 180.840  1.00  0.00           H  
ATOM   4803 2HD1 LEU B 297     207.710 163.480 182.640  1.00  0.00           H  
ATOM   4804 3HD1 LEU B 297     208.980 162.570 181.720  1.00  0.00           H  
ATOM   4805 1HD2 LEU B 297     210.820 163.920 183.120  1.00  0.00           H  
ATOM   4806 2HD2 LEU B 297     210.660 165.710 183.190  1.00  0.00           H  
ATOM   4807 3HD2 LEU B 297     209.420 164.670 183.970  1.00  0.00           H  
ATOM   4808  N   PHE B 298     211.730 165.870 177.980  1.00  0.00           N  
ATOM   4809  CA  PHE B 298     212.680 165.650 176.890  1.00  0.00           C  
ATOM   4810  C   PHE B 298     213.780 166.710 176.720  1.00  0.00           C  
ATOM   4811  O   PHE B 298     214.950 166.360 176.580  1.00  0.00           O  
ATOM   4812  CB  PHE B 298     211.950 165.540 175.520  1.00  0.00           C  
ATOM   4813  CG  PHE B 298     211.740 164.110 175.110  1.00  0.00           C  
ATOM   4814  CD1 PHE B 298     210.450 163.580 174.990  1.00  0.00           C  
ATOM   4815  CD2 PHE B 298     212.840 163.300 174.770  1.00  0.00           C  
ATOM   4816  CE1 PHE B 298     210.250 162.260 174.560  1.00  0.00           C  
ATOM   4817  CE2 PHE B 298     212.640 161.980 174.330  1.00  0.00           C  
ATOM   4818  CZ  PHE B 298     211.350 161.460 174.230  1.00  0.00           C  
ATOM   4819  HN  PHE B 298     210.770 165.970 177.710  1.00  0.00           H  
ATOM   4820  HA  PHE B 298     213.220 164.730 177.110  1.00  0.00           H  
ATOM   4821  HB1 PHE B 298     212.530 166.000 174.690  1.00  0.00           H  
ATOM   4822  HB2 PHE B 298     210.970 166.060 175.580  1.00  0.00           H  
ATOM   4823  HD1 PHE B 298     209.600 164.200 175.230  1.00  0.00           H  
ATOM   4824  HD2 PHE B 298     213.840 163.700 174.830  1.00  0.00           H  
ATOM   4825  HE1 PHE B 298     209.240 161.870 174.480  1.00  0.00           H  
ATOM   4826  HE2 PHE B 298     213.500 161.370 174.070  1.00  0.00           H  
ATOM   4827  HZ  PHE B 298     211.190 160.450 173.890  1.00  0.00           H  
ATOM   4828  N   VAL B 299     213.430 168.010 176.740  1.00  0.00           N  
ATOM   4829  CA  VAL B 299     214.410 169.070 176.480  1.00  0.00           C  
ATOM   4830  C   VAL B 299     214.830 169.780 177.750  1.00  0.00           C  
ATOM   4831  O   VAL B 299     215.690 170.650 177.720  1.00  0.00           O  
ATOM   4832  CB  VAL B 299     213.970 170.100 175.430  1.00  0.00           C  
ATOM   4833  CG1 VAL B 299     213.780 169.380 174.080  1.00  0.00           C  
ATOM   4834  CG2 VAL B 299     212.710 170.870 175.830  1.00  0.00           C  
ATOM   4835  HN  VAL B 299     212.460 168.280 176.820  1.00  0.00           H  
ATOM   4836  HA  VAL B 299     215.310 168.640 176.090  1.00  0.00           H  
ATOM   4837  HB  VAL B 299     214.800 170.830 175.290  1.00  0.00           H  
ATOM   4838 1HG1 VAL B 299     213.550 170.120 173.280  1.00  0.00           H  
ATOM   4839 2HG1 VAL B 299     214.700 168.840 173.780  1.00  0.00           H  
ATOM   4840 3HG1 VAL B 299     212.940 168.650 174.130  1.00  0.00           H  
ATOM   4841 1HG2 VAL B 299     212.540 171.700 175.100  1.00  0.00           H  
ATOM   4842 2HG2 VAL B 299     212.790 171.310 176.840  1.00  0.00           H  
ATOM   4843 3HG2 VAL B 299     211.820 170.220 175.790  1.00  0.00           H  
ATOM   4844  N   ASN B 300     214.280 169.360 178.920  1.00  0.00           N  
ATOM   4845  CA  ASN B 300     214.690 169.840 180.230  1.00  0.00           C  
ATOM   4846  C   ASN B 300     214.350 171.320 180.490  1.00  0.00           C  
ATOM   4847  O   ASN B 300     215.210 172.140 180.830  1.00  0.00           O  
ATOM   4848  CB  ASN B 300     216.180 169.460 180.500  1.00  0.00           C  
ATOM   4849  CG  ASN B 300     216.530 169.480 181.980  1.00  0.00           C  
ATOM   4850  ND2 ASN B 300     217.160 170.590 182.430  1.00  0.00           N  
ATOM   4851  OD1 ASN B 300     216.250 168.540 182.720  1.00  0.00           O  
ATOM   4852  HN  ASN B 300     213.600 168.640 178.900  1.00  0.00           H  
ATOM   4853  HA  ASN B 300     214.080 169.280 180.930  1.00  0.00           H  
ATOM   4854  HB1 ASN B 300     216.860 170.120 179.930  1.00  0.00           H  
ATOM   4855  HB2 ASN B 300     216.340 168.420 180.140  1.00  0.00           H  
ATOM   4856 1HD2 ASN B 300     217.220 171.380 181.820  1.00  0.00           H  
ATOM   4857 2HD2 ASN B 300     217.310 170.680 183.410  1.00  0.00           H  
ATOM   4858  N   MET B 301     213.070 171.700 180.320  1.00  0.00           N  
ATOM   4859  CA  MET B 301     212.610 173.080 180.390  1.00  0.00           C  
ATOM   4860  C   MET B 301     211.270 173.190 181.110  1.00  0.00           C  
ATOM   4861  O   MET B 301     210.590 172.190 181.340  1.00  0.00           O  
ATOM   4862  CB  MET B 301     212.490 173.710 178.980  1.00  0.00           C  
ATOM   4863  CG  MET B 301     213.810 173.780 178.190  1.00  0.00           C  
ATOM   4864  SD  MET B 301     213.670 174.590 176.580  1.00  0.00           S  
ATOM   4865  CE  MET B 301     215.350 174.140 176.050  1.00  0.00           C  
ATOM   4866  HN  MET B 301     212.380 171.020 180.100  1.00  0.00           H  
ATOM   4867  HA  MET B 301     213.310 173.660 180.980  1.00  0.00           H  
ATOM   4868  HB1 MET B 301     212.110 174.750 179.080  1.00  0.00           H  
ATOM   4869  HB2 MET B 301     211.750 173.130 178.380  1.00  0.00           H  
ATOM   4870  HG1 MET B 301     214.200 172.740 178.050  1.00  0.00           H  
ATOM   4871  HG2 MET B 301     214.570 174.320 178.810  1.00  0.00           H  
ATOM   4872  HE1 MET B 301     215.560 174.510 175.030  1.00  0.00           H  
ATOM   4873  HE2 MET B 301     216.110 174.580 176.740  1.00  0.00           H  
ATOM   4874  HE3 MET B 301     215.490 173.040 176.050  1.00  0.00           H  
ATOM   4875  N   LYS B 302     210.840 174.420 181.490  1.00  0.00           N  
ATOM   4876  CA  LYS B 302     209.520 174.690 182.050  1.00  0.00           C  
ATOM   4877  C   LYS B 302     208.490 174.760 180.930  1.00  0.00           C  
ATOM   4878  O   LYS B 302     208.820 174.790 179.740  1.00  0.00           O  
ATOM   4879  CB  LYS B 302     209.510 176.010 182.870  1.00  0.00           C  
ATOM   4880  CG  LYS B 302     210.330 175.960 184.180  1.00  0.00           C  
ATOM   4881  CD  LYS B 302     210.470 177.350 184.840  1.00  0.00           C  
ATOM   4882  CE  LYS B 302     211.310 177.330 186.130  1.00  0.00           C  
ATOM   4883  NZ  LYS B 302     211.580 178.690 186.630  1.00  0.00           N1+
ATOM   4884  HN  LYS B 302     211.380 175.240 181.270  1.00  0.00           H  
ATOM   4885  HA  LYS B 302     209.250 173.870 182.700  1.00  0.00           H  
ATOM   4886  HB1 LYS B 302     208.480 176.290 183.140  1.00  0.00           H  
ATOM   4887  HB2 LYS B 302     209.920 176.820 182.230  1.00  0.00           H  
ATOM   4888  HG1 LYS B 302     211.350 175.570 183.940  1.00  0.00           H  
ATOM   4889  HG2 LYS B 302     209.860 175.250 184.880  1.00  0.00           H  
ATOM   4890  HD1 LYS B 302     209.460 177.740 185.070  1.00  0.00           H  
ATOM   4891  HD2 LYS B 302     210.940 178.030 184.100  1.00  0.00           H  
ATOM   4892  HE1 LYS B 302     212.290 176.840 185.940  1.00  0.00           H  
ATOM   4893  HE2 LYS B 302     210.780 176.760 186.930  1.00  0.00           H  
ATOM   4894  HZ1 LYS B 302     212.060 179.270 185.910  1.00  0.00           H  
ATOM   4895  HZ2 LYS B 302     212.170 178.660 187.490  1.00  0.00           H  
ATOM   4896  HZ3 LYS B 302     210.700 179.200 186.890  1.00  0.00           H  
ATOM   4897  N   LYS B 303     207.170 174.770 181.240  1.00  0.00           N  
ATOM   4898  CA  LYS B 303     206.150 174.630 180.190  1.00  0.00           C  
ATOM   4899  C   LYS B 303     205.920 175.890 179.380  1.00  0.00           C  
ATOM   4900  O   LYS B 303     205.240 175.870 178.350  1.00  0.00           O  
ATOM   4901  CB  LYS B 303     204.790 174.090 180.720  1.00  0.00           C  
ATOM   4902  CG  LYS B 303     203.890 175.100 181.450  1.00  0.00           C  
ATOM   4903  CD  LYS B 303     202.480 174.550 181.680  1.00  0.00           C  
ATOM   4904  CE  LYS B 303     201.510 175.520 182.350  1.00  0.00           C  
ATOM   4905  NZ  LYS B 303     200.180 174.880 182.480  1.00  0.00           N1+
ATOM   4906  HN  LYS B 303     206.850 174.820 182.180  1.00  0.00           H  
ATOM   4907  HA  LYS B 303     206.510 173.880 179.490  1.00  0.00           H  
ATOM   4908  HB1 LYS B 303     204.980 173.210 181.380  1.00  0.00           H  
ATOM   4909  HB2 LYS B 303     204.220 173.720 179.840  1.00  0.00           H  
ATOM   4910  HG1 LYS B 303     203.800 176.040 180.860  1.00  0.00           H  
ATOM   4911  HG2 LYS B 303     204.350 175.360 182.430  1.00  0.00           H  
ATOM   4912  HD1 LYS B 303     202.560 173.630 182.300  1.00  0.00           H  
ATOM   4913  HD2 LYS B 303     202.070 174.250 180.690  1.00  0.00           H  
ATOM   4914  HE1 LYS B 303     201.390 176.440 181.740  1.00  0.00           H  
ATOM   4915  HE2 LYS B 303     201.860 175.800 183.370  1.00  0.00           H  
ATOM   4916  HZ1 LYS B 303     199.450 175.560 182.770  1.00  0.00           H  
ATOM   4917  HZ2 LYS B 303     200.200 174.100 183.190  1.00  0.00           H  
ATOM   4918  HZ3 LYS B 303     199.930 174.400 181.580  1.00  0.00           H  
ATOM   4919  N   ALA B 304     206.490 177.030 179.820  1.00  0.00           N  
ATOM   4920  CA  ALA B 304     206.380 178.320 179.170  1.00  0.00           C  
ATOM   4921  C   ALA B 304     207.680 178.740 178.480  1.00  0.00           C  
ATOM   4922  O   ALA B 304     207.800 179.870 178.020  1.00  0.00           O  
ATOM   4923  CB  ALA B 304     206.020 179.370 180.230  1.00  0.00           C  
ATOM   4924  HN  ALA B 304     207.020 177.010 180.660  1.00  0.00           H  
ATOM   4925  HA  ALA B 304     205.610 178.300 178.410  1.00  0.00           H  
ATOM   4926  HB1 ALA B 304     205.060 179.110 180.710  1.00  0.00           H  
ATOM   4927  HB2 ALA B 304     205.920 180.380 179.770  1.00  0.00           H  
ATOM   4928  HB3 ALA B 304     206.800 179.420 181.020  1.00  0.00           H  
ATOM   4929  N   ASP B 305     208.690 177.850 178.390  1.00  0.00           N  
ATOM   4930  CA  ASP B 305     210.000 178.220 177.900  1.00  0.00           C  
ATOM   4931  C   ASP B 305     210.180 178.050 176.380  1.00  0.00           C  
ATOM   4932  O   ASP B 305     211.180 178.490 175.820  1.00  0.00           O  
ATOM   4933  CB  ASP B 305     211.070 177.330 178.600  1.00  0.00           C  
ATOM   4934  CG  ASP B 305     211.300 177.610 180.080  1.00  0.00           C  
ATOM   4935  OD1 ASP B 305     210.800 178.630 180.630  1.00  0.00           O  
ATOM   4936  OD2 ASP B 305     212.060 176.820 180.710  1.00  0.00           O1-
ATOM   4937  HN  ASP B 305     208.590 176.920 178.740  1.00  0.00           H  
ATOM   4938  HA  ASP B 305     210.190 179.270 178.100  1.00  0.00           H  
ATOM   4939  HB1 ASP B 305     212.060 177.460 178.110  1.00  0.00           H  
ATOM   4940  HB2 ASP B 305     210.770 176.270 178.500  1.00  0.00           H  
ATOM   4941  N   LEU B 306     209.220 177.430 175.660  1.00  0.00           N  
ATOM   4942  CA  LEU B 306     209.440 176.970 174.290  1.00  0.00           C  
ATOM   4943  C   LEU B 306     209.030 177.980 173.210  1.00  0.00           C  
ATOM   4944  O   LEU B 306     208.130 178.790 173.410  1.00  0.00           O  
ATOM   4945  CB  LEU B 306     208.660 175.650 174.010  1.00  0.00           C  
ATOM   4946  CG  LEU B 306     208.910 174.520 175.030  1.00  0.00           C  
ATOM   4947  CD1 LEU B 306     207.950 173.350 174.740  1.00  0.00           C
[truncated: 1,209,983 more chars]
